# Supplementary material for: Massive QTL analysis identifies pleiotropic genetic determinants for stress resistance, aroma formation, and ethanol, glycerol and isobutanol production in Saccharomyces cerevisiae
Source: Biotechnol Biofuels. 2021 Nov 2;14:211. doi: 10.1186/s13068-021-02059-w (PMC8564995; doi:10.1186/s13068-021-02059-w)
Supplement: Supplementary file 2 — Additional file 2. Table S1. Mapping analysis of the 18 different yeast traits relevant to industrial fermentations and biotechnological processes of all 1,125 previously sequenced inbred segregants (F6). Table S2. Mapping analysis of the 18 industrially relevant phenotypes of the prototrophic F6 segregants. Table S3. Overview of the identified QTLs, including the analysis of their distribution across natural S. cerevisiae strains (The 1002 Yeast Genome project). Table S4. The yeast strains used and constructed in the current study. Table S5. The oligonucleotides used in the current study. [file 13068_2021_2059_MOESM2_ESM.xlsx]

## Sheet: Table S1
Condition	variantPos(FM)	variantPos(FW)	chrom	pos_fineMapping	pos_fwselection	peakWidth	PVAL	peakProminance	LOD_pos_fwselection	ref	alt	RMgenotype	YJMgenotype	full_annotation	classifier	mutation	ORF	ORFannotation
1-propanol (ppm)	252	252	ref|NC_001134|	73646	73646	1	8.85055	2.81655	0.255502	A	G	alt	ref	|synonymous_variant|LOW|YBL080C|YBL080C|transcript|Transcript_YBL080C|Coding|1/1|c.1050T>C|p.Thr350Thr|1050/1626|1050/1626|350/541||	LOW	c.1050T>C|p.Thr350Thr|	YBL080C	YBL080C:PET112:Subunit of the trimeric GatFAB AmidoTransferase(AdT) complex; involved in the formation of Q-tRNAQ; mutation is functionally complemented by the bacterial GatB ortholog
1-propanol (ppm)	256	256	ref|NC_001134|	80748	80748	4517	11.4539	4.6647	0.224715	T	C	alt	ref	|upstream_gene_variant|MODIFIER|YBL078C|YBL078C|transcript|Transcript_YBL078C|Coding||c.-17A>G|||||17|
1-propanol (ppm)	434	434	ref|NC_001134|	294941	294941	1133	5.43828	1.51007	0.167487	G	A	ref	alt	|synonymous_variant|LOW|YBR028C|YBR028C|transcript|Transcript_YBR028C|Coding|1/1|c.1062C>T|p.Asp354Asp|1062/1578|1062/1578|354/525||	LOW	c.1062C>T|p.Asp354Asp|	YBR028C	YBR028C:YPK3:AGC kinase; phosphorylated by cAMP-dependent protein kinase (PKA) in a TORC1-dependent manner; directly phosphorylated by TORC1; phosphorylates ribosomal protein Rps6a/b (S6)
1-propanol (ppm)	643	643	ref|NC_001134|	524731	524731	7184	11.0716	4.81133	4.47741	G	T	ref	alt	|missense_variant|MODERATE|YBR140C|YBR140C|transcript|Transcript_YBR140C|Coding|1/1|c.1898C>A|p.Thr633Asn|1898/9279|1898/9279|633/3092||	MODERATE	c.1898C>A|p.Thr633Asn|	YBR140C	YBR140C:IRA1:GTPase-activating protein; negatively regulates RAS by converting it from GTP- to the GDP-bound inactive form
1-propanol (ppm)	740	740	ref|NC_001134|	650257	650257	14714	6.14595	1.49384	0.957761	CACACATAT	CAT
1-propanol (ppm)	865	865	ref|NC_001134|	797599	797599	8663	9.33052	2.01545	2.87143	C	G	ref	alt	|synonymous_variant|LOW|YBR296C|YBR296C|transcript|Transcript_YBR296C|Coding|1/1|c.924G>C|p.Ala308Ala|924/1725|924/1725|308/574||	LOW	c.924G>C|p.Ala308Ala|	YBR296C	YBR296C:PHO89:Plasma membrane Na+/Pi cotransporter; active in early growth phase; similar to phosphate transporters of Neurospora crassa; transcription regulated by inorganic phosphate concentrations and Pho4p; mutations in related human transporter genes hPit1 and hPit2 are associated with hyperphosphatemia-induced calcification of vascular tissue and familial idiopathic basal ganglia calcificat…
1-propanol (ppm)	1002	1002	ref|NC_001135|	92556	92556	1	10.5462	0	9.3434	G	C	ref	alt	|downstream_gene_variant|MODIFIER|YCL018W|YCL018W|transcript|Transcript_YCL018W|Coding||c.*138G>C|||||138|
1-propanol (ppm)	1377	1377	ref|NC_001136|	132952	132952	61	5.54483	2.79361	0.336106	T	C	ref	alt	|intergenic_region|MODIFIER|YDL183C-YDL182W|YDL183C-YDL182W|intergenic_region|YDL183C-YDL182W|||n.132952T>C||||||	MODIFIER		YDL183C	YDL183C::Protein that may form an active mitochondrial KHE system; mitochondrial inner-membrane protein; non-essential gene; KHE system stands for K+/H+ exchanger system
1-propanol (ppm)	1627	1627	ref|NC_001136|	328073	328073	1	9.03828	1.6063	1.10404	T	C	alt	ref	|synonymous_variant|LOW|YDL073W|YDL073W|transcript|Transcript_YDL073W|Coding|1/1|c.1461T>C|p.Thr487Thr|1461/2955|1461/2955|487/984||	LOW	c.1461T>C|p.Thr487Thr|	YDL073W	YDL073W:AHK1:Scaffold protein in the HKR1 sub-branch of the Hog1p-signaling pathway; physically interacts with the cytoplasmic domain of Hkr1p
1-propanol (ppm)	1634	1634	ref|NC_001136|	355467	355467	1	7.0031	0	0.831214	A	G	ref	ref	|downstream_gene_variant|MODIFIER|YDL056W|YDL056W|transcript|Transcript_YDL056W|Coding||c.*89A>G|||||89|
1-propanol (ppm)	1784	1784	ref|NC_001136|	520430	520430	1	5.33007	0	0.648519	T	C	ref	ref	|downstream_gene_variant|MODIFIER|YDR034C-A|YDR034C-A|transcript|Transcript_YDR034C-A|Coding||c.*86A>G|||||86|
1-propanol (ppm)	2700	2700	ref|NC_001136|	1492707	1492707	1	6.62787	0	0.337666	AG	A
1-propanol (ppm)	2735	2735	ref|NC_001136|	1513542	1513542	6607	9.1328	2.44383	0.535425	G	A	alt	ref	|synonymous_variant|LOW|YDR539W|YDR539W|transcript|Transcript_YDR539W|Coding|1/1|c.1449G>A|p.Lys483Lys|1449/1512|1449/1512|483/503||	LOW	c.1449G>A|p.Lys483Lys|	YDR539W	YDR539W:FDC1:Ferulic acid decarboxylase
1-propanol (ppm)	2736	2736	ref|NC_001136|	1513733	1513733	1	10.958	3.78556	0.580234	C	T	alt	ref	|downstream_gene_variant|MODIFIER|YDR539W|YDR539W|transcript|Transcript_YDR539W|Coding||c.*128C>T|||||128|
1-propanol (ppm)	2842	2842	ref|NC_001137|	30505	30505	1534	6.3753	1.8538	0.549653	A	C	alt	ref	|synonymous_variant|LOW|YEL064C|YEL064C|transcript|Transcript_YEL064C|Coding|1/1|c.735T>G|p.Gly245Gly|735/1443|735/1443|245/480||	LOW	c.735T>G|p.Gly245Gly|	YEL064C	YEL064C:AVT2:Putative transporter; member of a family of seven S. cerevisiae genes (AVT1-7) related to vesicular GABA-glycine transporters
1-propanol (ppm)	3014	3014	ref|NC_001137|	178044	178044	1	10.6682	5.49906	0.507327	A	G	alt	ref	|synonymous_variant|LOW|YER012W|YER012W|transcript|Transcript_YER012W|Coding|1/1|c.210A>G|p.Arg70Arg|210/597|210/597|70/198||	LOW	c.210A>G|p.Arg70Arg|	YER012W	YER012W:PRE1:Beta 4 subunit of the 20S proteasome; localizes to the nucleus throughout the cell cycle
1-propanol (ppm)	3016	3016	ref|NC_001137|	178674	178674	4553	7.37602	1.32711	0.156613	A	C	alt	ref	|upstream_gene_variant|MODIFIER|YER013W|YER013W|transcript|Transcript_YER013W|Coding||c.-167A>C|||||167|
1-propanol (ppm)	3110	3110	ref|NC_001137|	258078	258078	14645	7.91237	2.00995	1.90282	G	A	alt	ref	|upstream_gene_variant|MODIFIER|YER052C|YER052C|transcript|Transcript_YER052C|Coding||c.-120C>T|||||120|
1-propanol (ppm)	3640	3640	ref|NC_001138|	48282	48282	16240	5.53865	1.36989	0.721396	C	T	ref	alt	|intergenic_region|MODIFIER|YFL042C-YFL041W-A|YFL042C-YFL041W-A|intergenic_region|YFL042C-YFL041W-A|||n.48282C>T||||||	MODIFIER		YFL042C	YFL042C:LAM5:Putative sterol transfer protein; one of six StART-like domain-containing proteins in yeast that may be involved in sterol transfer between intracellular membranes; conserved across eukaryotes; has both GRAM and StART-like (VASt) domains; localizes to membrane contact sites throughout the cell
1-propanol (ppm)	3871	3871	ref|NC_001139|	17702	17702	1	6.79961	0	0.079392	TA	T	alt	ref	|intergenic_region|MODIFIER|YGL256W-YGL255W|YGL256W-YGL255W|intergenic_region|YGL256W-YGL255W|||n.17703delA||||||	MODIFIER		YGL256W	YGL256W:ADH4:Alcohol dehydrogenase isoenzyme type IV; dimeric enzyme demonstrated to be zinc-dependent despite sequence similarity to iron-activated alcohol dehydrogenases; transcription is induced in response to zinc deficiency
1-propanol (ppm)	4790	4790	ref|NC_001139|	1017880	1017880	1	5.84067	1.44033	0.003029	TAAA	T	alt	ref	|upstream_gene_variant|MODIFIER|YGR262C|YGR262C|transcript|Transcript_YGR262C|Coding||c.-124_-122delTTT|||||122|
1-propanol (ppm)	4828	4828	ref|NC_001139|	1049339	1049339	4294	7.22523	2.31245	3.31955	T	G	ref	alt	|missense_variant|MODERATE|YGR279C|YGR279C|transcript|Transcript_YGR279C|Coding|1/1|c.620A>C|p.Lys207Thr|620/1161|620/1161|207/386||	MODERATE	c.620A>C|p.Lys207Thr|	YGR279C	YGR279C:SCW4:Cell wall protein with similarity to glucanases; scw4 scw10 double mutants exhibit defects in mating; SCW4 has a paralog
1-propanol (ppm)	4835	4835	ref|NC_001139|	1066563	1066563	173	15.613	2.39979	4.22482	C	G	alt	ref	|intergenic_region|MODIFIER|YGR286C-YGR287C|YGR286C-YGR287C|intergenic_region|YGR286C-YGR287C|||n.1066563C>G||||||	MODIFIER		YGR286C	YGR286C:BIO2:Biotin synthase; catalyzes the conversion of dethiobiotin to biotin
1-propanol (ppm)	5462	5463	ref|NC_001141|	37777	37779	3	43.6372	1.79337	14.5933	C	T	ref	alt	|frameshift_variant|HIGH|YIL162W|YIL162W|transcript|Transcript_YIL162W|Coding|1/1|c.394delA|p.Thr132fs|394/1599|394/1599|132/532||;LOF=(YIL162W|YIL162W|1|1.00)	HIGH	c.394delA|p.Thr132fs|	YIL162W	YIL162W:SUC2:Invertase; sucrose hydrolyzing enzyme; a secreted
1-propanol (ppm)	5964	5964	ref|NC_001141|	422955	422955	7515	5.69148	2.2879	0.462507	A	G	alt	ref	|synonymous_variant|LOW|YIR036W-A|YIR036W-A|transcript|Transcript_YIR036W-A|Coding|1/1|c.321A>G|p.Leu107Leu|321/402|321/402|107/133||
1-propanol (ppm)	6034	6034	ref|NC_001142|	109915	109915	1	5.63841	0	0.417979	GA	GAAAA
1-propanol (ppm)	6243	6243	ref|NC_001142|	400303	400303	1	6.07945	0	1.08255	A	AAGGTACAGAGGGTG
1-propanol (ppm)	6335	6335	ref|NC_001142|	503620	503620	15233	6.04202	1.3076	0.30285	TG	T	alt	ref	|downstream_gene_variant|MODIFIER|YJR037W|YJR037W|transcript|Transcript_YJR037W|Coding||c.*136delG|||||136|
1-propanol (ppm)	7149	7149	ref|NC_001143|	381673	381673	1	16.7456	0	1.83344	C	T	alt	ref	|synonymous_variant|LOW|YKL032C|YKL032C|transcript|Transcript_YKL032C|Coding|1/1|c.186G>A|p.Gln62Gln|186/1794|186/1794|62/597||	LOW	c.186G>A|p.Gln62Gln|	YKL032C	YKL032C:IXR1:Transcriptional repressor that regulates hypoxic genes during normoxia; involved in the aerobic repression of genes such as COX5b
1-propanol (ppm)	7583	7583	ref|NC_001144|	158615	158615	17736	7.36248	1.26783	0.787555	C	T	ref	alt	|synonymous_variant|LOW|YLR004C|YLR004C|transcript|Transcript_YLR004C|Coding|1/1|c.891G>A|p.Gln297Gln|891/1572|891/1572|297/523||	LOW	c.891G>A|p.Gln297Gln|	YLR004C	YLR004C:THI73:Putative plasma membrane permease; proposed to be involved in carboxylic acid uptake and repressed by thiamine; substrate of Dbf2p/Mob1p kinase; transcription is altered if mitochondrial dysfunction occurs
1-propanol (ppm)	8039	8039	ref|NC_001144|	645231	645231	1	5.29771	0	0.314866	TAAAA	TAAA
1-propanol (ppm)	8165	8165	ref|NC_001144|	807547	807547	805	6.7313	1.92845	0.277461	G	A	ref	alt	|missense_variant|MODERATE|YLR341W|YLR341W|transcript|Transcript_YLR341W|Coding|1/1|c.163G>A|p.Gly55Arg|163/1434|163/1434|55/477||	MODERATE	c.163G>A|p.Gly55Arg|	YLR341W	YLR341W:SPO77:Meiosis-specific protein of unknown function; required for spore wall formation during sporulation; dispensable for both nuclear divisions during meiosis
1-propanol (ppm)	8346	8346	ref|NC_001144|	1006048	1006048	1	5.39591	0	0.002178	CA	AA
1-propanol (ppm)	8347	8347	ref|NC_001144|	1006086	1006086	4141	9.73415	1.6097	0.392722	A	G	ref	alt	|missense_variant|MODERATE|YLR434C|YLR434C|transcript|Transcript_YLR434C|Coding|1/1|c.323T>C|p.Ile108Thr|323/384|323/384|108/127||
1-propanol (ppm)	8466	8466	ref|NC_001145|	65881	65881	1	5.94173	0	0.602683	A	G	alt	ref	|missense_variant|MODERATE|YML103C|YML103C|transcript|Transcript_YML103C|Coding|1/1|c.1669T>C|p.Tyr557His|1669/4968|1669/4968|557/1655||	MODERATE	c.1669T>C|p.Tyr557His|	YML103C	YML103C:NUP188:Subunit of the inner ring of the nuclear pore complex (NPC); contributes to NPC organization and nucleocytoplasmic transport; homologous to human NUP188
1-propanol (ppm)	8769	8769	ref|NC_001145|	444319	444319	3795	5.91592	1.69263	0.911248	C	A	ref	alt	|missense_variant|MODERATE|YMR088C|YMR088C|transcript|Transcript_YMR088C|Coding|1/1|c.784G>T|p.Ala262Ser|784/1689|784/1689|262/562||	MODERATE	c.784G>T|p.Ala262Ser|	YMR088C	YMR088C:VBA1:Permease of basic amino acids in the vacuolar membrane
1-propanol (ppm)	9478	9478	ref|NC_001146|	318991	318991	15615	9.23358	3.14693	0.458668	A	T	alt	ref	|upstream_gene_variant|MODIFIER|YNL168C|YNL168C|transcript|Transcript_YNL168C|Coding||c.-182T>A|||||182|
1-propanol (ppm)	9507	9507	ref|NC_001146|	347475	347475	9243	6.58976	1.36806	0.808453	C	G	alt	ref	|missense_variant|MODERATE|YNL152W|YNL152W|transcript|Transcript_YNL152W|Coding|1/1|c.1163C>G|p.Ser388Cys|1163/1230|1163/1230|388/409||	MODERATE	c.1163C>G|p.Ser388Cys|	YNL152W	YNL152W:INN1:Essential protein that associates with contractile actomyosin ring; required for ingression of the plasma membrane into the bud neck during cytokinesis; C2 domain
1-propanol (ppm)	9722	9722	ref|NC_001146|	599947	599947	1	10.4623	0	0.0357	C	T	ref	alt	|missense_variant|MODERATE|YNL018C|YNL018C|transcript|Transcript_YNL018C|Coding|1/1|c.1828G>A|p.Val610Ile|1828/1839|1828/1839|610/612||	MODERATE	c.1828G>A|p.Val610Ile|	YNL018C	YNL018C::Putative protein of unknown function; YNL018C has a paralog
1-propanol (ppm)	9744	9744	ref|NC_001146|	602388	602388	1	9.70852	0	0.787178	C	CT	alt	-1	|frameshift_variant|HIGH|YNL017C|YNL017C|transcript|Transcript_YNL017C|Coding|1/1|c.88dupA|p.Arg30fs|88/339|88/339|30/112||
1-propanol (ppm)	9983	9983	ref|NC_001146|	764782	764782	1	11.5621	0	0.477633	CATCTATGTTTCG	C	ref	ref	|intergenic_region|MODIFIER|YNR069C-YNR070W|YNR069C-YNR070W|intergenic_region|YNR069C-YNR070W|||n.764783_764794delATCTATGTTTCG||||||	MODIFIER		YNR069C	YNR069C:BSC5:Protein of unknown function; shows homology with N-terminal end of Bul1p; ORF exhibits genomic organization compatible with a translational readthrough-dependent mode of expression; readthrough expression includes YNR068C and the locus for this readthrough is termed BUL3; Bul3p is involved in ubiquitin-mediated sorting of plasma membrane proteins; readthrough and shortened forms of B…
1-propanol (ppm)	10170	10170	ref|NC_001147|	158444	158444	18982	6.17673	0.676122	0.488351	G	C	ref	alt	|missense_variant|MODERATE|YOL087C|YOL087C|transcript|Transcript_YOL087C|Coding|1/1|c.194C>G|p.Ala65Gly|194/3351|194/3351|65/1116||	MODERATE	c.194C>G|p.Ala65Gly|	YOL087C	YOL087C:DUF1:Ubiquitin-binding protein of unknown function; contains one WD40 repeat in a beta-propeller fold; green fluorescent protein (GFP)-fusion protein localizes to the cytoplasm; homolog of human WDR48/UAF1
1-propanol (ppm)	10904	10904	ref|NC_001147|	931347	931347	1	7.75782	1.86145	2.16128	TA	T
1-propanol (ppm)	11232	11232	ref|NC_001148|	118252	118252	599	10.8728	1.39287	1.40585	T	C	alt	ref	|upstream_gene_variant|MODIFIER|YPL228W|YPL228W|transcript|Transcript_YPL228W|Coding||c.-130T>C|||||130|
1-propanol (ppm)	11347	11347	ref|NC_001148|	198072	198072	10579	17.8558	2.04849	1.50583	G	A	ref	alt	|intergenic_region|MODIFIER|YPL184C-YPL183W-A|YPL184C-YPL183W-A|intergenic_region|YPL184C-YPL183W-A|||n.198072G>A||||||	MODIFIER		YPL184C	YPL184C:MRN1:RNA-binding protein that may be involved in translational regulation; binds specific categories of mRNAs
1-propanol (ppm)	11591	11591	ref|NC_001148|	465114	465114	1506	11.4247	2.38577	2.2687	G	A	alt	ref	|synonymous_variant|LOW|YPL048W|YPL048W|transcript|Transcript_YPL048W|Coding|1/1|c.714G>A|p.Glu238Glu|714/1248|714/1248|238/415||	LOW	c.714G>A|p.Glu238Glu|	YPL048W	YPL048W:CAM1:One of two isoforms of the gamma subunit of eEF1B; stimulates the release of GDP from eEF1A (Tef1p/Tef2p) post association with the ribosomal complex with eEF1Balpha subunit; nuclear protein required for transcription of MXR1; binds the MXR1 promoter in the presence of other nuclear factors; binds calcium and phospholipids
1-propanol (ppm)	11689	11689	ref|NC_001148|	579790	579790	1	6.45521	3.63208	2.07151	G	A	alt	ref	|synonymous_variant|LOW|YPR010C|YPR010C|transcript|Transcript_YPR010C|Coding|1/1|c.1407C>T|p.Asn469Asn|1407/3612|1407/3612|469/1203||	LOW	c.1407C>T|p.Asn469Asn|	YPR010C	YPR010C:RPA135:RNA polymerase I second largest subunit A135
abv (% v/v)	418	418	ref|NC_001134|	267100	267100	1	22.8891	10.8602	0.941459	A	T	alt	ref	|missense_variant|MODERATE|YBR014C|YBR014C|transcript|Transcript_YBR014C|Coding|1/1|c.237T>A|p.Asn79Lys|237/612|237/612|79/203||	MODERATE	c.237T>A|p.Asn79Lys|	YBR014C	YBR014C:GRX7:Cis-golgi localized monothiol glutaredoxin; more similar in activity to dithiol than other monothiol glutaredoxins; involved in the oxidative stress response; does not bind metal ions; GRX7 has a paralog, GRX6, that arose from the whole genome duplication
abv (% v/v)	419	419	ref|NC_001134|	268086	268086	1	27.8004	13.0653	1.51305	T	G	ref	alt	|missense_variant|MODERATE|YBR015C|YBR015C|transcript|Transcript_YBR015C|Coding|1/1|c.1418A>C|p.Asn473Thr|1418/1794|1418/1794|473/597||	MODERATE	c.1418A>C|p.Asn473Thr|	YBR015C	YBR015C:MNN2:Alpha-1,2-mannosyltransferase; responsible for addition of the first alpha-1,2-linked mannose to form the branches on the mannan backbone of oligosaccharides, localizes to an early Golgi compartment
abv (% v/v)	460	460	ref|NC_001134|	318265	318265	6301	8.13743	1.45112	0.628225	T	G	ref	alt	|upstream_gene_variant|MODIFIER|YBR041W|YBR041W|transcript|Transcript_YBR041W|Coding||c.-1T>G|||||1|,G|intergenic_region|MODIFIER|YBR040W-YBR041W|YBR040W-YBR041W|intergenic_region|YBR040W-YBR041W|||n.318265T>G||||||	MODIFIER|MODIFIER|	c.-1T>G|	YBR041W	YBR041W:FAT1:Very long chain fatty acyl-CoA synthetase and fatty acid transporter; activates imported fatty acids with a preference for very long lengths (C20-C26); has a separate function in the transport of long chain fatty acids
abv (% v/v)	732	732	ref|NC_001134|	643488	643488	1	5.25003	0	0.147115	TG	T,TTTTTATGGAG	ref	alt	|intergenic_region|MODIFIER|Gene_tC_GCA_B-Gene_tE_UUC_B|Gene_tC_GCA_B-Gene_tE_UUC_B|intergenic_region|Gene_tC_GCA_B-Gene_tE_UUC_B|||n.643489delG||||||,TTTTTATGGAG|intergenic_region|MODIFIER|Gene_tC_GCA_B-Gene_tE_UUC_B|Gene_tC_GCA_B-Gene_tE_UUC_B|intergenic_region|Gene_tC_GCA_B-Gene_tE_UUC_B|||n.643488_643489insTTTTATGGA||||||	MODIFIER|MODIFIER|		Gene_tC_GCA_B-Gene_tE_UUC_B	Gene_tC_GCA_B-Gene_tE_UUC_B
abv (% v/v)	771	771	ref|NC_001134|	701195	701195	5338	7.92717	1.72978	1.08624	C	T	ref	alt	|synonymous_variant|LOW|YBR240C|YBR240C|transcript|Transcript_YBR240C|Coding|1/1|c.648G>A|p.Pro216Pro|648/1353|648/1353|216/450||	LOW	c.648G>A|p.Pro216Pro|	YBR240C	YBR240C:THI2:Transcriptional activator of thiamine biosynthetic genes; interacts with regulatory factor Thi3p to control expression of thiamine biosynthetic genes with respect to thiamine availability; acts together with Pdc2p to respond to thiaminediphosphate demand, possibly as related to carbon source availability; zinc finger protein of the Zn(II)2Cys6 type
abv (% v/v)	1056	1048	ref|NC_001135|	152080	150845	190	7.29583	1.3966	0.020435	T	C	alt	-1	|intergenic_region|MODIFIER|YCR018C-A-YCR019W|YCR018C-A-YCR019W|intergenic_region|YCR018C-A-YCR019W|||n.152080_152081insA||||||,GAA|intergenic_region|MODIFIER|YCR018C-A-YCR019W|YCR018C-A-YCR019W|intergenic_region|YCR018C-A-YCR019W|||n.152080_152081insAA||||||	MODIFIER|MODIFIER|		YCR018C-A	YCR018C-A::Putative protein of unknown function; encoded opposite a Ty1 LTR
abv (% v/v)	1296	1296	ref|NC_001136|	66048	66048	4196	6.3097	1.57765	0.020503	GAAA	GA,GAA,G	alt	2	|intergenic_region|MODIFIER|YDL219W-YDL218W|YDL219W-YDL218W|intergenic_region|YDL219W-YDL218W|||n.66049_66051delAAA||||||,GA|intergenic_region|MODIFIER|YDL219W-YDL218W|YDL219W-YDL218W|intergenic_region|YDL219W-YDL218W|||n.66050_66051delAA||||||,GAA|intergenic_region|MODIFIER|YDL219W-YDL218W|YDL219W-YDL218W|intergenic_region|YDL219W-YDL218W|||n.66051delA||||||	MODIFIER|MODIFIER|MODIFIER|		YDL219W	YDL219W:DTD1:D-Tyr-tRNA(Tyr) deacylase; functions in protein translation, may affect nonsense suppression via alteration of the protein synthesis machinery; ubiquitous among eukaryotes
abv (% v/v)	1308	1299	ref|NC_001136|	72764	68860	1	7.55736	2.08282	0.027659	C	A	alt	ref	|synonymous_variant|LOW|YDL215C|YDL215C|transcript|Transcript_YDL215C|Coding|1/1|c.1155C>T|p.Pro385Pro|1155/3279|1155/3279|385/1092||	LOW	c.1155C>T|p.Pro385Pro|	YDL215C	YDL215C:GDH2:NAD(+)-dependent glutamate dehydrogenase; degrades glutamate to ammonia and alpha-ketoglutarate; expression sensitive to nitrogen catabolite repression and intracellular ammonia levels; genetically interacts with GDH3 by suppressing stress-induced apoptosis
abv (% v/v)	1312	1312	ref|NC_001136|	77245	77245	1	11.5127	6.12224	0.243477	T	G	alt	ref	|downstream_gene_variant|MODIFIER|YDL213C|YDL213C|transcript|Transcript_YDL213C|Coding||c.*44A>C|||||44|,G|intergenic_region|MODIFIER|YDL214C-YDL213C|YDL214C-YDL213C|intergenic_region|YDL214C-YDL213C|||n.77245T>G||||||	MODIFIER|MODIFIER|	c.*44A>C|	YDL213C	YDL213C:NOP6:rRNA-binding protein required for 40S ribosomal subunit biogenesis; contains an RNA recognition motif (RRM); hydrophilin essential to overcome the stress of the desiccation-rehydration process; NOP6 may be a fungal-specific gene as no homologs have been yet identified in higher eukaryotes
abv (% v/v)	1349	1349	ref|NC_001136|	108510	108510	5067	8.78145	1.62546	0.513692	C	T	alt	ref	|synonymous_variant|LOW|YDL195W|YDL195W|transcript|Transcript_YDL195W|Coding|1/1|c.1303C>T|p.Leu435Leu|1303/3822|1303/3822|435/1273||	LOW	c.1303C>T|p.Leu435Leu|	YDL195W	YDL195W:SEC31:Component of the Sec13p-Sec31p complex of the COPII vesicle coat; COPII coat is required for vesicle formation in ER to Golgi transport; mutant has increased aneuploidy tolerance
abv (% v/v)	1692	1692	ref|NC_001136|	411785	411785	1	5.35854	0	0.676889	AC	ACC,A,ACCC	ref	ref	|frameshift_variant|HIGH|YDL023C|YDL023C|transcript|Transcript_YDL023C|Coding|1/1|c.296delG|p.Gly99fs|296/321|296/321|99/106||,ACC|frameshift_variant|HIGH|YDL023C|YDL023C|transcript|Transcript_YDL023C|Coding|1/1|c.295dupG|p.Val100fs|295/321|295/321|99/106||,ACCC|frameshift_variant|HIGH|YDL023C|YDL023C|transcript|Transcript_YDL023C|Coding|1/1|c.294_295dupGG|p.Gln101fs|295/321|295/321|99/106||,A|up…	HIGH|HIGH|HIGH|MODIFIER|MODIFIER|MODIFIER|	c.296delG|p.Gly99fs|c.295dupG|p.Val100fs|c.294_295dupGG|p.Gln101fs|c.-39delC|c.-39dupC|c.-39_-38insCC|	YDL023C	YDL023C::Dubious open reading frame; unlikely to encode a functional protein, based on available experimental and comparative sequence data; not conserved in other Saccharomyces species; overlaps the verified gene GPD1; deletion confers sensitivity to GSAO; deletion in cyr1 mutant results in loss of stress resistance
abv (% v/v)	1983	1983	ref|NC_001136|	671820	671820	9904	10.1954	1.67421	0.256922	A	G	ref	alt	|synonymous_variant|LOW|YDR108W|YDR108W|transcript|Transcript_YDR108W|Coding|1/1|c.552A>G|p.Lys184Lys|552/2097|552/2097|184/698||	LOW	c.552A>G|p.Lys184Lys|	YDR108W	YDR108W:TRS85:Component of transport protein particle (TRAPP) complex III; TRAPPIII is a multimeric guanine nucleotide-exchange factor for the GTPase Ypt1p, regulating endosome-Golgi traffic and required for membrane expansion during autophagy and the CVT pathway; directs Ypt1p to the PAS; late post-replication meiotic role
abv (% v/v)	2064	2064	ref|NC_001136|	757471	757471	1	10.5049	0	1.45533	A	T	ref	ref	|missense_variant|MODERATE|YDR150W|YDR150W|transcript|Transcript_YDR150W|Coding|1/1|c.1844A>T|p.Tyr615Phe|1844/8247|1844/8247|615/2748||	MODERATE	c.1844A>T|p.Tyr615Phe|	YDR150W	YDR150W:NUM1:Protein required for nuclear migration; component of the mitochondria-ER-cortex-ancor (MECA); required for the association of mitochondria with the cell cortex and for accurate distribution of mitochondrial network; interacts with Mdm36p to link the ER and mitochondria at the cortex; localizes to the mother cell cortex and the bud tip; may mediate interactions of dynein and cytoplasm…
abv (% v/v)	2107	2107	ref|NC_001136|	817645	817645	11902	7.81883	2.11669	0.089808	G	A	ref	alt	|downstream_gene_variant|MODIFIER|YDR177W|YDR177W|transcript|Transcript_YDR177W|Coding||c.*120G>A|||||120|,A|intergenic_region|MODIFIER|YDR177W-YDR178W|YDR177W-YDR178W|intergenic_region|YDR177W-YDR178W|||n.817645G>A||||||	MODIFIER|MODIFIER|	c.*120G>A|	YDR177W	YDR177W:UBC1:Ubiquitin-conjugating enzyme; key E2 partner with Ubc4p for the anaphase-promoting complex (APC); mediates selective degradation of short-lived and abnormal proteins; plays a role in vesicle biogenesis and ER-associated protein degradation (ERAD); component of the cellular stress response; protein abundance increases in response to DNA replication stress key E2 partner with Ubc4p for…
abv (% v/v)	2983	2983	ref|NC_001137|	132567	132567	1	9.91808	0	0.016132	T	C	alt	-1	|downstream_gene_variant|MODIFIER|YEL012W|YEL012W|transcript|Transcript_YEL012W|Coding||c.*16T>C|||||16|,C|intergenic_region|MODIFIER|YEL012W-YEL011W|YEL012W-YEL011W|intergenic_region|YEL012W-YEL011W|||n.132567T>C||||||	MODIFIER|MODIFIER|	c.*16T>C|	YEL012W	YEL012W:UBC8:Ubiquitin-conjugating enzyme that regulates gluconeogenesis; negatively regulates gluconeogenesis by mediating the glucose-induced ubiquitination of fructose-1,6-bisphosphatase (FBPase); cytoplasmic enzyme that catalyzes the ubiquitination of histones in vitro
abv (% v/v)	3237	3237	ref|NC_001137|	434634	434634	6961	6.1496	3.14087	0.653546	T	G	alt	ref	|downstream_gene_variant|MODIFIER|Gene_tH_GUG_E2|Gene_tH_GUG_E2|transcript|tH_GUG_E2|Noncoding||n.*93T>G|||||22|,G|intergenic_region|MODIFIER|Gene_tH_GUG_E2-Gene_tK_CUU_E2|Gene_tH_GUG_E2-Gene_tK_CUU_E2|intergenic_region|Gene_tH_GUG_E2-Gene_tK_CUU_E2|||n.434634T>G||||||	MODIFIER|MODIFIER|		Gene_tH_GUG_E2	Gene_tH_GUG_E2
abv (% v/v)	3660	3660	ref|NC_001138|	62743	62743	2391	12.2038	2.41322	1.01489	T	C	alt	ref	|missense_variant|MODERATE|YFL036W|YFL036W|transcript|Transcript_YFL036W|Coding|1/1|c.3962T>C|p.Met1321Thr|3962/4056|3962/4056|1321/1351||	MODERATE	c.3962T>C|p.Met1321Thr|	YFL036W	YFL036W:RPO41:Mitochondrial RNA polymerase; single subunit enzyme similar to those of T3 and T7 bacteriophages; requires a specificity subunit encoded by MTF1 for promoter recognition; Mtf1p interacts with and stabilizes the Rpo41p-promoter complex, enhancing DNA bending and melting to facilitate pre-initiation open complex formation; Rpo41p also synthesizes RNA primers for mitochondrial DNA repl…
abv (% v/v)	3722	3722	ref|NC_001138|	111711	111711	1	10.1205	3.67256	0.408324	CA	C	ref	alt	|intergenic_region|MODIFIER|YFL012W-YFL011W|YFL012W-YFL011W|intergenic_region|YFL012W-YFL011W|||n.111712delA||||||	MODIFIER		YFL012W	YFL012W::Putative protein of unknown function; transcribed during sporulation; null mutant exhibits increased resistance to rapamycin
abv (% v/v)	3748	3748	ref|NC_001138|	167855	167855	1	5.63267	0	0.764901	ATT	ATTT,ATTTT,AT,A	ref	ref	|upstream_gene_variant|MODIFIER|YFR012W|YFR012W|transcript|Transcript_YFR012W|Coding||c.-32_-31delTT|||||32|,AT|upstream_gene_variant|MODIFIER|YFR012W|YFR012W|transcript|Transcript_YFR012W|Coding||c.-31delT|||||31|,ATTT|upstream_gene_variant|MODIFIER|YFR012W|YFR012W|transcript|Transcript_YFR012W|Coding||c.-31_-30insT|||||30|,ATTTT|upstream_gene_variant|MODIFIER|YFR012W|YFR012W|transcript|Transcri…	MODIFIER|MODIFIER|MODIFIER|MODIFIER|MODIFIER|MODIFIER|MODIFIER|MODIFIER|	c.-32_-31delTT|c.-31delT|c.-31_-30insT|c.-31_-30insTT|	YFR012W	YFR012W:DCV1:Protein of unknown function; deletion mutant shows strong genetic interaction with cdc28-as1 mutant in the presence of 1-NM-PP1; DCV1 has a paralog, YOL019W, that arose from the whole genome duplication
abv (% v/v)	3819	3819	ref|NC_001138|	245962	245962	1	8.715	0	0.720489	T	TA,A	ref	ref	|upstream_gene_variant|MODIFIER|YFR048W|YFR048W|transcript|Transcript_YFR048W|Coding||c.-184T>A|||||184|,TA|upstream_gene_variant|MODIFIER|YFR048W|YFR048W|transcript|Transcript_YFR048W|Coding||c.-184_-183insA|||||183|,A|intergenic_region|MODIFIER|YFR047C-YFR048W|YFR047C-YFR048W|intergenic_region|YFR047C-YFR048W|||n.245962T>A||||||,TA|intergenic_region|MODIFIER|YFR047C-YFR048W|YFR047C-YFR048W|inte…	MODIFIER|MODIFIER|MODIFIER|MODIFIER|	c.-184T>A|c.-184_-183insA|	YFR048W	YFR048W:RMD8:Cytosolic protein required for sporulation
abv (% v/v)	3915	3915	ref|NC_001139|	50874	50874	1	5.51595	2.78605	0.018446	C	A	alt	ref	|synonymous_variant|LOW|YGL238W|YGL238W|transcript|Transcript_YGL238W|Coding|1/1|c.1323C>A|p.Ala441Ala|1323/2883|1323/2883|441/960||	LOW	c.1323C>A|p.Ala441Ala|	YGL238W	YGL238W:CSE1:Nuclear envelope protein that acts as a recycling factor; mediates the nuclear export of Srp1p (importin alpha) back to the cytoplasm after its import substrates have been released into the nucleoplasm, thereby allowing the participation of Srp1p in multiple rounds of nuclear import; required for accurate chromosome segregation; homolog of metazoan CAS and human CSE1L, overexpression…
abv (% v/v)	3926	3926	ref|NC_001139|	56225	56225	1	7.84438	0	0.320841	C	CTT,CTTT,CT,CTTTT	alt	2	|intergenic_region|MODIFIER|YGL235W-YGL234W|YGL235W-YGL234W|intergenic_region|YGL235W-YGL234W|||n.56225_56226insTT||||||,CTTT|intergenic_region|MODIFIER|YGL235W-YGL234W|YGL235W-YGL234W|intergenic_region|YGL235W-YGL234W|||n.56225_56226insTTT||||||,CT|intergenic_region|MODIFIER|YGL235W-YGL234W|YGL235W-YGL234W|intergenic_region|YGL235W-YGL234W|||n.56225_56226insT||||||,CTTTT|intergenic_region|MODIFI…	MODIFIER|MODIFIER|MODIFIER|MODIFIER|		YGL235W	YGL235W::Putative protein of unknown function; potential Cdc28p substrate; null mutant displays increased resistance to antifungal agents gliotoxin, cycloheximide and H2O2
abv (% v/v)	4100	4100	ref|NC_001139|	308037	308037	8274	7.47706	1.46751	0.424616	C	G	ref	alt	|missense_variant|MODERATE|YGL105W|YGL105W|transcript|Transcript_YGL105W|Coding|1/1|c.601C>G|p.Pro201Ala|601/1131|601/1131|201/376||	MODERATE	c.601C>G|p.Pro201Ala|	YGL105W	YGL105W:ARC1:Protein that binds tRNA and methionyl- and glutamyl-tRNA synthetases; involved in tRNA delivery, stimulating catalysis, and ensuring localization; also binds quadruplex nucleic acids; protein abundance increases in response to DNA replication stress; methionyl-tRNA synthetase is Mes1p; glutamyl-tRNA synthetase is Gus1p
abv (% v/v)	4103	4103	ref|NC_001139|	319571	319571	1	7.25983	0	0.735559	T	C	alt	ref	|intergenic_region|MODIFIER|YGL098W-Gene_tH_GUG_G2|YGL098W-Gene_tH_GUG_G2|intergenic_region|YGL098W-Gene_tH_GUG_G2|||n.319571T>C||||||	MODIFIER		YGL098W-Gene_tH_GUG_G2	YGL098W-Gene_tH_GUG_G2
abv (% v/v)	4135	4135	ref|NC_001139|	345180	345180	1	5.98703	3.45452	0.057963	AT	A	ref	alt	|upstream_gene_variant|MODIFIER|YGL089C|YGL089C|transcript|Transcript_YGL089C|Coding||c.-28delA|||||28|,A|intergenic_region|MODIFIER|YGL089C-YGL088W|YGL089C-YGL088W|intergenic_region|YGL089C-YGL088W|||n.345181delT||||||	MODIFIER|MODIFIER|	c.-28delA|	YGL089C	YGL089C:MF(ALPHA)2:Mating pheromone alpha-factor, made by alpha cells; interacts with mating type a cells to induce cell cycle arrest and other responses leading to mating; also encoded by MF(ALPHA)1, which is more highly expressed; MF(ALPHA)2 has a paralog, MF(ALPHA)1, that arose from the whole genome duplication
abv (% v/v)	4529	4528	ref|NC_001139|	739245	739112	134	10.1562	1.45765	1.21143	GA	GAA,G	ref	alt	|downstream_gene_variant|MODIFIER|Gene_tI_AAU_G|Gene_tI_AAU_G|transcript|tI_AAU_G|Noncoding||n.*124_*127delACTT|||||51|,C|intergenic_region|MODIFIER|Gene_tI_AAU_G-YGR124W|Gene_tI_AAU_G-YGR124W|intergenic_region|Gene_tI_AAU_G-YGR124W|||n.739246_739249delACTT||||||	MODIFIER|MODIFIER|		Gene_tI_AAU_G	Gene_tI_AAU_G
abv (% v/v)	4983	4983	ref|NC_001140|	131702	131702	11210	7.4025	1.43322	1.78477	A	G	ref	alt	|intergenic_region|MODIFIER|YHR013C-YHR014W|YHR013C-YHR014W|intergenic_region|YHR013C-YHR014W|||n.131702A>G||||||	MODIFIER		YHR013C	YHR013C:ARD1:Subunit of protein N-terminal acetyltransferase NatA; NatA comprises Nat1p, Ard1p, Nat5p; acetylates many proteins to influence telomeric silencing, cell cycle, heat-shock resistance, mating, sporulation, early stages of mitophagy; protein abundance increases under DNA replication stress; mutations in human homolog X-linked NAA10 lead to Ogden syndrome (S37P) and intellectual disabil…
abv (% v/v)	5096	5096	ref|NC_001140|	210269	210269	1	9.58307	0	0.285397	ATT	A,AT,TTT	alt	ref	|downstream_gene_variant|MODIFIER|YHR051W|YHR051W|transcript|Transcript_YHR051W|Coding||c.*119_*121delTTT|||||119|,AT|downstream_gene_variant|MODIFIER|YHR051W|YHR051W|transcript|Transcript_YHR051W|Coding||c.*120_*121delTT|||||120|,ATT|downstream_gene_variant|MODIFIER|YHR051W|YHR051W|transcript|Transcript_YHR051W|Coding||c.*121delT|||||121|,A|intergenic_region|MODIFIER|YHR051W-YHR052W|YHR051W-YHR0…	MODIFIER|MODIFIER|MODIFIER|MODIFIER|MODIFIER|MODIFIER|	c.*119_*121delTTT|c.*120_*121delTT|c.*121delT|	YHR051W	YHR051W:COX6:Subunit VI of cytochrome c oxidase (Complex IV); Complex IV is the terminal member of the mitochondrial inner membrane electron transport chain; expression is regulated by oxygen levels
abv (% v/v)	5097	5097	ref|NC_001140|	210269	210269	1	10.9827	0	1.3351	ATTT	AT,ATT,A	2	ref	|downstream_gene_variant|MODIFIER|YHR051W|YHR051W|transcript|Transcript_YHR051W|Coding||c.*118A>T|||||118|,A|downstream_gene_variant|MODIFIER|YHR051W|YHR051W|transcript|Transcript_YHR051W|Coding||c.*119_*120delTT|||||119|,AT|downstream_gene_variant|MODIFIER|YHR051W|YHR051W|transcript|Transcript_YHR051W|Coding||c.*120delT|||||120|,TTT|intergenic_region|MODIFIER|YHR051W-YHR052W|YHR051W-YHR052W|inte…	MODIFIER|MODIFIER|MODIFIER|MODIFIER|MODIFIER|MODIFIER|	c.*118A>T|c.*119_*120delTT|c.*120delT|	YHR051W	YHR051W:COX6:Subunit VI of cytochrome c oxidase (Complex IV); Complex IV is the terminal member of the mitochondrial inner membrane electron transport chain; expression is regulated by oxygen levels
abv (% v/v)	5249	5249	ref|NC_001140|	386616	386616	17021	5.55217	1.71073	0.919947	C	G	alt	ref	|downstream_gene_variant|MODIFIER|YHR143W|YHR143W|transcript|Transcript_YHR143W|Coding||c.*129C>G|||||129|,G|intergenic_region|MODIFIER|YHR143W-YHR143W-A|YHR143W-YHR143W-A|intergenic_region|YHR143W-YHR143W-A|||n.386616C>G||||||	MODIFIER|MODIFIER|	c.*129C>G|	YHR143W	YHR143W:DSE2:Daughter cell-specific secreted protein with similarity to glucanases; degrades cell wall from the daughter side causing daughter to separate from mother; expression is repressed by cAMP
abv (% v/v)	5270	5270	ref|NC_001140|	400740	400740	1	8.38874	9.44032	0.00395	C	T	alt	ref	|missense_variant|MODERATE|YHR151C|YHR151C|transcript|Transcript_YHR151C|Coding|1/1|c.109G>A|p.Ala37Thr|109/1581|109/1581|37/526||	MODERATE	c.109G>A|p.Ala37Thr|	YHR151C	YHR151C:MTC6:Protein of unknown function; mtc6 is synthetically sick with cdc13-1
abv (% v/v)	5463	5462	ref|NC_001141|	37779	37777	3	65.5914	8.75777	149.833	GA	G	ref	alt	|missense_variant|MODERATE|YIL162W|YIL162W|transcript|Transcript_YIL162W|Coding|1/1|c.395C>T|p.Thr132Ile|395/1599|395/1599|132/532||	MODERATE	c.395C>T|p.Thr132Ile|	YIL162W	YIL162W:SUC2:Invertase; sucrose hydrolyzing enzyme; a secreted, glycosylated form is regulated by glucose repression, and an intracellular, nonglycosylated enzyme is produced constitutively
abv (% v/v)	5551	5551	ref|NC_001141|	94251	94251	14626	6.54259	2.40835	0.380095	T	G	ref	alt	|missense_variant|MODERATE|YIL136W|YIL136W|transcript|Transcript_YIL136W|Coding|1/1|c.633T>G|p.Asn211Lys|633/1182|633/1182|211/393||	MODERATE	c.633T>G|p.Asn211Lys|	YIL136W	YIL136W:OM45:Mitochondrial outer membrane protein of unknown function; major constituent of the outer membrane, extending into the intermembrane space; interacts with porin (Por1p) and with Om14p; imported via the presequence pathway involving the TOM and TIM23 complexes, then assembled in the outer membrane by Mim1p; protein abundance increases in response to DNA replication stress
abv (% v/v)	5887	5887	ref|NC_001141|	372842	372842	372	18.4986	1.68926	1.92339	A	G	ref	alt	|synonymous_variant|LOW|YIR007W|YIR007W|transcript|Transcript_YIR007W|Coding|1/1|c.2139A>G|p.Ser713Ser|2139/2295|2139/2295|713/764||	LOW	c.2139A>G|p.Ser713Ser|	YIR007W	YIR007W:EGH1:Steryl-beta-glucosidase with broad specificity for aglycones; has a role in ergosteryl-beta-glucoside catabolism; required for normal vacuolar morphology; has similarity to the C. neoformans ergosteryl-beta-glucosidase EGCrP2; localizes to the cytosol
abv (% v/v)	6054	6054	ref|NC_001142|	136911	136911	1	5.66822	0	0.377979	GAAAAAAA	G,GAA,GAAA,GA,GAAAA	-1	ref	|upstream_gene_variant|MODIFIER|YJL151C|YJL151C|transcript|Transcript_YJL151C|Coding||c.-145_-139delTTTTTTT|||||139|,GA|upstream_gene_variant|MODIFIER|YJL151C|YJL151C|transcript|Transcript_YJL151C|Coding||c.-145_-140delTTTTTT|||||140|,GAA|upstream_gene_variant|MODIFIER|YJL151C|YJL151C|transcript|Transcript_YJL151C|Coding||c.-145_-141delTTTTT|||||141|,GAAA|upstream_gene_variant|MODIFIER|YJL151C|YJ…	MODIFIER|MODIFIER|MODIFIER|MODIFIER|MODIFIER|MODIFIER|MODIFIER|MODIFIER|MODIFIER|MODIFIER|	c.-145_-139delTTTTTTT|c.-145_-140delTTTTTT|c.-145_-141delTTTTT|c.-145_-142delTTTT|c.-145_-143delTTT|	YJL151C	YJL151C:SNA3:Protein involved in efficient MVB sorting of proteins to the vacuole; may function as an RSP5 adapter protein for MVB cargos; integral membrane protein localized to vacuolar intralumenal vesicles
abv (% v/v)	6195	6195	ref|NC_001142|	345784	345784	1	8.5802	0	0.004829	TA	T	ref	ref	|upstream_gene_variant|MODIFIER|YJL049W|YJL049W|transcript|Transcript_YJL049W|Coding||c.-188delA|||||188|,T|downstream_gene_variant|MODIFIER|YJL050W|YJL050W|transcript|Transcript_YJL050W|Coding||c.*42delA|||||42|,T|intergenic_region|MODIFIER|YJL050W-YJL049W|YJL050W-YJL049W|intergenic_region|YJL050W-YJL049W|||n.345785delA||||||	MODIFIER|MODIFIER|MODIFIER|	c.-188delA|c.*42delA|	YJL049W	YJL049W:CHM7:Yeast homolog of human CHMP7, localizes to the endoplasmic reticulum presumably as part of an ESCRT-III like complex; null mutant has growth defect at 37 C in an apq12 deletion background; non-essential gene
abv (% v/v)	6209	6210	ref|NC_001142|	373973	374538	10	5.73534	1.40783	0.02024	T	C	ref	alt	|upstream_gene_variant|MODIFIER|YJL039C|YJL039C|transcript|Transcript_YJL039C|Coding||c.-174C>A|||||174|,T|intergenic_region|MODIFIER|YJL039C-Gene_tD_GUC_J3|YJL039C-Gene_tD_GUC_J3|intergenic_region|YJL039C-Gene_tD_GUC_J3|||n.373973G>T||||||	MODIFIER|MODIFIER|	c.-174C>A|	YJL039C	YJL039C:NUP192:Essential subunit of inner ring of nuclear pore complex (NPC); plays a role in modulating transport through the NPC; homologous to human NUP205
abv (% v/v)	6793	6793	ref|NC_001143|	32446	32446	1	6.71474	2.66298	1.15792	T	G	alt	ref	|missense_variant|MODERATE|YKL213C|YKL213C|transcript|Transcript_YKL213C|Coding|1/1|c.1662A>C|p.Lys554Asn|1662/2148|1662/2148|554/715||	MODERATE	c.1662A>C|p.Lys554Asn|	YKL213C	YKL213C:DOA1:WD repeat protein required for ubiquitin-mediated protein degradation; forms a complex with Cdc48p; plays a role in controlling cellular ubiquitin concentration; also promotes efficient NHEJ in postdiauxic/stationary phase; facilitates N-terminus-dependent proteolysis of centromeric histone H3 (Cse4p) for faithful chromosome segregation; protein increases in abundance and relocalizes…
abv (% v/v)	6799	6799	ref|NC_001143|	40753	40753	1	5.89446	1.78363	0.530412	T	C	alt	ref	|missense_variant|MODERATE|YKL210W|YKL210W|transcript|Transcript_YKL210W|Coding|1/1|c.1591T>C|p.Ser531Pro|1591/3075|1591/3075|531/1024||	MODERATE	c.1591T>C|p.Ser531Pro|	YKL210W	YKL210W:UBA1:Ubiquitin activating enzyme (E1); involved in ubiquitin-mediated protein degradation and essential for viability; protein abundance increases in response to DNA replication stress
abv (% v/v)	6841	6841	ref|NC_001143|	64260	64260	1	6.04094	0	0.433601	C	T,A	alt	ref	|missense_variant|MODERATE|YKL202W|YKL202W|transcript|Transcript_YKL202W|Coding|1/1|c.440C>T|p.Pro147Leu|440/582|440/582|147/193||,A|missense_variant|MODERATE|YKL202W|YKL202W|transcript|Transcript_YKL202W|Coding|1/1|c.440C>A|p.Pro147His|440/582|440/582|147/193||,A|missense_variant|MODERATE|YKL201C|YKL201C|transcript|Transcript_YKL201C|Coding|1/1|c.3207G>T|p.Lys1069Asn|3207/3537|3207/3537|1069/117…	MODERATE|MODERATE|MODERATE|LOW|	c.440C>T|p.Pro147Leu|c.440C>A|p.Pro147His|c.3207G>T|p.Lys1069Asn|c.3207G>A|p.Lys1069Lys|	YKL202W	YKL202W::Dubious open reading frame; unlikely to encode a functional protein, based on available experimental and comparative sequence data
abv (% v/v)	7051	7051	ref|NC_001143|	258195	258195	8158	7.60633	4.60813	2.68846	G	A	alt	ref	|intergenic_region|MODIFIER|YKL098W-YKL097C|YKL098W-YKL097C|intergenic_region|YKL098W-YKL097C|||n.258195G>A||||||	MODIFIER		YKL098W	YKL098W:MTC2:Protein of unknown function; mtc2 is synthetically sick with cdc13-1
abv (% v/v)	7388	7388	ref|NC_001143|	635532	635532	8502	8.1289	1.75185	0.27975	A	G	ref	alt	|intergenic_region|MODIFIER|YKR098C-YKR099W|YKR098C-YKR099W|intergenic_region|YKR098C-YKR099W|||n.635532A>G||||||	MODIFIER		YKR098C	YKR098C:UBP11:Ubiquitin-specific protease; cleaves ubiquitin from ubiquitinated proteins; UBP11 has a paralog, UBP7, that arose from the whole genome duplication
abv (% v/v)	7460	7460	ref|NC_001144|	53269	53269	1	8.06416	1.35366	0.23658	C	T	alt	ref	|synonymous_variant|LOW|YLL041C|YLL041C|transcript|Transcript_YLL041C|Coding|1/1|c.663G>A|p.Lys221Lys|663/801|663/801|221/266||	LOW	c.663G>A|p.Lys221Lys|	YLL041C	YLL041C:SDH2:Iron-sulfur protein subunit of succinate dehydrogenase; the complex couples the oxidation of succinate to the transfer of electrons to ubiquinone as part of the TCA cycle and the mitochondrial respiratory chain; other members are Sdh1p, Sdh3p, and Sdh4p
abv (% v/v)	7614	7614	ref|NC_001144|	203413	203413	14171	8.41096	1.39169	0.61287	G	T	alt	ref	|missense_variant|MODERATE|YLR030W|YLR030W|transcript|Transcript_YLR030W|Coding|1/1|c.124G>T|p.Val42Leu|124/792|124/792|42/263||	MODERATE	c.124G>T|p.Val42Leu|	YLR030W	YLR030W::Putative protein of unknown function; S288C contains an in-frame stop codon between ORFs YLR030W and YLR031W
abv (% v/v)	8034	8034	ref|NC_001144|	642387	642387	7476	5.79975	3.94781	0.808741	T	C	ref	alt	|downstream_gene_variant|MODIFIER|YLR252W|YLR252W|transcript|Transcript_YLR252W|Coding||c.*125T>C|||||125|,C|intergenic_region|MODIFIER|YLR252W-YLR253W|YLR252W-YLR253W|intergenic_region|YLR252W-YLR253W|||n.642387T>C||||||	MODIFIER|MODIFIER|	c.*125T>C|	YLR252W	YLR252W::Dubious open reading frame; unlikely to encode a functional protein, based on available experimental and comparative sequence data; partially overlaps the verified gene SYM1, a mitochondrial protein involved in ethanol metabolism
abv (% v/v)	8043	8043	ref|NC_001144|	647722	647722	5247	5.77074	1.84675	0.438971	C	A,G	alt	ref	|synonymous_variant|LOW|YLR256W|YLR256W|transcript|Transcript_YLR256W|Coding|1/1|c.1308C>A|p.Thr436Thr|1308/4509|1308/4509|436/1502||,G|synonymous_variant|LOW|YLR256W|YLR256W|transcript|Transcript_YLR256W|Coding|1/1|c.1308C>G|p.Thr436Thr|1308/4509|1308/4509|436/1502||	LOW|LOW|	c.1308C>A|p.Thr436Thr|c.1308C>G|p.Thr436Thr|	YLR256W	YLR256W:HAP1:Zinc finger transcription factor; involved in the complex regulation of gene expression in response to levels of heme and oxygen; localizes to the mitochondrion as well as to the nucleus; the S288C sequence differs from other strain backgrounds due to a Ty1 insertion in the carboxy terminus
abv (% v/v)	8202	8199	ref|NC_001144|	860877	859419	1	10.4582	1.56454	0.107204	A	G	alt	ref	|synonymous_variant|LOW|YLR369W|YLR369W|transcript|Transcript_YLR369W|Coding|1/1|c.1326A>G|p.Gly442Gly|1326/1974|1326/1974|442/657||	LOW	c.1326A>G|p.Gly442Gly|	YLR369W	YLR369W:SSQ1:Mitochondrial hsp70-type molecular chaperone; required for assembly of iron/sulfur clusters into proteins at a step after cluster synthesis, and for maturation of Yfh1p, which is a homolog of human frataxin implicated in Friedreich's ataxia
abv (% v/v)	8458	8458	ref|NC_001145|	56990	56990	1	14.6135	0	0.227947	G	T	ref	alt	|missense_variant|MODERATE|YML106W|YML106W|transcript|Transcript_YML106W|Coding|1/1|c.218G>T|p.Gly73Val|218/681|218/681|73/226||	MODERATE	c.218G>T|p.Gly73Val|	YML106W	YML106W:URA5:Major orotate phosphoribosyltransferase (OPRTase) isozyme; catalyzes the fifth enzymatic step in de novo biosynthesis of pyrimidines, converting orotate into orotidine-5'-phosphate; URA5 has a paralog, URA10, that arose from the whole genome duplication
abv (% v/v)	8640	8640	ref|NC_001145|	283371	283371	1	9.64146	1.98279	0.166756	C	T	alt	ref	|intergenic_region|MODIFIER|YMR008C-YMR009W|YMR008C-YMR009W|intergenic_region|YMR008C-YMR009W|||n.283371C>T||||||	MODIFIER		YMR008C	YMR008C:PLB1:Phospholipase B (lysophospholipase) involved in lipid metabolism; required for efficient acyl chain remodeling of newly synthesized phosphatidylethanolamine-derived phosphatidylcholine; required for deacylation of phosphatidylcholine and phosphatidylethanolamine but not phosphatidylinositol; PLB1 has a paralog, PLB3, that arose from the whole genome duplication
abv (% v/v)	8662	8662	ref|NC_001145|	317001	317001	9156	5.90846	3.13354	0.061798	T	C	ref	alt	|downstream_gene_variant|MODIFIER|YMR020W|YMR020W|transcript|Transcript_YMR020W|Coding||c.*98T>C|||||98|,C|downstream_gene_variant|MODIFIER|YMR021C|YMR021C|transcript|Transcript_YMR021C|Coding||c.*164A>G|||||164|,C|intergenic_region|MODIFIER|YMR020W-YMR021C|YMR020W-YMR021C|intergenic_region|YMR020W-YMR021C|||n.317001T>C||||||	MODIFIER|MODIFIER|MODIFIER|	c.*98T>C|c.*164A>G|	YMR020W	YMR020W:FMS1:Polyamine oxidase; converts spermine to spermidine, which is required for the essential hypusination modification of translation factor eIF-5A; also involved in pantothenic acid biosynthesis
abv (% v/v)	9216	9216	ref|NC_001145|	874276	874276	1	8.2689	0	1.51239	TGC	T	ref	ref	|frameshift_variant|HIGH|YMR303C|YMR303C|transcript|Transcript_YMR303C|Coding|1/1|c.60_61delGC|p.His21fs|61/1047|60/1047|20/348||;LOF=(YMR303C|YMR303C|1|1.00)	HIGH	c.60_61delGC|p.His21fs|	YMR303C	YMR303C:ADH2:Glucose-repressible alcohol dehydrogenase II; catalyzes the conversion of ethanol to acetaldehyde; involved in the production of certain carboxylate esters; regulated by ADR1
abv (% v/v)	9468	9468	ref|NC_001146|	308862	308862	6024	8.46954	1.4091	0.043737	A	C	alt	ref	|downstream_gene_variant|MODIFIER|YNL173C|YNL173C|transcript|Transcript_YNL173C|Coding||c.*95T>G|||||95|,C|intergenic_region|MODIFIER|YNL174W-YNL173C|YNL174W-YNL173C|intergenic_region|YNL174W-YNL173C|||n.308862A>C||||||	MODIFIER|MODIFIER|	c.*95T>G|	YNL173C	YNL173C:MDG1:Plasma membrane protein; involved in G-protein mediated pheromone signaling pathway; overproduction suppresses bem1 mutations; MDG1 has a paralog, CRP1, that arose from the whole genome duplication
abv (% v/v)	9666	9666	ref|NC_001146|	560813	560813	1	9.42969	0	0.11726	A	AACG	ref	ref	|downstream_gene_variant|MODIFIER|Gene_tT_AGU_N2|Gene_tT_AGU_N2|transcript|tT_AGU_N2|Noncoding||n.*120_*121insACG|||||49|,AACG|intergenic_region|MODIFIER|Gene_tT_AGU_N2-Gene_tP_UGG_N2|Gene_tT_AGU_N2-Gene_tP_UGG_N2|intergenic_region|Gene_tT_AGU_N2-Gene_tP_UGG_N2|||n.560813_560814insACG||||||	MODIFIER|MODIFIER|		Gene_tT_AGU_N2	Gene_tT_AGU_N2
abv (% v/v)	9699	9699	ref|NC_001146|	577297	577297	1	10.3835	2.01766	0.054651	G	T	ref	alt	|missense_variant|MODERATE|YNL029C|YNL029C|transcript|Transcript_YNL029C|Coding|1/1|c.1477C>A|p.Gln493Lys|1477/1569|1477/1569|493/522||	MODERATE	c.1477C>A|p.Gln493Lys|	YNL029C	YNL029C:KTR5:Putative mannosyltransferase involved in protein glycosylation; member of the KRE2/MNT1 mannosyltransferase family; KTR5 has a paralog, KTR7, that arose from the whole genome duplication
abv (% v/v)	10368	10368	ref|NC_001147|	356056	356056	1	12.7424	3.74606	0.82952	T	A	ref	alt	|downstream_gene_variant|MODIFIER|YOR011W-A|YOR011W-A|transcript|Transcript_YOR011W-A|Coding||c.*198T>A|||||198|,A|intergenic_region|MODIFIER|YOR011W-A-YOR012W|YOR011W-A-YOR012W|intergenic_region|YOR011W-A-YOR012W|||n.356056T>A||||||	MODIFIER|MODIFIER|	c.*198T>A|	YOR011W-A	YOR011W-A::Putative protein of unknown function
abv (% v/v)	10622	10622	ref|NC_001147|	659697	659697	17151	9.01562	2.40683	1.28508	A	G	alt	ref	|downstream_gene_variant|MODIFIER|YOR174W|YOR174W|transcript|Transcript_YOR174W|Coding||c.*96A>G|||||96|,G|downstream_gene_variant|MODIFIER|YOR175C|YOR175C|transcript|Transcript_YOR175C|Coding||c.*118T>C|||||118|,G|intergenic_region|MODIFIER|YOR174W-YOR175C|YOR174W-YOR175C|intergenic_region|YOR174W-YOR175C|||n.659697A>G||||||	MODIFIER|MODIFIER|MODIFIER|	c.*96A>G|c.*118T>C|	YOR174W	YOR174W:MED4:Subunit of the RNA polymerase II mediator complex; associates with core polymerase subunits to form the RNA polymerase II holoenzyme; essential for transcriptional regulation
abv (% v/v)	10916	10916	ref|NC_001147|	951423	951423	6055	5.82222	2.36211	1.12754	C	T	ref	alt	|missense_variant|MODERATE|YOR336W|YOR336W|transcript|Transcript_YOR336W|Coding|1/1|c.1651C>T|p.Pro551Ser|1651/4098|1651/4098|551/1365||	MODERATE	c.1651C>T|p.Pro551Ser|	YOR336W	YOR336W:KRE5:Protein required for beta-1,6 glucan biosynthesis; mutations result in aberrant morphology and severe growth defects
abv (% v/v)	10936	10936	ref|NC_001147|	970172	970172	2	7.12645	3.91867	0.36422	C	T	alt	ref	|intergenic_region|MODIFIER|YOR343C-YOR343W-A|YOR343C-Gene_YOR343W-A|intergenic_region|YOR343C-Gene_YOR343W-A|||n.970172C>T||||||	MODIFIER		YOR343C	YOR343C::Dubious open reading frame; unlikely to encode a functional protein, based on available experimental and comparative sequence data
abv (% v/v)	11230	11230	ref|NC_001148|	117985	117985	1	22.5294	4.5004	2.26016	C	T	alt	ref	|intergenic_region|MODIFIER|YPL229W-YPL228W|YPL229W-YPL228W|intergenic_region|YPL229W-YPL228W|||n.117985C>T||||||	MODIFIER		YPL229W	YPL229W::Putative protein of unknown function; green fluorescent protein (GFP)-fusion protein localizes to the cytoplasm; not an essential gene; YPL229W has a paralog, YMR181C, that arose from the whole genome duplication
abv (% v/v)	11234	11234	ref|NC_001148|	118512	118512	261	13.7161	3.25851	0.605171	C	T	ref	alt	|missense_variant|MODERATE|YPL228W|YPL228W|transcript|Transcript_YPL228W|Coding|1/1|c.131C>T|p.Ala44Val|131/1650|131/1650|44/549||	MODERATE	c.131C>T|p.Ala44Val|	YPL228W	YPL228W:CET1:RNA 5'-triphosphatase involved in mRNA 5' capping; subunit of mRNA capping enzyme, which is a heterotetramer composed of a Cet1p homodimer and two molecules of guanylyltransferase Ceg1p; Cet1p also has a role in regulation of RNAPII pausing at promoter-proximal sites; interaction between Cet1p and Ceg1p is required for Ceg1p nuclear import; mammalian enzyme is single bifunctional pol…
abv (% v/v)	11565	11565	ref|NC_001148|	425229	425229	1	8.26938	0	2.47593	GAA	GGAAA,GA,GGAAAA,G,GGAAAAA,GAAA	ref	ref	|upstream_gene_variant|MODIFIER|YPL068C|YPL068C|transcript|Transcript_YPL068C|Coding||c.-134_-133insTC|||||134|,GGAAAA|upstream_gene_variant|MODIFIER|YPL068C|YPL068C|transcript|Transcript_YPL068C|Coding||c.-134_-133insTTC|||||134|,GGAAAAA|upstream_gene_variant|MODIFIER|YPL068C|YPL068C|transcript|Transcript_YPL068C|Coding||c.-134_-133insTTTC|||||134|,G|upstream_gene_variant|MODIFIER|YPL068C|YPL068…	MODIFIER|MODIFIER|MODIFIER|MODIFIER|MODIFIER|MODIFIER|MODIFIER|MODIFIER|MODIFIER|MODIFIER|MODIFIER|MODIFIER|MODIFIER|MODIFIER|MODIFIER|MODIFIER|MODIFIER|MODIFIER|	c.-134_-133insTC|c.-134_-133insTTC|c.-134_-133insTTTC|c.-135_-134delTT|c.-135delT|c.-136_-135insT|c.*21_*22insTC|c.*21_*22insTTC|c.*21_*22insTTTC|c.*20_*21delTT|c.*20delT|c.*19_*20insT|	YPL068C	YPL068C::Protein of unknown function; green fluorescent protein (GFP)-fusion protein localizes to the nucleus and is induced in response to the DNA-damaging agent MMS
abv (% v/v)	11677	11677	ref|NC_001148|	571530	571530	1	7.42071	6.97543	0.272444	A	C	alt	ref	|upstream_gene_variant|MODIFIER|YPR007C|YPR007C|transcript|Transcript_YPR007C|Coding||c.-152T>G|||||152|,C|intergenic_region|MODIFIER|YPR007C-Gene_tG_GCC_P1|YPR007C-Gene_tG_GCC_P1|intergenic_region|YPR007C-Gene_tG_GCC_P1|||n.571530A>C||||||	MODIFIER|MODIFIER|	c.-152T>G|	YPR007C	YPR007C:REC8:Meiosis-specific component of the sister chromatid cohesion complex; alpha-kleisin family member that maintains cohesion between sister chromatids during meiosis I; maintains cohesion between centromeres of sister chromatids until meiosis II; independent of its role in sister chromatid cohesion, Rec8p promotes allelic collisions and prevents nonspecific chromosome interactions; homol…
abv (% v/v)	11864	11864	ref|NC_001148|	769532	769532	1	7.16001	0	0.02988	G	A	ref	ref	|intergenic_region|MODIFIER|Gene_tK_UUU_P-YPR119W|Gene_tK_UUU_P-YPR119W|intergenic_region|Gene_tK_UUU_P-YPR119W|||n.769532G>A||||||	MODIFIER		YPR119W	YPR119W:CLB2:B-type cyclin involved in cell cycle progression; activates Cdc28p to promote the transition from G2 to M phase; accumulates during G2 and M, then targeted via a destruction box motif for ubiquitin-mediated degradation by the proteasome; CLB2 has a paralog, CLB1, that arose from the whole genome duplication
acetic acid (g/l)	351	351	ref|NC_001134|	169960	169960	1	6.0629	0	0.767004	CTGCAAAATTATTCTGGATT	C	-1	alt	|intergenic_region|MODIFIER|YBL027W-YBL026W|YBL027W-YBL026W|intergenic_region|YBL027W-YBL026W|||n.169961_169979delTGCAAAATTATTCTGGATT||||||	MODIFIER		YBL027W	YBL027W:RPL19B:Ribosomal 60S subunit protein L19B; rpl19a and rpl19b single null mutations result in slow growth, while the double null mutation is lethal; homologous to mammalian ribosomal protein L19, no bacterial homolog; RPL19B has a paralog, RPL19A, that arose from the whole genome duplication
acetic acid (g/l)	764	764	ref|NC_001134|	698030	698030	11232	7.15888	2.70359	0.647545	G	A	ref	alt	|intergenic_region|MODIFIER|YBR238C-YBR239C|YBR238C-YBR239C|intergenic_region|YBR238C-YBR239C|||n.698030G>A||||||	MODIFIER		YBR238C	YBR238C::Mitochondrial membrane protein; not required for respiratory growth but causes a synthetic respiratory defect in combination with rmd9 mutations; transcriptionally up-regulated by TOR; deletion increases life span; YBR238C has a paralog, RMD9, that arose from the whole genome duplication
acetic acid (g/l)	777	777	ref|NC_001134|	705558	705558	10903	5.94654	2.73846	0.055661	C	T	ref	alt	|synonymous_variant|LOW|YBR243C|YBR243C|transcript|Transcript_YBR243C|Coding|1/1|c.1236G>A|p.Leu412Leu|1236/1347|1236/1347|412/448||,T|downstream_gene_variant|MODIFIER|YBR242W|YBR242W|transcript|Transcript_YBR242W|Coding||c.*172C>T|||||172|	LOW|MODIFIER|	c.1236G>A|p.Leu412Leu|c.*172C>T|	YBR243C	YBR243C:ALG7:UDP-N-acetyl-glucosamine-1-P transferase; transfers Glc-Nac-P from UDP-GlcNac to Dol-P in the ER in the first step of the dolichol pathway of protein asparagine-linked glycosylation; inhibited by tunicamycin; human homolog DPAGT1 can complement yeast ALG7 mutant
acetic acid (g/l)	1002	1002	ref|NC_001135|	92556	92556	1	38.3889	0	33.743	G	C	ref	alt	|downstream_gene_variant|MODIFIER|YCL018W|YCL018W|transcript|Transcript_YCL018W|Coding||c.*138G>C|||||138|,C|intergenic_region|MODIFIER|YCL018W-YCL017C|YCL018W-YCL017C|intergenic_region|YCL018W-YCL017C|||n.92556G>C||||||	MODIFIER|MODIFIER|	c.*138G>C|	YCL018W	YCL018W:LEU2:Beta-isopropylmalate dehydrogenase (IMDH); catalyzes the third step in the leucine biosynthesis pathway; can additionally catalyze the conversion of beta-ethylmalate into alpha-ketovalerate
acetic acid (g/l)	1171	1171	ref|NC_001135|	261281	261281	1	9.4804	3.39073	0.468889	C	T	alt	ref	|missense_variant|MODERATE|YCR084C|YCR084C|transcript|Transcript_YCR084C|Coding|1/1|c.1172G>A|p.Arg391Gln|1172/2142|1172/2142|391/713||	MODERATE	c.1172G>A|p.Arg391Gln|	YCR084C	YCR084C:TUP1:General repressor of transcription; forms complex with Cyc8p, involved in the establishment of repressive chromatin structure through interactions with histones H3 and H4, appears to enhance expression of some genes
acetic acid (g/l)	1174	1174	ref|NC_001135|	267625	267625	1	7.09424	5.49897	0.021462	T	C	ref	alt	|synonymous_variant|LOW|YCR089W|YCR089W|transcript|Transcript_YCR089W|Coding|1/1|c.192T>C|p.Tyr64Tyr|192/4830|192/4830|64/1609||	LOW	c.192T>C|p.Tyr64Tyr|	YCR089W	YCR089W:FIG2:Cell wall adhesin, expressed specifically during mating; may be involved in maintenance of cell wall integrity during mating; FIG2 has a paralog, AGA1, that arose from the whole genome duplication
acetic acid (g/l)	1634	1634	ref|NC_001136|	355467	355467	1	7.40012	0	0.007405	A	G	ref	ref	|downstream_gene_variant|MODIFIER|YDL056W|YDL056W|transcript|Transcript_YDL056W|Coding||c.*89A>G|||||89|,G|intergenic_region|MODIFIER|YDL056W-YDL055C|YDL056W-YDL055C|intergenic_region|YDL056W-YDL055C|||n.355467A>G||||||	MODIFIER|MODIFIER|	c.*89A>G|	YDL056W	YDL056W:MBP1:Transcription factor; involved in regulation of cell cycle progression from G1 to S phase, forms a complex with Swi6p that binds to MluI cell cycle box regulatory element in promoters of DNA synthesis genes
acetic acid (g/l)	1803	1803	ref|NC_001136|	538054	538054	1	9.26265	0	0.221253	A	G	alt	ref	|synonymous_variant|LOW|YDR040C|YDR040C|transcript|Transcript_YDR040C|Coding|1/1|c.414T>C|p.Ser138Ser|414/3276|414/3276|138/1091||	LOW	c.414T>C|p.Ser138Ser|	YDR040C	YDR040C:ENA1:P-type ATPase sodium pump; involved in Na+ and Li+ efflux to allow salt tolerance
acetic acid (g/l)	2080	2080	ref|NC_001136|	781689	781689	10875	5.89545	1.46697	0.597443	C	T	alt	ref	|synonymous_variant|LOW|YDR163W|YDR163W|transcript|Transcript_YDR163W|Coding|1/1|c.267C>T|p.Asp89Asp|267/528|267/528|89/175||	LOW	c.267C>T|p.Asp89Asp|	YDR163W	YDR163W:CWC15:Non-essential protein involved in pre-mRNA splicing; component of a complex containing Cef1p; has similarity to S. pombe Cwf15p
acetic acid (g/l)	2634	2634	ref|NC_001136|	1444256	1444256	8595	12.5078	1.34419	1.04343	C	T	alt	ref	|synonymous_variant|LOW|YDR497C|YDR497C|transcript|Transcript_YDR497C|Coding|1/1|c.1212G>A|p.Leu404Leu|1212/1755|1212/1755|404/584||	LOW	c.1212G>A|p.Leu404Leu|	YDR497C	YDR497C:ITR1:Myo-inositol transporter; member of the sugar transporter superfamily; expression is repressed by inositol and choline via Opi1p and derepressed via Ino2p and Ino4p; relative distribution to the vacuole increases upon DNA replication stress; ITR1 has a paralog, ITR2, that arose from the whole genome duplication
acetic acid (g/l)	2668	2668	ref|NC_001136|	1458160	1458160	1	6.09617	0	0.357223	G	GGTTGTTGCTGTTGTTGCT,GGTTGTTGCT	ref	2	|inframe_insertion|MODERATE|YDR505C|YDR505C|transcript|Transcript_YDR505C|Coding|1/1|c.1060_1061insAGCAACAACAGCAACAAC|p.Gln348_Gln353dup|1060/2526|1060/2526|354/841||,GGTTGTTGCT|inframe_insertion|MODERATE|YDR505C|YDR505C|transcript|Transcript_YDR505C|Coding|1/1|c.1052_1060dupAGCAACAAC|p.Gln351_Gln353dup|1060/2526|1060/2526|354/841||	MODERATE|MODERATE|	c.1060_1061insAGCAACAACAGCAACAAC|p.Gln348_Gln353dup|c.1052_1060dupAGCAACAAC|p.Gln351_Gln353dup|	YDR505C	YDR505C:PSP1:Asn and gln rich protein of unknown function; high-copy suppressor of POL1 (DNA polymerase alpha) and partial suppressor of CDC2 (polymerase delta) and CDC6 (pre-RC loading factor) mutations; overexpression results in growth inhibition; PSP1 has a paralog, YLR177W, that arose from the whole genome duplication
acetic acid (g/l)	2690	2690	ref|NC_001136|	1484992	1484992	4066	6.61755	1.31558	0.396731	T	C	ref	alt	|synonymous_variant|LOW|YDR522C|YDR522C|transcript|Transcript_YDR522C|Coding|1/1|c.312A>G|p.Lys104Lys|312/1509|312/1509|104/502||	LOW	c.312A>G|p.Lys104Lys|	YDR522C	YDR522C:SPS2:Protein expressed during sporulation; SPS2 has a paralog, SPS22, that arose from the whole genome duplication; redundant with Sps22p for organization of the beta-glucan layer of the spore wall; S. pombe ortholog is a spore wall component
acetic acid (g/l)	2691	2691	ref|NC_001136|	1486897	1486897	1	11.3759	2.55068	1.36267	C	A	alt	ref	|missense_variant|MODERATE|YDR523C|YDR523C|transcript|Transcript_YDR523C|Coding|1/1|c.142G>T|p.Val48Leu|142/1473|142/1473|48/490||	MODERATE	c.142G>T|p.Val48Leu|	YDR523C	YDR523C:SPS1:Putative protein serine/threonine kinase; expressed at the end of meiosis; localized to nucleus and cytoplasm; required for efficient spore packaging and correct localization of enzymes involved in spore wall synthesis; member of the GCKIII subfamily of STE20 family kinases; multiply phosphorylated on serine and threonine residues; interacts genetically and physically with 14-3-3 pro…
acetic acid (g/l)	2844	2844	ref|NC_001137|	31451	31451	776	6.89401	1.61312	0.038166	A	G	alt	-1	|intergenic_region|MODIFIER|YEL064C-YEL063C|YEL064C-YEL063C|intergenic_region|YEL064C-YEL063C|||n.31451A>G||||||	MODIFIER		YEL064C	YEL064C:AVT2:Putative transporter; member of a family of seven S. cerevisiae genes (AVT1-7) related to vesicular GABA-glycine transporters
acetic acid (g/l)	3097	3097	ref|NC_001137|	246282	246282	527	9.40173	3.69591	0.001141	G	A	alt	ref	|synonymous_variant|LOW|YER047C|YER047C|transcript|Transcript_YER047C|Coding|1/1|c.222C>T|p.Asn74Asn|222/2694|222/2694|74/897||	LOW	c.222C>T|p.Asn74Asn|	YER047C	YER047C:SAP1:Putative ATPase of the AAA family; interacts with the Sin1p transcriptional repressor in the two-hybrid system
acetic acid (g/l)	3124	3124	ref|NC_001137|	268019	268019	1	10.4483	3.02142	0.05517	G	A	ref	alt	|missense_variant|MODERATE|YER056C|YER056C|transcript|Transcript_YER056C|Coding|1/1|c.95C>T|p.Ala32Val|95/1602|95/1602|32/533||	MODERATE	c.95C>T|p.Ala32Val|	YER056C	YER056C:FCY2:Purine-cytosine permease; mediates purine (adenine, guanine, and hypoxanthine) and cytosine accumulation; relative distribution to the vacuole increases upon DNA replication stress
acetic acid (g/l)	3125	3125	ref|NC_001137|	268219	268219	228	5.98093	2.5735	0.17624	G	A	alt	ref	|upstream_gene_variant|MODIFIER|YER056C|YER056C|transcript|Transcript_YER056C|Coding||c.-106C>T|||||106|,A|intergenic_region|MODIFIER|YER056C-YER056C-A|YER056C-YER056C-A|intergenic_region|YER056C-YER056C-A|||n.268219G>A||||||	MODIFIER|MODIFIER|	c.-106C>T|	YER056C	YER056C:FCY2:Purine-cytosine permease; mediates purine (adenine, guanine, and hypoxanthine) and cytosine accumulation; relative distribution to the vacuole increases upon DNA replication stress
acetic acid (g/l)	3190	3190	ref|NC_001137|	377631	377631	2830	5.64639	1.58816	0.339242	T	G	ref	alt	|upstream_gene_variant|MODIFIER|YER109C|YER109C|transcript|Transcript_YER109C|Coding||c.-17A>C|||||17|,G|intergenic_region|MODIFIER|YER109C-YER110C|YER109C-YER110C|intergenic_region|YER109C-YER110C|||n.377631T>G||||||	MODIFIER|MODIFIER|	c.-17A>C|	YER109C	YER109C:FLO8:Transcription factor; required for flocculation, diploid filamentous growth, and haploid invasive growth; forms a heterodimer with Mss1p that interacts with the Swi/Snf complex during transcriptional activation of FLO1, FLO11, and STA1; S. cerevisiae genome reference strain S288C contains an internal in-frame stop at codon 142, which in other strains encodes tryptophan
acetic acid (g/l)	3799	3799	ref|NC_001138|	227356	227356	2212	5.73427	1.35154	0.933936	ACACG	A	ref	alt	|upstream_gene_variant|MODIFIER|YFR036W-A|YFR036W-A|transcript|Transcript_YFR036W-A|Coding||c.-94_-91delCACG|||||94|,A|downstream_gene_variant|MODIFIER|YFR036W|YFR036W|transcript|Transcript_YFR036W|Coding||c.*20_*23delCACG|||||20|,A|downstream_gene_variant|MODIFIER|YFR037C|YFR037C|transcript|Transcript_YFR037C|Coding||c.*153_*156delCGTG|||||156|,A|intergenic_region|MODIFIER|YFR036W-YFR036W-A|YFR0…	MODIFIER|MODIFIER|MODIFIER|MODIFIER|	c.-94_-91delCACG|c.*20_*23delCACG|c.*153_*156delCGTG|	YFR036W-A	YFR036W-A::Dubious open reading frame; unlikely to encode a functional protein, based on available experimental and comparative sequence data; almost completely overlaps verified ORF RSC8/YFR037C
acetic acid (g/l)	3997	3997	ref|NC_001139|	153512	153512	14097	7.11365	2.01928	0.908157	C	T	ref	alt	|synonymous_variant|LOW|YGL185C|YGL185C|transcript|Transcript_YGL185C|Coding|1/1|c.795G>A|p.Pro265Pro|795/1140|795/1140|265/379||	LOW	c.795G>A|p.Pro265Pro|	YGL185C	YGL185C::Putative protein with sequence similar to hydroxyacid dehydrogenases; green fluorescent protein (GFP)-fusion protein localizes to the cytoplasm
acetic acid (g/l)	4164	4164	ref|NC_001139|	370476	370476	17632	5.79269	2.21494	0.010646	A	G	alt	ref	|missense_variant|MODERATE|YGL073W|YGL073W|transcript|Transcript_YGL073W|Coding|1/1|c.1724A>G|p.Glu575Gly|1724/2502|1724/2502|575/833||	MODERATE	c.1724A>G|p.Glu575Gly|	YGL073W	YGL073W:HSF1:Trimeric heat shock transcription factor; activates multiple genes in response to highly diverse stresses; recognizes variable heat shock elements (HSEs) consisting of inverted NGAAN repeats; monitors translational status of cell through an RQC (Ribosomal Quality Control)-mediated translation-stress signal; involved in diauxic shift; posttranslationally regulated; human homolog HSF1 …
acetic acid (g/l)	4539	4539	ref|NC_001139|	765774	765774	1	12.1683	0	1.68861	GA	GAA,GAAA,G	ref	ref	|frameshift_variant|HIGH|YGR139W|YGR139W|transcript|Transcript_YGR139W|Coding|1/1|c.63delA|p.Lys21fs|63/339|63/339|21/112||INFO_REALIGN_3_PRIME,GAA|frameshift_variant|HIGH|YGR139W|YGR139W|transcript|Transcript_YGR139W|Coding|1/1|c.63dupA|p.Leu22fs|64/339|64/339|22/112||INFO_REALIGN_3_PRIME,GAAA|frameshift_variant|HIGH|YGR139W|YGR139W|transcript|Transcript_YGR139W|Coding|1/1|c.62_63dupAA|p.Leu22fs…	HIGH|HIGH|HIGH|MODIFIER|MODIFIER|MODIFIER|	c.63delA|p.Lys21fs|c.63dupA|p.Leu22fs|c.62_63dupAA|p.Leu22fs|c.-169delT|c.-170dupT|c.-171_-170dupTT|	YGR139W	YGR139W::Dubious open reading frame; unlikely to encode a functional protein, based on available experimental and comparative sequence data
acetic acid (g/l)	4730	4730	ref|NC_001139|	950329	950329	15157	7.37757	1.79274	0.042369	C	A	alt	ref	|missense_variant|MODERATE|YGR229C|YGR229C|transcript|Transcript_YGR229C|Coding|1/1|c.571G>T|p.Gly191Cys|571/1518|571/1518|191/505||	MODERATE	c.571G>T|p.Gly191Cys|	YGR229C	YGR229C:SMI1:Protein involved in the regulation of cell wall synthesis; proposed to be involved in coordinating cell cycle progression with cell wall integrity
acetic acid (g/l)	4823	4823	ref|NC_001139|	1048541	1048541	1	6.59747	0	1.60248	AAAAG	A	ref	ref	|downstream_gene_variant|MODIFIER|YGR278W|YGR278W|transcript|Transcript_YGR278W|Coding||c.*78_*81delAAAG|||||78|,A|intergenic_region|MODIFIER|YGR278W-YGR279C|YGR278W-YGR279C|intergenic_region|YGR278W-YGR279C|||n.1048542_1048545delAAAG||||||	MODIFIER|MODIFIER|	c.*78_*81delAAAG|	YGR278W	YGR278W:CWC22:Spliceosome-associated protein that is required for pre-mRNA splicing; necessary for Prp2p function at the first catalytic step of splicing; has similarity to S. pombe Cwf22p; CWC22 is an essential protein
acetic acid (g/l)	4829	4829	ref|NC_001139|	1051846	1051846	1	5.25981	0	0.550521	CTT	C,TTT	alt	ref	|upstream_gene_variant|MODIFIER|YGR280C|YGR280C|transcript|Transcript_YGR280C|Coding||c.-121G>A|||||121|,C|upstream_gene_variant|MODIFIER|YGR280C|YGR280C|transcript|Transcript_YGR280C|Coding||c.-123_-122delAA|||||122|,TTT|intergenic_region|MODIFIER|YGR280C-YGR281W|YGR280C-YGR281W|intergenic_region|YGR280C-YGR281W|||n.1051846C>T||||||,C|intergenic_region|MODIFIER|YGR280C-YGR281W|YGR280C-YGR281W|in…	MODIFIER|MODIFIER|MODIFIER|MODIFIER|	c.-121G>A|c.-123_-122delAA|	YGR280C	YGR280C:PXR1:Essential protein involved in rRNA and snoRNA maturation; competes with TLC1 RNA for binding to Est2p, suggesting a role in negative regulation of telomerase; human homolog inhibits telomerase; contains a G-patch RNA interacting domain
acetic acid (g/l)	4835	4835	ref|NC_001139|	1066563	1066563	1	28.6492	1.82339	4.66609	C	G	alt	ref	|intergenic_region|MODIFIER|YGR286C-YGR287C|YGR286C-YGR287C|intergenic_region|YGR286C-YGR287C|||n.1066563C>G||||||	MODIFIER		YGR286C	YGR286C:BIO2:Biotin synthase; catalyzes the conversion of dethiobiotin to biotin, which is the last step of the biotin biosynthesis pathway; complements E. coli bioB mutant
acetic acid (g/l)	5223	5223	ref|NC_001140|	375406	375406	3571	12.4699	2.55101	0.000334	GAAA	GA,GAA,G	2	alt	|intergenic_region|MODIFIER|YHR136C-YHR137W|YHR136C-YHR137W|intergenic_region|YHR136C-YHR137W|||n.375407_375409delAAA||||||,GA|intergenic_region|MODIFIER|YHR136C-YHR137W|YHR136C-YHR137W|intergenic_region|YHR136C-YHR137W|||n.375408_375409delAA||||||,GAA|intergenic_region|MODIFIER|YHR136C-YHR137W|YHR136C-YHR137W|intergenic_region|YHR136C-YHR137W|||n.375409delA||||||	MODIFIER|MODIFIER|MODIFIER|		YHR136C	YHR136C:SPL2:Protein with similarity to cyclin-dependent kinase inhibitors; downregulates low-affinity phosphate transport during phosphate limitation by targeting Pho87p to the vacuole; upstream region harbors putative hypoxia response element (HRE) cluster; overproduction suppresses a plc1 null mutation; promoter shows an increase in Snf2p occupancy after heat shock; GFP-fusion protein localize…
acetic acid (g/l)	5286	5286	ref|NC_001140|	422328	422328	1	9.36294	1.36416	0.479211	G	A	alt	ref	|upstream_gene_variant|MODIFIER|YHR161C|YHR161C|transcript|Transcript_YHR161C|Coding||c.-42C>T|||||42|,A|intergenic_region|MODIFIER|YHR161C-YHR162W|YHR161C-YHR162W|intergenic_region|YHR161C-YHR162W|||n.422328G>A||||||	MODIFIER|MODIFIER|	c.-42C>T|	YHR161C	YHR161C:YAP1801:Protein of the AP180 family, involved in clathrin cage assembly; binds Pan1p and clathrin; YAP1801 has a paralog, YAP1802, that arose from the whole genome duplication
acetic acid (g/l)	5355	5355	ref|NC_001140|	490346	490346	3601	6.28215	1.43643	1.43841	C	T	ref	alt	|synonymous_variant|LOW|YHR194W|YHR194W|transcript|Transcript_YHR194W|Coding|1/1|c.1690C>T|p.Leu564Leu|1690/1740|1690/1740|564/579||	LOW	c.1690C>T|p.Leu564Leu|	YHR194W	YHR194W:MDM31:Mitochondrial protein that may have a role in phospholipid metabolism; inner membrane protein with similarity to Mdm32p; required for normal mitochondrial morphology and inheritance; interacts genetically with MMM1, MMM2, MDM10, MDM12, and MDM34
acetic acid (g/l)	5458	5458	ref|NC_001141|	36369	36369	432	21.7476	2.52811	4.75914	G	A	alt	ref	|intergenic_region|MODIFIER|YIL164C-YIL163C|YIL164C-YIL163C|intergenic_region|YIL164C-YIL163C|||n.36369G>A||||||	MODIFIER		YIL164C	YIL164C:NIT1:Nitrilase; member of the nitrilase branch of the nitrilase superfamily; in closely related species and other S. cerevisiae strain backgrounds YIL164C and adjacent ORF, YIL165C, likely constitute a single ORF encoding a nitrilase gene
acetic acid (g/l)	6259	6259	ref|NC_001142|	415561	415561	1	7.18948	0	0.540235	A	G	alt	ref	|intergenic_region|MODIFIER|Gene_tK_CUU_J-Gene_tW_CCA_J|Gene_tK_CUU_J-Gene_tW_CCA_J|intergenic_region|Gene_tK_CUU_J-Gene_tW_CCA_J|||n.415561A>G||||||	MODIFIER		Gene_tK_CUU_J-Gene_tW_CCA_J	Gene_tK_CUU_J-Gene_tW_CCA_J
acetic acid (g/l)	6358	6358	ref|NC_001142|	543383	543383	1	7.54692	1.93723	0.896324	T	G	alt	ref	|intergenic_region|MODIFIER|Gene_tY_GUA_J2-YJR057W|Gene_tY_GUA_J2-YJR057W|intergenic_region|Gene_tY_GUA_J2-YJR057W|||n.543383T>G||||||	MODIFIER		YJR057W	YJR057W:CDC8:Thymidylate and uridylate kinase; functions in de novo biosynthesis of pyrimidine deoxyribonucleotides; converts dTMP to dTDP and dUMP to dUTP; essential for mitotic and meiotic DNA replication; homologous to S. pombe tmp1; human homolog DTYMK can complement yeast cdc8 null mutant
acetic acid (g/l)	7056	7056	ref|NC_001143|	263206	263206	1362	10.1317	1.61575	0.540352	T	C	ref	alt	|upstream_gene_variant|MODIFIER|YKL094W|YKL094W|transcript|Transcript_YKL094W|Coding||c.-143T>C|||||143|,C|downstream_gene_variant|MODIFIER|YKL095W|YKL095W|transcript|Transcript_YKL095W|Coding||c.*93T>C|||||93|,C|intergenic_region|MODIFIER|YKL095W-YKL094W|YKL095W-YKL094W|intergenic_region|YKL095W-YKL094W|||n.263206T>C||||||	MODIFIER|MODIFIER|MODIFIER|	c.-143T>C|c.*93T>C|	YKL094W	YKL094W:YJU3:Monoglyceride lipase (MGL); functional ortholog of mammalian MGL, localizes to lipid particles and membranes, also member of the eukaryotic serine hydrolase family
acetic acid (g/l)	7516	7516	ref|NC_001144|	109468	109468	1	8.08778	2.07298	0.515902	AT	ATTT,ATT,ATTTT,A	alt	2	|intergenic_region|MODIFIER|YLL018C-A-YLL018C|YLL018C-A-YLL018C|intergenic_region|YLL018C-A-YLL018C|||n.109469delT||||||,ATTT|intergenic_region|MODIFIER|YLL018C-A-YLL018C|YLL018C-A-YLL018C|intergenic_region|YLL018C-A-YLL018C|||n.109469_109470insTT||||||,ATT|intergenic_region|MODIFIER|YLL018C-A-YLL018C|YLL018C-A-YLL018C|intergenic_region|YLL018C-A-YLL018C|||n.109469_109470insT||||||,ATTTT|intergen…	MODIFIER|MODIFIER|MODIFIER|MODIFIER|		YLL018C-A	YLL018C-A:COX19:Protein required for cytochrome c oxidase assembly; located in the cytosol and mitochondrial intermembrane space; putative copper metallochaperone that delivers copper to cytochrome c oxidase; contains twin cysteine-x9-cysteine motifs
acetic acid (g/l)	7879	7879	ref|NC_001144|	494431	494431	9832	10.1012	1.88231	0.197867	T	C	alt	ref	|downstream_gene_variant|MODIFIER|YLR164W|YLR164W|transcript|Transcript_YLR164W|Coding||c.*42T>C|||||42|,C|downstream_gene_variant|MODIFIER|YLR165C|YLR165C|transcript|Transcript_YLR165C|Coding||c.*63A>G|||||63|,C|intergenic_region|MODIFIER|YLR164W-YLR165C|YLR164W-YLR165C|intergenic_region|YLR164W-YLR165C|||n.494431T>C||||||	MODIFIER|MODIFIER|MODIFIER|	c.*42T>C|c.*63A>G|	YLR164W	YLR164W:SHH4:Putative alternate subunit of succinate dehydrogenase (SDH); mitochondrial inner membrane protein; genetic interaction with SDH4 suggests that Shh4p can function as a functional SDH subunit; a fraction copurifies with SDH subunit Sdh3p; expression induced by nitrogen limitation in a GLN3, GAT1-dependent manner; Shh4p has greater similarity to human SDHD (subunit D of SDH, implicated …
acetic acid (g/l)	7925	7925	ref|NC_001144|	537571	537571	233	9.55203	1.63573	3.3e-05	A	G	alt	ref	|missense_variant|MODERATE|YLR191W|YLR191W|transcript|Transcript_YLR191W|Coding|1/1|c.300A>G|p.Ile100Met|300/1161|300/1161|100/386||	MODERATE	c.300A>G|p.Ile100Met|	YLR191W	YLR191W:PEX13:Peroxisomal importomer complex component; integral peroxisomal membrane protein required for docking and translocation of peroxisomal matrix proteins; interacts with the PTS1 signal recognition factor Pex5p and the PTS2 signal recognition factor Pex7p; forms a complex with Pex14p and Pex17p; human homolog PEX13 complements yeast null mutant
acetic acid (g/l)	7941	7941	ref|NC_001144|	548902	548902	6157	6.9759	2.05683	0.271094	GA	G,GAA	alt	ref	|upstream_gene_variant|MODIFIER|YLR199C|YLR199C|transcript|Transcript_YLR199C|Coding||c.-134delT|||||134|,GAA|upstream_gene_variant|MODIFIER|YLR199C|YLR199C|transcript|Transcript_YLR199C|Coding||c.-135_-134insT|||||135|,G|upstream_gene_variant|MODIFIER|YLR200W|YLR200W|transcript|Transcript_YLR200W|Coding||c.-109delA|||||109|,GAA|upstream_gene_variant|MODIFIER|YLR200W|YLR200W|transcript|Transcript…	MODIFIER|MODIFIER|MODIFIER|MODIFIER|MODIFIER|MODIFIER|	c.-134delT|c.-135_-134insT|c.-109delA|c.-109_-108insA|	YLR199C	YLR199C:PBA1:Protein involved in 20S proteasome assembly; forms a heterodimer with Add66p that binds to proteasome precursors; interaction with Pba1p-Add66p may affect function of the mature proteasome and its role in maintaining respiratory metabolism; similar to human PAC1 constituent of the PAC1-PAC2 complex involved in proteasome assembly
acetic acid (g/l)	8155	8155	ref|NC_001144|	801531	801531	11968	7.64393	2.0742	0.784473	G	A	alt	ref	|missense_variant|MODERATE|YLR336C|YLR336C|transcript|Transcript_YLR336C|Coding|1/1|c.866C>T|p.Ala289Val|866/2700|866/2700|289/899||	MODERATE	c.866C>T|p.Ala289Val|	YLR336C	YLR336C:SGD1:Essential nuclear protein; required for biogenesis of the small ribosomal subunit; has a possible role in the osmoregulatory glycerol response; putative homolog of human NOM1 which is implicated in acute myeloid leukemia
acetic acid (g/l)	8343	8343	ref|NC_001144|	1006042	1006042	1	8.51865	0	0.641501	A	G	alt	ref	|synonymous_variant|LOW|YLR434C|YLR434C|transcript|Transcript_YLR434C|Coding|1/1|c.367T>C|p.Leu123Leu|367/384|367/384|123/127||,G|upstream_gene_variant|MODIFIER|YLR433C|YLR433C|transcript|Transcript_YLR433C|Coding||c.-34T>C|||||34|	LOW|MODIFIER|	c.367T>C|p.Leu123Leu|c.-34T>C|	YLR434C	YLR434C::Dubious open reading frame; unlikely to encode a functional protein, based on available experimental and comparative sequence data; partially overlaps the verified ORF TSR2/YLR435W
acetic acid (g/l)	8458	8458	ref|NC_001145|	56990	56990	1	6.36776	0	9.22242	G	T	ref	alt	|missense_variant|MODERATE|YML106W|YML106W|transcript|Transcript_YML106W|Coding|1/1|c.218G>T|p.Gly73Val|218/681|218/681|73/226||	MODERATE	c.218G>T|p.Gly73Val|	YML106W	YML106W:URA5:Major orotate phosphoribosyltransferase (OPRTase) isozyme; catalyzes the fifth enzymatic step in de novo biosynthesis of pyrimidines, converting orotate into orotidine-5'-phosphate; URA5 has a paralog, URA10, that arose from the whole genome duplication
acetic acid (g/l)	8585	8585	ref|NC_001145|	193232	193232	1	5.24405	1.53484	0.880068	A	G	ref	alt	|missense_variant|MODERATE|YML042W|YML042W|transcript|Transcript_YML042W|Coding|1/1|c.445A>G|p.Asn149Asp|445/2013|445/2013|149/670||	MODERATE	c.445A>G|p.Asn149Asp|	YML042W	YML042W:CAT2:Carnitine acetyl-CoA transferase; present in both mitochondria and peroxisomes; transfers activated acetyl groups to carnitine to form acetylcarnitine which can be shuttled across membranes
acetic acid (g/l)	8673	8673	ref|NC_001145|	339643	339643	2080	10.5931	1.8579	0.010799	C	T	alt	ref	|synonymous_variant|LOW|YMR034C|YMR034C|transcript|Transcript_YMR034C|Coding|1/1|c.1080G>A|p.Lys360Lys|1080/1305|1080/1305|360/434||	LOW	c.1080G>A|p.Lys360Lys|	YMR034C	YMR034C:RCH1:Putative transporter; localizes to the plasma membrane in response to high levels of extracellular calcium; member of the SLC10 carrier family; identified in a transposon mutagenesis screen as a gene involved in azole resistance; YMR034C is not an essential gene
acetic acid (g/l)	8683	8683	ref|NC_001145|	348544	348544	1	5.22735	0	0.344324	A	G	ref	alt	|downstream_gene_variant|MODIFIER|YMR039C|YMR039C|transcript|Transcript_YMR039C|Coding||c.*100T>C|||||100|,G|intergenic_region|MODIFIER|YMR038C-YMR039C|YMR038C-YMR039C|intergenic_region|YMR038C-YMR039C|||n.348544A>G||||||	MODIFIER|MODIFIER|	c.*100T>C|	YMR039C	YMR039C:SUB1:Transcriptional regulator; facilitates elongation through factors that modify RNAP II; role in peroxide resistance involving Rad2p; role in nonhomologous end-joining (NHEJ) of ds breaks in plasmid DNA, but not chromosomal DNA; role in the hyperosmotic stress response through polymerase recruitment at RNAP II and RNAP III genes; negatively regulates sporulation; protein abundance incr…
acetic acid (g/l)	8850	8850	ref|NC_001145|	536440	536440	8395	9.56096	2.75909	1.51364	G	A	ref	alt	|synonymous_variant|LOW|YMR133W|YMR133W|transcript|Transcript_YMR133W|Coding|1/2|c.234G>A|p.Gly78Gly|234/1287|234/1287|78/428||	LOW	c.234G>A|p.Gly78Gly|	YMR133W	YMR133W:REC114:Protein involved in early stages of meiotic recombination; possibly involved in the coordination of recombination and meiotic division; mutations lead to premature initiation of the first meiotic division
acetic acid (g/l)	9257	9257	ref|NC_001146|	6683	6683	1	10.0579	0	1.20109	C	A	alt	ref	|synonymous_variant|LOW|YNL338W|YNL338W|transcript|Transcript_YNL338W|Coding|1/1|c.123C>A|p.Thr41Thr|123/159|123/159|41/52||	LOW	c.123C>A|p.Thr41Thr|	YNL338W	YNL338W::Dubious open reading frame; unlikely to encode a functional protein, based on available experimental and comparative sequence data; completely overlaps TEL14L-XC, which is a telomeric X element core sequence on the left arm of chromosome XIV
acetic acid (g/l)	9766	9766	ref|NC_001146|	619723	619723	9946	8.30884	1.44521	2.71154	T	C	alt	ref	|upstream_gene_variant|MODIFIER|YNL007C|YNL007C|transcript|Transcript_YNL007C|Coding||c.-158A>G|||||158|,C|intergenic_region|MODIFIER|YNL007C-YNL006W|YNL007C-YNL006W|intergenic_region|YNL007C-YNL006W|||n.619723T>C||||||	MODIFIER|MODIFIER|	c.-158A>G|	YNL007C	YNL007C:SIS1:Type II HSP40 co-chaperone that interacts with the HSP70 protein Ssa1p; shuttles between cytosol and nucleus; mediates delivery of misfolded proteins into the nucleus for degradation; involved in proteasomal degradation of misfolded cytosolic proteins; protein abundance increases in response to DNA replication stress; polyQ aggregates sequester Sis1p and interfere with clearance of m…
acetic acid (g/l)	9958	9958	ref|NC_001146|	754078	754078	500	6.78943	1.67469	0.016283	C	T	ref	alt	|missense_variant|MODERATE|YNR066C|YNR066C|transcript|Transcript_YNR066C|Coding|1/1|c.958G>A|p.Asp320Asn|958/1311|958/1311|320/436||	MODERATE	c.958G>A|p.Asp320Asn|	YNR066C	YNR066C::Putative membrane-localized protein of unknown function
acetic acid (g/l)	10100	10100	ref|NC_001147|	84544	84544	1752	9.97912	2.76941	0.142036	C	T	ref	alt	|synonymous_variant|LOW|YOL125W|YOL125W|transcript|Transcript_YOL125W|Coding|1/1|c.711C>T|p.Asn237Asn|711/1431|711/1431|237/476||	LOW	c.711C>T|p.Asn237Asn|	YOL125W	YOL125W:TRM13:2'-O-methyltransferase; responsible for modification of tRNA at position 4; C-terminal domain has similarity to Rossmann-fold (RFM) superfamily of RNA methyltransferases
acetic acid (g/l)	10104	10104	ref|NC_001147|	93845	93845	1	7.04511	0	0.377481	T	TA,TAA,TAAA	alt	-1	|splice_region_variant&intron_variant|LOW|YOL120C|YOL120C|transcript|Transcript_YOL120C|Coding|1/1|c.113-3_113-2insT||||||,TAA|splice_region_variant&intron_variant|LOW|YOL120C|YOL120C|transcript|Transcript_YOL120C|Coding|1/1|c.113-3_113-2insTT||||||,TAAA|splice_region_variant&intron_variant|LOW|YOL120C|YOL120C|transcript|Transcript_YOL120C|Coding|1/1|c.113-3_113-2insTTT||||||	LOW|LOW|LOW|	c.113-3_113-2insT|c.113-3_113-2insTT|c.113-3_113-2insTTT|	YOL120C	YOL120C:RPL18A:Ribosomal 60S subunit protein L18A; intron of RPL18A pre-mRNA forms stem-loop structures that are a target for Rnt1p cleavage leading to degradation; homologous to mammalian ribosomal protein L18, no bacterial homolog; RPL18A has a paralog, RPL18B, that arose from the whole genome duplication
acetic acid (g/l)	10193	10193	ref|NC_001147|	172102	172102	1	11.0016	0	1.63867	G	A	alt	ref	|missense_variant|MODERATE|YOL081W|YOL081W|transcript|Transcript_YOL081W|Coding|1/1|c.1033G>A|p.Ala345Thr|1033/9240|1033/9240|345/3079||	MODERATE	c.1033G>A|p.Ala345Thr|	YOL081W	YOL081W:IRA2:GTPase-activating protein; negatively regulates RAS by converting it from the GTP- to the GDP-bound inactive form, required for reducing cAMP levels under nutrient limiting conditions; IRA2 has a paralog, IRA1, that arose from the whole genome duplication; defects in human homolog NF1 are associated with neurofibromatosis
acetic acid (g/l)	10347	10347	ref|NC_001147|	315627	315627	1	6.79119	2.40858	0.050451	T	C,A	ref	alt	|downstream_gene_variant|MODIFIER|YOL005C|YOL005C|transcript|Transcript_YOL005C|Coding||c.*186A>G|||||186|,A|downstream_gene_variant|MODIFIER|YOL005C|YOL005C|transcript|Transcript_YOL005C|Coding||c.*186A>T|||||186|,C|intergenic_region|MODIFIER|YOL006C-YOL005C|YOL006C-YOL005C|intergenic_region|YOL006C-YOL005C|||n.315627T>C||||||,A|intergenic_region|MODIFIER|YOL006C-YOL005C|YOL006C-YOL005C|intergen…	MODIFIER|MODIFIER|MODIFIER|MODIFIER|	c.*186A>G|c.*186A>T|	YOL005C	YOL005C:RPB11:RNA polymerase II subunit B12.5; part of central core; similar to Rpc19p and bacterial alpha subunit
acetic acid (g/l)	10369	10369	ref|NC_001147|	357232	357232	1	9.63617	3.59363	0.443136	A	C	alt	ref	|downstream_gene_variant|MODIFIER|YOR013W|YOR013W|transcript|Transcript_YOR013W|Coding||c.*11A>C|||||11|,C|intergenic_region|MODIFIER|YOR013W-YOR014W|YOR013W-YOR014W|intergenic_region|YOR013W-YOR014W|||n.357232A>C||||||	MODIFIER|MODIFIER|	c.*11A>C|	YOR013W	YOR013W:IRC11:Dubious open reading frame; unlikely to encode a functional protein, based on available experimental and comparative sequence data; partially overlaps the uncharacterized gene YOR012C; null mutant displays increased levels of spontaneous Rad52 foci
acetic acid (g/l)	10510	10510	ref|NC_001147|	529986	529986	6527	11.7233	1.30485	0.000755	C	A	ref	alt	|missense_variant|MODERATE|YOR110W|YOR110W|transcript|Transcript_YOR110W|Coding|1/1|c.1046C>A|p.Ala349Asp|1046/1308|1046/1308|349/435||	MODERATE	c.1046C>A|p.Ala349Asp|	YOR110W	YOR110W:TFC7:RNA pol III transcription initiation factor complex (TFIIIC) subunit; part of the TauA globular domain of TFIIIC that binds DNA at the BoxA promoter sites of tRNA and similar genes; TFC7 has a paralog, YNL108C, that arose from the whole genome duplication
acetic acid (g/l)	10713	10713	ref|NC_001147|	736963	736963	1	10.0873	2.06874	0.000249	C	T	alt	ref	|missense_variant|MODERATE|YOR209C|YOR209C|transcript|Transcript_YOR209C|Coding|1/1|c.764G>A|p.Cys255Tyr|764/1290|764/1290|255/429||	MODERATE	c.764G>A|p.Cys255Tyr|	YOR209C	YOR209C:NPT1:Nicotinate phosphoribosyltransferase; acts in the salvage pathway of NAD+ biosynthesis; required for silencing at rDNA and telomeres and has a role in silencing at mating-type loci; localized to the nucleus
acetic acid (g/l)	10821	10821	ref|NC_001147|	825246	825246	182	20.7198	1.43468	3.01728	G	A	ref	alt	|intergenic_region|MODIFIER|YOR267C-YOR268C|YOR267C-YOR268C|intergenic_region|YOR267C-YOR268C|||n.825246G>A||||||	MODIFIER		YOR267C	YOR267C:HRK1:Protein kinase; implicated in activation of the plasma membrane H(+)-ATPase Pma1p in response to glucose metabolism; plays a role in ion homeostasis; protein abundance increases in response to DNA replication stress
acetic acid (g/l)	10979	10979	ref|NC_001147|	1002614	1002614	1	13.0816	7.02247	0.016733	C	T	ref	alt	|synonymous_variant|LOW|YOR354C|YOR354C|transcript|Transcript_YOR354C|Coding|1/1|c.612G>A|p.Glu204Glu|612/2079|612/2079|204/692||	LOW	c.612G>A|p.Glu204Glu|	YOR354C	YOR354C:MSC6:Multicopy suppressor of HER2 involved in mitochondrial translation; mutant is defective in directing meiotic recombination events to homologous chromatids
acetic acid (g/l)	10980	10980	ref|NC_001147|	1002663	1002663	1	18.0517	9.72121	0.08892	T	C	ref	alt	|missense_variant|MODERATE|YOR354C|YOR354C|transcript|Transcript_YOR354C|Coding|1/1|c.563A>G|p.His188Arg|563/2079|563/2079|188/692||	MODERATE	c.563A>G|p.His188Arg|	YOR354C	YOR354C:MSC6:Multicopy suppressor of HER2 involved in mitochondrial translation; mutant is defective in directing meiotic recombination events to homologous chromatids
acetic acid (g/l)	11142	11142	ref|NC_001148|	62713	62713	1	6.78893	0	0.001066	G	A,T	ref	ref	|intergenic_region|MODIFIER|YPL257W-B-YPL257W|Gene_YPL257W-B-YPL257W|intergenic_region|Gene_YPL257W-B-YPL257W|||n.62713G>A||||||,T|intergenic_region|MODIFIER|YPL257W-B-YPL257W|Gene_YPL257W-B-YPL257W|intergenic_region|Gene_YPL257W-B-YPL257W|||n.62713G>T||||||	MODIFIER|MODIFIER|		YPL257W-B	YPL257W-B::Retrotransposon TYA Gag and TYB Pol genes; transcribed/translated as one unit; polyprotein is processed to make a nucleocapsid-like protein (Gag), reverse transcriptase (RT), protease (PR), and integrase (IN); similar to retroviral genes
acetic acid (g/l)	11573	11573	ref|NC_001148|	432771	432771	1	212.852	16.8477	41.0889	A	C	alt	ref	|missense_variant|MODERATE|YPL061W|YPL061W|transcript|Transcript_YPL061W|Coding|1/1|c.184A>C|p.Thr62Pro|184/1503|184/1503|62/500||	MODERATE	c.184A>C|p.Thr62Pro|	YPL061W	YPL061W:ALD6:Cytosolic aldehyde dehydrogenase; activated by Mg2+ and utilizes NADP+ as the preferred coenzyme; required for conversion of acetaldehyde to acetate; constitutively expressed; locates to the mitochondrial outer surface upon oxidative stress
acetic acid (g/l)	11684	11684	ref|NC_001148|	576040	576040	14414	9.03438	0.890812	0.750473	C	A	alt	ref	|intergenic_region|MODIFIER|YPR008W-YPR009W|YPR008W-YPR009W|intergenic_region|YPR008W-YPR009W|||n.576040C>A||||||	MODIFIER		YPR008W	YPR008W:HAA1:Transcriptional activator involved in adaptation to weak acid stress; activates transcription of TPO2, YRO2, and other genes encoding membrane stress proteins; HAA1 has a paralog, CUP2, that arose from the whole genome duplication; relocalizes from cytoplasm to nucleus upon DNA replication stress
acetic acid (g/l)	11758	11758	ref|NC_001148|	641225	641225	9863	5.94612	2.63516	0.687881	T	C	ref	alt	|intergenic_region|MODIFIER|YPR034W-YPR035W|YPR034W-YPR035W|intergenic_region|YPR034W-YPR035W|||n.641225T>C||||||	MODIFIER		YPR034W	YPR034W:ARP7:Component of both the SWI/SNF and RSC chromatin remodeling complexes; actin-related protein involved in transcriptional regulation
acetic acid (g/l)	11792	11792	ref|NC_001148|	681149	681149	1	5.78405	0	0.033246	T	A	ref	ref	|upstream_gene_variant|MODIFIER|YPR066W|YPR066W|transcript|Transcript_YPR066W|Coding||c.-64T>A|||||64|,A|intergenic_region|MODIFIER|YPR065W-YPR066W|YPR065W-YPR066W|intergenic_region|YPR065W-YPR066W|||n.681149T>A||||||	MODIFIER|MODIFIER|	c.-64T>A|	YPR066W	YPR066W:UBA3:Protein that activates Rub1p (NEDD8) before neddylation; acts together with Ula1p; may play a role in protein degradation; GFP-fusion protein localizes to the cytoplasm in a punctate pattern
acetic acid (g/l)	11913	11913	ref|NC_001148|	840309	840309	1	9.78117	3.59154	0.380513	G	C	ref	alt	|intergenic_region|MODIFIER|YPR156C-YPR157W|YPR156C-YPR157W|intergenic_region|YPR156C-YPR157W|||n.840309G>C||||||	MODIFIER		YPR156C	YPR156C:TPO3:Polyamine transporter of the major facilitator superfamily; member of the 12-spanner drug:H(+) antiporter DHA1 family; specific for spermine; localizes to the plasma membrane; TPO3 has a paralog, TPO2, that arose from the whole genome duplication
acetic acid (g/l)	11915	11915	ref|NC_001148|	840461	840461	1	12.6637	2.67305	0.405061	G	A	ref	alt	|intergenic_region|MODIFIER|YPR156C-YPR157W|YPR156C-YPR157W|intergenic_region|YPR156C-YPR157W|||n.840461G>A||||||	MODIFIER		YPR156C	YPR156C:TPO3:Polyamine transporter of the major facilitator superfamily; member of the 12-spanner drug:H(+) antiporter DHA1 family; specific for spermine; localizes to the plasma membrane; TPO3 has a paralog, TPO2, that arose from the whole genome duplication
acetic acid (g/l)	12021	12021	ref|NC_001224|	8284	8284	1	15.0684	0	0.088072	T	A	ref	-1	|downstream_gene_variant|MODIFIER|Gene_15S_rRNA|Gene_15S_rRNA|transcript|15S_rRNA|Noncoding||n.*1738T>A|||||90|,A|intergenic_region|MODIFIER|Gene_15S_rRNA-Gene_tW_UCA_Q|Gene_15S_rRNA-Gene_tW_UCA_Q|intergenic_region|Gene_15S_rRNA-Gene_tW_UCA_Q|||n.8284T>A||||||	MODIFIER|MODIFIER|		Gene_15S_rRNA	Gene_15S_rRNA
acetic acid (g/l)	12045	12045	ref|NC_001224|	51098	51098	1	11.0697	0	1.11668	A	ATATAACTATAACTATAAC,ATATAACTATAAC,ATATAAC	ref	-1	|disruptive_inframe_insertion|MODERATE|Q0142|Q0142|transcript|Transcript_Q0142|Coding|1/1|c.59_76dupCTATAACTATAACTATAA|p.Thr20_Ile25dup|77/177|77/177|26/58||INFO_REALIGN_3_PRIME,ATATAACTATAAC|disruptive_inframe_insertion|MODERATE|Q0142|Q0142|transcript|Transcript_Q0142|Coding|1/1|c.65_76dupCTATAACTATAA|p.Thr22_Ile25dup|77/177|77/177|26/58||INFO_REALIGN_3_PRIME,ATATAAC|disruptive_inframe_insertion…	MODERATE|MODERATE|MODERATE|MODIFIER|MODIFIER|MODIFIER|	c.59_76dupCTATAACTATAACTATAA|p.Thr20_Ile25dup|c.65_76dupCTATAACTATAA|p.Thr22_Ile25dup|c.71_76dupCTATAA|p.Thr24_Ile25dup|c.-179_-178insTATAACTATAACTATAAC|c.-179_-178insTATAACTATAAC|c.-179_-178insTATAAC|	Q0142	Q0142::Dubious open reading frame; unlikely to encode a functional protein, based on available experimental and comparative sequence data; partially overlaps dubious open reading frame Q0143
acetic acid (g/l)	5445	5445	ref|NC_001141|	27399	27399	8694	5.27442	1.38153	2.70458	G	T	alt	ref	|intergenic_region|MODIFIER|YIL169C-Gene_YIL168W|YIL169C-Gene_YIL168W|intergenic_region|YIL169C-Gene_YIL168W|||n.27399G>T||||||	MODIFIER		YIL169C-Gene	YIL169C-Gene
acetic acid tolerance (50mM)	401	401	ref|NC_001134|	231943	231943	14008	5.70002	2.48942	0.001559	T	C	alt	ref	|synonymous_variant|LOW|YBL004W|YBL004W|transcript|Transcript_YBL004W|Coding|1/1|c.4308T>C|p.Asp1436Asp|4308/7482|4308/7482|1436/2493||	LOW	c.4308T>C|p.Asp1436Asp|	YBL004W	YBL004W:UTP20:Component of the small-subunit (SSU) processome; SSU processome is involved in the biogenesis of the 18S rRNA
acetic acid tolerance (50mM)	415	415	ref|NC_001134|	258311	258311	1	9.12552	2.71385	0.66288	C	G	alt	ref	|intergenic_region|MODIFIER|YBR011C-YBR012C|YBR011C-YBR012C|intergenic_region|YBR011C-YBR012C|||n.258311C>G||||||	MODIFIER		YBR011C	YBR011C:IPP1:Cytoplasmic inorganic pyrophosphatase (PPase); homodimer that catalyzes the rapid exchange of oxygens from Pi with water, highly expressed and essential for viability, active-site residues show identity to those from E. coli PPase
acetic acid tolerance (50mM)	483	483	ref|NC_001134|	351450	351450	11036	6.37258	2.22258	0.585522	ATGTAAGCTGTGGTTTGCCT	A	ref	alt	|frameshift_variant&stop_lost&splice_region_variant|HIGH|YBR056W-A|YBR056W-A|transcript|Transcript_YBR056W-A|Coding|1/1|c.197_*14delTGTAAGCTGTGGTTTGCCT|p.Met66fs|197/201|197/201|66/66||,A|frameshift_variant&start_lost|HIGH|YBR056C-B|YBR056C-B|transcript|Transcript_YBR056C-B|Coding|1/1|c.-18_1delAGGCAAACCACAGCTTACA|p.Met1fs|1/159|1/159|1/52||,A|upstream_gene_variant|MODIFIER|YBR056C-B|YBR056C-B|tr…	HIGH|HIGH|MODIFIER|MODIFIER|MODIFIER|	c.197_*14delTGTAAGCTGTGGTTTGCCT|p.Met66fs|c.-18_1delAGGCAAACCACAGCTTACA|p.Met1fs|c.-18_1delAGGCAAACCACAGCTTACA|c.197_*14delTGTAAGCTGTGGTTTGCCT|	YBR056W-A	YBR056W-A::Protein of unknown function; mRNA identified as translated by ribosome profiling data; partially overlaps dubious ORF YBR056C-B; YBR056W-A has a paralog, YDR034W-B, that arose from the whole genome duplication
acetic acid tolerance (50mM)	721	721	ref|NC_001134|	633052	633052	1	5.99019	2.1493	0.479078	G	T	alt	ref	|missense_variant|MODERATE|YBR204C|YBR204C|transcript|Transcript_YBR204C|Coding|1/1|c.330C>A|p.Asp110Glu|330/1128|330/1128|110/375||	MODERATE	c.330C>A|p.Asp110Glu|	YBR204C	YBR204C:LDH1:Serine hydrolase; exhibits active esterase plus weak triacylglycerol lipase activities; proposed role in lipid homeostasis, regulating phospholipid and non-polar lipid levels and required for mobilization of LD-stored lipids; localizes to the lipid droplet (LD) surface; contains a classical serine containing catalytic triad (GxSxG motif)
acetic acid tolerance (50mM)	896	896	ref|NC_001135|	757	757	1	10.2167	0	0.096507	A	AC	ref	ref	|intergenic_region|MODIFIER|YCL076W|YCL076W|intergenic_region|YCL076W|||n.757_758insC||||||	MODIFIER		YCL076W	YCL076W::Dubious open reading frame; unlikely to encode a functional protein, based on available experimental and comparative sequence data
acetic acid tolerance (50mM)	1004	1004	ref|NC_001135|	92716	92716	1	5.45503	0	89.7874	C	T	ref	alt	|downstream_gene_variant|MODIFIER|YCL017C|YCL017C|transcript|Transcript_YCL017C|Coding||c.*61G>A|||||61|,T|intergenic_region|MODIFIER|YCL018W-YCL017C|YCL018W-YCL017C|intergenic_region|YCL018W-YCL017C|||n.92716C>T||||||	MODIFIER|MODIFIER|	c.*61G>A|	YCL017C	YCL017C:NFS1:Cysteine desulfurase; involved in iron-sulfur cluster (Fe/S) biogenesis and in thio-modification of mitochondrial and cytoplasmic tRNAs; essential protein located predominantly in mitochondria
acetic acid tolerance (50mM)	1087	1087	ref|NC_001135|	196733	196733	17969	7.26358	1.49776	4.51902	C	T	alt	ref	|synonymous_variant|LOW|YCR037C|YCR037C|transcript|Transcript_YCR037C|Coding|1/1|c.453G>A|p.Thr151Thr|453/2772|453/2772|151/923||	LOW	c.453G>A|p.Thr151Thr|	YCR037C	YCR037C:PHO87:Low-affinity inorganic phosphate (Pi) transporter; acts upstream of Pho81p in regulation of the PHO pathway; expression is independent of Pi concentration and Pho4p activity; contains 12 membrane-spanning segments; PHO87 has a paralog, PHO90, that arose from the whole genome duplication
acetic acid tolerance (50mM)	1384	1384	ref|NC_001136|	136920	136920	1	6.09809	3.36701	0.452705	T	C	alt	ref	|missense_variant|MODERATE|YDL180W|YDL180W|transcript|Transcript_YDL180W|Coding|1/1|c.1025T>C|p.Val342Ala|1025/1644|1025/1644|342/547||	MODERATE	c.1025T>C|p.Val342Ala|	YDL180W	YDL180W::Putative protein of unknown function; green fluorescent protein (GFP)-fusion protein localizes to the vacuole
acetic acid tolerance (50mM)	1925	1925	ref|NC_001136|	610797	610797	513	7.94648	2.12748	0.704622	A	G	alt	ref	|synonymous_variant|LOW|YDR082W|YDR082W|transcript|Transcript_YDR082W|Coding|1/1|c.357A>G|p.Lys119Lys|357/1485|357/1485|119/494||	LOW	c.357A>G|p.Lys119Lys|	YDR082W	YDR082W:STN1:Telomere end-binding and capping protein; plays a key role with Pol12p in linking telomerase action with completion of lagging strand synthesis, and in a regulatory step required for telomere capping; similar to human Stn1
acetic acid tolerance (50mM)	1979	1979	ref|NC_001136|	668243	668243	1	5.94218	1.8398	0.040699	T	C	ref	alt	|downstream_gene_variant|MODIFIER|Gene_tI_AAU_D|Gene_tI_AAU_D|transcript|tI_AAU_D|Noncoding||n.*236T>C|||||163|,C|intergenic_region|MODIFIER|Gene_tI_AAU_D-YDR107C|Gene_tI_AAU_D-YDR107C|intergenic_region|Gene_tI_AAU_D-YDR107C|||n.668243T>C||||||	MODIFIER|MODIFIER|		Gene_tI_AAU_D	Gene_tI_AAU_D
acetic acid tolerance (50mM)	2059	2059	ref|NC_001136|	749708	749708	10525	6.79564	1.39658	1.42233	T	C	ref	alt	|synonymous_variant|LOW|YDR146C|YDR146C|transcript|Transcript_YDR146C|Coding|1/1|c.1035A>G|p.Leu345Leu|1035/2130|1035/2130|345/709||	LOW	c.1035A>G|p.Leu345Leu|	YDR146C	YDR146C:SWI5:Transcription factor that recruits Mediator and Swi/Snf complexes; activates transcription of genes expressed at the M/G1 phase boundary and in G1 phase; required for expression of the HO gene controlling mating type switching; localization to nucleus occurs during G1 and appears to be regulated by phosphorylation by Cdc28p kinase; SWI5 has a paralog, ACE2, that arose from the whole …
acetic acid tolerance (50mM)	2673	2673	ref|NC_001136|	1467660	1467660	9942	12.0505	1.31822	2.20292	T	C	alt	ref	|missense_variant|MODERATE|YDR508C|YDR508C|transcript|Transcript_YDR508C|Coding|1/1|c.785A>G|p.Asn262Ser|785/1992|785/1992|262/663||	MODERATE	c.785A>G|p.Asn262Ser|	YDR508C	YDR508C:GNP1:High-affinity glutamine permease; also transports Leu, Ser, Thr, Cys, Met and Asn; expression is fully dependent on Grr1p and modulated by the Ssy1p-Ptr3p-Ssy5p (SPS) sensor of extracellular amino acids; GNP1 has a paralog, AGP1, that arose from the whole genome duplication
acetic acid tolerance (50mM)	2807	2807	ref|NC_001137|	22497	22497	1	7.49388	0	0.38235	A	G	alt	ref	|synonymous_variant|LOW|YEL069C|YEL069C|transcript|Transcript_YEL069C|Coding|1/1|c.735T>C|p.Gly245Gly|735/1695|735/1695|245/564||	LOW	c.735T>C|p.Gly245Gly|	YEL069C	YEL069C:HXT13:Hexose transporter; induced in the presence of non-fermentable carbon sources, induced by low levels of glucose, repressed by high levels of glucose; HXT13 has a paralog, HXT17, that arose from a segmental duplication
acetic acid tolerance (50mM)	3079	3079	ref|NC_001137|	230512	230512	9390	5.49678	1.34142	0.539739	A	G	ref	alt	|missense_variant|MODERATE|YER040W|YER040W|transcript|Transcript_YER040W|Coding|1/1|c.718A>G|p.Asn240Asp|718/2193|718/2193|240/730||	MODERATE	c.718A>G|p.Asn240Asp|	YER040W	YER040W:GLN3:Transcriptional activator of genes regulated by nitrogen catabolite repression; localization and activity regulated by quality of nitrogen source and Ure2p
acetic acid tolerance (50mM)	3770	3770	ref|NC_001138|	191937	191937	1	8.66901	2.34075	1.69932	G	C	ref	alt	|intergenic_region|MODIFIER|Gene_tS_GCU_F-YFR020W|Gene_tS_GCU_F-YFR020W|intergenic_region|Gene_tS_GCU_F-YFR020W|||n.191937G>C||||||	MODIFIER		YFR020W	YFR020W:CSS2:Protein of unknown function; mRNA identified as translated by ribosome profiling data
acetic acid tolerance (50mM)	3942	3942	ref|NC_001139|	83968	83968	4032	6.63248	1.99798	0.056361	T	C	alt	ref	|missense_variant|MODERATE|YGL219C|YGL219C|transcript|Transcript_YGL219C|Coding|1/1|c.290A>G|p.Asn97Ser|290/1380|290/1380|97/459||,C|synonymous_variant|LOW|YGL218W|YGL218W|transcript|Transcript_YGL218W|Coding|1/1|c.319T>C|p.Leu107Leu|319/651|319/651|107/216||	MODERATE|LOW|	c.290A>G|p.Asn97Ser|c.319T>C|p.Leu107Leu|	YGL219C	YGL219C:MDM34:Mitochondrial component of the ERMES complex; links the ER to mitochondria and may promote inter-organellar calcium and phospholipid exchange as well as coordinating mitochondrial DNA replication and growth; required for mitophagy; ERMES complex is often co-localized with peroxisomes and with concentrated areas of pyruvate dehydrogenase
acetic acid tolerance (50mM)	3946	3946	ref|NC_001139|	87833	87833	687	9.92914	2.64653	0.890301	A	G	alt	ref	|upstream_gene_variant|MODIFIER|YGL215W|YGL215W|transcript|Transcript_YGL215W|Coding||c.-148A>G|||||148|,G|intergenic_region|MODIFIER|YGL216W-YGL215W|YGL216W-YGL215W|intergenic_region|YGL216W-YGL215W|||n.87833A>G||||||	MODIFIER|MODIFIER|	c.-148A>G|	YGL215W	YGL215W:CLG1:Cyclin-like protein that interacts with Pho85p; has sequence similarity to G1 cyclins PCL1 and PCL2
acetic acid tolerance (50mM)	4224	4224	ref|NC_001139|	417345	417345	12630	5.89478	1.85742	0.495737	A	T	ref	alt	|upstream_gene_variant|MODIFIER|YGL043W|YGL043W|transcript|Transcript_YGL043W|Coding||c.-138A>T|||||138|,T|intergenic_region|MODIFIER|YGL044C-YGL043W|YGL044C-YGL043W|intergenic_region|YGL044C-YGL043W|||n.417345A>T||||||	MODIFIER|MODIFIER|	c.-138A>T|	YGL043W	YGL043W:DST1:General transcription elongation factor TFIIS; enables RNA polymerase II to read through blocks to elongation by stimulating cleavage of nascent transcripts stalled at transcription arrest sites; maintains RNAPII elongation activity on ribosomal protein genes during conditions of transcriptional stress
acetic acid tolerance (50mM)	4499	4499	ref|NC_001139|	712998	712998	1	6.16467	0	0.184929	AC	TC,ACC,A	2	ref	|intergenic_region|MODIFIER|YGR109W-B-YGR110W|Gene_YGR109W-B-YGR110W|intergenic_region|Gene_YGR109W-B-YGR110W|||n.712998A>T||||||,A|intergenic_region|MODIFIER|YGR109W-B-YGR110W|Gene_YGR109W-B-YGR110W|intergenic_region|Gene_YGR109W-B-YGR110W|||n.712999delC||||||,ACC|intergenic_region|MODIFIER|YGR109W-B-YGR110W|Gene_YGR109W-B-YGR110W|intergenic_region|Gene_YGR109W-B-YGR110W|||n.712999_713000insC|||…	MODIFIER|MODIFIER|MODIFIER|		YGR109W-B	YGR109W-B::Retrotransposon TYA Gag and TYB Pol genes; transcribed/translated as one unit; polyprotein is processed to make a nucleocapsid-like protein (Gag), reverse transcriptase (RT), protease (PR), and integrase (IN); similar to retroviral genes
acetic acid tolerance (50mM)	5117	5117	ref|NC_001140|	238967	238967	1	6.09419	0	0.083406	CA	CAA,CAAA,CAAAA,C,CAAAAA	2	alt	|frameshift_variant|HIGH|YHR071C-A|YHR071C-A|transcript|Transcript_YHR071C-A|Coding|1/1|c.263delT|p.Leu88fs|263/321|263/321|88/106||,CAA|frameshift_variant|HIGH|YHR071C-A|YHR071C-A|transcript|Transcript_YHR071C-A|Coding|1/1|c.262dupT|p.Leu88fs|262/321|262/321|88/106||,CAAA|frameshift_variant|HIGH|YHR071C-A|YHR071C-A|transcript|Transcript_YHR071C-A|Coding|1/1|c.261_262dupTT|p.Leu88fs|262/321|262/3…	HIGH|HIGH|HIGH|HIGH|MODERATE|MODIFIER|MODIFIER|MODIFIER|MODIFIER|MODIFIER|	c.263delT|p.Leu88fs|c.262dupT|p.Leu88fs|c.261_262dupTT|p.Leu88fs|c.259_262dupTTTT|p.Leu88fs|c.260_262dupTTT|p.Phe87dup|c.-130delA|c.-130dupA|c.-130_-129insAA|c.-130_-129insAAA|c.-130_-129insAAAA|	YHR071C-A	YHR071C-A::Dubious open reading frame; unlikely to encode a functional protein, based on available experimental and comparative sequence data; partially overlaps the verified ORF ERG7/YHR072W
acetic acid tolerance (50mM)	5606	5606	ref|NC_001141|	136594	136594	8822	5.68445	1.33961	2.09538	G	A	alt	ref	|downstream_gene_variant|MODIFIER|YIL119C|YIL119C|transcript|Transcript_YIL119C|Coding||c.*60C>T|||||60|,A|intergenic_region|MODIFIER|YIL120W-YIL119C|YIL120W-YIL119C|intergenic_region|YIL120W-YIL119C|||n.136594G>A||||||	MODIFIER|MODIFIER|	c.*60C>T|	YIL119C	YIL119C:RPI1:Transcription factor, allelic differences between S288C and Sigma1278b; mediates fermentation stress tolerance by modulating cell wall integrity; overexpression suppresses heat shock sensitivity of wild-type RAS2 overexpression and also suppresses cell lysis defect of mpk1 mutation; allele from S288c can confer fMAPK pathway independent transcription of FLO11; S288C and Sigma1278b al…
acetic acid tolerance (50mM)	5818	5818	ref|NC_001141|	300559	300559	1	5.59353	0	2.58369	A	T	ref	ref	|intergenic_region|MODIFIER|Gene_tK_CUU_I-YIL029C|Gene_tK_CUU_I-YIL029C|intergenic_region|Gene_tK_CUU_I-YIL029C|||n.300559A>T||||||	MODIFIER		YIL029C	YIL029C::Putative protein of unknown function; deletion confers sensitivity to 4-(N-(S-glutathionylacetyl)amino) phenylarsenoxide (GSAO); YIL029C has a paralog, YPR071W, that arose from a single-locus duplication
acetic acid tolerance (50mM)	6157	6157	ref|NC_001142|	280770	280770	1	5.74354	0	0.773435	CTTT	CTT,CT,C	-1	alt	|downstream_gene_variant|MODIFIER|YJL083W|YJL083W|transcript|Transcript_YJL083W|Coding||c.*116_*118delTTT|||||116|,CT|downstream_gene_variant|MODIFIER|YJL083W|YJL083W|transcript|Transcript_YJL083W|Coding||c.*117_*118delTT|||||117|,CTT|downstream_gene_variant|MODIFIER|YJL083W|YJL083W|transcript|Transcript_YJL083W|Coding||c.*118delT|||||118|,C|intergenic_region|MODIFIER|YJL083W-YJL082W|YJL083W-YJL0…	MODIFIER|MODIFIER|MODIFIER|MODIFIER|MODIFIER|MODIFIER|	c.*116_*118delTTT|c.*117_*118delTT|c.*118delT|	YJL083W	YJL083W:TAX4:EH domain-containing protein; involved in regulating phosphatidylinositol 4,5-bisphosphate levels and autophagy; Irs4p and Tax4p bind and activate the PtdIns phosphatase Inp51p; Irs4p and Tax4p are involved in localizing Atg17p to the PAS; TAX4 has a paralog, IRS4, that arose from the whole genome duplication
acetic acid tolerance (50mM)	6174	6174	ref|NC_001142|	314882	314882	1	5.62794	1.33448	0.619961	A	G	ref	alt	|upstream_gene_variant|MODIFIER|YJL066C|YJL066C|transcript|Transcript_YJL066C|Coding||c.-10T>C|||||10|,G|downstream_gene_variant|MODIFIER|YJL065C|YJL065C|transcript|Transcript_YJL065C|Coding||c.*172T>C|||||172|,G|intergenic_region|MODIFIER|YJL066C-YJL065C|YJL066C-YJL065C|intergenic_region|YJL066C-YJL065C|||n.314882A>G||||||	MODIFIER|MODIFIER|MODIFIER|	c.-10T>C|c.*172T>C|	YJL066C	YJL066C:MPM1:Mitochondrial intermembrane space protein of unknown function
acetic acid tolerance (50mM)	6264	6264	ref|NC_001142|	416209	416209	1	13.9843	0	0.467074	G	C	ref	alt	|downstream_gene_variant|MODIFIER|Gene_tW_CCA_J|Gene_tW_CCA_J|transcript|tW_CCA_J|Noncoding||n.*278G>C|||||173|,C|intergenic_region|MODIFIER|Gene_tW_CCA_J-YJL010C|Gene_tW_CCA_J-YJL010C|intergenic_region|Gene_tW_CCA_J-YJL010C|||n.416209G>C||||||	MODIFIER|MODIFIER|		Gene_tW_CCA_J	Gene_tW_CCA_J
acetic acid tolerance (50mM)	6271	6271	ref|NC_001142|	417313	417313	1	5.62959	0	0.057347	A	T	alt	ref	|intergenic_region|MODIFIER|Gene_tW_CCA_J-YJL010C|Gene_tW_CCA_J-YJL010C|intergenic_region|Gene_tW_CCA_J-YJL010C|||n.417313A>T||||||	MODIFIER		YJL010C	YJL010C:NOP9:Essential subunit of U3-containing 90S preribosome; involved in production of 18S rRNA and assembly of small ribosomal subunit; also part of pre-40S ribosome and required for its export into cytoplasm; binds RNA and contains pumilio domain
acetic acid tolerance (50mM)	6366	6366	ref|NC_001142|	552640	552640	1	6.01735	1.81103	0.360233	G	A	alt	ref	|synonymous_variant|LOW|YJR061W|YJR061W|transcript|Transcript_YJR061W|Coding|1/1|c.2130G>A|p.Arg710Arg|2130/2808|2130/2808|710/935||	LOW	c.2130G>A|p.Arg710Arg|	YJR061W	YJR061W::Putative protein of unknown function; non-essential gene; transcription repressed by Rm101p; YJR061W has a paralog, MNN4, that arose from the whole genome duplication
acetic acid tolerance (50mM)	6903	6903	ref|NC_001143|	120692	120692	5009	14.6881	2.12249	2.85016	A	G	alt	ref	|synonymous_variant|LOW|YKL174C|YKL174C|transcript|Transcript_YKL174C|Coding|1/1|c.1545T>C|p.Tyr515Tyr|1545/1857|1545/1857|515/618||	LOW	c.1545T>C|p.Tyr515Tyr|	YKL174C	YKL174C:TPO5:Protein involved in excretion of putrescine and spermidine; putative polyamine transporter in the Golgi or post-Golgi vesicles
acetic acid tolerance (50mM)	8375	8375	ref|NC_001144|	1022208	1022208	5804	6.11611	3.27409	1.05616	A	G	alt	ref	|missense_variant|MODERATE|YLR442C|YLR442C|transcript|Transcript_YLR442C|Coding|1/1|c.44T>C|p.Ile15Thr|44/2937|44/2937|15/978||	MODERATE	c.44T>C|p.Ile15Thr|	YLR442C	YLR442C:SIR3:Silencing protein; interacts with Sir2p, Sir4p, and histone H3 and H4 tails to establish transcriptionally silent chromatin state; required for spreading of silenced chromatin; recruited to chromatin through interaction with Rap1p; C-terminus (residues 840-978) assumes variant winged helix-turn-helix (wH) fold that mediates homodimerization, which is critical for holo-SIR complex loa…
acetic acid tolerance (50mM)	8458	8458	ref|NC_001145|	56990	56990	1	8.7551	0	12.1959	G	T	ref	alt	|missense_variant|MODERATE|YML106W|YML106W|transcript|Transcript_YML106W|Coding|1/1|c.218G>T|p.Gly73Val|218/681|218/681|73/226||	MODERATE	c.218G>T|p.Gly73Val|	YML106W	YML106W:URA5:Major orotate phosphoribosyltransferase (OPRTase) isozyme; catalyzes the fifth enzymatic step in de novo biosynthesis of pyrimidines, converting orotate into orotidine-5'-phosphate; URA5 has a paralog, URA10, that arose from the whole genome duplication
acetic acid tolerance (50mM)	8707	8707	ref|NC_001145|	386654	386654	11848	5.58152	1.46123	0.001864	C	T	alt	ref	|missense_variant|MODERATE|YMR055C|YMR055C|transcript|Transcript_YMR055C|Coding|1/1|c.368G>A|p.Gly123Asp|368/921|368/921|123/306||	MODERATE	c.368G>A|p.Gly123Asp|	YMR055C	YMR055C:BUB2:Mitotic exit network regulator; forms GTPase-activating Bfa1p-Bub2p complex that binds Tem1p and spindle pole bodies, blocks cell cycle progression before anaphase in response to spindle and kinetochore damage
acetic acid tolerance (50mM)	8723	8723	ref|NC_001145|	396386	396386	2242	8.33736	1.35333	0.688774	T	A	alt	ref	|upstream_gene_variant|MODIFIER|YMR062C|YMR062C|transcript|Transcript_YMR062C|Coding||c.-7A>T|||||7|,A|intergenic_region|MODIFIER|YMR062C-YMR063W|YMR062C-YMR063W|intergenic_region|YMR062C-YMR063W|||n.396386T>A||||||	MODIFIER|MODIFIER|	c.-7A>T|	YMR062C	YMR062C:ARG7:Mitochondrial ornithine acetyltransferase; catalyzes the fifth step in arginine biosynthesis; also possesses acetylglutamate synthase activity, regenerates acetylglutamate while forming ornithine
acetic acid tolerance (50mM)	8831	8831	ref|NC_001145|	522976	522976	954	9.88432	3.65839	1.71925	G	A	ref	alt	|missense_variant|MODERATE|YMR127C|YMR127C|transcript|Transcript_YMR127C|Coding|1/1|c.370C>T|p.Pro124Ser|370/1017|370/1017|124/338||	MODERATE	c.370C>T|p.Pro124Ser|	YMR127C	YMR127C:SAS2:Histone acetyltransferase (HAT) catalytic subunit of the SAS complex; acetylates free histones and nucleosomes and regulates transcriptional silencing; member of the MYSTacetyltransferase family; other members are Sas4p and Sas5p
acetic acid tolerance (50mM)	9252	9252	ref|NC_001145|	914827	914827	1	7.18654	0	0.872649	GT	G	ref	alt	|intergenic_region|MODIFIER|YMR319C-YMR320W|YMR319C-YMR320W|intergenic_region|YMR319C-YMR320W|||n.914828delT||||||	MODIFIER		YMR319C	YMR319C:FET4:Low-affinity Fe(II) transporter of the plasma membrane
acetic acid tolerance (50mM)	9303	9303	ref|NC_001146|	68389	68389	18331	5.63313	1.49941	0.627005	A	G	ref	alt	|missense_variant|MODERATE|YNL299W|YNL299W|transcript|Transcript_YNL299W|Coding|1/1|c.1873A>G|p.Thr625Ala|1873/1929|1873/1929|625/642||	MODERATE	c.1873A>G|p.Thr625Ala|	YNL299W	YNL299W:TRF5:Non-canonical poly(A) polymerase; involved in nuclear RNA degradation as a component of the TRAMP complex; catalyzes polyadenylation of hypomodified tRNAs, and snoRNA and rRNA precursors; overlapping but non-redundant functions with Pap2p
acetic acid tolerance (50mM)	9456	9456	ref|NC_001146|	281884	281884	16361	5.79556	1.04777	0.855976	GAAA	GA,GAA,G	2	alt	|intergenic_region|MODIFIER|YNL191W-YNL190W|YNL191W-YNL190W|intergenic_region|YNL191W-YNL190W|||n.281885_281887delAAA||||||,GA|intergenic_region|MODIFIER|YNL191W-YNL190W|YNL191W-YNL190W|intergenic_region|YNL191W-YNL190W|||n.281886_281887delAA||||||,GAA|intergenic_region|MODIFIER|YNL191W-YNL190W|YNL191W-YNL190W|intergenic_region|YNL191W-YNL190W|||n.281887delA||||||	MODIFIER|MODIFIER|MODIFIER|		YNL191W	YNL191W:DUG3:Component of glutamine amidotransferase (GATase II); forms a complex with Dug2p to degrade glutathione (GSH) and other peptides containing a gamma-glu-X bond in an alternative pathway to GSH degradation by gamma-glutamyl transpeptidase (Ecm38p)
acetic acid tolerance (50mM)	9546	9546	ref|NC_001146|	401015	401015	15537	7.9554	1.22989	1.18303	T	A	ref	alt	|upstream_gene_variant|MODIFIER|YNL119W|YNL119W|transcript|Transcript_YNL119W|Coding||c.-25T>A|||||25|,A|downstream_gene_variant|MODIFIER|YNL120C|YNL120C|transcript|Transcript_YNL120C|Coding||c.*18A>T|||||18|,A|intergenic_region|MODIFIER|YNL121C-YNL120C|YNL121C-YNL120C|intergenic_region|YNL121C-YNL120C|||n.401015T>A||||||	MODIFIER|MODIFIER|MODIFIER|	c.-25T>A|c.*18A>T|	YNL119W	YNL119W:NCS2:Protein required for uridine thiolation of Lys(UUU) and Glu(UUC) tRNAs; required for the thiolation of uridine at the wobble position of Lys(UUU) and Glu(UUC) tRNAs; has a role in urmylation and in invasive and pseudohyphal growth; inhibits replication of Brome mosaic virus in S. cerevisiae
acetic acid tolerance (50mM)	9826	9826	ref|NC_001146|	688671	688671	13141	6.22638	2.85353	0.717083	G	A	ref	alt	|missense_variant|MODERATE|YNR033W|YNR033W|transcript|Transcript_YNR033W|Coding|1/1|c.1037G>A|p.Ser346Asn|1037/2364|1037/2364|346/787||	MODERATE	c.1037G>A|p.Ser346Asn|	YNR033W	YNR033W:ABZ1:Para-aminobenzoate (PABA) synthase; has similarity to Escherichia coli PABA synthase components PabA and PabB; required for the synthesis of para-aminobenzoic acid, an important intermediate for folate and ubiquinone Q biosynthesis; protein abundance increases in response to DNA replication stress
acetic acid tolerance (50mM)	9851	9851	ref|NC_001146|	707555	707555	2269	12.7914	1.54467	3.83843	G	A	alt	ref	|missense_variant|MODERATE|YNR045W|YNR045W|transcript|Transcript_YNR045W|Coding|1/1|c.1417G>A|p.Asp473Asn|1417/1470|1417/1470|473/489||	MODERATE	c.1417G>A|p.Asp473Asn|	YNR045W	YNR045W:PET494:Mitochondrial translational activator specific for the COX3 mRNA; acts together with Pet54p and Pet122p; located in the mitochondrial inner membrane
acetic acid tolerance (50mM)	10095	10095	ref|NC_001147|	72740	72740	1847	7.05159	1.36332	1.08768	A	T	ref	alt	|downstream_gene_variant|MODIFIER|YOL132W|YOL132W|transcript|Transcript_YOL132W|Coding||c.*25A>T|||||25|,T|intergenic_region|MODIFIER|YOL132W-YOL131W|YOL132W-YOL131W|intergenic_region|YOL132W-YOL131W|||n.72740A>T||||||	MODIFIER|MODIFIER|	c.*25A>T|	YOL132W	YOL132W:GAS4:1,3-beta-glucanosyltransferase; involved with Gas2p in spore wall assembly; has similarity to Gas1p; localizes to the cell wall
acetic acid tolerance (50mM)	11110	11110	ref|NC_001148|	43052	43052	1	13.9274	0	2.06146	G	GAA	ref	ref	|downstream_gene_variant|MODIFIER|YPL265W|YPL265W|transcript|Transcript_YPL265W|Coding||c.*183_*184insAA|||||184|,GAA|intergenic_region|MODIFIER|YPL265W-YPL264C|YPL265W-YPL264C|intergenic_region|YPL265W-YPL264C|||n.43052_43053insAA||||||	MODIFIER|MODIFIER|	c.*183_*184insAA|	YPL265W	YPL265W:DIP5:Dicarboxylic amino acid permease; mediates high-affinity and high-capacity transport of L-glutamate and L-aspartate; also a transporter for Gln, Asn, Ser, Ala, and Gly; relocalizes from plasma membrane to vacuole upon DNA replication stress
acetic acid tolerance (50mM)	11329	11329	ref|NC_001148|	180851	180851	18068	8.78655	1.41904	0.609846	T	C	ref	alt	|synonymous_variant|LOW|YPL194W|YPL194W|transcript|Transcript_YPL194W|Coding|1/1|c.1575T>C|p.Thr525Thr|1575/1839|1575/1839|525/612||	LOW	c.1575T>C|p.Thr525Thr|	YPL194W	YPL194W:DDC1:DNA damage checkpoint protein; part of a PCNA-like complex required for DNA damage response, required for pachytene checkpoint to inhibit cell cycle in response to unrepaired recombination intermediates; potential Cdc28p substrate; forms nuclear foci upon DNA replication stress
acetic acid tolerance (50mM)	11987	11987	ref|NC_001148|	925491	925491	1	6.56659	2.05992	0.691199	A	C,T	alt	ref	|missense_variant|MODERATE|YPR194C|YPR194C|transcript|Transcript_YPR194C|Coding|1/1|c.1447T>G|p.Ser483Ala|1447/2634|1447/2634|483/877||,T|missense_variant|MODERATE|YPR194C|YPR194C|transcript|Transcript_YPR194C|Coding|1/1|c.1447T>A|p.Ser483Thr|1447/2634|1447/2634|483/877||	MODERATE|MODERATE|	c.1447T>G|p.Ser483Ala|c.1447T>A|p.Ser483Thr|	YPR194C	YPR194C:OPT2:Oligopeptide transporter; localized to peroxisomes and affects glutathione redox homeostasis; also localizes to the plasma membrane (PM) and to the late Golgi, and has a role in maintenance of lipid asymmetry between the inner and outer leaflets of the PM; member of the OPT family, with potential orthologs in S. pombe and C. albicans; also plays a role in formation of mature vacuoles…
ethanol tolerance (6% v/v)	1089	1089	ref|NC_001135|	198109	198109	8165	14.1599	1.42076	4.85799	A	C	ref	alt	|missense_variant|MODERATE|YCR038C|YCR038C|transcript|Transcript_YCR038C|Coding|1/1|c.1441T>G|p.Ser481Ala|1441/1929|1441/1929|481/642||	MODERATE	c.1441T>G|p.Ser481Ala|	YCR038C	YCR038C:BUD5:GTP/GDP exchange factor for Rsr1p (Bud1p); required for both axial and bipolar budding patterns; mutants exhibit random budding in all cell types
ethanol tolerance (6% v/v)	4064	4064	ref|NC_001139|	237753	237753	1808	5.52149	1.53745	3.87773	T	C	alt	ref	|missense_variant|MODERATE|YGL142C|YGL142C|transcript|Transcript_YGL142C|Coding|1/1|c.367A>G|p.Arg123Gly|367/1851|367/1851|123/616||	MODERATE	c.367A>G|p.Arg123Gly|	YGL142C	YGL142C:GPI10:Integral membrane protein involved in GPI anchor synthesis; putative alpha 1,2 mannosyltransferase required for addition of the third mannose onto the glycosylphosphatidylinositol (GPI) core structure; human PIG-Bp is a functional homolog
ethanol tolerance (6% v/v)	5917	5918	ref|NC_001141|	393800	394182	10	6.8708	2.11438	51.8418	GA	G	alt	ref	|upstream_gene_variant|MODIFIER|YIR019C|YIR019C|transcript|Transcript_YIR019C|Coding||c.-126_-125insA|||||126|,CT|upstream_gene_variant|MODIFIER|Gene_ICR1|Gene_ICR1|transcript|ICR1|Noncoding||n.-3282_-3281insT|||||83|,CT|intergenic_region|MODIFIER|YIR019C-Gene_ICR1|YIR019C-Gene_ICR1|intergenic_region|YIR019C-Gene_ICR1|||n.393800_393801insT||||||	MODIFIER|MODIFIER|MODIFIER|	c.-126_-125insA|	YIR019C	YIR019C:FLO11:GPI-anchored cell surface glycoprotein (flocculin); required for pseudohyphal and invasive growth, flocculation, and biofilm formation; major determinant of colony morphology; transcription regulated by the MAPK pathway (Ste12p and Tec1p) and the cAMP pathway (Flo8p); required for formation of fibrous interconnections between cells of a wild strain; role in co-flocculation with othe…
ethanol tolerance (6% v/v)	7203	7203	ref|NC_001143|	442829	442829	12739	7.80974	2.78531	1.62562	C	T	alt	ref	|upstream_gene_variant|MODIFIER|YKR001C|YKR001C|transcript|Transcript_YKR001C|Coding||c.-107G>A|||||107|,T|intergenic_region|MODIFIER|YKR001C-YKR002W|YKR001C-YKR002W|intergenic_region|YKR001C-YKR002W|||n.442829C>T||||||	MODIFIER|MODIFIER|	c.-107G>A|	YKR001C	YKR001C:VPS1:Dynamin-like GTPase required for vacuolar sorting; also involved in actin cytoskeleton organization, endocytosis, late Golgi-retention of some proteins, regulation of peroxisome biogenesis
ethanol tolerance (6% v/v)	7620	7620	ref|NC_001144|	209969	209969	1	6.99762	2.54825	1.3837	A	G	ref	alt	|synonymous_variant|LOW|YLR033W|YLR033W|transcript|Transcript_YLR033W|Coding|1/1|c.1209A>G|p.Gly403Gly|1209/1509|1209/1509|403/502||	LOW	c.1209A>G|p.Gly403Gly|	YLR033W	YLR033W:RSC58:Component of the RSC chromatin remodeling complex; RSC functions in transcriptional regulation and elongation, chromosome stability, and establishing sister chromatid cohesion; involved in telomere maintenance
ethanol tolerance (6% v/v)	9344	9344	ref|NC_001146|	129414	129414	1	5.88652	0	2.20652	TTA	T	ref	ref	|downstream_gene_variant|MODIFIER|YNL271C|YNL271C|transcript|Transcript_YNL271C|Coding||c.*106_*107delTA|||||107|,T|intergenic_region|MODIFIER|YNL272C-YNL271C|YNL272C-YNL271C|intergenic_region|YNL272C-YNL271C|||n.129415_129416delTA||||||	MODIFIER|MODIFIER|	c.*106_*107delTA|	YNL271C	YNL271C:BNI1:Formin; polarisome component; nucleates the formation of linear actin filaments, involved in cell processes such as budding and mitotic spindle orientation which require the formation of polarized actin cables, functionally redundant with BNR1
ethanol tolerance (6% v/v)	10450	10450	ref|NC_001147|	461411	461411	8340	9.52792	3.46836	3.13125	A	G	alt	ref	|upstream_gene_variant|MODIFIER|YOR071C|YOR071C|transcript|Transcript_YOR071C|Coding||c.-135T>C|||||135|,G|upstream_gene_variant|MODIFIER|YOR072W|YOR072W|transcript|Transcript_YOR072W|Coding||c.-91A>G|||||91|,G|intergenic_region|MODIFIER|YOR071C-YOR072W|YOR071C-YOR072W|intergenic_region|YOR071C-YOR072W|||n.461411A>G||||||	MODIFIER|MODIFIER|MODIFIER|	c.-135T>C|c.-91A>G|	YOR071C	YOR071C:NRT1:High-affinity nicotinamide riboside transporter; also transports thiamine with low affinity; major transporter for 5-aminoimidazole-4-carboxamide-1-beta-D-ribofuranoside (acadesine) uptake; shares sequence similarity with Thi7p and Thi72p; proposed to be involved in 5-fluorocytosine sensitivity
ethanol tolerance (6% v/v)	11352	11352	ref|NC_001148|	207437	207437	18209	5.2186	0.277303	1.19779	T	A	alt	ref	|missense_variant|MODERATE|YPL180W|YPL180W|transcript|Transcript_YPL180W|Coding|1/1|c.2190T>A|p.Asn730Lys|2190/2400|2190/2400|730/799||	MODERATE	c.2190T>A|p.Asn730Lys|	YPL180W	YPL180W:TCO89:Subunit of TORC1 (Tor1p or Tor2p-Kog1p-Lst8p-Tco89p); regulates global H3K56ac; TORC1 complex regulates growth in response to nutrient availability; cooperates with Ssd1p in the maintenance of cellular integrity; deletion strains are hypersensitive to rapamycin
ethanol tolerance (6% v/v)	11684	11684	ref|NC_001148|	576040	576040	1	7.85012	1.52011	4.90211	C	A	alt	ref	|intergenic_region|MODIFIER|YPR008W-YPR009W|YPR008W-YPR009W|intergenic_region|YPR008W-YPR009W|||n.576040C>A||||||	MODIFIER		YPR008W	YPR008W:HAA1:Transcriptional activator involved in adaptation to weak acid stress; activates transcription of TPO2, YRO2, and other genes encoding membrane stress proteins; HAA1 has a paralog, CUP2, that arose from the whole genome duplication; relocalizes from cytoplasm to nucleus upon DNA replication stress
ethyl acetate (ppm)	24	24	ref|NC_001133|	30479	30479	1	5.86962	0	0.283468	T	TC	alt	ref	|intergenic_region|MODIFIER|YAL063C-YAL062W|YAL063C-YAL062W|intergenic_region|YAL063C-YAL062W|||n.30479_30480insC||||||	MODIFIER		YAL063C	YAL063C:FLO9:Lectin-like protein with similarity to Flo1p; thought to be expressed and involved in flocculation
ethyl acetate (ppm)	294	294	ref|NC_001134|	128935	128935	1	5.55269	1.65112	0.123819	T	C	alt	ref	|missense_variant|MODERATE|YBL047C|YBL047C|transcript|Transcript_YBL047C|Coding|1/1|c.3106A>G|p.Thr1036Ala|3106/4146|3106/4146|1036/1381||	MODERATE	c.3106A>G|p.Thr1036Ala|	YBL047C	YBL047C:EDE1:Scaffold protein involved in the formation of early endocytic sites; putative regulator of cytokinesis; homo-oligomerization is required for localization to and organization of endocytic sites; has a network of interactions with other endocytic proteins; binds membranes in a ubiquitin-dependent manner; may also bind ubiquitinated membrane-associated proteins; interacts with Cmk2 and …
ethyl acetate (ppm)	297	297	ref|NC_001134|	130976	130976	1	7.7546	4.27299	0.193302	G	A	alt	ref	|synonymous_variant|LOW|YBL047C|YBL047C|transcript|Transcript_YBL047C|Coding|1/1|c.1065C>T|p.Ile355Ile|1065/4146|1065/4146|355/1381||	LOW	c.1065C>T|p.Ile355Ile|	YBL047C	YBL047C:EDE1:Scaffold protein involved in the formation of early endocytic sites; putative regulator of cytokinesis; homo-oligomerization is required for localization to and organization of endocytic sites; has a network of interactions with other endocytic proteins; binds membranes in a ubiquitin-dependent manner; may also bind ubiquitinated membrane-associated proteins; interacts with Cmk2 and …
ethyl acetate (ppm)	942	942	ref|NC_001135|	48299	48299	120	6.11758	2.27142	0.981129	G	A	ref	alt	|synonymous_variant|LOW|YCL044C|YCL044C|transcript|Transcript_YCL044C|Coding|1/1|c.66C>T|p.Asp22Asp|66/1254|66/1254|22/417||	LOW	c.66C>T|p.Asp22Asp|	YCL044C	YCL044C:MGR1:Subunit of the mitochondrial (mt) i-AAA protease supercomplex; i-AAA degrades misfolded mitochondrial proteins; forms a subcomplex with Mgr3p that binds to substrates to facilitate proteolysis; required for growth of cells lacking mtDNA
ethyl acetate (ppm)	945	945	ref|NC_001135|	49187	49187	1	10.1447	2.31049	1.53213	C	T	ref	alt	|synonymous_variant|LOW|YCL043C|YCL043C|transcript|Transcript_YCL043C|Coding|1/1|c.1035G>A|p.Glu345Glu|1035/1569|1035/1569|345/522||	LOW	c.1035G>A|p.Glu345Glu|	YCL043C	YCL043C:PDI1:Protein disulfide isomerase; multifunctional protein of ER lumen
ethyl acetate (ppm)	952	952	ref|NC_001135|	52350	52350	1	6.63237	1.51835	0.021321	A	ATT	alt	ref	|downstream_gene_variant|MODIFIER|YCL040W|YCL040W|transcript|Transcript_YCL040W|Coding||c.*10_*11insTT|||||11|
ethyl acetate (ppm)	1159	1159	ref|NC_001135|	256593	256593	3654	7.99903	1.92402	1.14672	C	T	ref	alt	|synonymous_variant|LOW|YCR081W|YCR081W|transcript|Transcript_YCR081W|Coding|1/1|c.2223C>T|p.Tyr741Tyr|2223/4284|2223/4284|741/1427||	LOW	c.2223C>T|p.Tyr741Tyr|	YCR081W	YCR081W:SRB8:Subunit of the RNA polymerase II mediator complex; associates with core polymerase subunits to form the RNA polymerase II holoenzyme; essential for transcriptional regulation; involved in glucose repression
ethyl acetate (ppm)	1261	1261	ref|NC_001136|	26389	26389	1	7.88822	0	0.01763	T	TA	ref	ref	|downstream_gene_variant|MODIFIER|YDL239C|YDL239C|transcript|Transcript_YDL239C|Coding||c.*13_*14insT|||||13|
ethyl acetate (ppm)	1268	1268	ref|NC_001136|	38160	38160	1916	8.98518	3.3518	0.094153	A	T	ref	alt	|missense_variant|MODERATE|YDL233W|YDL233W|transcript|Transcript_YDL233W|Coding|1/1|c.1364A>T|p.Lys455Met|1364/1377|1364/1377|455/458||	MODERATE	c.1364A>T|p.Lys455Met|	YDL233W	YDL233W:MFG1:Regulator of filamentous growth; interacts with FLO11 promoter and regulates FLO11 expression; binds to transcription factors Flo8p and Mss11p; green fluorescent protein (GFP)-fusion protein localizes to the nucleus; YDL233W is not an essential gene
ethyl acetate (ppm)	1730	1730	ref|NC_001136|	455054	455054	238	15.0963	2.00401	0.39353	C	T	alt	ref	|upstream_gene_variant|MODIFIER|YDR004W|YDR004W|transcript|Transcript_YDR004W|Coding||c.-147C>T|||||147|
ethyl acetate (ppm)	1735	1735	ref|NC_001136|	461656	461656	1	7.05181	1.44798	0.185294	A	G	alt	ref	|upstream_gene_variant|MODIFIER|YDR007W|YDR007W|transcript|Transcript_YDR007W|Coding||c.-186A>G|||||186|
ethyl acetate (ppm)	1763	1763	ref|NC_001136|	482472	482472	1	5.51071	0	0.181774	GAAAA	GAA
ethyl acetate (ppm)	1905	1905	ref|NC_001136|	592839	592839	1	8.98729	1.89191	0.174586	C	G	ref	alt	|missense_variant|MODERATE|YDR073W|YDR073W|transcript|Transcript_YDR073W|Coding|1/1|c.401C>G|p.Ala134Gly|401/510|401/510|134/169||	MODERATE	c.401C>G|p.Ala134Gly|	YDR073W	YDR073W:SNF11:Subunit of the SWI/SNF chromatin remodeling complex; involved in transcriptional regulation; interacts with a highly conserved 40-residue sequence of Snf2p; relocates to the cytosol under hypoxic conditions
ethyl acetate (ppm)	2186	2186	ref|NC_001136|	878249	878249	16847	11.1589	0.685309	0.134539	A	C	alt	ref	|intergenic_region|MODIFIER|YDR210W-B-YDR210C-D|Gene_YDR210W-B-Gene_YDR210C-D|intergenic_region|Gene_YDR210W-B-Gene_YDR210C-D|||n.878249A>C||||||	MODIFIER		YDR210W-B	YDR210W-B::Retrotransposon TYA Gag and TYB Pol genes; transcribed/translated as one unit; polyprotein is processed to make a nucleocapsid-like protein (Gag)
ethyl acetate (ppm)	2670	2670	ref|NC_001136|	1461847	1461847	1	8.6947	0	1.38025	T	G	alt	ref	|downstream_gene_variant|MODIFIER|Gene_tL_CAA_D|Gene_tL_CAA_D|transcript|tL_CAA_D|Noncoding||n.*132T>G|||||18|
ethyl acetate (ppm)	3605	3605	ref|NC_001138|	23564	23564	10863	7.7215	1.47697	0.458081	C	T	alt	ref	|missense_variant|MODERATE|YFL053W|YFL053W|transcript|Transcript_YFL053W|Coding|1/1|c.142C>T|p.Pro48Ser|142/1776|142/1776|48/591||	MODERATE	c.142C>T|p.Pro48Ser|	YFL053W	YFL053W:DAK2:Dihydroxyacetone kinase; required for detoxification of dihydroxyacetone (DHA); involved in stress adaptation
ethyl acetate (ppm)	3609	3609	ref|NC_001138|	27551	27551	1	18.1638	0	0.037252	C	CT
ethyl acetate (ppm)	3682	3682	ref|NC_001138|	78316	78316	592	7.36444	1.47468	0.502366	C	A	ref	alt	|missense_variant|MODERATE|YFL029C|YFL029C|transcript|Transcript_YFL029C|Coding|1/1|c.846G>T|p.Gln282His|846/1107|846/1107|282/368||	MODERATE	c.846G>T|p.Gln282His|	YFL029C	YFL029C:CAK1:Cyclin-dependent kinase-activating kinase; required for passage through the cell cycle; phosphorylates and activates Cdc28p; nucleotide-binding pocket differs significantly from those of most other protein kinases
ethyl acetate (ppm)	3705	3705	ref|NC_001138|	97570	97570	1	6.5073	0	0.734161	A	G	ref	ref	|downstream_gene_variant|MODIFIER|YFL021W|YFL021W|transcript|Transcript_YFL021W|Coding||c.*72A>G|||||72|
ethyl acetate (ppm)	3962	3962	ref|NC_001139|	114462	114462	11391	6.0146	1.75534	0.68966	C	T	ref	alt	|missense_variant|MODERATE|YGL203C|YGL203C|transcript|Transcript_YGL203C|Coding|1/1|c.203G>A|p.Ser68Asn|203/2190|203/2190|68/729||	MODERATE	c.203G>A|p.Ser68Asn|	YGL203C	YGL203C:KEX1:Cell death protease essential for hypochlorite-induced apoptosis; involved in the processing of killer toxin and alpha factor precursor; cleaves Lys and Arg residues from the C-terminus of peptides and proteins
ethyl acetate (ppm)	3985	3985	ref|NC_001139|	140907	140907	11336	7.59829	1.58081	0.596644	T	C	ref	alt	|missense_variant|MODERATE|YGL194C|YGL194C|transcript|Transcript_YGL194C|Coding|1/1|c.820A>G|p.Thr274Ala|820/1359|820/1359|274/452||	MODERATE	c.820A>G|p.Thr274Ala|	YGL194C	YGL194C:HOS2:Histone deacetylase and subunit of Set3 and Rpd3L complexes; required for gene activation via specific deacetylation of lysines in H3 and H4 histone tails; subunit of the Set3 complex
ethyl acetate (ppm)	4000	4000	ref|NC_001139|	154579	154579	1	6.57465	0	0.221105	TA	TAA
ethyl acetate (ppm)	4026	4026	ref|NC_001139|	191676	191676	6023	5.216	1.87437	0.006201	G	A	alt	ref	|missense_variant|MODERATE|YGL166W|YGL166W|transcript|Transcript_YGL166W|Coding|1/1|c.548G>A|p.Ser183Asn|548/678|548/678|183/225||
ethyl acetate (ppm)	4207	4207	ref|NC_001139|	412630	412630	1	10.1519	0	17.4353	G	GAA
ethyl acetate (ppm)	4208	4208	ref|NC_001139|	412630	412630	1	5.98129	0	4.99911	G	GAA
ethyl acetate (ppm)	4212	4212	ref|NC_001139|	413738	413738	1	22.3816	2.69419	1.32619	T	C	alt	ref	|intergenic_region|MODIFIER|Gene_tV_AAC_G1-YGL045W|Gene_tV_AAC_G1-YGL045W|intergenic_region|Gene_tV_AAC_G1-YGL045W|||n.413738T>C||||||	MODIFIER		YGL045W	YGL045W:RIM8:Protein involved in proteolytic activation of Rim101p; part of response to alkaline pH; interacts with ESCRT-1 subunits Stp22p and Vps28p; essential for anaerobic growth; member of the arrestin-related trafficking adaptor family
ethyl acetate (ppm)	4288	4288	ref|NC_001139|	469242	469242	1	13.383	0	0.799057	A	ATTGTTTTTGTTGTTGTTGTTGTTGTTG
ethyl acetate (ppm)	4836	4836	ref|NC_001139|	1066735	1066735	2593	12.6375	2.1575	3.69992	C	T	alt	ref	|intergenic_region|MODIFIER|YGR286C-YGR287C|YGR286C-YGR287C|intergenic_region|YGR286C-YGR287C|||n.1066735C>T||||||	MODIFIER		YGR286C	YGR286C:BIO2:Biotin synthase; catalyzes the conversion of dethiobiotin to biotin
ethyl acetate (ppm)	4880	4880	ref|NC_001140|	48099	48099	1	8.0156	0	0.672926	GAA	GAAA
ethyl acetate (ppm)	4948	4948	ref|NC_001140|	105611	105611	1	9.28235	0	0.368841	A	T	alt	-1	|intergenic_region|MODIFIER|YHL001W-YHR001W|YHL001W-YHR001W|intergenic_region|YHL001W-YHR001W|||n.105611A>T||||||	MODIFIER		YHL001W	YHL001W:RPL14B:Ribosomal 60S subunit protein L14B; homologous to mammalian ribosomal protein L14
ethyl acetate (ppm)	4962	4962	ref|NC_001140|	115390	115390	7185	8.52158	1.30767	0.390807	ATT	AT
ethyl acetate (ppm)	5040	5040	ref|NC_001140|	173184	173184	1	7.02167	0	0.941716	G	GA
ethyl acetate (ppm)	5057	5057	ref|NC_001140|	194308	194308	1	6.63948	0	0.326557	A	G	ref	ref	|synonymous_variant|LOW|YHR044C|YHR044C|transcript|Transcript_YHR044C|Coding|1/1|c.501T>C|p.Asp167Asp|501/741|501/741|167/246||	LOW	c.501T>C|p.Asp167Asp|	YHR044C	YHR044C:DOG1:2-deoxyglucose-6-phosphate phosphatase; member of a family of low molecular weight phosphatases; confers 2-deoxyglucose resistance when overexpressed; DOG1 has a paralog
ethyl acetate (ppm)	5098	5098	ref|NC_001140|	210535	210535	1	8.26088	1.45669	0.002033	T	C	ref	alt	|intergenic_region|MODIFIER|YHR051W-YHR052W|YHR051W-YHR052W|intergenic_region|YHR051W-YHR052W|||n.210535T>C||||||	MODIFIER		YHR051W	YHR051W:COX6:Subunit VI of cytochrome c oxidase (Complex IV); Complex IV is the terminal member of the mitochondrial inner membrane electron transport chain; expression is regulated by oxygen levels
ethyl acetate (ppm)	5451	5451	ref|NC_001141|	34160	34160	437	7.77033	1.38888	7.26444	A	C	ref	alt	|missense_variant|MODERATE|YIL164C|YIL164C|transcript|Transcript_YIL164C|Coding|1/1|c.527T>G|p.Leu176Arg|527/600|527/600|176/199||
ethyl acetate (ppm)	5817	5817	ref|NC_001141|	300482	300482	1	15.1178	0	1.43337	G	A	ref	ref	|downstream_gene_variant|MODIFIER|Gene_tK_CUU_I|Gene_tK_CUU_I|transcript|tK_CUU_I|Noncoding||n.*254G>A|||||182|
ethyl acetate (ppm)	5961	5961	ref|NC_001141|	421228	421228	2	18.237	1.3302	1.06712	T	C	alt	ref	|missense_variant|MODERATE|YIR035C|YIR035C|transcript|Transcript_YIR035C|Coding|1/1|c.563A>G|p.Asn188Ser|563/765|563/765|188/254||	MODERATE	c.563A>G|p.Asn188Ser|	YIR035C	YIR035C::Putative cytoplasmic short-chain dehydrogenase/reductase
ethyl acetate (ppm)	6194	6194	ref|NC_001142|	342360	342360	1	13.4179	0	2e-06	T	G	-1	alt	|upstream_gene_variant|MODIFIER|YJL050W|YJL050W|transcript|Transcript_YJL050W|Coding||c.-162T>G|||||162|
ethyl acetate (ppm)	6346	6346	ref|NC_001142|	526273	526273	1204	6.62541	2.13885	0.01313	T	G	alt	ref	|upstream_gene_variant|MODIFIER|YJR048W|YJR048W|transcript|Transcript_YJR048W|Coding||c.-62T>G|||||62|
ethyl acetate (ppm)	6890	6890	ref|NC_001143|	115612	115612	1915	9.66427	1.91354	0.408509	C	G	ref	alt	|missense_variant|MODERATE|YKL176C|YKL176C|transcript|Transcript_YKL176C|Coding|1/1|c.2375G>C|p.Ser792Thr|2375/2487|2375/2487|792/828||	MODERATE	c.2375G>C|p.Ser792Thr|	YKL176C	YKL176C:LST4:Subunit of the Lst4p-Lst7p GTPase activating protein complex for Gtr2p; stimulates the GTPase activity of Rag family GTPase Gtr2p
ethyl acetate (ppm)	6990	6990	ref|NC_001143|	200393	200393	1	7.62403	6.16204	0.778443	C	CTTTATT	alt	ref	|intergenic_region|MODIFIER|YKL129C-YKL128C|YKL129C-YKL128C|intergenic_region|YKL129C-YKL128C|||n.200393_200394insTTTATT||||||	MODIFIER		YKL129C	YKL129C:MYO3:One of two type I myosins; localizes to actin cortical patches; deletion of MYO3 has little effect on growth
ethyl acetate (ppm)	7064	7064	ref|NC_001143|	275058	275058	5142	12.8292	1.59561	0.804228	T	C	alt	ref	|downstream_gene_variant|MODIFIER|YKL089W|YKL089W|transcript|Transcript_YKL089W|Coding||c.*15T>C|||||15|
ethyl acetate (ppm)	7093	7093	ref|NC_001143|	329824	329824	1	9.30861	1.7994	0.237881	A	T	ref	alt	|intergenic_region|MODIFIER|YKL059C-YKL058W|YKL059C-YKL058W|intergenic_region|YKL059C-YKL058W|||n.329824A>T||||||	MODIFIER		YKL059C	YKL059C:MPE1:Essential conserved subunit of CPF cleavage and polyadenylation factor; plays a role in 3' end formation of mRNA via the specific cleavage and polyadenylation of pre-mRNA; contains a ubiquitin-like (UBL) domain
ethyl acetate (ppm)	7149	7149	ref|NC_001143|	381673	381673	1	9.21243	0	2.08706	C	T	alt	ref	|synonymous_variant|LOW|YKL032C|YKL032C|transcript|Transcript_YKL032C|Coding|1/1|c.186G>A|p.Gln62Gln|186/1794|186/1794|62/597||	LOW	c.186G>A|p.Gln62Gln|	YKL032C	YKL032C:IXR1:Transcriptional repressor that regulates hypoxic genes during normoxia; involved in the aerobic repression of genes such as COX5b
ethyl acetate (ppm)	7269	7269	ref|NC_001143|	515435	515435	3998	6.11162	2.03755	0.01222	C	A	ref	alt	|missense_variant|MODERATE|YKR039W|YKR039W|transcript|Transcript_YKR039W|Coding|1/1|c.373C>A|p.Leu125Met|373/1809|373/1809|125/602||	MODERATE	c.373C>A|p.Leu125Met|	YKR039W	YKR039W:GAP1:General amino acid permease; Gap1p senses the presence of amino acid substrates to regulate localization to the plasma membrane when needed; essential for invasive growth
ethyl acetate (ppm)	7810	7810	ref|NC_001144|	397486	397486	3016	8.00437	1.39406	0.314965	A	C	alt	ref	|missense_variant|MODERATE|YLR127C|YLR127C|transcript|Transcript_YLR127C|Coding|1/1|c.834T>G|p.Asn278Lys|834/2562|834/2562|278/853||	MODERATE	c.834T>G|p.Asn278Lys|	YLR127C	YLR127C:APC2:Subunit of the Anaphase-Promoting Complex/Cyclosome (APC/C); which is a ubiquitin-protein ligase required for degradation of anaphase inhibitors
ethyl acetate (ppm)	8083	8083	ref|NC_001144|	714326	714326	5847	6.06081	1.44442	0.087203	A	G	alt	ref	|synonymous_variant|LOW|YLR288C|YLR288C|transcript|Transcript_YLR288C|Coding|1/1|c.579T>C|p.Asn193Asn|579/1425|579/1425|193/474||	LOW	c.579T>C|p.Asn193Asn|	YLR288C	YLR288C:MEC3:DNA damage and meiotic pachytene checkpoint protein; subunit of a heterotrimeric complex (Rad17p-Mec3p-Ddc1p) that forms a sliding clamp
ethyl acetate (ppm)	8165	8165	ref|NC_001144|	807547	807547	1	13.2549	1.3858	0.685315	G	A	ref	alt	|missense_variant|MODERATE|YLR341W|YLR341W|transcript|Transcript_YLR341W|Coding|1/1|c.163G>A|p.Gly55Arg|163/1434|163/1434|55/477||	MODERATE	c.163G>A|p.Gly55Arg|	YLR341W	YLR341W:SPO77:Meiosis-specific protein of unknown function; required for spore wall formation during sporulation; dispensable for both nuclear divisions during meiosis
ethyl acetate (ppm)	8934	8934	ref|NC_001145|	609576	609576	1	6.8921	3.28839	0.437531	C	T	-1	alt	|missense_variant|MODERATE|YMR173W-A|YMR173W-A|transcript|Transcript_YMR173W-A|Coding|1/1|c.680C>T|p.Pro227Leu|680/1185|680/1185|227/394||
ethyl acetate (ppm)	9099	9099	ref|NC_001145|	752958	752958	1	7.72435	0	0.111028	ATTT	AT
ethyl acetate (ppm)	9117	9117	ref|NC_001145|	774724	774724	1	7.96728	0	1.0244	CA	CAA
ethyl acetate (ppm)	9508	9508	ref|NC_001146|	349580	349580	1	7.69217	3.36856	0.767591	T	C	alt	ref	|synonymous_variant|LOW|YNL150W|YNL150W|transcript|Transcript_YNL150W|Coding|1/1|c.330T>C|p.Ser110Ser|330/408|330/408|110/135||
ethyl acetate (ppm)	9795	9795	ref|NC_001146|	643364	643364	4480	8.19252	1.30832	0.017139	G	A	ref	alt	|synonymous_variant|LOW|YNR009W|YNR009W|transcript|Transcript_YNR009W|Coding|1/1|c.675G>A|p.Leu225Leu|675/750|675/750|225/249||	LOW	c.675G>A|p.Leu225Leu|	YNR009W	YNR009W:NRM1:Transcriptional co-repressor of MBF-regulated gene expression; Nrm1p associates stably with promoters via MCB binding factor (MBF) to repress transcription upon exit from G1 phase
ethyl acetate (ppm)	9810	9810	ref|NC_001146|	654648	654648	1	6.92699	0	2.94199	AT	ATT
ethyl acetate (ppm)	10039	10039	ref|NC_001147|	31205	31205	1	6.42387	0	0.120735	A	T	ref	alt	|synonymous_variant|LOW|YOL155C|YOL155C|transcript|Transcript_YOL155C|Coding|1/1|c.402T>A|p.Thr134Thr|402/2904|402/2904|134/967||	LOW	c.402T>A|p.Thr134Thr|	YOL155C	YOL155C:HPF1:Haze-protective mannoprotein; reduces the particle size of aggregated proteins in white wines
ethyl acetate (ppm)	10065	10065	ref|NC_001147|	46849	46849	18754	7.51844	2.29961	0.033567	A	G	ref	alt	|synonymous_variant|LOW|YOL148C|YOL148C|transcript|Transcript_YOL148C|Coding|1/1|c.726T>C|p.Asn242Asn|726/1815|726/1815|242/604||	LOW	c.726T>C|p.Asn242Asn|	YOL148C	YOL148C:SPT20:Subunit of the SAGA transcriptional regulatory complex; involved in maintaining the integrity of the complex; mutant displays reduced transcription elongation in the G-less-based run-on (GLRO) assay
ethyl acetate (ppm)	10326	10326	ref|NC_001147|	300497	300497	15780	7.17801	1.46549	0.034887	C	T	ref	alt	|upstream_gene_variant|MODIFIER|YOL013W-B|YOL013W-B|transcript|Transcript_YOL013W-B|Coding||c.-193C>T|||||193|
ethyl acetate (ppm)	10385	10385	ref|NC_001147|	379384	379384	7168	6.29948	1.31472	0.21723	C	T	alt	ref	|missense_variant|MODERATE|YOR025W|YOR025W|transcript|Transcript_YOR025W|Coding|1/1|c.1166C>T|p.Ala389Val|1166/1344|1166/1344|389/447||	MODERATE	c.1166C>T|p.Ala389Val|	YOR025W	YOR025W:HST3:Member of the Sir2 family of NAD(+)-dependent protein deacetylases; involved along with Hst4p in telomeric silencing
ethyl acetate (ppm)	10570	10570	ref|NC_001147|	619880	619880	885	11.1706	1.3694	0.000399	C	G	ref	alt	|missense_variant|MODERATE|YOR153W|YOR153W|transcript|Transcript_YOR153W|Coding|1/1|c.41C>G|p.Thr14Ser|41/4536|41/4536|14/1511||	MODERATE	c.41C>G|p.Thr14Ser|	YOR153W	YOR153W:PDR5:Plasma membrane ATP-binding cassette (ABC) transporter; multidrug transporter actively regulated by Pdr1p; also involved in steroid transport
ethyl acetate (ppm)	11030	11030	ref|NC_001147|	1062490	1062490	7642	12.6547	2.06462	0.584373	C	T	alt	ref	|synonymous_variant|LOW|YOR384W|YOR384W|transcript|Transcript_YOR384W|Coding|1/1|c.927C>T|p.Tyr309Tyr|927/2085|927/2085|309/694||	LOW	c.927C>T|p.Tyr309Tyr|	YOR384W	YOR384W:FRE5:Putative ferric reductase with similarity to Fre2p; expression induced by low iron levels; the authentic
ethyl acetate (ppm)	11054	11054	ref|NC_001148|	16732	16732	1	8.43803	0	0.127768	C	A	alt	ref	|missense_variant|MODERATE|YPL277C|YPL277C|transcript|Transcript_YPL277C|Coding|1/1|c.137G>T|p.Ser46Ile|137/1464|137/1464|46/487||	MODERATE	c.137G>T|p.Ser46Ile|	YPL277C	YPL277C::Putative protein of unknown function; localized to the membranes; gene expression regulated by copper levels
ethyl acetate (ppm)	11080	11080	ref|NC_001148|	24974	24974	1	7.16633	0	1.96524	GCTTGAATAA	G
ethyl acetate (ppm)	11309	11309	ref|NC_001148|	171822	171822	3824	6.51743	1.46294	0.119741	G	A	ref	alt	|synonymous_variant|LOW|YPL200W|YPL200W|transcript|Transcript_YPL200W|Coding|1/1|c.339G>A|p.Gln113Gln|339/471|339/471|113/156||	LOW	c.339G>A|p.Gln113Gln|	YPL200W	YPL200W:CSM4:Protein required for accurate chromosome segregation during meiosis; involved in meiotic telomere clustering (bouquet formation) and telomere-led rapid prophase movements; functions with meiosis-specific telomere-binding protein Ndj1p; CSM4 has a paralog
ethyl acetate (ppm)	11424	11424	ref|NC_001148|	272608	272608	1	8.53314	2.02455	0.216389	T	C	alt	ref	|missense_variant|MODERATE|YPL148C|YPL148C|transcript|Transcript_YPL148C|Coding|1/1|c.208A>G|p.Thr70Ala|208/522|208/522|70/173||	MODERATE	c.208A>G|p.Thr70Ala|	YPL148C	YPL148C:PPT2:Phosphopantetheine:protein transferase (PPTase); activates mitochondrial acyl carrier protein (Acp1p) by phosphopantetheinylation
ethyl acetate (ppm)	11589	11589	ref|NC_001148|	463745	463745	137	10.1505	3.31099	0.451414	G	C	ref	alt	|missense_variant|MODERATE|YPL049C|YPL049C|transcript|Transcript_YPL049C|Coding|1/1|c.95C>G|p.Ala32Gly|95/1359|95/1359|32/452||	MODERATE	c.95C>G|p.Ala32Gly|	YPL049C	YPL049C:DIG1:MAP kinase-responsive inhibitor of the Ste12p transcription factor; involved in the regulation of mating-specific genes and the invasive growth pathway; related regulators Dig1p and Dig2p bind to Ste12p; DIG1 has a paralog
ethyl hexanoate (ppm)	20	20	ref|NC_001133|	29283	29283	1	6.27178	0	1.62744	CT	CTTTT
ethyl hexanoate (ppm)	326	326	ref|NC_001134|	151397	151397	4131	7.49742	1.80496	0.215741	T	C	alt	ref	|upstream_gene_variant|MODIFIER|YBL036C|YBL036C|transcript|Transcript_YBL036C|Coding||c.-177A>G|||||177|
ethyl hexanoate (ppm)	351	351	ref|NC_001134|	169960	169960	1	7.23557	0	1.1521	CTGCAAAATTATTCTGGATT	C	-1	alt	|intergenic_region|MODIFIER|YBL027W-YBL026W|YBL027W-YBL026W|intergenic_region|YBL027W-YBL026W|||n.169961_169979delTGCAAAATTATTCTGGATT||||||	MODIFIER		YBL027W	YBL027W:RPL19B:Ribosomal 60S subunit protein L19B; rpl19a and rpl19b single null mutations result in slow growth
ethyl hexanoate (ppm)	531	531	ref|NC_001134|	395726	395726	128	10.0259	2.51024	0.99619	G	A	ref	alt	|missense_variant|MODERATE|YBR079C|YBR079C|transcript|Transcript_YBR079C|Coding|1/1|c.2552C>T|p.Ala851Val|2552/2895|2552/2895|851/964||	MODERATE	c.2552C>T|p.Ala851Val|	YBR079C	YBR079C:RPG1:eIF3a subunit of the eukaryotic translation initiation factor 3 (eIF3); subunit of the core complex of eIF3; essential for translation; part of a Prt1p-Rpg1p-Nip1p subcomplex that stimulates binding of mRNA and tRNA(i)Met to ribosomes; involved in translation reinitiation; eIF3 is also involved in programmed stop codon readthrough
ethyl hexanoate (ppm)	534	534	ref|NC_001134|	396705	396705	1	17.4007	8.83598	1.47942	C	T	alt	ref	|missense_variant|MODERATE|YBR079C|YBR079C|transcript|Transcript_YBR079C|Coding|1/1|c.1573G>A|p.Asp525Asn|1573/2895|1573/2895|525/964||	MODERATE	c.1573G>A|p.Asp525Asn|	YBR079C	YBR079C:RPG1:eIF3a subunit of the eukaryotic translation initiation factor 3 (eIF3); subunit of the core complex of eIF3; essential for translation; part of a Prt1p-Rpg1p-Nip1p subcomplex that stimulates binding of mRNA and tRNA(i)Met to ribosomes; involved in translation reinitiation; eIF3 is also involved in programmed stop codon readthrough
ethyl hexanoate (ppm)	576	576	ref|NC_001134|	455247	455247	219	6.78273	1.52825	0.000338	ACAACAGCAGCTGCAACAAGGTGTAATGCCACAG	A	ref	alt	|inframe_deletion|MODERATE|YBR108W|YBR108W|transcript|Transcript_YBR108W|Coding|1/1|c.451_483delATGCCACAGCAACAGCAGCTGCAACAAGGTGTA|p.Met151_Val161del|451/2844|451/2844|151/947||INFO_REALIGN_3_PRIME	MODERATE	c.451_483delATGCCACAGCAACAGCAGCTGCAACAAGGTGTA|p.Met151_Val161del|	YBR108W	YBR108W:AIM3:Protein that inhibits barbed-end actin filament elongation; interacts with Rvs167p; null mutant is viable and displays elevated frequency of mitochondrial genome loss
ethyl hexanoate (ppm)	732	732	ref|NC_001134|	643488	643488	1	10.3037	0	0.489877	TG	T
ethyl hexanoate (ppm)	734	734	ref|NC_001134|	645476	645476	18562	7.3313	0.80537	2.20907	G	A	alt	ref	|upstream_gene_variant|MODIFIER|YBR210W|YBR210W|transcript|Transcript_YBR210W|Coding||c.-74G>A|||||74|
ethyl hexanoate (ppm)	1002	1002	ref|NC_001135|	92556	92556	1	69.5641	0	22.2771	G	C	ref	alt	|downstream_gene_variant|MODIFIER|YCL018W|YCL018W|transcript|Transcript_YCL018W|Coding||c.*138G>C|||||138|
ethyl hexanoate (ppm)	1279	1279	ref|NC_001136|	49408	49408	1142	11.0162	1.61286	1.19709	G	GA	ref	alt	|intergenic_region|MODIFIER|YDL227C-YDL226C|YDL227C-YDL226C|intergenic_region|YDL227C-YDL226C|||n.49408_49409insA||||||	MODIFIER		YDL227C	YDL227C:HO:Site-specific endonuclease; required for gene conversion at the MAT locus (homothallic switching) through the generation of a ds DNA break; expression restricted to mother cells in late G1 as controlled by Swi4p-Swi6p
ethyl hexanoate (ppm)	1868	1868	ref|NC_001136|	568131	568131	1	6.39354	0	9.63375	ATT	GTT
ethyl hexanoate (ppm)	2121	2121	ref|NC_001136|	835165	835165	173	7.62968	1.5216	0.130283	C	A	ref	alt	|missense_variant|MODERATE|YDR186C|YDR186C|transcript|Transcript_YDR186C|Coding|1/1|c.328G>T|p.Ala110Ser|328/2634|328/2634|110/877||	MODERATE	c.328G>T|p.Ala110Ser|	YDR186C	YDR186C::Protein of unknown function; may interact with ribosomes
ethyl hexanoate (ppm)	2185	2185	ref|NC_001136|	878087	878087	1	8.00732	0	3.4319	T	TTGTAGAGTATGTG
ethyl hexanoate (ppm)	3307	3307	ref|NC_001137|	532205	532205	8010	5.79515	1.83866	0.205755	T	A	ref	alt	|missense_variant|MODERATE|YER172C|YER172C|transcript|Transcript_YER172C|Coding|1/1|c.3817A>T|p.Thr1273Ser|3817/6492|3817/6492|1273/2163||	MODERATE	c.3817A>T|p.Thr1273Ser|	YER172C	YER172C:BRR2:RNA-dependent ATPase RNA helicase (DEIH box); required for disruption of U4/U6 base-pairing in native snRNPs to activate the spliceosome for catalysis; homologous to human U5-200kD
ethyl hexanoate (ppm)	3751	3751	ref|NC_001138|	168335	168335	1	7.23841	0	0.019946	A	G	ref	ref	|missense_variant|MODERATE|YFR012W|YFR012W|transcript|Transcript_YFR012W|Coding|1/1|c.448A>G|p.Ile150Val|448/609|448/609|150/202||	MODERATE	c.448A>G|p.Ile150Val|	YFR012W	YFR012W:DCV1:Protein of unknown function; deletion mutant shows strong genetic interaction with cdc28-as1 mutant in the presence of 1-NM-PP1; DCV1 has a paralog
ethyl hexanoate (ppm)	3983	3983	ref|NC_001139|	140294	140294	1	8.78421	0	0.206276	A	C	alt	ref	|downstream_gene_variant|MODIFIER|YGL194C|YGL194C|transcript|Transcript_YGL194C|Coding||c.*74T>G|||||74|
ethyl hexanoate (ppm)	4004	4004	ref|NC_001139|	163135	163135	1	5.6291	0	2.18288	CTA	C	ref	ref	|intergenic_region|MODIFIER|YGL180W-YGL179C|YGL180W-YGL179C|intergenic_region|YGL180W-YGL179C|||n.163136_163137delTA||||||	MODIFIER		YGL180W	YGL180W:ATG1:Protein serine/threonine kinase; required for vesicle formation in autophagy and the cytoplasm-to-vacuole targeting (Cvt) pathway; structurally required for phagophore assembly site formation; during autophagy forms a complex with Atg13p and Atg17p; essential for cell cycle progression from G2/M to G1 under nitrogen starvation
ethyl hexanoate (ppm)	4017	4017	ref|NC_001139|	174147	174147	4149	7.74383	2.07481	0.210817	G	A	ref	alt	|missense_variant|MODERATE|YGL175C|YGL175C|transcript|Transcript_YGL175C|Coding|1/1|c.176C>T|p.Ala59Val|176/1038|176/1038|59/345||	MODERATE	c.176C>T|p.Ala59Val|	YGL175C	YGL175C:SAE2:Endonuclease required for telomere elongation; also required for telomeric 5' C-rich strand resection; involved in processing hairpin DNA structures with MRX complex; involved in double-strand break repair; sumoylation and phosphorylation both required for function; exists in form of inactive oligomers that are transiently released into smaller active units by a series of phosphoryla…
ethyl hexanoate (ppm)	4098	4098	ref|NC_001139|	307221	307221	1	5.25085	0	0.619378	A	T	ref	ref	|intergenic_region|MODIFIER|YGL106W-YGL105W|YGL106W-YGL105W|intergenic_region|YGL106W-YGL105W|||n.307221A>T||||||	MODIFIER		YGL106W	YGL106W:MLC1:Essential light chain for Myo1p; light chain for Myo2p; stabilizes Myo2p by binding to the neck region; interacts with Myo1p
ethyl hexanoate (ppm)	4147	4147	ref|NC_001139|	356925	356925	4866	8.67654	2.34328	0.346102	A	G	alt	ref	|missense_variant|MODERATE|YGL082W|YGL082W|transcript|Transcript_YGL082W|Coding|1/1|c.1099A>G|p.Lys367Glu|1099/1146|1099/1146|367/381||	MODERATE	c.1099A>G|p.Lys367Glu|	YGL082W	YGL082W::Putative protein of unknown function; predicted prenylation/proteolysis target of Afc1p and Rce1p; green fluorescent protein (GFP)-fusion protein localizes to the cytoplasm and nucleus; not an essential gene; YGL082W has a paralog
ethyl hexanoate (ppm)	4150	4150	ref|NC_001139|	360441	360441	5592	6.07537	2.62212	0.000756	T	C	alt	ref	|synonymous_variant|LOW|YGL078C|YGL078C|transcript|Transcript_YGL078C|Coding|1/1|c.1419A>G|p.Gly473Gly|1419/1572|1419/1572|473/523||	LOW	c.1419A>G|p.Gly473Gly|	YGL078C	YGL078C:DBP3:RNA-Dependent ATPase
ethyl hexanoate (ppm)	4460	4460	ref|NC_001139|	659973	659973	1	5.49204	0	1.90631	G	GA	ref	ref	|intergenic_region|MODIFIER|YGR089W-Gene_tT_UGU_G1|YGR089W-Gene_tT_UGU_G1|intergenic_region|YGR089W-Gene_tT_UGU_G1|||n.659973_659974insA||||||	MODIFIER		YGR089W-Gene_tT_UGU_G1	YGR089W-Gene_tT_UGU_G1
ethyl hexanoate (ppm)	4831	4831	ref|NC_001139|	1057307	1057307	15394	7.37662	1.60816	0.595048	C	T	ref	alt	|downstream_gene_variant|MODIFIER|YGR281W|YGR281W|transcript|Transcript_YGR281W|Coding||c.*50C>T|||||50|
ethyl hexanoate (ppm)	4900	4900	ref|NC_001140|	62723	62723	4812	10.1625	1.40922	0.129566	T	A	ref	alt	|upstream_gene_variant|MODIFIER|YHL023C|YHL023C|transcript|Transcript_YHL023C|Coding||c.-160A>T|||||160|
ethyl hexanoate (ppm)	5349	5349	ref|NC_001140|	481335	481335	13367	5.73476	1.36568	0.738424	T	C	alt	ref	|missense_variant|MODERATE|YHR187W|YHR187W|transcript|Transcript_YHR187W|Coding|1/1|c.346T>C|p.Tyr116His|346/930|346/930|116/309||	MODERATE	c.346T>C|p.Tyr116His|	YHR187W	YHR187W:IKI1:Subunit of hexameric RecA-like ATPase Elp456 Elongator subcomplex; which is required for modification of wobble nucleosides in tRNA; iki1 mutations confer resistance to the K. lactis toxin zymocin
ethyl hexanoate (ppm)	5451	5451	ref|NC_001141|	34160	34160	11341	16.2811	3.49043	1.89718	A	C	ref	alt	|missense_variant|MODERATE|YIL164C|YIL164C|transcript|Transcript_YIL164C|Coding|1/1|c.527T>G|p.Leu176Arg|527/600|527/600|176/199||
ethyl hexanoate (ppm)	5471	5471	ref|NC_001141|	49801	49801	1	7.51448	1.79622	0.002634	A	G	alt	ref	|missense_variant|MODERATE|YIL156W|YIL156W|transcript|Transcript_YIL156W|Coding|1/1|c.1711A>G|p.Arg571Gly|1711/3216|1711/3216|571/1071||	MODERATE	c.1711A>G|p.Arg571Gly|	YIL156W	YIL156W:UBP7:Ubiquitin-specific protease that cleaves ubiquitin-protein fusions; UBP7 has a paralog
ethyl hexanoate (ppm)	6216	6216	ref|NC_001142|	383576	383576	1798	9.02894	1.58502	0.359341	T	C	ref	alt	|intergenic_region|MODIFIER|YJL034W-YJL033W|YJL034W-YJL033W|intergenic_region|YJL034W-YJL033W|||n.383576T>C||||||	MODIFIER		YJL034W	YJL034W:KAR2:ATPase involved in protein import into the ER; also acts as a chaperone to mediate protein folding in the ER and may play a role in ER export of soluble proteins; regulates the unfolded protein response via interaction with Ire1p
ethyl hexanoate (ppm)	6791	6791	ref|NC_001143|	31861	31861	1	7.21182	2.19162	0.148987	A	G	alt	ref	|upstream_gene_variant|MODIFIER|YKL214C|YKL214C|transcript|Transcript_YKL214C|Coding||c.-168T>C|||||168|
ethyl hexanoate (ppm)	7023	7023	ref|NC_001143|	225381	225381	95	9.84289	1.69323	0.307525	T	C	ref	alt	|synonymous_variant|LOW|YKL113C|YKL113C|transcript|Transcript_YKL113C|Coding|1/1|c.495A>G|p.Ala165Ala|495/1149|495/1149|165/382||	LOW	c.495A>G|p.Ala165Ala|	YKL113C	YKL113C:RAD27:5' to 3' exonuclease
ethyl hexanoate (ppm)	7133	7133	ref|NC_001143|	363809	363809	812	7.41949	1.35341	0.279468	T	G	ref	alt	|synonymous_variant|LOW|YKL039W|YKL039W|transcript|Transcript_YKL039W|Coding|1/1|c.1188T>G|p.Val396Val|1188/1572|1188/1572|396/523||	LOW	c.1188T>G|p.Val396Val|	YKL039W	YKL039W:PTM1:Protein of unknown function; copurifies with late Golgi vesicles containing the v-SNARE Tlg2p; PTM1 has a paralog
ethyl hexanoate (ppm)	7137	7137	ref|NC_001143|	369257	369257	1	12.4712	6.49328	0.113485	A	G	ref	alt	|upstream_gene_variant|MODIFIER|YKL037W|YKL037W|transcript|Transcript_YKL037W|Coding||c.-108A>G|||||108|
ethyl hexanoate (ppm)	7266	7266	ref|NC_001143|	507721	507721	1	7.35478	1.49045	0.791049	G	A	ref	alt	|downstream_gene_variant|MODIFIER|YKR034W|YKR034W|transcript|Transcript_YKR034W|Coding||c.*14G>A|||||14|
ethyl hexanoate (ppm)	7493	7493	ref|NC_001144|	92233	92233	1	5.67385	0	0.351409	T	C	ref	ref	|intergenic_region|MODIFIER|YLL026W-Gene_tP_UGG_L|YLL026W-Gene_tP_UGG_L|intergenic_region|YLL026W-Gene_tP_UGG_L|||n.92233T>C||||||	MODIFIER		YLL026W-Gene_tP_UGG_L	YLL026W-Gene_tP_UGG_L
ethyl hexanoate (ppm)	7561	7561	ref|NC_001144|	135855	135855	673	6.43931	4.10382	0.532415	G	A	alt	ref	|missense_variant|MODERATE|YLL007C|YLL007C|transcript|Transcript_YLL007C|Coding|1/1|c.445C>T|p.Pro149Ser|445/1998|445/1998|149/665||	MODERATE	c.445C>T|p.Pro149Ser|	YLL007C	YLL007C:LMO1:Homolog of mammalian ELMO (Engulfment and celL MOtility); upstream component for regulation through the small GTPase Rho5p; may form a complex with Dck1p that acts as a GEF for Rho5p; cytoplasmic protein that relocates to mitochondria under oxidative stress; implicated in mitophagy; not an essential protein
ethyl hexanoate (ppm)	7609	7609	ref|NC_001144|	196591	196591	1	7.7171	0	0.877824	ATTTT	ATT
ethyl hexanoate (ppm)	7628	7628	ref|NC_001144|	221481	221481	1	8.75353	3.30362	0.078402	T	G	ref	alt	|downstream_gene_variant|MODIFIER|YLR036C|YLR036C|transcript|Transcript_YLR036C|Coding||c.*40A>C|||||40|
ethyl hexanoate (ppm)	7732	7732	ref|NC_001144|	321460	321460	1434	6.08879	1.49079	0.015405	A	G	alt	ref	|missense_variant|MODERATE|YLR090W|YLR090W|transcript|Transcript_YLR090W|Coding|1/1|c.760A>G|p.Asn254Asp|760/1380|760/1380|254/459||	MODERATE	c.760A>G|p.Asn254Asp|	YLR090W	YLR090W:XDJ1:Chaperone with a role in facilitating mitochondrial protein import; ascomycete-specific member of the DnaJ-like family
ethyl hexanoate (ppm)	7797	7797	ref|NC_001144|	382117	382117	2670	5.31913	1.77566	0.6485	T	C	alt	ref	|synonymous_variant|LOW|YLR116W|YLR116W|transcript|Transcript_YLR116W|Coding|1/1|c.1296T>C|p.Pro432Pro|1296/1431|1296/1431|432/476||	LOW	c.1296T>C|p.Pro432Pro|	YLR116W	YLR116W:MSL5:Component of commitment complex; which defines first step in splicing pathway; essential protein that interacts with Mud2p and Prp40p
ethyl hexanoate (ppm)	7800	7800	ref|NC_001144|	382340	382340	66	10.598	2.51412	2.11712	G	A	alt	ref	|downstream_gene_variant|MODIFIER|YLR116W|YLR116W|transcript|Transcript_YLR116W|Coding||c.*88G>A|||||88|
ethyl hexanoate (ppm)	8293	8293	ref|NC_001144|	954459	954459	94	9.67419	1.75692	0.478871	T	A	alt	ref	|missense_variant|MODERATE|YLR415C|YLR415C|transcript|Transcript_YLR415C|Coding|1/1|c.139A>T|p.Arg47Trp|139/339|139/339|47/112||
ethyl hexanoate (ppm)	8296	8296	ref|NC_001144|	954850	954850	24	14.3921	2.41762	0.867766	T	C	ref	alt	|missense_variant|MODERATE|YLR416C|YLR416C|transcript|Transcript_YLR416C|Coding|1/1|c.40A>G|p.Lys14Glu|40/399|40/399|14/132||
ethyl hexanoate (ppm)	8471	8471	ref|NC_001145|	69500	69500	1	21.2987	0	3.64118	G	A	ref	alt	|missense_variant|MODERATE|YML102W|YML102W|transcript|Transcript_YML102W|Coding|1/1|c.1207G>A|p.Asp403Asn|1207/1407|1207/1407|403/468||
ethyl hexanoate (ppm)	8934	8934	ref|NC_001145|	609576	609576	1	6.41497	3.25426	1.39422	C	T	-1	alt	|missense_variant|MODERATE|YMR173W-A|YMR173W-A|transcript|Transcript_YMR173W-A|Coding|1/1|c.680C>T|p.Pro227Leu|680/1185|680/1185|227/394||
ethyl hexanoate (ppm)	8987	8987	ref|NC_001145|	670426	670426	8292	6.71712	2.81852	0.133326	G	A	alt	ref	|synonymous_variant|LOW|YMR204C|YMR204C|transcript|Transcript_YMR204C|Coding|1/1|c.900C>T|p.Asn300Asn|900/1263|900/1263|300/420||	LOW	c.900C>T|p.Asn300Asn|	YMR204C	YMR204C:INP1:Peripheral membrane protein of peroxisomes; involved in peroxisomal inheritance; recruitment to peroxisomes is mediated by interaction with Pex3p at the peroxisomal membrane
ethyl hexanoate (ppm)	9030	9030	ref|NC_001145|	701153	701153	1453	13.6491	1.64073	0.708744	G	C	alt	ref	|upstream_gene_variant|MODIFIER|YMR216C|YMR216C|transcript|Transcript_YMR216C|Coding||c.-114C>G|||||114|
ethyl hexanoate (ppm)	9454	9454	ref|NC_001146|	275245	275245	671	5.46903	1.99241	0.030003	C	A	ref	alt	|missense_variant|MODERATE|YNL193W|YNL193W|transcript|Transcript_YNL193W|Coding|1/1|c.878C>A|p.Pro293His|878/1677|878/1677|293/558||	MODERATE	c.878C>A|p.Pro293His|	YNL193W	YNL193W::Putative protein of unknown function; exhibits a two-hybrid interaction with Yhr151cp in a large-scale analysis
ethyl hexanoate (ppm)	9729	9729	ref|NC_001146|	600153	600153	1	7.54627	0	1.38374	T	G	ref	ref	|missense_variant|MODERATE|YNL018C|YNL018C|transcript|Transcript_YNL018C|Coding|1/1|c.1622A>C|p.Asn541Thr|1622/1839|1622/1839|541/612||	MODERATE	c.1622A>C|p.Asn541Thr|	YNL018C	YNL018C::Putative protein of unknown function; YNL018C has a paralog
ethyl hexanoate (ppm)	10570	10570	ref|NC_001147|	619880	619880	14191	8.41576	1.61202	1.09605	C	G	ref	alt	|missense_variant|MODERATE|YOR153W|YOR153W|transcript|Transcript_YOR153W|Coding|1/1|c.41C>G|p.Thr14Ser|41/4536|41/4536|14/1511||	MODERATE	c.41C>G|p.Thr14Ser|	YOR153W	YOR153W:PDR5:Plasma membrane ATP-binding cassette (ABC) transporter; multidrug transporter actively regulated by Pdr1p; also involved in steroid transport
ethyl hexanoate (ppm)	10646	10646	ref|NC_001147|	678393	678393	1	12.7011	0	0.002321	GAAA	GA
ethyl hexanoate (ppm)	10694	10694	ref|NC_001147|	703634	703634	1	12.715	0	0.11914	C	T	ref	ref	|intergenic_region|MODIFIER|YOR192C-YOR192C-C|YOR192C-YOR192C-C|intergenic_region|YOR192C-YOR192C-C|||n.703634C>T||||||	MODIFIER		YOR192C	YOR192C:THI72:Transporter of thiamine or related compound; contributes to uptake of 5-aminoimidazole-4-carboxamide-1-beta-D-ribofuranoside (acadesine); shares sequence similarity with Thi7p
ethyl hexanoate (ppm)	11547	11547	ref|NC_001148|	397855	397855	1	8.62397	2.64	0.579421	C	T	alt	ref	|missense_variant|MODERATE|YPL083C|YPL083C|transcript|Transcript_YPL083C|Coding|1/1|c.251G>A|p.Gly84Asp|251/1404|251/1404|84/467||	MODERATE	c.251G>A|p.Gly84Asp|	YPL083C	YPL083C:SEN54:Subunit of the tRNA splicing endonuclease; tRNA splicing endonuclease (Sen complex) is composed of Sen2p
ethyl hexanoate (ppm)	11564	11564	ref|NC_001148|	425228	425228	1	6.50803	0	0.181054	T	TG	ref	ref	|upstream_gene_variant|MODIFIER|YPL068C|YPL068C|transcript|Transcript_YPL068C|Coding||c.-133_-132insC|||||133|
ethyl hexanoate (ppm)	11579	11579	ref|NC_001148|	447582	447582	9017	5.27596	3.36692	2.9928	T	C	ref	alt	|synonymous_variant|LOW|YPL058C|YPL058C|transcript|Transcript_YPL058C|Coding|1/1|c.2796A>G|p.Leu932Leu|2796/4536|2796/4536|932/1511||	LOW	c.2796A>G|p.Leu932Leu|	YPL058C	YPL058C:PDR12:Plasma membrane ATP-binding cassette (ABC) transporter; weak-acid-inducible multidrug transporter required for weak organic acid resistance; induced by sorbate and benzoate and regulated by War1p; mutants exhibit sorbate hypersensitivity
ethyl hexanoate (ppm)	11633	11633	ref|NC_001148|	520551	520551	1962	8.49357	1.73279	1.34856	G	A	ref	alt	|intergenic_region|MODIFIER|YPL017C-YPL016W|YPL017C-YPL016W|intergenic_region|YPL017C-YPL016W|||n.520551G>A||||||	MODIFIER		YPL017C	YPL017C:IRC15:Microtubule associated protein; regulates microtubule dynamics; required for accurate meiotic chromosome segregation; null mutant displays large budded cells due to delayed mitotic progression
ethyl hexanoate (ppm)	11814	11814	ref|NC_001148|	711365	711365	1	7.39702	0	0.635524	CATAT	CATATAT
ethyl hexanoate (ppm)	11956	11956	ref|NC_001148|	888040	888040	1	5.68719	1.38916	0.949887	T	C	ref	alt	|downstream_gene_variant|MODIFIER|YPR174C|YPR174C|transcript|Transcript_YPR174C|Coding||c.*3A>G|||||3|
ethyl octanoate (ppm)	174	174	ref|NC_001133|	194867	194867	2073	5.5833	1.76583	0.200715	A	T	alt	ref	|missense_variant|MODERATE|YAR042W|YAR042W|transcript|Transcript_YAR042W|Coding|1/1|c.2249A>T|p.Glu750Val|2249/3567|2249/3567|750/1188||	MODERATE	c.2249A>T|p.Glu750Val|	YAR042W	YAR042W:SWH1:Protein similar to mammalian oxysterol-binding protein; contains ankyrin repeats and FFAT motif; interacts with ER anchor Scs2p at the nucleus-vacuole junction; regulated by sterol binding; SWH1 has a paralog
ethyl octanoate (ppm)	659	659	ref|NC_001134|	553512	553512	1	6.6414	0	0.892959	G	GA
ethyl octanoate (ppm)	883	883	ref|NC_001134|	802702	802702	1	6.37545	0	0.428411	C	T	-1	ref	|missense_variant|MODERATE|YBR298C|YBR298C|transcript|Transcript_YBR298C|Coding|1/1|c.1774G>A|p.Asp592Asn|1774/1845|1774/1845|592/614||	MODERATE	c.1774G>A|p.Asp592Asn|	YBR298C	YBR298C:MAL31:Maltose permease; high-affinity maltose transporter (alpha-glucoside transporter); encoded in the MAL3 complex locus; member of the 12 transmembrane domain superfamily of sugar transporters; functional in genomic reference strain S288C
ethyl octanoate (ppm)	992	992	ref|NC_001135|	84780	84780	1	17.9693	0	7.41049	A	T	alt	ref	|intergenic_region|MODIFIER|YCL021W-A-YCL020W|YCL021W-A-Gene_YCL020W|intergenic_region|YCL021W-A-Gene_YCL020W|||n.84780A>T||||||	MODIFIER		YCL021W-A	YCL021W-A::Putative protein of unknown function
ethyl octanoate (ppm)	1006	1006	ref|NC_001135|	95493	95493	1	18.514	0	8.23123	G	A	ref	alt	|synonymous_variant|LOW|YCL016C|YCL016C|transcript|Transcript_YCL016C|Coding|1/1|c.271C>T|p.Leu91Leu|271/1143|271/1143|91/380||	LOW	c.271C>T|p.Leu91Leu|	YCL016C	YCL016C:DCC1:Subunit of a complex with Ctf8p and Ctf18p; shares some components with Replication Factor C; required for sister chromatid cohesion and telomere length maintenance
ethyl octanoate (ppm)	1105	1105	ref|NC_001135|	208696	208696	43	12.6769	2.14067	1.40374	G	A	ref	alt	|synonymous_variant|LOW|YCR045C|YCR045C|transcript|Transcript_YCR045C|Coding|1/1|c.915C>T|p.Tyr305Tyr|915/1476|915/1476|305/491||
ethyl octanoate (ppm)	1107	1107	ref|NC_001135|	210472	210472	286	7.40416	3.39022	0.137924	ATTC	A
ethyl octanoate (ppm)	1868	1868	ref|NC_001136|	568131	568131	1	8.21468	0	12.2907	ATT	GTT
ethyl octanoate (ppm)	2053	2053	ref|NC_001136|	747517	747517	1	7.49246	0	3.57098	G	A	ref	-1	|synonymous_variant|LOW|YDR145W|YDR145W|transcript|Transcript_YDR145W|Coding|1/1|c.780G>A|p.Gln260Gln|780/1620|780/1620|260/539||	LOW	c.780G>A|p.Gln260Gln|	YDR145W	YDR145W:TAF12:Subunit (61/68 kDa) of TFIID and SAGA complexes; involved in RNA polymerase II transcription initiation and in chromatin modification
ethyl octanoate (ppm)	2120	2120	ref|NC_001136|	834790	834790	3461	5.83301	1.58371	0.613761	C	T	ref	alt	|missense_variant|MODERATE|YDR186C|YDR186C|transcript|Transcript_YDR186C|Coding|1/1|c.703G>A|p.Gly235Ser|703/2634|703/2634|235/877||	MODERATE	c.703G>A|p.Gly235Ser|	YDR186C	YDR186C::Protein of unknown function; may interact with ribosomes
ethyl octanoate (ppm)	2304	2304	ref|NC_001136|	975702	975702	451	10.9076	2.56048	0.575269	C	T	alt	ref	|synonymous_variant|LOW|YDR259C|YDR259C|transcript|Transcript_YDR259C|Coding|1/1|c.81G>A|p.Lys27Lys|81/1152|81/1152|27/383||	LOW	c.81G>A|p.Lys27Lys|	YDR259C	YDR259C:YAP6:Basic leucine zipper (bZIP) transcription factor; physically interacts with the Tup1-Cyc8 complex and recruits Tup1p to its targets; overexpression increases sodium and lithium tolerance; computational analysis suggests a role in regulation of expression of genes involved in carbohydrate metabolism; YAP6 has a paralog
ethyl octanoate (ppm)	2318	2318	ref|NC_001136|	998174	998174	1	16.387	3.57321	0.245503	T	G	ref	alt	|synonymous_variant|LOW|YDR264C|YDR264C|transcript|Transcript_YDR264C|Coding|1/1|c.150A>C|p.Arg50Arg|150/2295|150/2295|50/764||	LOW	c.150A>C|p.Arg50Arg|	YDR264C	YDR264C:AKR1:Palmitoyl transferase involved in protein palmitoylation; acts as a negative regulator of pheromone response pathway; required for endocytosis of pheromone receptors; involved in cell shape control; contains ankyrin repeats; AKR1 has a paralog
ethyl octanoate (ppm)	2592	2592	ref|NC_001136|	1392181	1392181	11656	6.66632	1.70426	0.158183	C	A	alt	ref	|missense_variant|MODERATE|YDR464W|YDR464W|transcript|Transcript_YDR464W|Coding|1/1|c.3310C>A|p.His1104Asn|3310/4308|3310/4308|1104/1435||	MODERATE	c.3310C>A|p.His1104Asn|	YDR464W	YDR464W:SPP41:Protein of unknown function; involved in negative regulation of expression of spliceosome components PRP4 and PRP3; relocalizes to the cytosol in response to hypoxia
ethyl octanoate (ppm)	2753	2753	ref|NC_001136|	1522428	1522428	1	6.98907	0	0.010207	A	AT	ref	alt	|intergenic_region|MODIFIER|YDR541C-YDR542W|YDR541C-YDR542W|intergenic_region|YDR541C-YDR542W|||n.1522428_1522429insT||||||	MODIFIER		YDR541C	YDR541C::Aldehyde reductase; substrates are both aromatic and aliphatic aldehydes; uses NADPH as cofactor
ethyl octanoate (ppm)	3457	3457	ref|NC_001137|	563865	563865	1	5.99488	0	1.82757	T	G	alt	-1	|intergenic_region|MODIFIER|YER186C-YER187W|YER186C-YER187W|intergenic_region|YER186C-YER187W|||n.563865T>G||||||	MODIFIER		YER186C	YER186C::Putative protein of unknown function
ethyl octanoate (ppm)	3621	3621	ref|NC_001138|	32438	32438	7172	5.93865	1.4854	0.003527	G	A	alt	ref	|intergenic_region|MODIFIER|YFL051C-YFL050C|YFL051C-YFL050C|intergenic_region|YFL051C-YFL050C|||n.32438G>A||||||	MODIFIER		YFL051C	YFL051C::Putative protein of unknown function; YFL051C is not an essential gene
ethyl octanoate (ppm)	3705	3705	ref|NC_001138|	97570	97570	1	6.66809	0	0.409476	A	G	ref	ref	|downstream_gene_variant|MODIFIER|YFL021W|YFL021W|transcript|Transcript_YFL021W|Coding||c.*72A>G|||||72|
ethyl octanoate (ppm)	3974	3974	ref|NC_001139|	131402	131402	11042	7.96719	1.70392	0.549812	C	A
ethyl octanoate (ppm)	4008	4008	ref|NC_001139|	166200	166200	1	7.19475	0	0.006689	A	G	ref	ref	|intergenic_region|MODIFIER|YGL179C-YGL178W|YGL179C-YGL178W|intergenic_region|YGL179C-YGL178W|||n.166200A>G||||||	MODIFIER		YGL179C	YGL179C:TOS3:Protein kinase; related to and functionally redundant with Elm1p and Sak1p for the phosphorylation and activation of Snf1p; functionally orthologous to LKB1
ethyl octanoate (ppm)	4134	4134	ref|NC_001139|	344309	344309	872	8.96925	1.53048	1.79683	T	G	alt	ref	|missense_variant|MODERATE|YGL090W|YGL090W|transcript|Transcript_YGL090W|Coding|1/1|c.991T>G|p.Tyr331Asp|991/1266|991/1266|331/421||	MODERATE	c.991T>G|p.Tyr331Asp|	YGL090W	YGL090W:LIF1:Component of the DNA ligase IV complex; this complex mediates nonhomologous end joining in DNA double-strand break repair; physically interacts with Dnl4p and Nej1p; homologous to mammalian XRCC4 protein
ethyl octanoate (ppm)	4214	4214	ref|NC_001139|	414263	414263	1851	7.33895	1.74955	0.072676	A	T	alt	ref	|missense_variant|MODERATE|YGL045W|YGL045W|transcript|Transcript_YGL045W|Coding|1/1|c.162A>T|p.Glu54Asp|162/1629|162/1629|54/542||	MODERATE	c.162A>T|p.Glu54Asp|	YGL045W	YGL045W:RIM8:Protein involved in proteolytic activation of Rim101p; part of response to alkaline pH; interacts with ESCRT-1 subunits Stp22p and Vps28p; essential for anaerobic growth; member of the arrestin-related trafficking adaptor family
ethyl octanoate (ppm)	4303	4303	ref|NC_001139|	487444	487444	1316	7.8623	2.30401	0.118	C	G	alt	ref	|synonymous_variant|LOW|YGL006W|YGL006W|transcript|Transcript_YGL006W|Coding|1/1|c.1524C>G|p.Thr508Thr|1524/3522|1524/3522|508/1173||	LOW	c.1524C>G|p.Thr508Thr|	YGL006W	YGL006W:PMC1:Vacuolar Ca2+ ATPase involved in depleting cytosol of Ca2+ ions; prevents growth inhibition by activation of calcineurin in the presence of elevated concentrations of calcium; similar to mammalian PMCA1a
ethyl octanoate (ppm)	4404	4404	ref|NC_001139|	622096	622096	1	6.23301	6.4321	0.578109	C	A	alt	ref	|intergenic_region|MODIFIER|YGR066C-YGR067C|YGR066C-YGR067C|intergenic_region|YGR066C-YGR067C|||n.622096C>A||||||	MODIFIER		YGR066C	YGR066C::Putative protein of unknown function
ethyl octanoate (ppm)	4656	4656	ref|NC_001139|	885849	885849	1	7.47621	0	23.1827	C	G	ref	ref	|upstream_gene_variant|MODIFIER|YGR193C|YGR193C|transcript|Transcript_YGR193C|Coding||c.-108G>C|||||108|
ethyl octanoate (ppm)	4880	4880	ref|NC_001140|	48099	48099	1	5.92121	0	0.896499	GAA	GAAA
ethyl octanoate (ppm)	4930	4930	ref|NC_001140|	85386	85386	1	5.56205	0	0.767887	T	C	alt	ref	|downstream_gene_variant|MODIFIER|Gene_tV_AAC_H|Gene_tV_AAC_H|transcript|tV_AAC_H|Noncoding||n.*88T>C|||||15|
ethyl octanoate (ppm)	4934	4934	ref|NC_001140|	92580	92580	1	7.98975	1.52204	0.052442	A	ATTT
ethyl octanoate (ppm)	5098	5098	ref|NC_001140|	210535	210535	1	6.22389	4.19476	0.059892	T	C	ref	alt	|intergenic_region|MODIFIER|YHR051W-YHR052W|YHR051W-YHR052W|intergenic_region|YHR051W-YHR052W|||n.210535T>C||||||	MODIFIER		YHR051W	YHR051W:COX6:Subunit VI of cytochrome c oxidase (Complex IV); Complex IV is the terminal member of the mitochondrial inner membrane electron transport chain; expression is regulated by oxygen levels
ethyl octanoate (ppm)	5368	5368	ref|NC_001140|	502369	502369	1	12.2358	2.05299	0.002087	G	A	ref	alt	|upstream_gene_variant|MODIFIER|YHR202W|YHR202W|transcript|Transcript_YHR202W|Coding||c.-19G>A|||||19|
ethyl octanoate (ppm)	5375	5375	ref|NC_001140|	509537	509537	2413	7.44288	3.9636	0.786927	G	A	ref	alt	|missense_variant|MODERATE|YHR205W|YHR205W|transcript|Transcript_YHR205W|Coding|1/1|c.175G>A|p.Ala59Thr|175/2475|175/2475|59/824||	MODERATE	c.175G>A|p.Ala59Thr|	YHR205W	YHR205W:SCH9:AGC family protein kinase; functional ortholog of mammalian S6 kinase; phosphorylated by Tor1p and required for TORC1-mediated regulation of ribosome biogenesis
ethyl octanoate (ppm)	5443	5443	ref|NC_001141|	27016	27016	6749	15.1202	1.72295	0.95353	T	C	alt	ref	|intergenic_region|MODIFIER|YIL169C-Gene_YIL168W|YIL169C-Gene_YIL168W|intergenic_region|YIL169C-Gene_YIL168W|||n.27016T>C||||||	MODIFIER		YIL169C-Gene	YIL169C-Gene
ethyl octanoate (ppm)	5606	5606	ref|NC_001141|	136594	136594	12245	7.44224	1.88404	0.004815	G	A	alt	ref	|downstream_gene_variant|MODIFIER|YIL119C|YIL119C|transcript|Transcript_YIL119C|Coding||c.*60C>T|||||60|
ethyl octanoate (ppm)	6797	6797	ref|NC_001143|	39138	39138	10359	6.33729	1.95158	0.193735	A	C	ref	alt	|upstream_gene_variant|MODIFIER|YKL210W|YKL210W|transcript|Transcript_YKL210W|Coding||c.-25A>C|||||25|
ethyl octanoate (ppm)	7062	7062	ref|NC_001143|	272649	272649	3106	25.0249	1.68951	4.08157	C	T	alt	ref	|stop_gained|HIGH|YKL090W|YKL090W|transcript|Transcript_YKL090W|Coding|1/1|c.772C>T|p.Gln258*|772/1332|772/1332|258/443||	HIGH	c.772C>T|p.Gln258*|	YKL090W	YKL090W:CUE2:Protein of unknown function; has two CUE domains that bind ubiquitin
ethyl octanoate (ppm)	7137	7137	ref|NC_001143|	369257	369257	1	9.0802	1.74977	0.963936	A	G	ref	alt	|upstream_gene_variant|MODIFIER|YKL037W|YKL037W|transcript|Transcript_YKL037W|Coding||c.-108A>G|||||108|
ethyl octanoate (ppm)	7781	7781	ref|NC_001144|	379693	379693	405	8.16459	1.31291	0.874408	G	A	alt	ref	|missense_variant|MODERATE|YLR115W|YLR115W|transcript|Transcript_YLR115W|Coding|1/1|c.1709G>A|p.Ser570Asn|1709/2580|1709/2580|570/859||	MODERATE	c.1709G>A|p.Ser570Asn|	YLR115W	YLR115W:CFT2:Subunit of the mRNA cleavage and polyadenlylation factor (CPF); required for pre-mRNA cleavage
ethyl octanoate (ppm)	7803	7803	ref|NC_001144|	383137	383137	1	7.8837	2.40961	0.316904	A	G	alt	ref	|synonymous_variant|LOW|YLR117C|YLR117C|transcript|Transcript_YLR117C|Coding|1/1|c.1398T>C|p.Phe466Phe|1398/2064|1398/2064|466/687||	LOW	c.1398T>C|p.Phe466Phe|	YLR117C	YLR117C:CLF1:Member of the NineTeen Complex (NTC); this complex contains Prp19p and stabilizes U6 snRNA in catalytic forms of the spliceosome containing U2
ethyl octanoate (ppm)	7873	7873	ref|NC_001144|	460678	460678	1	7.03389	0	1.10429	A	T	ref	ref	|upstream_gene_variant|MODIFIER|Gene_ETS2-2|Gene_ETS2-2|transcript|ETS2-2|Noncoding||n.-244A>T|||||34|
ethyl octanoate (ppm)	7922	7922	ref|NC_001144|	530174	530174	1940	9.80091	1.456	0.983104	T	C	alt	ref	|synonymous_variant|LOW|YLR188W|YLR188W|transcript|Transcript_YLR188W|Coding|1/1|c.1875T>C|p.Thr625Thr|1875/2088|1875/2088|625/695||	LOW	c.1875T>C|p.Thr625Thr|	YLR188W	YLR188W:MDL1:Mitochondrial inner membrane half-type ABC transporter; mediates export of peptides generated upon proteolysis of mitochondrial proteins; plays a role in the regulation of cellular resistance to oxidative stress
ethyl octanoate (ppm)	8458	8458	ref|NC_001145|	56990	56990	1	23.6025	0	3.32398	G	T	ref	alt	|missense_variant|MODERATE|YML106W|YML106W|transcript|Transcript_YML106W|Coding|1/1|c.218G>T|p.Gly73Val|218/681|218/681|73/226||	MODERATE	c.218G>T|p.Gly73Val|	YML106W	YML106W:URA5:Major orotate phosphoribosyltransferase (OPRTase) isozyme; catalyzes the fifth enzymatic step in de novo biosynthesis of pyrimidines
ethyl octanoate (ppm)	8827	8827	ref|NC_001145|	517233	517233	4791	6.8292	1.96333	0.014871	A	G	ref	alt	|synonymous_variant|LOW|YMR124W|YMR124W|transcript|Transcript_YMR124W|Coding|1/1|c.2778A>G|p.Lys926Lys|2778/2832|2778/2832|926/943||	LOW	c.2778A>G|p.Lys926Lys|	YMR124W	YMR124W:EPO1:Protein involved in septin-ER tethering; interacts with ER membrane protein
ethyl octanoate (ppm)	9688	9688	ref|NC_001146|	572330	572330	1	12.4438	0	2.30347	C	T	ref	ref	|downstream_gene_variant|MODIFIER|YNL034W|YNL034W|transcript|Transcript_YNL034W|Coding||c.*15C>T|||||15|
ethyl octanoate (ppm)	9880	9880	ref|NC_001146|	726410	726410	1	11.0915	0	1.40247	G	A	ref	ref	|downstream_gene_variant|MODIFIER|Gene_tL_UAA_N|Gene_tL_UAA_N|transcript|tL_UAA_N|Noncoding||n.*276G>A|||||193|
ethyl octanoate (ppm)	9976	9976	ref|NC_001146|	758326	758326	2593	11.0383	1.3557	1.67971	G	A	alt	ref	|synonymous_variant|LOW|YNR067C|YNR067C|transcript|Transcript_YNR067C|Coding|1/1|c.774C>T|p.Ser258Ser|774/3354|774/3354|258/1117||	LOW	c.774C>T|p.Ser258Ser|	YNR067C	YNR067C:DSE4:Daughter cell-specific secreted protein with similarity to glucanases; degrades cell wall from the daughter side causing daughter to separate from mother
ethyl octanoate (ppm)	10632	10632	ref|NC_001147|	670723	670723	1	10.6845	0	0.02524	GA	AA
ethyl octanoate (ppm)	10799	10799	ref|NC_001147|	810364	810364	13465	7.52826	1.80229	0.566341	G	T	alt	ref	|missense_variant|MODERATE|YOR256C|YOR256C|transcript|Transcript_YOR256C|Coding|1/1|c.320C>A|p.Pro107Gln|320/2430|320/2430|107/809||	MODERATE	c.320C>A|p.Pro107Gln|	YOR256C	YOR256C:TRE2:Transferrin receptor-like protein; functions with Tre1p to regulate ubiquitylation and vacuolar degradation of the metal transporter Smf1p; inviability of null mutant in systematic studies is due to proximity to CDC31; TRE2 has a paralog
ethyl octanoate (ppm)	10990	10981	ref|NC_001147|	1012233	1003070	9164	9.77315	1.53688	0.619252	T	G	ref	alt	|missense_variant|MODERATE|YOR359W|YOR359W|transcript|Transcript_YOR359W|Coding|1/1|c.1045T>G|p.Ser349Ala|1045/1572|1045/1572|349/523||	MODERATE	c.1045T>G|p.Ser349Ala|	YOR359W	YOR359W:VTS1:Flap-structured DNA-binding and RNA-binding protein; stimulates deadenylation-dependent mRNA degradation mediated by the CCR4-NOT deadenylase complex; member of the Smaug (Smg) family of post-transcriptional regulators which bind RNA through a conserved sterile alpha motif (SAM) domain that interacts with Smg recognition element (SREs) containing transcripts; stimulates Dna2p endonuc…
ethyl octanoate (ppm)	10987	10987	ref|NC_001147|	1008479	1008479	1	6.34342	3.12975	0.115077	T	C	ref	alt	|missense_variant|MODERATE|YOR356W|YOR356W|transcript|Transcript_YOR356W|Coding|1/1|c.1259T>C|p.Val420Ala|1259/1896|1259/1896|420/631||	MODERATE	c.1259T>C|p.Val420Ala|	YOR356W	YOR356W:CIR2:Putative ortholog of human ETF-dH; found in a large supramolecular complex with other mitochondrial dehydrogenases; may have a role in oxidative stress response; ETF-dH is also known as electron transfer flavoprotein dehydrogenase
ethyl octanoate (ppm)	11453	11453	ref|NC_001148|	282180	282180	206	13.135	4.75703	0.218892	T	C	alt	ref	|intron_variant|MODIFIER|YPL143W|YPL143W|transcript|Transcript_YPL143W|Coding|1/1|c.19+40T>C||||||	MODIFIER	c.19+40T>C|	YPL143W	YPL143W:RPL33A:Ribosomal 60S subunit protein L33A; N-terminally acetylated; rpl33a null mutant exhibits slow growth while rpl33a rpl33b double null mutant is inviable; homologous to mammalian ribosomal protein L35A
ethyl octanoate (ppm)	11461	11461	ref|NC_001148|	288425	288425	1	6.30236	1.74459	0.165102	C	T	alt	ref	|missense_variant|MODERATE|YPL140C|YPL140C|transcript|Transcript_YPL140C|Coding|1/1|c.610G>A|p.Ala204Thr|610/1521|610/1521|204/506||	MODERATE	c.610G>A|p.Ala204Thr|	YPL140C	YPL140C:MKK2:MAPKK involved in the protein kinase C signaling pathway; involved in control of cell integrity; upon activation by Bck1p phosphorylates downstream target
ethyl octanoate (ppm)	11469	11469	ref|NC_001148|	298374	298374	4589	5.28324	1.94224	0.123952	G	C	ref	alt	|downstream_gene_variant|MODIFIER|YPL134C|YPL134C|transcript|Transcript_YPL134C|Coding||c.*197C>G|||||197|
ethyl octanoate (ppm)	11573	11573	ref|NC_001148|	432771	432771	1	14.2797	2.5035	2.7316	A	C	alt	ref	|missense_variant|MODERATE|YPL061W|YPL061W|transcript|Transcript_YPL061W|Coding|1/1|c.184A>C|p.Thr62Pro|184/1503|184/1503|62/500||	MODERATE	c.184A>C|p.Thr62Pro|	YPL061W	YPL061W:ALD6:Cytosolic aldehyde dehydrogenase; activated by Mg2+ and utilizes NADP+ as the preferred coenzyme; required for conversion of acetaldehyde to acetate; constitutively expressed; locates to the mitochondrial outer surface upon oxidative stress
ethyl octanoate (ppm)	12007	12007	ref|NC_001148|	941186	941186	1	7.0036	0	0.006564	A	T	ref	alt	|downstream_gene_variant|MODIFIER|YPR201W|YPR201W|transcript|Transcript_YPR201W|Coding||c.*50A>T|||||50|
glycerol (g/l)	5462	5462	ref|NC_001141|	37777	37777	3	8.78548	1.72113	6.74841	GA	G	ref	alt	|frameshift_variant|HIGH|YIL162W|YIL162W|transcript|Transcript_YIL162W|Coding|1/1|c.394delA|p.Thr132fs|394/1599|394/1599|132/532||;LOF=(YIL162W|YIL162W|1|1.00)	HIGH	c.394delA|p.Thr132fs|	YIL162W	YIL162W:SUC2:Invertase; sucrose hydrolyzing enzyme; a secreted, glycosylated form is regulated by glucose repression, and an intracellular, nonglycosylated enzyme is produced constitutively
glycerol (g/l)	35	35	ref|NC_001133|	45359	45359	1	6.88486	0	0.035304	A	AGG,AGGGG,AGGG,AG,AGGGGG	-1	alt	|intergenic_region|MODIFIER|YAL054C-YAL053W|YAL054C-YAL053W|intergenic_region|YAL054C-YAL053W|||n.45359_45360insGG||||||,AGGGG|intergenic_region|MODIFIER|YAL054C-YAL053W|YAL054C-YAL053W|intergenic_region|YAL054C-YAL053W|||n.45359_45360insGGGG||||||,AGGG|intergenic_region|MODIFIER|YAL054C-YAL053W|YAL054C-YAL053W|intergenic_region|YAL054C-YAL053W|||n.45359_45360insGGG||||||,AG|intergenic_region|MOD…	MODIFIER|MODIFIER|MODIFIER|MODIFIER|MODIFIER|		YAL054C	YAL054C:ACS1:Acetyl-coA synthetase isoform; along with Acs2p, acetyl-coA synthetase isoform is the nuclear source of acetyl-coA for histone acetylation; expressed during growth on nonfermentable carbon sources and under aerobic conditions
glycerol (g/l)	98	98	ref|NC_001133|	130271	130271	5	9.15158	1.50861	1.3133	C	T	alt	ref	|synonymous_variant|LOW|YAL013W|YAL013W|transcript|Transcript_YAL013W|Coding|1/1|c.1002C>T|p.Pro334Pro|1002/1218|1002/1218|334/405||	LOW	c.1002C>T|p.Pro334Pro|	YAL013W	YAL013W:DEP1:Component of the Rpd3L histone deacetylase complex; required for diauxic shift-induced histone H2B deposition onto rDNA genes; transcriptional modulator involved in regulation of structural phospholipid biosynthesis genes and metabolically unrelated genes, as well as maintenance of telomeres, mating efficiency, and sporulation
glycerol (g/l)	616	616	ref|NC_001134|	490612	490612	10024	6.58431	1.39432	0.559991	T	A	ref	alt	|intergenic_region|MODIFIER|YBR126C-YBR126W-A|YBR126C-YBR126W-A|intergenic_region|YBR126C-YBR126W-A|||n.490612T>A||||||	MODIFIER		YBR126C	YBR126C:TPS1:Synthase subunit of trehalose-6-P synthase/phosphatase complex; synthesizes the storage carbohydrate trehalose, which is critically important for survival of long-term desiccation; also found in a monomeric form; expression is induced by the stress response and repressed by the Ras-cAMP pathway; protein abundance increases in response to DNA replication stress and in response to prol…
glycerol (g/l)	809	809	ref|NC_001134|	741554	741554	15578	5.20426	1.58859	0.67942	A	G	alt	ref	|missense_variant|MODERATE|YBR268W|YBR268W|transcript|Transcript_YBR268W|Coding|1/1|c.256A>G|p.Lys86Glu|256/318|256/318|86/105||	MODERATE	c.256A>G|p.Lys86Glu|	YBR268W	YBR268W:MRPL37:Mitochondrial ribosomal protein of the large subunit
glycerol (g/l)	868	868	ref|NC_001134|	799494	799494	178	21.5639	1.3894	0.024883	C	T	ref	alt	|intergenic_region|MODIFIER|YBR296C-YBR296C-A|YBR296C-YBR296C-A|intergenic_region|YBR296C-YBR296C-A|||n.799494C>T||||||	MODIFIER		YBR296C	YBR296C:PHO89:Plasma membrane Na+/Pi cotransporter; active in early growth phase; similar to phosphate transporters of Neurospora crassa; transcription regulated by inorganic phosphate concentrations and Pho4p; mutations in related human transporter genes hPit1 and hPit2 are associated with hyperphosphatemia-induced calcification of vascular tissue and familial idiopathic basal ganglia calcificat…
glycerol (g/l)	875	875	ref|NC_001134|	801677	801677	1	7.83697	0	0.006587	A	G	ref	alt	|synonymous_variant|LOW|YBR297W|YBR297W|transcript|Transcript_YBR297W|Coding|1/1|c.1155A>G|p.Gly385Gly|1155/1407|1155/1407|385/468||	LOW	c.1155A>G|p.Gly385Gly|	YBR297W	YBR297W:MAL33:MAL-activator protein; part of complex locus MAL3; nonfunctional in genomic reference strain S288C
glycerol (g/l)	989	989	ref|NC_001135|	84495	84495	1	8.38329	0	1.14769	A	G	ref	ref	|intergenic_region|MODIFIER|YCL021W-A-YCL020W|YCL021W-A-Gene_YCL020W|intergenic_region|YCL021W-A-Gene_YCL020W|||n.84495A>G||||||	MODIFIER		YCL021W-A	YCL021W-A::Putative protein of unknown function
glycerol (g/l)	1080	1080	ref|NC_001135|	189025	189025	268	6.05706	1.36454	0.633394	G	A	alt	ref	|missense_variant|MODERATE|YCR033W|YCR033W|transcript|Transcript_YCR033W|Coding|1/1|c.2537G>A|p.Gly846Glu|2537/3681|2537/3681|846/1226||	MODERATE	c.2537G>A|p.Gly846Glu|	YCR033W	YCR033W:SNT1:Subunit of the Set3C deacetylase complex; interacts directly with the Set3C subunit, Sif2p; putative DNA-binding protein; mutant has increased aneuploidy tolerance; relocalizes to the cytosol in response to hypoxia
glycerol (g/l)	1391	1391	ref|NC_001136|	147035	147035	1	11.113	6.38084	0.136982	G	T	ref	alt	|synonymous_variant|LOW|YDL174C|YDL174C|transcript|Transcript_YDL174C|Coding|1/1|c.555C>A|p.Ser185Ser|555/1764|555/1764|185/587||	LOW	c.555C>A|p.Ser185Ser|	YDL174C	YDL174C:DLD1:Major mitochondrial D-lactate dehydrogenase; oxidizes D-lactate to pyruvate, transcription is heme-dependent, repressed by glucose, and derepressed in ethanol or lactate; located in the mitochondrial inner membrane
glycerol (g/l)	1393	1393	ref|NC_001136|	148075	148075	1	10.3044	3.62911	0.003259	C	T	alt	ref	|upstream_gene_variant|MODIFIER|YDL173W|YDL173W|transcript|Transcript_YDL173W|Coding||c.-116C>T|||||116|,T|intergenic_region|MODIFIER|YDL174C-YDL173W|YDL174C-YDL173W|intergenic_region|YDL174C-YDL173W|||n.148075C>T||||||	MODIFIER|MODIFIER|	c.-116C>T|	YDL173W	YDL173W:PAR32:Protein of unknown function; hyperphosphorylated upon rapamycin treatment in a Tap42p-dependent manner; green fluorescent protein (GFP)-fusion protein localizes to the cytoplasm; PAR32 is not an essential gene
glycerol (g/l)	1753	1753	ref|NC_001136|	474625	474625	4	5.93902	9.47687	0.920394	T	G	alt	ref	|missense_variant|MODERATE|YDR014W|YDR014W|transcript|Transcript_YDR014W|Coding|1/1|c.580T>G|p.Ser194Ala|580/1944|580/1944|194/647||	MODERATE	c.580T>G|p.Ser194Ala|	YDR014W	YDR014W:RAD61:Subunit of a complex that inhibits sister chromatid cohesion; also negatively regulates chromosome condensation; inhibited by Eco1p-acetylated cohesin subunits Smc3p and Mcd1p; binds Smc3p ATPase head of cohesin; related to the human Wapl protein that controls the association of cohesin with chromatin
glycerol (g/l)	1754	1754	ref|NC_001136|	474628	474628	4	5.21042	8.21742	0.857599	A	G	alt	ref	|missense_variant|MODERATE|YDR014W|YDR014W|transcript|Transcript_YDR014W|Coding|1/1|c.583A>G|p.Ile195Val|583/1944|583/1944|195/647||	MODERATE	c.583A>G|p.Ile195Val|	YDR014W	YDR014W:RAD61:Subunit of a complex that inhibits sister chromatid cohesion; also negatively regulates chromosome condensation; inhibited by Eco1p-acetylated cohesin subunits Smc3p and Mcd1p; binds Smc3p ATPase head of cohesin; related to the human Wapl protein that controls the association of cohesin with chromatin
glycerol (g/l)	1865	1865	ref|NC_001136|	567417	567417	1	5.4669	1.79011	0.490884	C	T	alt	ref	|synonymous_variant|LOW|YDR057W|YDR057W|transcript|Transcript_YDR057W|Coding|1/1|c.1491C>T|p.Asn497Asn|1491/1629|1491/1629|497/542||	LOW	c.1491C>T|p.Asn497Asn|	YDR057W	YDR057W:YOS9:ER quality-control lectin; integral subunit of the HRD ligase; participates in efficient ER retention of misfolded proteins by recognizing them and delivering them to Hrd1p; binds to glycans with terminal alpha-1,6 linked mannose on misfolded N-glycosylated proteins and participates in targeting proteins to ERAD; member of the OS-9 protein family
glycerol (g/l)	2293	2293	ref|NC_001136|	974882	974882	1583	7.09421	1.71558	0.666554	A	T	ref	alt	|missense_variant|MODERATE|YDR259C|YDR259C|transcript|Transcript_YDR259C|Coding|1/1|c.901T>A|p.Leu301Ile|901/1152|901/1152|301/383||	MODERATE	c.901T>A|p.Leu301Ile|	YDR259C	YDR259C:YAP6:Basic leucine zipper (bZIP) transcription factor; physically interacts with the Tup1-Cyc8 complex and recruits Tup1p to its targets; overexpression increases sodium and lithium tolerance; computational analysis suggests a role in regulation of expression of genes involved in carbohydrate metabolism; YAP6 has a paralog, CIN5, that arose from the whole genome duplication
glycerol (g/l)	2318	2318	ref|NC_001136|	998174	998174	1592	7.08267	5.05856	1.82776	T	G	ref	alt	|synonymous_variant|LOW|YDR264C|YDR264C|transcript|Transcript_YDR264C|Coding|1/1|c.150A>C|p.Arg50Arg|150/2295|150/2295|50/764||	LOW	c.150A>C|p.Arg50Arg|	YDR264C	YDR264C:AKR1:Palmitoyl transferase involved in protein palmitoylation; acts as a negative regulator of pheromone response pathway; required for endocytosis of pheromone receptors; involved in cell shape control; contains ankyrin repeats; AKR1 has a paralog, AKR2, that arose from the whole genome duplication; any of several human homologs encoding DHHC-type zinc fingers (ZDHHC) can complement temp…
glycerol (g/l)	2885	2885	ref|NC_001137|	64504	64504	1	5.83906	1.56363	1.37923	G	A	alt	ref	|intergenic_region|MODIFIER|YEL049W-YEL048C|YEL049W-YEL048C|intergenic_region|YEL049W-YEL048C|||n.64504G>A||||||	MODIFIER		YEL049W	YEL049W:PAU2:Member of the seripauperin multigene family; encoded mainly in subtelomeric region; active during alcoholic fermentation; regulated by anaerobiosis; negatively regulated by oxygen; repressed by heme
glycerol (g/l)	2919	2919	ref|NC_001137|	80396	80396	1	12.6848	2.67869	5.30718	G	A	alt	ref	|upstream_gene_variant|MODIFIER|YEL038W|YEL038W|transcript|Transcript_YEL038W|Coding||c.-66G>A|||||66|,A|intergenic_region|MODIFIER|YEL039C-YEL038W|YEL039C-YEL038W|intergenic_region|YEL039C-YEL038W|||n.80396G>A||||||	MODIFIER|MODIFIER|	c.-66G>A|	YEL038W	YEL038W:UTR4:Protein with sequence similarity to acireductone synthases; involved in methionine salvage; found in both the cytoplasm and nucleus
glycerol (g/l)	2972	2972	ref|NC_001137|	116086	116086	1	7.32626	0	0.116976	G	A	alt	ref	|upstream_gene_variant|MODIFIER|YEL021W|YEL021W|transcript|Transcript_YEL021W|Coding||c.-81G>A|||||81|,A|intergenic_region|MODIFIER|YEL022W-YEL021W|YEL022W-YEL021W|intergenic_region|YEL022W-YEL021W|||n.116086G>A||||||	MODIFIER|MODIFIER|	c.-81G>A|	YEL021W	YEL021W:URA3:Orotidine-5'-phosphate (OMP) decarboxylase; catalyzes the sixth enzymatic step in the de novo biosynthesis of pyrimidines, converting OMP into uridine monophosphate (UMP); converts 5-FOA into 5-fluorouracil, a toxic compound
glycerol (g/l)	3777	3777	ref|NC_001138|	201882	201882	9368	6.08147	2.06553	0.092543	T	C	alt	ref	|downstream_gene_variant|MODIFIER|YFR023W|YFR023W|transcript|Transcript_YFR023W|Coding||c.*173T>C|||||173|,C|downstream_gene_variant|MODIFIER|YFR024C-A|YFR024C-A|transcript|Transcript_YFR024C-A|Coding||c.*78A>G|||||78|,C|intergenic_region|MODIFIER|YFR023W-YFR024C-A|YFR023W-YFR024C-A|intergenic_region|YFR023W-YFR024C-A|||n.201882T>C||||||	MODIFIER|MODIFIER|MODIFIER|	c.*173T>C|c.*78A>G|	YFR023W	YFR023W:PES4:Poly(A) binding protein, suppressor of DNA polymerase epsilon mutation; PES4 has a paralog, MIP6, that arose from the whole genome duplication
glycerol (g/l)	3864	3864	ref|NC_001139|	5119	5119	1	12.5652	5.2618	0.431836	C	G	alt	ref	|upstream_gene_variant|MODIFIER|YGL262W|YGL262W|transcript|Transcript_YGL262W|Coding||c.-193C>G|||||193|,G|intergenic_region|MODIFIER|YGL263W-YGL262W|YGL263W-YGL262W|intergenic_region|YGL263W-YGL262W|||n.5119C>G||||||	MODIFIER|MODIFIER|	c.-193C>G|	YGL262W	YGL262W::Putative protein of unknown function; null mutant displays elevated sensitivity to expression of a mutant huntingtin fragment or of alpha-synuclein; YGL262W is not an essential gene
glycerol (g/l)	3865	3865	ref|NC_001139|	8780	8780	1	7.76661	0	0.049177	T	G	ref	alt	|missense_variant|MODERATE|YGL259W|YGL259W|transcript|Transcript_YGL259W|Coding|1/1|c.311T>G|p.Met104Arg|311/498|311/498|104/165||	MODERATE	c.311T>G|p.Met104Arg|	YGL259W	YGL259W:YPS5:Protein with similarity to GPI-anchored aspartic proteases; such proteases are Yap1p and Yap3p
glycerol (g/l)	4057	4057	ref|NC_001139|	232131	232131	11431	5.53361	1.51668	0.222189	T	C	alt	ref	|missense_variant|MODERATE|YGL145W|YGL145W|transcript|Transcript_YGL145W|Coding|1/1|c.1889T>C|p.Leu630Ser|1889/2106|1889/2106|630/701||	MODERATE	c.1889T>C|p.Leu630Ser|	YGL145W	YGL145W:TIP20:Peripheral membrane protein required for COPI vesicle fusion to the ER; mediates Sey1p-independent homotypic ER fusion; prohibits back-fusion of COPII vesicles with the ER; forms a tethering complex with Sec39p and Dsl1p that interacts with ER SNAREs Sec20p and Use1p
glycerol (g/l)	4103	4103	ref|NC_001139|	319571	319571	1	6.10862	0	0.197384	T	C	alt	ref	|intergenic_region|MODIFIER|YGL098W-Gene_tH_GUG_G2|YGL098W-Gene_tH_GUG_G2|intergenic_region|YGL098W-Gene_tH_GUG_G2|||n.319571T>C||||||	MODIFIER		YGL098W-Gene_tH_GUG_G2	YGL098W-Gene_tH_GUG_G2
glycerol (g/l)	4742	4742	ref|NC_001139|	967795	967795	12442	7.45922	1.81882	0.24333	T	C	alt	ref	|missense_variant|MODERATE|YGR238C|YGR238C|transcript|Transcript_YGR238C|Coding|1/1|c.893A>G|p.Lys298Arg|893/2649|893/2649|298/882||	MODERATE	c.893A>G|p.Lys298Arg|	YGR238C	YGR238C:KEL2:Protein that negatively regulates mitotic exit; forms a complex with Kel1p and Bud14p that regulates Bnr1p (formin) to affect actin cable assembly, cytokinesis, and polarized growth; functions in a complex with Kel1p, interacts with Tem1p and Lte1p; localizes to regions of polarized growth; potential Cdc28p substrate
glycerol (g/l)	4836	4835	ref|NC_001139|	1066735	1066563	1	11.3249	1.4067	16.5907	C	G	alt	ref	|intergenic_region|MODIFIER|YGR286C-YGR287C|YGR286C-YGR287C|intergenic_region|YGR286C-YGR287C|||n.1066735C>T||||||	MODIFIER		YGR286C	YGR286C:BIO2:Biotin synthase; catalyzes the conversion of dethiobiotin to biotin, which is the last step of the biotin biosynthesis pathway; complements E. coli bioB mutant
glycerol (g/l)	4954	4954	ref|NC_001140|	112848	112848	1	7.17484	1.5303	0.009631	C	T	ref	alt	|missense_variant|MODERATE|YHR004C|YHR004C|transcript|Transcript_YHR004C|Coding|1/1|c.247G>A|p.Ala83Thr|247/1341|247/1341|83/446||	MODERATE	c.247G>A|p.Ala83Thr|	YHR004C	YHR004C:NEM1:Probable catalytic subunit of Nem1p-Spo7p phosphatase holoenzyme; regulates nuclear growth by controlling phospholipid biosynthesis, required for normal nuclear envelope morphology and sporulation; homolog of the human protein Dullard	CTTTTTTTTTTTT|downstream_gene_variant|MODIFIER|YOL065C|YOL065C|transcript|Transcript_YOL065C|Coding||c.*158_*159insAAAAAAAAAA|||||158|	C|intergenic_region|MODIFIER|YOL066C-YOL065C|YOL066C-YOL065C|intergenic_region|YOL066C-YOL065C|||n.204571_204572delTT||||||	CT|intergenic_region|MODIFIER|YOL066C-YOL065C|YOL066C-YOL065C|intergenic_region|YOL066C-YOL065C|||n.204572delT||||||	CTTTT|intergenic_region|MODIFIER|YOL066C-YOL065C|YOL066C-YOL065C|intergenic_region|YOL066C-YOL065C|||n.204572_204573insTT||||||	CTTTTT|intergenic_region|MODIFIER|YOL066C-YOL065C|YOL066C-YOL065C|intergenic_region|YOL066C-YOL065C|||n.204572_204573insTTT||||||	CTTT|intergenic_region|MODIFIER|YOL066C-YOL065C|YOL066C-YOL065C|intergenic_region|YOL066C-YOL065C|||n.204572_204573insT||||||	CTTTTTTTTTTTTT|intergenic_region|MODIFIER|YOL066C-YOL065C|YOL066C-YOL065C|intergenic_region|YOL066C-YOL065C|||n.204572_204573insTTTTTTTTTTT||||||	CTTTTTTTTTTTT|intergenic_region|MODIFIER|YOL066C-YOL065C|YOL066C-YOL065C|intergenic_region|YOL066C-YOL065C|||n.204572_204573insTTTTTTTTTT|||||| MODIFIER|MODIFIER|MODIFIER|MODIFIER|MODIFIER|MODIFIER|MODIFIER|MODIFIER|MODIFIER|MODIFIER|MODIFIER|MODIFIER|MODIFIER|MODIFIER|MODIFIER|MODIFIER|MODIFIER|MODIFIER|MODIFIER|MODIFIER|MODIFIER| c.-101_-100delAA|c.-101delA|c.-102_-101insAA|c.-102_-101insAAA|c.…	PUS9	that arose from the whole genome duplication
glycerol (g/l)	4983	4983	ref|NC_001140|	131702	131702	18328	5.79006	2.15535	0.579164	A	G	ref	alt	|intergenic_region|MODIFIER|YHR013C-YHR014W|YHR013C-YHR014W|intergenic_region|YHR013C-YHR014W|||n.131702A>G||||||	MODIFIER		YHR013C	YHR013C:ARD1:Subunit of protein N-terminal acetyltransferase NatA; NatA comprises Nat1p, Ard1p, Nat5p; acetylates many proteins to influence telomeric silencing, cell cycle, heat-shock resistance, mating, sporulation, early stages of mitophagy; protein abundance increases under DNA replication stress; mutations in human homolog X-linked NAA10 lead to Ogden syndrome (S37P) and intellectual disabil…
glycerol (g/l)	5344	5344	ref|NC_001140|	475549	475549	14056	6.23115	1.63636	1.12797	CAAA	CA,CAA,C	-1	alt	|upstream_gene_variant|MODIFIER|Gene_tV_CAC_H|Gene_tV_CAC_H|transcript|tV_CAC_H|Noncoding||n.-228_-226delAAA|||||156|,CA|upstream_gene_variant|MODIFIER|Gene_tV_CAC_H|Gene_tV_CAC_H|transcript|tV_CAC_H|Noncoding||n.-227_-226delAA|||||155|,CAA|upstream_gene_variant|MODIFIER|Gene_tV_CAC_H|Gene_tV_CAC_H|transcript|tV_CAC_H|Noncoding||n.-226delA|||||154|,C|intergenic_region|MODIFIER|YHR185C-Gene_tV_CAC…	MODIFIER|MODIFIER|MODIFIER|MODIFIER|MODIFIER|MODIFIER|		Gene_tV_CAC_H	Gene_tV_CAC_H
glycerol (g/l)	5454	5454	ref|NC_001141|	35156	35156	1	5.90826	1.6433	6.44089	T	C	alt	ref	|intergenic_region|MODIFIER|YIL164C-YIL163C|YIL164C-YIL163C|intergenic_region|YIL164C-YIL163C|||n.35156T>C||||||	MODIFIER		YIL164C	YIL164C:NIT1:Nitrilase; member of the nitrilase branch of the nitrilase superfamily; in closely related species and other S. cerevisiae strain backgrounds YIL164C and adjacent ORF, YIL165C, likely constitute a single ORF encoding a nitrilase gene
glycerol (g/l)	6170	6170	ref|NC_001142|	303583	303583	1	6.07056	1.38423	0.290398	C	T	alt	ref	|missense_variant|MODERATE|YJL073W|YJL073W|transcript|Transcript_YJL073W|Coding|1/1|c.403C>T|p.His135Tyr|403/1938|403/1938|135/645||	MODERATE	c.403C>T|p.His135Tyr|	YJL073W	YJL073W:JEM1:DnaJ-like chaperone required for nuclear membrane fusion during mating; localizes to the ER membrane; exhibits genetic interactions with KAR2
glycerol (g/l)	6243	6243	ref|NC_001142|	400303	400303	1	7.13601	0	0.686369	A	AAGGTACAGAGGGTG,G,AAGGTGCAGAGGGTG,ACTGAAGGTGCAGAGGGTG	-1	2	|frameshift_variant|HIGH|YJL020C|YJL020C|transcript|Transcript_YJL020C|Coding|1/1|c.2107_2108insCACCCTCTGTACCT|p.Val703fs|2107/3474|2107/3474|703/1157||,AAGGTGCAGAGGGTG|frameshift_variant|HIGH|YJL020C|YJL020C|transcript|Transcript_YJL020C|Coding|1/1|c.2107_2108insCACCCTCTGCACCT|p.Val703fs|2107/3474|2107/3474|703/1157||,G|missense_variant|MODERATE|YJL020C|YJL020C|transcript|Transcript_YJL020C|Codi…	HIGH|HIGH|MODERATE|MODERATE|	c.2107_2108insCACCCTCTGTACCT|p.Val703fs|c.2107_2108insCACCCTCTGCACCT|p.Val703fs|c.2108T>C|p.Val703Ala|c.2107_2108insCACCCTCTGCACCTTCAG|p.Pro702_Val703insAlaProSerAlaProSer|	YJL020C	YJL020C:BBC1:Protein possibly involved in assembly of actin patches; interacts with an actin assembly factor Las17p and with the SH3 domains of Type I myosins Myo3p and Myo5p; localized predominantly to cortical actin patches
glycerol (g/l)	6412	6412	ref|NC_001142|	599712	599712	1	9.11241	1.94249	0.006061	T	C	alt	ref	|synonymous_variant|LOW|YJR092W|YJR092W|transcript|Transcript_YJR092W|Coding|1/1|c.978T>C|p.Asp326Asp|978/4344|978/4344|326/1447||	LOW	c.978T>C|p.Asp326Asp|	YJR092W	YJR092W:BUD4:Anillin-like protein involved in bud-site selection; required for the axial budding pattern; required for the formation and disassembly of the double septin ring structure, and generally for septin organization; functions as a platform linking the cytokinesis tag septins to the axial landmark through its multiple domains; in vivo substrate of Cdc28p/Clb2p
glycerol (g/l)	6417	6417	ref|NC_001142|	605419	605419	10572	5.60802	1.75874	0.025322	T	C	alt	ref	|missense_variant|MODERATE|YJR094C|YJR094C|transcript|Transcript_YJR094C|Coding|1/1|c.233A>G|p.His78Arg|233/1083|233/1083|78/360||	MODERATE	c.233A>G|p.His78Arg|	YJR094C	YJR094C:IME1:Master regulator of meiosis that is active only during meiotic events; activates transcription of early meiotic genes through interaction with Ume6p; degraded by the 26S proteasome following phosphorylation by Ime2p; transcription is negatively regulated in cis by the IRT1 long noncoding antisense RNA
glycerol (g/l)	6456	6456	ref|NC_001142|	640030	640030	1	7.19823	0	0.520003	T	C	alt	-1	|missense_variant|MODERATE|YJR115W|YJR115W|transcript|Transcript_YJR115W|Coding|1/1|c.89T>C|p.Ile30Thr|89/510|89/510|30/169||	MODERATE	c.89T>C|p.Ile30Thr|	YJR115W	YJR115W::Putative protein of unknown function; YJR115W has a paralog, ECM13, that arose from the whole genome duplication
glycerol (g/l)	8458	8458	ref|NC_001145|	56990	56990	1	27.4945	0	4.0198	G	T	ref	alt	|missense_variant|MODERATE|YML106W|YML106W|transcript|Transcript_YML106W|Coding|1/1|c.218G>T|p.Gly73Val|218/681|218/681|73/226||	MODERATE	c.218G>T|p.Gly73Val|	YML106W	YML106W:URA5:Major orotate phosphoribosyltransferase (OPRTase) isozyme; catalyzes the fifth enzymatic step in de novo biosynthesis of pyrimidines, converting orotate into orotidine-5'-phosphate; URA5 has a paralog, URA10, that arose from the whole genome duplication
glycerol (g/l)	8595	8595	ref|NC_001145|	216269	216269	4904	6.2751	1.85693	0.731829	G	A	alt	ref	|upstream_gene_variant|MODIFIER|YML030W|YML030W|transcript|Transcript_YML030W|Coding||c.-166G>A|||||166|,A|downstream_gene_variant|MODIFIER|YML031W|YML031W|transcript|Transcript_YML031W|Coding||c.*113G>A|||||113|,A|intergenic_region|MODIFIER|YML031W-YML030W|YML031W-YML030W|intergenic_region|YML031W-YML030W|||n.216269G>A||||||	MODIFIER|MODIFIER|MODIFIER|	c.-166G>A|c.*113G>A|	YML030W	YML030W:RCF1:Cytochrome c oxidase subunit; required for assembly of the Complex III-Complex IV supercomplex, and for assembly of Cox13p and Rcf2p into cytochrome c oxidase; similar to Rcf2p, and either Rcf1p or Rcf2p is required for late-stage assembly of the Cox12p and Cox13p subunits and for cytochrome c oxidase activity; required for growth under hypoxic conditions; member of the hypoxia induc…
glycerol (g/l)	8631	8631	ref|NC_001145|	268108	268108	1	11.0218	0	0.376755	G	A,GA	ref	alt	|intergenic_region|MODIFIER|YML001W-YMR001C|YML001W-YMR001C|intergenic_region|YML001W-YMR001C|||n.268108G>A||||||,GA|intergenic_region|MODIFIER|YML001W-YMR001C|YML001W-YMR001C|intergenic_region|YML001W-YMR001C|||n.268108_268109insA||||||	MODIFIER|MODIFIER|		YML001W	YML001W:YPT7:Rab family GTPase; GTP-binding protein of the rab family; required for homotypic fusion event in vacuole inheritance, for endosome-endosome fusion; localizes to sites of contact between the vacuole and mitochondria (vCLAMPs); interacts with the cargo selection/retromer complex for retrograde sorting; similar to mammalian Rab7
glycerol (g/l)	8639	8639	ref|NC_001145|	280923	280923	1	6.1316	1.47991	0.000122	G	A	ref	alt	|synonymous_variant|LOW|YMR008C|YMR008C|transcript|Transcript_YMR008C|Coding|1/1|c.1662C>T|p.Cys554Cys|1662/1995|1662/1995|554/664||	LOW	c.1662C>T|p.Cys554Cys|	YMR008C	YMR008C:PLB1:Phospholipase B (lysophospholipase) involved in lipid metabolism; required for efficient acyl chain remodeling of newly synthesized phosphatidylethanolamine-derived phosphatidylcholine; required for deacylation of phosphatidylcholine and phosphatidylethanolamine but not phosphatidylinositol; PLB1 has a paralog, PLB3, that arose from the whole genome duplication
glycerol (g/l)	8786	8786	ref|NC_001145|	474399	474399	1	7.64706	2.2615	0.600869	T	C	alt	ref	|missense_variant|MODERATE|YMR104C|YMR104C|transcript|Transcript_YMR104C|Coding|1/1|c.1055A>G|p.Lys352Arg|1055/2034|1055/2034|352/677||	MODERATE	c.1055A>G|p.Lys352Arg|	YMR104C	YMR104C:YPK2:Protein kinase similar to S/T protein kinase Ypk1p; functionally redundant with YPK1 at the genetic level; participates in a signaling pathway required for optimal cell wall integrity; involved in the TORC-dependent phosphorylation of ribosomal proteins Rps6a/b (S6); human homolog SGK2 can complement a ypk1 ypk2 double mutant
glycerol (g/l)	9815	9815	ref|NC_001146|	674210	674210	1	7.77031	5.09023	0.694877	G	A	alt	ref	|synonymous_variant|LOW|YNR026C|YNR026C|transcript|Transcript_YNR026C|Coding|1/1|c.480C>T|p.Asp160Asp|480/1416|480/1416|160/471||	LOW	c.480C>T|p.Asp160Asp|	YNR026C	YNR026C:SEC12:Guanine nucleotide exchange factor (GEF); activates Sar1p by catalyzing the exchange of GDP for GTP; required for the initiation of COPII vesicle formation in ER to Golgi transport; glycosylated integral membrane protein of the ER; SEC12 has a paralog, SED4, that arose from the whole genome duplication
glycerol (g/l)	10362	10362	ref|NC_001147|	349540	349540	14174	8.36953	2.63237	0.131512	A	G	alt	ref	|upstream_gene_variant|MODIFIER|YOR011W|YOR011W|transcript|Transcript_YOR011W|Coding||c.-139A>G|||||139|,G|intergenic_region|MODIFIER|YOR010C-YOR011W|YOR010C-YOR011W|intergenic_region|YOR010C-YOR011W|||n.349540A>G||||||	MODIFIER|MODIFIER|	c.-139A>G|	YOR011W	YOR011W:AUS1:Plasma membrane sterol transporter of the ATP-binding cassette family; required, along with Pdr11p, for uptake of exogenous sterols and their incorporation into the plasma membrane; activity is stimulated by phosphatidylserine; sterol uptake is required for anaerobic growth because sterol biosynthesis requires oxygen; AUS1 has a paralog, PDR11, that arose from the whole genome duplic…
glycerol (g/l)	10699	10699	ref|NC_001147|	711322	711322	1	6.6637	0	0.280831	T	C	alt	ref	|missense_variant|MODERATE|YOR193W|YOR193W|transcript|Transcript_YOR193W|Coding|1/1|c.877T>C|p.Tyr293His|877/1131|877/1131|293/376||	MODERATE	c.877T>C|p.Tyr293His|	YOR193W	YOR193W:PEX27:Peripheral peroxisomal membrane protein; involved in controlling peroxisome size and number, interacts with Pex25p; PEX27 has a paralog, PEX25, that arose from the whole genome duplication
glycerol (g/l)	10705	10705	ref|NC_001147|	720332	720332	1	8.62151	0	1.37872	C	T	alt	ref	|missense_variant|MODERATE|YOR199W|YOR199W|transcript|Transcript_YOR199W|Coding|1/1|c.152C>T|p.Thr51Met|152/330|152/330|51/109||,T|upstream_gene_variant|MODIFIER|YOR200W|YOR200W|transcript|Transcript_YOR200W|Coding||c.-85C>T|||||85|,T|downstream_gene_variant|MODIFIER|YOR201C|YOR201C|transcript|Transcript_YOR201C|Coding||c.*138G>A|||||138|	MODERATE|MODIFIER|MODIFIER|	c.152C>T|p.Thr51Met|c.-85C>T|c.*138G>A|	YOR199W	YOR199W::Dubious open reading frame; unlikely to encode a functional protein, based on available experimental and comparative sequence data
glycerol (g/l)	10914	10914	ref|NC_001147|	944458	944458	1	6.8266	0	0.734857	CT	C	alt	ref	|upstream_gene_variant|MODIFIER|YOR334W|YOR334W|transcript|Transcript_YOR334W|Coding||c.-137delT|||||137|,C|downstream_gene_variant|MODIFIER|YOR332W|YOR332W|transcript|Transcript_YOR332W|Coding||c.*102delT|||||102|,C|downstream_gene_variant|MODIFIER|YOR333C|YOR333C|transcript|Transcript_YOR333C|Coding||c.*82delA|||||82|,C|intergenic_region|MODIFIER|YOR332W-YOR333C|YOR332W-YOR333C|intergenic_regio…	MODIFIER|MODIFIER|MODIFIER|MODIFIER|	c.-137delT|c.*102delT|c.*82delA|	YOR334W	YOR334W:MRS2:Mitochondrial inner membrane Mg(2+) channel; required for maintenance of intramitochondrial Mg(2+) concentrations at the correct level to support splicing of group II introns; similar to bacterial CorA
glycerol (g/l)	11569	11569	ref|NC_001148|	429194	429194	3578	17.9068	1.91284	1.15806	A	C	alt	ref	|synonymous_variant|LOW|YPL064C|YPL064C|transcript|Transcript_YPL064C|Coding|1/1|c.423T>G|p.Arg141Arg|423/906|423/906|141/301||	LOW	c.423T>G|p.Arg141Arg|	YPL064C	YPL064C:CWC27:Component of a complex containing Cef1p; putatively involved in pre-mRNA splicing; has similarity to S. pombe Cwf27p; protein abundance increases in response to DNA replication stress
halotolerance (0.5M NaCl)	86	86	ref|NC_001133|	112742	112742	8066	5.41775	2.5015	1.02013	C	G	alt	ref	|missense_variant|MODERATE|YAL021C|YAL021C|transcript|Transcript_YAL021C|Coding|1/1|c.618G>C|p.Gln206His|618/2514|618/2514|206/837||	MODERATE	c.618G>C|p.Gln206His|	YAL021C	YAL021C:CCR4:Component of the CCR4-NOT transcriptional complex; CCR4-NOT is involved in regulation of gene expression; component of the major cytoplasmic deadenylase, which is involved in mRNA poly(A) tail shortening
halotolerance (0.5M NaCl)	984	984	ref|NC_001135|	80444	80444	104	6.61859	1.65	7.40891	C	T	alt	ref	|missense_variant|MODERATE|YCL024W|YCL024W|transcript|Transcript_YCL024W|Coding|1/1|c.1283C>T|p.Ser428Phe|1283/3114|1283/3114|428/1037||	MODERATE	c.1283C>T|p.Ser428Phe|	YCL024W	YCL024W:KCC4:Protein kinase of the bud neck involved in the septin checkpoint; associates with septin proteins, negatively regulates Swe1p by phosphorylation, shows structural homology to bud neck kinases Gin4p and Hsl1p; KCC4 has a paralog, GIN4, that arose from the whole genome duplication
halotolerance (0.5M NaCl)	1008	1008	ref|NC_001135|	98535	98535	1	13.0726	2.62514	9.1337	C	G	alt	ref	|missense_variant|MODERATE|YCL014W|YCL014W|transcript|Transcript_YCL014W|Coding|1/1|c.2255C>G|p.Thr752Arg|2255/4911|2255/4911|752/1636||	MODERATE	c.2255C>G|p.Thr752Arg|	YCL014W	YCL014W:BUD3:Guanine nucleotide exchange factor (GEF) for Cdc42p; activates Cdc42p in early G1, accounting for the first stage of biphasic activation, with Cdc24p accounting for the second stage in late G1; involved in the Cdc42p-mediated assembly of the axial landmark that dictates the site for the next round of budding, resulting in the axial budding pattern observed in haploids; localizes with…
halotolerance (0.5M NaCl)	1360	1360	ref|NC_001136|	117432	117432	651	5.67723	1.89953	1.53055	C	T	ref	alt	|intergenic_region|MODIFIER|YDL192W-YDL191W|YDL192W-YDL191W|intergenic_region|YDL192W-YDL191W|||n.117432C>T||||||	MODIFIER		YDL192W	YDL192W:ARF1:ADP-ribosylation factor; GTPase of the Ras superfamily involved in regulation of coated vesicle formation in intracellular trafficking within the Golgi; ARF1 has a paralog, ARF2, that arose from the whole genome duplication; arf1 arf2 double null mutation is complemented by human ARF1, ARF4, ARF5, or ARF6
halotolerance (0.5M NaCl)	1628	1628	ref|NC_001136|	331098	331098	1	7.59986	1.63213	1.90986	T	TAGCAGGAGCAGCAAC	alt	ref	|disruptive_inframe_insertion|MODERATE|YDL070W|YDL070W|transcript|Transcript_YDL070W|Coding|1/1|c.81_95dupGAGCAGCAACAGCAG|p.Arg27_Ser31dup|96/1917|96/1917|32/638||INFO_REALIGN_3_PRIME,TAGCAGGAGCAGCAAC|upstream_gene_variant|MODIFIER|YDL071C|YDL071C|transcript|Transcript_YDL071C|Coding||c.-73_-59dupGTTGCTGCTCCTGCT|||||59|	MODERATE|MODIFIER|	c.81_95dupGAGCAGCAACAGCAG|p.Arg27_Ser31dup|c.-73_-59dupGTTGCTGCTCCTGCT|	YDL070W	YDL070W:BDF2:Protein involved in transcription initiation; acts at TATA-containing promoters; associates with the basal transcription factor TFIID; contains two bromodomains; corresponds to the C-terminal region of mammalian TAF1; redundant with Bdf1p; protein abundance increases in response to DNA replication stress; BDF2 has a paralog, BDF1, that arose from the whole genome duplication
halotolerance (0.5M NaCl)	1812	1812	ref|NC_001136|	538201	538201	1	7.93048	0	26.3036	A	G	ref	ref	|synonymous_variant|LOW|YDR040C|YDR040C|transcript|Transcript_YDR040C|Coding|1/1|c.267T>C|p.His89His|267/3276|267/3276|89/1091||	LOW	c.267T>C|p.His89His|	YDR040C	YDR040C:ENA1:P-type ATPase sodium pump; involved in Na+ and Li+ efflux to allow salt tolerance
halotolerance (0.5M NaCl)	1832	1832	ref|NC_001136|	538866	538866	1	8.13045	2.71494	25.8659	C	T	alt	ref	|intergenic_region|MODIFIER|YDR040C-YDR041W|YDR040C-YDR041W|intergenic_region|YDR040C-YDR041W|||n.538866C>T||||||	MODIFIER		YDR040C	YDR040C:ENA1:P-type ATPase sodium pump; involved in Na+ and Li+ efflux to allow salt tolerance
halotolerance (0.5M NaCl)	1937	1937	ref|NC_001136|	622259	622259	9344	5.76776	1.66414	0.635267	A	G	alt	ref	|missense_variant|MODERATE|YDR089W|YDR089W|transcript|Transcript_YDR089W|Coding|1/1|c.148A>G|p.Asn50Asp|148/2610|148/2610|50/869||	MODERATE	c.148A>G|p.Asn50Asp|	YDR089W	YDR089W::Protein of unknown function; deletion confers resistance to nickel; contains an SPX domain, which is found in proteins involved in phosphate homeostasis; relocalizes from vacuole to cytoplasm upon DNA replication stress
halotolerance (0.5M NaCl)	2237	2237	ref|NC_001136|	926695	926695	883	6.14258	3.27838	0.318871	G	A	ref	alt	|synonymous_variant|LOW|YDR231C|YDR231C|transcript|Transcript_YDR231C|Coding|1/1|c.216C>T|p.Ile72Ile|216/618|216/618|72/205||,A|downstream_gene_variant|MODIFIER|YDR230W|YDR230W|transcript|Transcript_YDR230W|Coding||c.*125G>A|||||125|	LOW|MODIFIER|	c.216C>T|p.Ile72Ile|c.*125G>A|	YDR231C	YDR231C:COX20:Mitochondrial inner membrane protein; required for proteolytic processing of Cox2p and its assembly into cytochrome c oxidase
halotolerance (0.5M NaCl)	2241	2240	ref|NC_001136|	927223	927218	1	6.31792	4.78488	0.099161	C	T	alt	ref	|intergenic_region|MODIFIER|YDR231C-YDR232W|YDR231C-YDR232W|intergenic_region|YDR231C-YDR232W|||n.927223C>A||||||	MODIFIER		YDR231C	YDR231C:COX20:Mitochondrial inner membrane protein; required for proteolytic processing of Cox2p and its assembly into cytochrome c oxidase
halotolerance (0.5M NaCl)	2388	2388	ref|NC_001136|	1123519	1123519	7916	6.47119	1.46061	3.16186	G	C	ref	alt	|missense_variant|MODERATE|YDR326C|YDR326C|transcript|Transcript_YDR326C|Coding|1/1|c.1407C>G|p.Asn469Lys|1407/4317|1407/4317|469/1438||	MODERATE	c.1407C>G|p.Asn469Lys|	YDR326C	YDR326C:YSP2:Sterol-binding protein; has a probable role in retrograde transport of sterols from the plasma membrane to the ER; contains two StART-like domains that bind sterols and a GRAM domain; co-localizes to puncta in the cortical ER with Sip3p; one of six StART-like domain-containing proteins in yeast that may be involved in sterol transfer between intracellular membranes; conserved across …
halotolerance (0.5M NaCl)	2404	2404	ref|NC_001136|	1150593	1150593	1564	9.49944	2.46081	3.19339	T	G	alt	ref	|upstream_gene_variant|MODIFIER|YDR339C|YDR339C|transcript|Transcript_YDR339C|Coding||c.-73A>C|||||73|,G|intergenic_region|MODIFIER|YDR339C-Gene_tX_XXX_D|YDR339C-Gene_tX_XXX_D|intergenic_region|YDR339C-Gene_tX_XXX_D|||n.1150593T>G||||||	MODIFIER|MODIFIER|	c.-73A>C|	YDR339C	YDR339C:FCF1:Putative PINc domain nuclease; required for early cleavages of 35S pre-rRNA and maturation of 18S rRNA; component of the SSU (small subunit) processome involved in 40S ribosomal subunit biogenesis; copurifies with Faf1p
halotolerance (0.5M NaCl)	2915	2915	ref|NC_001137|	79231	79231	1	11.3372	0	0.742497	ATCATCT	A	ref	ref	|disruptive_inframe_deletion|MODERATE|YEL040W|YEL040W|transcript|Transcript_YEL040W|Coding|1/1|c.1182_1187delATCTTC|p.Ser395_Ser396del|1182/1404|1182/1404|394/467||INFO_REALIGN_3_PRIME	MODERATE	c.1182_1187delATCTTC|p.Ser395_Ser396del|	YEL040W	YEL040W:UTR2:Chitin transglycosylase; functions in the transfer of chitin to beta(1-6) and beta(1-3) glucans in the cell wall; similar to and functionally redundant with Crh1; glycosylphosphatidylinositol (GPI)-anchored protein localized to bud neck
halotolerance (0.5M NaCl)	3671	3671	ref|NC_001138|	72514	72514	18118	8.3658	1.34078	0.912785	C	G	alt	ref	|missense_variant|MODERATE|YFL033C|YFL033C|transcript|Transcript_YFL033C|Coding|1/1|c.1914G>C|p.Lys638Asn|1914/5313|1914/5313|638/1770||	MODERATE	c.1914G>C|p.Lys638Asn|	YFL033C	YFL033C:RIM15:Protein kinase involved in cell proliferation in response to nutrients; glucose-repressible; involved in signal transduction during cell proliferation in response to nutrients, specifically the establishment of stationary phase; identified as a regulator of IME2; phosphorylates Igo1p and Igo2p; substrate of Pho80p-Pho85p kinase
halotolerance (0.5M NaCl)	4013	4013	ref|NC_001139|	170660	170660	1	5.981	0	0.395059	AT	A	alt	-1	|downstream_gene_variant|MODIFIER|YGL178W|YGL178W|transcript|Transcript_YGL178W|Coding||c.*90delT|||||90|,A|intergenic_region|MODIFIER|YGL178W-YGL176C|YGL178W-YGL176C|intergenic_region|YGL178W-YGL176C|||n.170661delT||||||	MODIFIER|MODIFIER|	c.*90delT|	YGL178W	YGL178W:MPT5:mRNA-binding protein of the PUF family; binds to specific mRNAs, often in the 3' UTR; has broad specificity and binds to more than 1000 mRNAs (16% of the transcriptome); recruits the CCR4-NOT deadenylase complex to mRNAs along with Dhh1p and Dcp1p to promote deadenylation, decapping, and decay; also interacts with the Caf20p translational initiation repressor, affecting its mRNA targ…
halotolerance (0.5M NaCl)	4193	4193	ref|NC_001139|	399178	399178	3127	5.54562	2.24509	1.21974	G	C	ref	alt	|missense_variant|MODERATE|YGL055W|YGL055W|transcript|Transcript_YGL055W|Coding|1/1|c.551G>C|p.Cys184Ser|551/1533|551/1533|184/510||	MODERATE	c.551G>C|p.Cys184Ser|	YGL055W	YGL055W:OLE1:Delta(9) fatty acid desaturase; required for monounsaturated fatty acid synthesis and for normal distribution of mitochondria
halotolerance (0.5M NaCl)	4646	4646	ref|NC_001139|	876575	876575	1	6.68933	0	1.01035	A	G	alt	-1	|downstream_gene_variant|MODIFIER|Gene_tK_CUU_G3|Gene_tK_CUU_G3|transcript|tK_CUU_G3|Noncoding||n.*181A>G|||||109|,G|downstream_gene_variant|MODIFIER|YGR189C|YGR189C|transcript|Transcript_YGR189C|Coding||c.*94T>C|||||94|,G|intergenic_region|MODIFIER|Gene_tK_CUU_G3-YGR189C|Gene_tK_CUU_G3-YGR189C|intergenic_region|Gene_tK_CUU_G3-YGR189C|||n.876575A>G||||||	MODIFIER|MODIFIER|MODIFIER|	c.*94T>C|	Gene_tK_CUU_G3	Gene_tK_CUU_G3
halotolerance (0.5M NaCl)	4707	4707	ref|NC_001139|	929574	929574	14285	6.79457	2.16822	0.953392	T	G	ref	alt	|missense_variant|MODERATE|YGR217W|YGR217W|transcript|Transcript_YGR217W|Coding|1/1|c.4879T>G|p.Phe1627Val|4879/6120|4879/6120|1627/2039||	MODERATE	c.4879T>G|p.Phe1627Val|	YGR217W	YGR217W:CCH1:Voltage-gated high-affinity calcium channel; involved in calcium influx in response to some environmental stresses as well as exposure to mating pheromones; interacts and partially co-localizes with Mid1p; however, evidence suggests CCH1 is not required for Mid1p function
halotolerance (0.5M NaCl)	4925	4925	ref|NC_001140|	82815	82815	18073	5.48665	2.35372	0.287951	T	C	ref	alt	|missense_variant|MODERATE|YHL010C|YHL010C|transcript|Transcript_YHL010C|Coding|1/1|c.907A>G|p.Thr303Ala|907/1758|907/1758|303/585||	MODERATE	c.907A>G|p.Thr303Ala|	YHL010C	YHL010C:ETP1:Protein of unknown function required for growth on ethanol; contains a zinc finger region and has homology to human BRAP2, which is a cytoplasmic protein that binds nuclear localization sequences
halotolerance (0.5M NaCl)	5039	5039	ref|NC_001140|	173136	173136	1	5.79136	0	0.22513	TAAA	TA,TAA,T	ref	alt	|upstream_gene_variant|MODIFIER|YHR031C|YHR031C|transcript|Transcript_YHR031C|Coding||c.-169_-167delTTT|||||167|,TA|upstream_gene_variant|MODIFIER|YHR031C|YHR031C|transcript|Transcript_YHR031C|Coding||c.-169_-168delTT|||||168|,TAA|upstream_gene_variant|MODIFIER|YHR031C|YHR031C|transcript|Transcript_YHR031C|Coding||c.-169delT|||||169|,T|intergenic_region|MODIFIER|YHR031C-YHR032W|YHR031C-YHR032W|in…	MODIFIER|MODIFIER|MODIFIER|MODIFIER|MODIFIER|MODIFIER|	c.-169_-167delTTT|c.-169_-168delTT|c.-169delT|	YHR031C	YHR031C:RRM3:DNA helicase involved in rDNA replication and Ty1 transposition; binds to and suppresses DNA damage at G4 motifs in vivo; relieves replication fork pauses at telomeric regions; structurally and functionally related to Pif1p
halotolerance (0.5M NaCl)	5048	5048	ref|NC_001140|	188958	188958	1	6.15687	4.48208	0.012341	C	G	ref	alt	|missense_variant|MODERATE|YHR040W|YHR040W|transcript|Transcript_YHR040W|Coding|1/1|c.1035C>G|p.Ser345Arg|1035/1101|1035/1101|345/366||,G|downstream_gene_variant|MODIFIER|YHR041C|YHR041C|transcript|Transcript_YHR041C|Coding||c.*173G>C|||||173|	MODERATE|MODIFIER|	c.1035C>G|p.Ser345Arg|c.*173G>C|	YHR040W	YHR040W:BCD1:Essential protein required for the accumulation of box C/D snoRNA
halotolerance (0.5M NaCl)	5199	5199	ref|NC_001140|	359203	359203	420	5.22395	3.62783	1.77151	C	T	ref	alt	|downstream_gene_variant|MODIFIER|YHR125W|YHR125W|transcript|Transcript_YHR125W|Coding||c.*40C>T|||||40|,T|intergenic_region|MODIFIER|YHR125W-YHR126C|YHR125W-YHR126C|intergenic_region|YHR125W-YHR126C|||n.359203C>T||||||	MODIFIER|MODIFIER|	c.*40C>T|	YHR125W	YHR125W::Dubious open reading frame; unlikely to encode a functional protein, based on available experimental and comparative sequence data
halotolerance (0.5M NaCl)	5303	5303	ref|NC_001140|	443100	443100	1	8.55903	1.60048	0.697683	T	C	alt	ref	|missense_variant|MODERATE|YHR169W|YHR169W|transcript|Transcript_YHR169W|Coding|1/1|c.920T>C|p.Ile307Thr|920/1296|920/1296|307/431||	MODERATE	c.920T>C|p.Ile307Thr|	YHR169W	YHR169W:DBP8:ATPase, putative RNA helicase of the DEAD-box family; component of 90S preribosome complex involved in production of 18S rRNA and assembly of 40S small ribosomal subunit; ATPase activity stimulated by association with Esf2p
halotolerance (0.5M NaCl)	5824	5824	ref|NC_001141|	310436	310436	71	5.5475	1.8173	1.31437	G	T	ref	alt	|upstream_gene_variant|MODIFIER|YIL023C|YIL023C|transcript|Transcript_YIL023C|Coding||c.-10C>A|||||10|,T|intergenic_region|MODIFIER|YIL023C-YIL022W|YIL023C-YIL022W|intergenic_region|YIL023C-YIL022W|||n.310436G>T||||||	MODIFIER|MODIFIER|	c.-10C>A|	YIL023C	YIL023C:YKE4:Zinc transporter; localizes to the ER; null mutant is sensitive to calcofluor white, leads to zinc accumulation in cytosol; ortholog of the mouse KE4 and member of the ZIP (ZRT, IRT-like Protein) family
halotolerance (0.5M NaCl)	5939	5939	ref|NC_001141|	404302	404302	1	11.0263	2.06123	2.13813	T	G	ref	alt	|missense_variant|MODERATE|YIR025W|YIR025W|transcript|Transcript_YIR025W|Coding|1/1|c.644T>G|p.Val215Gly|644/1107|644/1107|215/368||	MODERATE	c.644T>G|p.Val215Gly|	YIR025W	YIR025W:MND2:Subunit of the Anaphase-Promoting Complex/Cyclosome (APC/C); necessary for maintaining sister chromatid cohesion in prophase I of meiosis by inhibiting premature ubiquitination and subsequent degradation of substrates by the APC(Ama1) ubiquitin ligase
halotolerance (0.5M NaCl)	5945	5945	ref|NC_001141|	409700	409700	2112	6.31455	1.83113	1.4156	T	C	ref	alt	|synonymous_variant|LOW|YIR028W|YIR028W|transcript|Transcript_YIR028W|Coding|1/1|c.1233T>C|p.Phe411Phe|1233/1908|1233/1908|411/635||	LOW	c.1233T>C|p.Phe411Phe|	YIR028W	YIR028W:DAL4:Allantoin permease; expression sensitive to nitrogen catabolite repression and induced by allophanate, an intermediate in allantoin degradation
halotolerance (0.5M NaCl)	6230	6230	ref|NC_001142|	392475	392475	1	6.64299	3.11167	0.433208	C	T	ref	alt	|synonymous_variant|LOW|YJL026W|YJL026W|transcript|Transcript_YJL026W|Coding|1/1|c.72C>T|p.Ser24Ser|72/1200|72/1200|24/399||	LOW	c.72C>T|p.Ser24Ser|	YJL026W	YJL026W:RNR2:Ribonucleotide-diphosphate reductase (RNR), small subunit; the RNR complex catalyzes the rate-limiting step in dNTP synthesis and is regulated by DNA replication and DNA damage checkpoint pathways via localization of the small subunits; RNR2 has a paralog, RNR4, that arose from the whole genome duplication
halotolerance (0.5M NaCl)	6247	6247	ref|NC_001142|	409661	409661	731	9.76263	5.00658	0.02456	T	C	ref	alt	|synonymous_variant|LOW|YJL013C|YJL013C|transcript|Transcript_YJL013C|Coding|1/1|c.1380A>G|p.Gly460Gly|1380/1548|1380/1548|460/515||	LOW	c.1380A>G|p.Gly460Gly|	YJL013C	YJL013C:MAD3:Subunit of spindle-assembly checkpoint complex; involved in delaying anaphase onset in cells with defects in mitotic spindle assembly; pseudosubstrate inhibitor of APC(Cdc20), the anaphase promoting complex involved in securin (Pds1p) turnover; MAD3 has a paralog, BUB1, that arose from the whole genome duplication
halotolerance (0.5M NaCl)	6353	6353	ref|NC_001142|	538102	538102	1	5.93652	0	0.084336	TTGTTG	TGATTTCCATGTTG,T	ref	ref	|intergenic_region|MODIFIER|YJR054W-Gene_tR_CCU_J|YJR054W-Gene_tR_CCU_J|intergenic_region|YJR054W-Gene_tR_CCU_J|||n.538102_538103insGATTTCCA||||||,T|intergenic_region|MODIFIER|YJR054W-Gene_tR_CCU_J|YJR054W-Gene_tR_CCU_J|intergenic_region|YJR054W-Gene_tR_CCU_J|||n.538103_538107delTGTTG||||||	MODIFIER|MODIFIER|		YJR054W-Gene_tR_CCU_J	YJR054W-Gene_tR_CCU_J
halotolerance (0.5M NaCl)	6800	6800	ref|NC_001143|	42269	42269	1	8.78435	0	1.33401	T	A	ref	ref	|downstream_gene_variant|MODIFIER|YKL210W|YKL210W|transcript|Transcript_YKL210W|Coding||c.*32T>A|||||32|,A|downstream_gene_variant|MODIFIER|YKL209C|YKL209C|transcript|Transcript_YKL209C|Coding||c.*154A>T|||||154|,A|intergenic_region|MODIFIER|YKL210W-YKL209C|YKL210W-YKL209C|intergenic_region|YKL210W-YKL209C|||n.42269T>A||||||	MODIFIER|MODIFIER|MODIFIER|	c.*32T>A|c.*154A>T|	YKL210W	YKL210W:UBA1:Ubiquitin activating enzyme (E1); involved in ubiquitin-mediated protein degradation and essential for viability; protein abundance increases in response to DNA replication stress
halotolerance (0.5M NaCl)	7149	7149	ref|NC_001143|	381673	381673	1	8.77772	0	1.76956	C	T	alt	ref	|synonymous_variant|LOW|YKL032C|YKL032C|transcript|Transcript_YKL032C|Coding|1/1|c.186G>A|p.Gln62Gln|186/1794|186/1794|62/597||	LOW	c.186G>A|p.Gln62Gln|	YKL032C	YKL032C:IXR1:Transcriptional repressor that regulates hypoxic genes during normoxia; involved in the aerobic repression of genes such as COX5b, TIR1, and HEM13; binds DNA intrastrand cross-links formed by cisplatin; HMG (high mobility group box) domain containing protein which binds and bends cisplatin-modified DNA, blocking excision repair; IXR1 has a paralog, ABF2, that arose from the whole gen…
halotolerance (0.5M NaCl)	7151	7151	ref|NC_001143|	381726	381726	2097	41.3425	1.36696	9.65588	T	C	ref	alt	|missense_variant|MODERATE|YKL032C|YKL032C|transcript|Transcript_YKL032C|Coding|1/1|c.133A>G|p.Thr45Ala|133/1794|133/1794|45/597||	MODERATE	c.133A>G|p.Thr45Ala|	YKL032C	YKL032C:IXR1:Transcriptional repressor that regulates hypoxic genes during normoxia; involved in the aerobic repression of genes such as COX5b, TIR1, and HEM13; binds DNA intrastrand cross-links formed by cisplatin; HMG (high mobility group box) domain containing protein which binds and bends cisplatin-modified DNA, blocking excision repair; IXR1 has a paralog, ABF2, that arose from the whole gen…
halotolerance (0.5M NaCl)	7208	7208	ref|NC_001143|	444420	444420	8310	14.6003	2.43469	4.59342	G	A	ref	alt	|missense_variant|MODERATE|YKR002W|YKR002W|transcript|Transcript_YKR002W|Coding|1/1|c.1189G>A|p.Ala397Thr|1189/1707|1189/1707|397/568||	MODERATE	c.1189G>A|p.Ala397Thr|	YKR002W	YKR002W:PAP1:Poly(A) polymerase; one of three factors required for mRNA 3'-end polyadenylation, forms multiprotein complex with polyadenylation factor I (PF I), also required for mRNA nuclear export; may also polyadenylate rRNAs; required for gene looping
halotolerance (0.5M NaCl)	7931	7931	ref|NC_001144|	545567	545567	3336	13.7762	1.91744	0.017321	A	C	alt	ref	|missense_variant|MODERATE|YLR196W|YLR196W|transcript|Transcript_YLR196W|Coding|1/1|c.1600A>C|p.Ile534Leu|1600/1731|1600/1731|534/576||	MODERATE	c.1600A>C|p.Ile534Leu|	YLR196W	YLR196W:PWP1:Protein with WD-40 repeats involved in rRNA processing; associates with trans-acting ribosome biogenesis factors; similar to beta-transducin superfamily
halotolerance (0.5M NaCl)	7948	7948	ref|NC_001144|	552708	552708	1	7.12268	0	1.34085	C	T	ref	ref	|downstream_gene_variant|MODIFIER|YLR204W|YLR204W|transcript|Transcript_YLR204W|Coding||c.*103C>T|||||103|,T|downstream_gene_variant|MODIFIER|YLR205C|YLR205C|transcript|Transcript_YLR205C|Coding||c.*16G>A|||||16|,T|intergenic_region|MODIFIER|YLR204W-YLR205C|YLR204W-YLR205C|intergenic_region|YLR204W-YLR205C|||n.552708C>T||||||	MODIFIER|MODIFIER|MODIFIER|	c.*103C>T|c.*16G>A|	YLR204W	YLR204W:QRI5:Mitochondrial inner membrane protein; required for accumulation of spliced COX1 mRNA; may have an additional role in translation of COX1 mRNA
halotolerance (0.5M NaCl)	7978	7978	ref|NC_001144|	569926	569926	9	36.6384	3.22578	6.46767	G	A	ref	alt	|missense_variant|MODERATE|YLR214W|YLR214W|transcript|Transcript_YLR214W|Coding|1/1|c.1360G>A|p.Ala454Thr|1360/2061|1360/2061|454/686||	MODERATE	c.1360G>A|p.Ala454Thr|	YLR214W	YLR214W:FRE1:Ferric reductase and cupric reductase; reduces siderophore-bound iron and oxidized copper prior to uptake by transporters; expression induced by low copper and iron levels
halotolerance (0.5M NaCl)	8213	8213	ref|NC_001144|	872065	872065	1	25.6302	1.64814	6.23453	C	T	ref	alt	|synonymous_variant|LOW|YLR375W|YLR375W|transcript|Transcript_YLR375W|Coding|1/1|c.369C>T|p.Gly123Gly|369/1032|369/1032|123/343||	LOW	c.369C>T|p.Gly123Gly|	YLR375W	YLR375W:STP3:Zinc-finger protein of unknown function; possibly involved in pre-tRNA splicing and in uptake of branched-chain amino acids; STP3 has a paralog, STP4, that arose from the whole genome duplication
halotolerance (0.5M NaCl)	8458	8458	ref|NC_001145|	56990	56990	1	75.8983	0	47.0149	G	T	ref	alt	|missense_variant|MODERATE|YML106W|YML106W|transcript|Transcript_YML106W|Coding|1/1|c.218G>T|p.Gly73Val|218/681|218/681|73/226||	MODERATE	c.218G>T|p.Gly73Val|	YML106W	YML106W:URA5:Major orotate phosphoribosyltransferase (OPRTase) isozyme; catalyzes the fifth enzymatic step in de novo biosynthesis of pyrimidines, converting orotate into orotidine-5'-phosphate; URA5 has a paralog, URA10, that arose from the whole genome duplication
halotolerance (0.5M NaCl)	8653	8653	ref|NC_001145|	299304	299304	1	9.39649	2.09485	1.3166	A	G	ref	alt	|missense_variant|MODERATE|YMR014W|YMR014W|transcript|Transcript_YMR014W|Coding|1/1|c.437A>G|p.Gln146Arg|437/1560|437/1560|146/519||	MODERATE	c.437A>G|p.Gln146Arg|	YMR014W	YMR014W:BUD22:Protein required for rRNA maturation and ribosomal subunit biogenesis; required for 18S rRNA maturation; also required for small ribosomal subunit biogenesis; cosediments with pre-ribosomal particles; mutation decreases efficiency of +1 Ty1 frameshifting and transposition, and affects budding pattern
halotolerance (0.5M NaCl)	9034	9034	ref|NC_001145|	702605	702605	2600	13.6752	2.01053	2.1439	C	T	alt	ref	|synonymous_variant|LOW|YMR217W|YMR217W|transcript|Transcript_YMR217W|Coding|1/1|c.816C>T|p.Thr272Thr|816/1578|816/1578|272/525||	LOW	c.816C>T|p.Thr272Thr|	YMR217W	YMR217W:GUA1:GMP synthase; highly conserved enzyme that catalyzes the second step in the biosynthesis of GMP from inosine 5'-phosphate (IMP); transcription is not subject to regulation by guanine but is negatively regulated by nutrient starvation; reduction-of-function mutation gua1-G388D causes changes in cellular guanine nucleotide pools, defects in general protein synthesis, and impaired trans…
halotolerance (0.5M NaCl)	9466	9466	ref|NC_001146|	303958	303958	1	5.59894	2.54663	0.196788	T	G	alt	ref	|missense_variant|MODERATE|YNL177C|YNL177C|transcript|Transcript_YNL177C|Coding|1/1|c.658A>C|p.Lys220Gln|658/930|658/930|220/309||	MODERATE	c.658A>C|p.Lys220Gln|	YNL177C	YNL177C:MRPL22:Mitochondrial ribosomal protein of the large subunit
halotolerance (0.5M NaCl)	9616	9616	ref|NC_001146|	501546	501546	5123	10.4557	1.49678	0.797266	C	T	alt	ref	|missense_variant|MODERATE|YNL066W|YNL066W|transcript|Transcript_YNL066W|Coding|1/1|c.32C>T|p.Ala11Val|32/1263|32/1263|11/420||	MODERATE	c.32C>T|p.Ala11Val|	YNL066W	YNL066W:SUN4:Cell wall protein related to glucanases; possibly involved in cell wall septation; member of the SUN family; SUN4 has a paralog, SIM1, that arose from the whole genome duplication
halotolerance (0.5M NaCl)	9822	9822	ref|NC_001146|	682649	682649	3912	5.55273	2.17602	0.42864	T	C	alt	ref	|missense_variant|MODERATE|YNR031C|YNR031C|transcript|Transcript_YNR031C|Coding|1/1|c.2785A>G|p.Arg929Gly|2785/4740|2785/4740|929/1579||	MODERATE	c.2785A>G|p.Arg929Gly|	YNR031C	YNR031C:SSK2:MAP kinase kinase kinase of HOG1 mitogen-activated signaling pathway; interacts with Ssk1p, leading to autophosphorylation and activation of Ssk2p which phosphorylates Pbs2p; also mediates actin cytoskeleton recovery from osmotic stress; a HOG-independent function of Ssk2p mediates the calcium-sensitive phenotype of the ptp2 msg5 double disruptant; SSK2 has a paralog, SSK22, that aro…
halotolerance (0.5M NaCl)	10002	10002	ref|NC_001146|	781379	781379	1	7.12601	0	0.033865	G	A	ref	ref	|downstream_gene_variant|MODIFIER|YNR075C-A|YNR075C-A|transcript|Transcript_YNR075C-A|Coding||c.*132C>T|||||132|,A|intergenic_region|MODIFIER|YNR075W-YNR075C-A|YNR075W-YNR075C-A|intergenic_region|YNR075W-YNR075C-A|||n.781379G>A||||||	MODIFIER|MODIFIER|	c.*132C>T|	YNR075C-A	YNR075C-A::Protein of unknown function; identified by gene-trapping, microarray-based expression analysis, and genome-wide homology searching
halotolerance (0.5M NaCl)	10195	10195	ref|NC_001147|	179652	179652	1	11.0857	0	2.73773	T	G	alt	ref	|missense_variant|MODERATE|YOL081W|YOL081W|transcript|Transcript_YOL081W|Coding|1/1|c.8583T>G|p.Phe2861Leu|8583/9240|8583/9240|2861/3079||	MODERATE	c.8583T>G|p.Phe2861Leu|	YOL081W	YOL081W:IRA2:GTPase-activating protein; negatively regulates RAS by converting it from the GTP- to the GDP-bound inactive form, required for reducing cAMP levels under nutrient limiting conditions; IRA2 has a paralog, IRA1, that arose from the whole genome duplication; defects in human homolog NF1 are associated with neurofibromatosis
halotolerance (0.5M NaCl)	11119	11119	ref|NC_001148|	51066	51066	1	6.73186	0	0.060987	T	TATGTATA	ref	ref	|downstream_gene_variant|MODIFIER|YPL260W|YPL260W|transcript|Transcript_YPL260W|Coding||c.*108_*109insATGTATA|||||109|,TATGTATA|downstream_gene_variant|MODIFIER|YPL259C|YPL259C|transcript|Transcript_YPL259C|Coding||c.*177_*178insTATACAT|||||177|,TATGTATA|intergenic_region|MODIFIER|YPL260W-YPL259C|YPL260W-YPL259C|intergenic_region|YPL260W-YPL259C|||n.51066_51067insATGTATA||||||	MODIFIER|MODIFIER|MODIFIER|	c.*108_*109insATGTATA|c.*177_*178insTATACAT|	YPL260W	YPL260W::Putative substrate of cAMP-dependent protein kinase (PKA); green fluorescent protein (GFP)-fusion protein localizes to the cytoplasm and nucleus; YPL260W is not an essential gene; protein abundance increases in response to DNA replication stress
halotolerance (0.5M NaCl)	11362	11362	ref|NC_001148|	213411	213411	2979	8.84475	2.12172	2.58231	G	A	ref	alt	|synonymous_variant|LOW|YPL177C|YPL177C|transcript|Transcript_YPL177C|Coding|1/1|c.552C>T|p.His184His|552/921|552/921|184/306||	LOW	c.552C>T|p.His184His|	YPL177C	YPL177C:CUP9:Homeodomain-containing transcriptional repressor; regulates expression of PTR2, which encodes a major peptide transporter; imported peptides activate ubiquitin-dependent proteolysis, resulting in degradation of Cup9p and de-repression of PTR2 transcription; CUP9 has a paralog, TOS8, that arose from the whole genome duplication; protein abundance increases in response to DNA replicati…
halotolerance (0.5M NaCl)	11831	11831	ref|NC_001148|	731073	731073	12967	7.72251	3.02638	0.450469	T	C	alt	ref	|downstream_gene_variant|MODIFIER|YPR101W|YPR101W|transcript|Transcript_YPR101W|Coding||c.*54T>C|||||54|,C|downstream_gene_variant|MODIFIER|YPR102C|YPR102C|transcript|Transcript_YPR102C|Coding||c.*151A>G|||||151|,C|intergenic_region|MODIFIER|YPR101W-YPR102C|YPR101W-YPR102C|intergenic_region|YPR101W-YPR102C|||n.731073T>C||||||	MODIFIER|MODIFIER|MODIFIER|	c.*54T>C|c.*151A>G|	YPR101W	YPR101W:SNT309:Member of the NineTeen Complex (NTC); this complex contains Prp19p and stabilizes U6 snRNA in catalytic forms of the spliceosome containing U2, U5, and U6 snRNAs; interacts physically and genetically with Prp19p
isoamyl alcohol (ppm)	216	216	ref|NC_001134|	26815	26815	8440	11.1637	2.94204	0.535505	A	G	ref	alt	|synonymous_variant|LOW|YBL101C|YBL101C|transcript|Transcript_YBL101C|Coding|1/1|c.1485T>C|p.Pro495Pro|1485/3354|1485/3354|495/1117||	LOW	c.1485T>C|p.Pro495Pro|	YBL101C	YBL101C:ECM21:Protein involved in regulating endocytosis of plasma membrane proteins; identified as a substrate for ubiquitination by Rsp5p and deubiquitination by Ubp2p; promoter contains several Gcn4p binding elements; ECM21 has a paralog
isoamyl alcohol (ppm)	232	232	ref|NC_001134|	59755	59755	1	10.8329	0	0.001569	T	C	ref	ref	|downstream_gene_variant|MODIFIER|YBL087C|YBL087C|transcript|Transcript_YBL087C|Coding||c.*67A>G|||||67|
isoamyl alcohol (ppm)	322	322	ref|NC_001134|	146723	146723	8413	5.68035	1.73708	0.000699	A	G	ref	alt	|synonymous_variant|LOW|YBL038W|YBL038W|transcript|Transcript_YBL038W|Coding|1/1|c.537A>G|p.Val179Val|537/699|537/699|179/232||	LOW	c.537A>G|p.Val179Val|	YBL038W	YBL038W:MRPL16:Mitochondrial ribosomal protein of the large subunit; homologous to bacterial L16 ribosomal protein; synthetic lethality with hac1 mutation suggests a possible role in synthesis of precursors for protein glycosylation
isoamyl alcohol (ppm)	825	825	ref|NC_001134|	751443	751443	18918	6.34208	1.29554	1.08008	C	G	ref	alt	|synonymous_variant|LOW|YBR275C|YBR275C|transcript|Transcript_YBR275C|Coding|1/1|c.5664G>C|p.Val1888Val|5664/5751|5664/5751|1888/1916||	LOW	c.5664G>C|p.Val1888Val|	YBR275C	YBR275C:RIF1:Protein that binds to the Rap1p C-terminus; acts synergistically with Rif2p to help control telomere length and establish telomeric silencing; involved in control of DNA replication; contributes to resection of DNA double strand breaks (DSBs); deletion results in telomere elongation
isoamyl alcohol (ppm)	839	839	ref|NC_001134|	777253	777253	17211	5.41821	1.5048	0.040992	C	A	ref	alt	|missense_variant|MODERATE|YBR287W|YBR287W|transcript|Transcript_YBR287W|Coding|1/1|c.683C>A|p.Ser228Tyr|683/1284|683/1284|228/427||	MODERATE	c.683C>A|p.Ser228Tyr|	YBR287W	YBR287W::Protein of unknown function; green fluorescent protein (GFP)-fusion protein localizes to the ER; YBR287W is not an essential gene
isoamyl alcohol (ppm)	850	850	ref|NC_001134|	786434	786434	1945	7.1353	1.65507	0.259693	C	G	ref	alt	|intergenic_region|MODIFIER|YBR292C-YBR293W|YBR292C-YBR293W|intergenic_region|YBR292C-YBR293W|||n.786434C>G||||||	MODIFIER		YBR292C	YBR292C::Dubious open reading frame; unlikely to encode a functional protein
isoamyl alcohol (ppm)	1002	1002	ref|NC_001135|	92556	92556	1	20.2574	0	150.141	G	C	ref	alt	|downstream_gene_variant|MODIFIER|YCL018W|YCL018W|transcript|Transcript_YCL018W|Coding||c.*138G>C|||||138|
isoamyl alcohol (ppm)	1003	1003	ref|NC_001135|	92671	92671	1	29.1442	0	144.789	C	T	ref	alt	|downstream_gene_variant|MODIFIER|YCL017C|YCL017C|transcript|Transcript_YCL017C|Coding||c.*106G>A|||||106|
isoamyl alcohol (ppm)	1585	1585	ref|NC_001136|	289558	289558	1	6.62576	1.90506	0.207829	T	C	ref	alt	|downstream_gene_variant|MODIFIER|YDL095W|YDL095W|transcript|Transcript_YDL095W|Coding||c.*46T>C|||||46|
isoamyl alcohol (ppm)	1589	1589	ref|NC_001136|	290003	290003	373	6.86784	1.44212	0.014149	A	G	alt	ref	|missense_variant|MODERATE|YDL094C|YDL094C|transcript|Transcript_YDL094C|Coding|1/1|c.79T>C|p.Ser27Pro|79/510|79/510|27/169||
isoamyl alcohol (ppm)	1900	1900	ref|NC_001136|	591435	591435	80	5.87862	2.35648	0.008146	G	T	alt	ref	|upstream_gene_variant|MODIFIER|YDR072C|YDR072C|transcript|Transcript_YDR072C|Coding||c.-91C>A|||||91|
isoamyl alcohol (ppm)	1902	1902	ref|NC_001136|	591983	591983	1	7.81609	2.29093	0.01536	T	C	alt	ref	|intergenic_region|MODIFIER|YDR072C-YDR073W|YDR072C-YDR073W|intergenic_region|YDR072C-YDR073W|||n.591983T>C||||||	MODIFIER		YDR072C	YDR072C:IPT1:Inositolphosphotransferase; involved in synthesis of mannose-(inositol-P)2-ceramide (M(IP)2C)
isoamyl alcohol (ppm)	2670	2670	ref|NC_001136|	1461847	1461847	1	7.38038	0	0.003054	T	G	alt	ref	|downstream_gene_variant|MODIFIER|Gene_tL_CAA_D|Gene_tL_CAA_D|transcript|tL_CAA_D|Noncoding||n.*132T>G|||||18|
isoamyl alcohol (ppm)	2691	2691	ref|NC_001136|	1486897	1486897	14822	7.55503	4.20884	1.7e-05	C	A	alt	ref	|missense_variant|MODERATE|YDR523C|YDR523C|transcript|Transcript_YDR523C|Coding|1/1|c.142G>T|p.Val48Leu|142/1473|142/1473|48/490||	MODERATE	c.142G>T|p.Val48Leu|	YDR523C	YDR523C:SPS1:Putative protein serine/threonine kinase; expressed at the end of meiosis; localized to nucleus and cytoplasm; required for efficient spore packaging and correct localization of enzymes involved in spore wall synthesis; member of the GCKIII subfamily of STE20 family kinases; multiply phosphorylated on serine and threonine residues; interacts genetically and physically with 14-3-3 pro…
isoamyl alcohol (ppm)	2700	2700	ref|NC_001136|	1492707	1492707	1	11.1615	0	0.600268	AG	A
isoamyl alcohol (ppm)	3014	3014	ref|NC_001137|	178044	178044	1	7.15014	2.87899	0.319161	A	G	alt	ref	|synonymous_variant|LOW|YER012W|YER012W|transcript|Transcript_YER012W|Coding|1/1|c.210A>G|p.Arg70Arg|210/597|210/597|70/198||	LOW	c.210A>G|p.Arg70Arg|	YER012W	YER012W:PRE1:Beta 4 subunit of the 20S proteasome; localizes to the nucleus throughout the cell cycle
isoamyl alcohol (ppm)	3044	3044	ref|NC_001137|	215862	215862	1	8.73327	1.62342	0.363712	A	G	alt	ref	|missense_variant|MODERATE|YER032W|YER032W|transcript|Transcript_YER032W|Coding|1/1|c.800A>G|p.Gln267Arg|800/2631|800/2631|267/876||	MODERATE	c.800A>G|p.Gln267Arg|	YER032W	YER032W:FIR1:Protein involved in 3' mRNA processing; interacts with Ref2p; APCC(Cdh1) substrate; potential Cdc28p substrate
isoamyl alcohol (ppm)	3121	3121	ref|NC_001137|	266246	266246	1	10.1889	0	0.116869	C	A
isoamyl alcohol (ppm)	3153	3153	ref|NC_001137|	308710	308710	1	6.85896	2.40389	0.664193	C	T	ref	alt	|synonymous_variant|LOW|YER075C|YER075C|transcript|Transcript_YER075C|Coding|1/1|c.2490G>A|p.Leu830Leu|2490/2787|2490/2787|830/928||	LOW	c.2490G>A|p.Leu830Leu|	YER075C	YER075C:PTP3:Phosphotyrosine-specific protein phosphatase; involved in the inactivation of mitogen-activated protein kinase (MAPK) during osmolarity sensing; dephosporylates Hog1p MAPK and regulates its localization; localized to the cytoplasm
isoamyl alcohol (ppm)	3260	3260	ref|NC_001137|	478932	478932	1065	11.2919	2.13876	1.04659	G	A	ref	alt	|missense_variant|MODERATE|YER155C|YER155C|transcript|Transcript_YER155C|Coding|1/1|c.3917C>T|p.Thr1306Met|3917/6504|3917/6504|1306/2167||	MODERATE	c.3917C>T|p.Thr1306Met|	YER155C	YER155C:BEM2:Rho GTPase activating protein (RhoGAP); involved in the control of cytoskeleton organization and cellular morphogenesis; required for bud emergence; potential GAP for Rho4p
isoamyl alcohol (ppm)	3956	3956	ref|NC_001139|	103626	103626	1	7.22712	1.3035	0.033751	C	T	ref	alt	|synonymous_variant|LOW|YGL206C|YGL206C|transcript|Transcript_YGL206C|Coding|1/1|c.3879G>A|p.Val1293Val|3879/4962|3879/4962|1293/1653||	LOW	c.3879G>A|p.Val1293Val|	YGL206C	YGL206C:CHC1:Clathrin heavy chain; subunit of the major coat protein involved in intracellular protein transport and endocytosis; the clathrin triskelion is a trimeric molecule composed of three heavy chains that radiate from a vertex and three light chains which bind noncovalently near the vertex of the triskelion; the light chain (CLC1) is thought to regulate function
isoamyl alcohol (ppm)	4134	4134	ref|NC_001139|	344309	344309	10992	5.42497	2.16879	0.574331	T	G	alt	ref	|missense_variant|MODERATE|YGL090W|YGL090W|transcript|Transcript_YGL090W|Coding|1/1|c.991T>G|p.Tyr331Asp|991/1266|991/1266|331/421||	MODERATE	c.991T>G|p.Tyr331Asp|	YGL090W	YGL090W:LIF1:Component of the DNA ligase IV complex; this complex mediates nonhomologous end joining in DNA double-strand break repair; physically interacts with Dnl4p and Nej1p; homologous to mammalian XRCC4 protein
isoamyl alcohol (ppm)	4148	4148	ref|NC_001139|	359010	359010	10863	5.56516	1.65538	0.031692	A	G	ref	alt	|synonymous_variant|LOW|YGL080W|YGL080W|transcript|Transcript_YGL080W|Coding|1/1|c.375A>G|p.Glu125Glu|375/393|375/393|125/130||	LOW	c.375A>G|p.Glu125Glu|	YGL080W	YGL080W:MPC1:Highly conserved subunit of mitochondrial pyruvate carrier (MPC); MPC is a mitochondrial inner membrane complex that mediates pyruvate uptake and comprises Mpc1p and Mpc2p during fermentative growth
isoamyl alcohol (ppm)	4197	4197	ref|NC_001139|	407454	407454	1	8.24559	3.26674	0.215924	G	A	alt	ref	|synonymous_variant|LOW|YGL049C|YGL049C|transcript|Transcript_YGL049C|Coding|1/1|c.2151C>T|p.Asn717Asn|2151/2745|2151/2745|717/914||	LOW	c.2151C>T|p.Asn717Asn|	YGL049C	YGL049C:TIF4632:Translation initiation factor eIF4G; subunit of the mRNA cap-binding protein complex (eIF4F) that also contains eIF4E (Cdc33p); associates with the poly(A)-binding protein Pab1p
isoamyl alcohol (ppm)	4279	4279	ref|NC_001139|	460447	460447	1	6.70889	3.97662	0.145331	C	T	ref	alt	|synonymous_variant|LOW|YGL017W|YGL017W|transcript|Transcript_YGL017W|Coding|1/1|c.594C>T|p.Gly198Gly|594/1512|594/1512|198/503||	LOW	c.594C>T|p.Gly198Gly|	YGL017W	YGL017W:ATE1:Arginyl-tRNA-protein transferase; catalyzes post-translational conjugation of arginine to the amino termini of acceptor proteins which are then subject to degradation via the N-end rule pathway
isoamyl alcohol (ppm)	4280	4284	ref|NC_001139|	460988	465688	4701	7.25336	1.88341	0.056859	A	G	ref	alt	|missense_variant|MODERATE|YGL017W|YGL017W|transcript|Transcript_YGL017W|Coding|1/1|c.1135G>A|p.Val379Met|1135/1512|1135/1512|379/503||	MODERATE	c.1135G>A|p.Val379Met|	YGL017W	YGL017W:ATE1:Arginyl-tRNA-protein transferase; catalyzes post-translational conjugation of arginine to the amino termini of acceptor proteins which are then subject to degradation via the N-end rule pathway
isoamyl alcohol (ppm)	4516	4516	ref|NC_001139|	727060	727060	1	5.88226	0	2.7e-05	TA	TAA
isoamyl alcohol (ppm)	4695	4695	ref|NC_001139|	920914	920914	1	8.61562	0	0.018613	GAA	G
isoamyl alcohol (ppm)	4919	4919	ref|NC_001140|	78883	78883	1	7.57937	0	0.033435	T	TA
isoamyl alcohol (ppm)	4933	4933	ref|NC_001140|	92239	92239	12277	6.25211	2.12881	1.17786	C	T	ref	alt	|intergenic_region|MODIFIER|YHL009W-B-YHL008C|Gene_YHL009W-B-YHL008C|intergenic_region|Gene_YHL009W-B-YHL008C|||n.92239C>T||||||	MODIFIER		YHL009W-B	YHL009W-B::Retrotransposon TYA Gag and TYB Pol genes; transcribed/translated as one unit; polyprotein is processed to make a nucleocapsid-like protein (Gag)
isoamyl alcohol (ppm)	5073	5073	ref|NC_001140|	197262	197262	1	6.984	0	1.11976	TTTATTATTATCATTA	T	ref	ref	|downstream_gene_variant|MODIFIER|YHR045W|YHR045W|transcript|Transcript_YHR045W|Coding||c.*30_*44delTTATTATTATCATTA|||||30|
isoamyl alcohol (ppm)	5274	5274	ref|NC_001140|	406205	406205	1	6.56496	0	0.241431	T	G	ref	ref	|downstream_gene_variant|MODIFIER|YHR154W|YHR154W|transcript|Transcript_YHR154W|Coding||c.*27T>G|||||27|
isoamyl alcohol (ppm)	5435	5435	ref|NC_001141|	19515	19515	1	6.36261	0	0.11702	A	G	alt	ref	|start_lost|HIGH|Gene_YIL171W|Gene_YIL171W|transcript|YIL171W|Coding|1/1|c.1A>G|p.Met1?|1/330|1/330|1/109||;LOF=(Gene_YIL171W|Gene_YIL171W|1|1.00)	HIGH	c.1A>G|p.Met1?|	YIL171W	YIL171W::Possible pseudogene in strain S288C; YIL171W and the adjacent ORF
isoamyl alcohol (ppm)	5458	5458	ref|NC_001141|	36369	36369	2414	28.7271	1.61536	2.91548	G	A	alt	ref	|intergenic_region|MODIFIER|YIL164C-YIL163C|YIL164C-YIL163C|intergenic_region|YIL164C-YIL163C|||n.36369G>A||||||	MODIFIER		YIL164C	YIL164C:NIT1:Nitrilase; member of the nitrilase branch of the nitrilase superfamily; in closely related species and other S. cerevisiae strain backgrounds YIL164C and adjacent ORF
isoamyl alcohol (ppm)	5665	5665	ref|NC_001141|	196626	196626	1	6.55795	0	0.906501	A	G	ref	ref	|intergenic_region|MODIFIER|YIL089W-Gene_tE_CUC_I|YIL089W-Gene_tE_CUC_I|intergenic_region|YIL089W-Gene_tE_CUC_I|||n.196626A>G||||||	MODIFIER		YIL089W-Gene_tE_CUC_I	YIL089W-Gene_tE_CUC_I
isoamyl alcohol (ppm)	5809	5809	ref|NC_001141|	289043	289043	6301	5.83039	1.77538	0.084575	C	G	alt	ref	|upstream_gene_variant|MODIFIER|YIL035C|YIL035C|transcript|Transcript_YIL035C|Coding||c.-135G>C|||||135|
isoamyl alcohol (ppm)	5826	5826	ref|NC_001141|	314400	314400	2606	8.46369	1.96538	0.457274	G	C	alt	ref	|missense_variant|MODERATE|YIL020C|YIL020C|transcript|Transcript_YIL020C|Coding|1/1|c.421C>G|p.Gln141Glu|421/786|421/786|141/261||	MODERATE	c.421C>G|p.Gln141Glu|	YIL020C	YIL020C:HIS6:Enzyme that catalyzes the fourth step in the histidine pathway; Phosphoribosylformimino-5-aminoimidazole carboxamide ribotide isomerase; mutations cause histidine auxotrophy and sensitivity to Cu
isoamyl alcohol (ppm)	6034	6034	ref|NC_001142|	109915	109915	1	6.817	0	0.008386	GA	GAAAA
isoamyl alcohol (ppm)	6566	6566	ref|NC_001142|	714920	714920	1	10.1731	0	0.317254	G	C	ref	ref	|missense_variant|MODERATE|YJR151C|YJR151C|transcript|Transcript_YJR151C|Coding|1/1|c.821C>G|p.Thr274Arg|821/3486|821/3486|274/1161||	MODERATE	c.821C>G|p.Thr274Arg|	YJR151C	YJR151C:DAN4:Cell wall mannoprotein; has similarity to Tir1p
isoamyl alcohol (ppm)	7229	7229	ref|NC_001143|	465260	465260	1	5.71418	0	1.39146	CT	C	ref	ref	|downstream_gene_variant|MODIFIER|YKR014C|YKR014C|transcript|Transcript_YKR014C|Coding||c.*106delA|||||106|
isoamyl alcohol (ppm)	7661	7661	ref|NC_001144|	245473	245473	1483	7.2488	1.57709	0.130752	G	A	alt	ref	|downstream_gene_variant|MODIFIER|YLR050C|YLR050C|transcript|Transcript_YLR050C|Coding||c.*114C>T|||||114|
isoamyl alcohol (ppm)	7669	7669	ref|NC_001144|	251134	251134	3673	10.1488	1.31581	0.636443	T	C	alt	ref	|upstream_gene_variant|MODIFIER|YLR054C|YLR054C|transcript|Transcript_YLR054C|Coding||c.-156A>G|||||156|
isoamyl alcohol (ppm)	7720	7720	ref|NC_001144|	299795	299795	1	5.60578	1.54125	1.51813	C	T	ref	alt	|missense_variant|MODERATE|YLR084C|YLR084C|transcript|Transcript_YLR084C|Coding|1/1|c.457G>A|p.Ala153Thr|457/3663|457/3663|153/1220||	MODERATE	c.457G>A|p.Ala153Thr|	YLR084C	YLR084C:RAX2:N-glycosylated protein; involved in the maintenance of bud site selection during bipolar budding; localization requires Rax1p; RAX2 mRNA stability is regulated by Mpt5p
isoamyl alcohol (ppm)	7767	7767	ref|NC_001144|	367859	367859	10531	7.77716	1.71578	0.229138	T	A	alt	ref	|missense_variant|MODERATE|YLR108C|YLR108C|transcript|Transcript_YLR108C|Coding|1/1|c.266A>T|p.Lys89Met|266/1458|266/1458|89/485||	MODERATE	c.266A>T|p.Lys89Met|	YLR108C	YLR108C::Protein of unknown function; green fluorescent protein (GFP)-fusion protein localizes to the nucleus; YLR108C is not an esssential gene; protein abundance increases in response to DNA replication stress; YLR108C has a paralog
isoamyl alcohol (ppm)	7834	7834	ref|NC_001144|	423791	423791	1	7.44504	1.836	0.001821	G	A	alt	ref	|missense_variant|MODERATE|YLR141W|YLR141W|transcript|Transcript_YLR141W|Coding|1/1|c.109G>A|p.Val37Ile|109/1092|109/1092|37/363||
isoamyl alcohol (ppm)	8086	8086	ref|NC_001144|	718114	718114	1	6.98139	0	0.247352	T	TAAAAA
isoamyl alcohol (ppm)	8405	8405	ref|NC_001144|	1059495	1059495	1	12.199	0	0.505685	G	A	ref	ref	|intergenic_region|MODIFIER|YLR459W-YLR460C|YLR459W-YLR460C|intergenic_region|YLR459W-YLR460C|||n.1059495G>A||||||	MODIFIER		YLR459W	YLR459W:GAB1:GPI transamidase subunit; involved in attachment of glycosylphosphatidylinositol (GPI) anchors to proteins; may have a role in recognition of the attachment signal or of the lipid portion of GPI
isoamyl alcohol (ppm)	8471	8471	ref|NC_001145|	69500	69500	1	6.89476	0	1.52628	G	A	ref	alt	|missense_variant|MODERATE|YML102W|YML102W|transcript|Transcript_YML102W|Coding|1/1|c.1207G>A|p.Asp403Asn|1207/1407|1207/1407|403/468||
isoamyl alcohol (ppm)	8664	8664	ref|NC_001145|	329611	329611	1724	12.4127	1.3827	0.3727	C	A	ref	alt	|missense_variant|MODERATE|YMR029C|YMR029C|transcript|Transcript_YMR029C|Coding|1/1|c.621G>T|p.Met207Ile|621/1572|621/1572|207/523||	MODERATE	c.621G>T|p.Met207Ile|	YMR029C	YMR029C:FAR8:Protein involved in recovery from arrest in response to pheromone; acts in a cell cycle arrest recovery pathway independent from Far1p; interacts with Far3p
isoamyl alcohol (ppm)	8668	8668	ref|NC_001145|	331755	331755	1	21.5301	5.7276	3e-05	G	A	alt	ref	|missense_variant|MODERATE|YMR030W|YMR030W|transcript|Transcript_YMR030W|Coding|1/1|c.963G>A|p.Met321Ile|963/1131|963/1131|321/376||	MODERATE	c.963G>A|p.Met321Ile|	YMR030W	YMR030W:RSF1:Protein required for respiratory growth; localized to both the nucleus and mitochondrion; may interact with transcription factors to mediate the transition to respiratory growth and activate transcription of nuclear and mitochondrial genes
isoamyl alcohol (ppm)	8677	8677	ref|NC_001145|	343136	343136	2372	5.58474	1.49088	0.082082	T	C	alt	ref	|missense_variant|MODERATE|YMR036C|YMR036C|transcript|Transcript_YMR036C|Coding|1/1|c.385A>G|p.Asn129Asp|385/1665|385/1665|129/554||	MODERATE	c.385A>G|p.Asn129Asp|	YMR036C	YMR036C:MIH1:Protein tyrosine phosphatase involved in cell cycle control; regulates the phosphorylation state of Cdc28p; homolog of S. pombe cdc25
isoamyl alcohol (ppm)	8728	8728	ref|NC_001145|	398904	398904	18919	10.7549	2.41428	0.650524	A	C	ref	alt	|missense_variant|MODERATE|YMR064W|YMR064W|transcript|Transcript_YMR064W|Coding|1/1|c.1002A>C|p.Lys334Asn|1002/1557|1002/1557|334/518||	MODERATE	c.1002A>C|p.Lys334Asn|	YMR064W	YMR064W:AEP1:Protein required for expression of the mitochondrial OLI1 gene; mitochondrial OLI1 gene encodes subunit 9 of F1-F0 ATP synthase
isoamyl alcohol (ppm)	8804	8804	ref|NC_001145|	500701	500701	6996	5.81084	1.80214	0.000425	T	A	alt	ref	|upstream_gene_variant|MODIFIER|YMR116C|YMR116C|transcript|Transcript_YMR116C|Coding||c.-13A>T|||||13|
isoamyl alcohol (ppm)	8814	8814	ref|NC_001145|	506332	506332	1	9.98649	1.6713	0.198375	G	A	alt	ref	|missense_variant|MODERATE|YMR119W|YMR119W|transcript|Transcript_YMR119W|Coding|1/1|c.1000G>A|p.Ala334Thr|1000/1875|1000/1875|334/624||	MODERATE	c.1000G>A|p.Ala334Thr|	YMR119W	YMR119W:ASI1:Subunit of the nuclear inner membrane Asi ubiquitin ligase complex; Asi complex targets both misfolded proteins and regulators of sterol biosynthesis for ubiquitin-mediated degradation; acts with Asi2p and Asi3p to ensure the fidelity of SPS-sensor signalling by targeting latent unprocessed forms of Stp1p and Stp2p and maintains the repressed state of gene expression in the absence o…
isoamyl alcohol (ppm)	8950	8950	ref|NC_001145|	625708	625708	1	14.7847	0	1.001	CTT	C
isoamyl alcohol (ppm)	9600	9600	ref|NC_001146|	472613	472613	6511	6.96421	1.31243	0.154641	C	T	ref	alt	|missense_variant|MODERATE|YNL083W|YNL083W|transcript|Transcript_YNL083W|Coding|1/1|c.1237C>T|p.Arg413Trp|1237/1485|1237/1485|413/494||	MODERATE	c.1237C>T|p.Arg413Trp|	YNL083W	YNL083W:SAL1:ADP/ATP transporter; member of the Ca2+-binding subfamily of mitochondrial carriers
isoamyl alcohol (ppm)	9688	9688	ref|NC_001146|	572330	572330	1	5.66646	0	0.0307	C	T	ref	ref	|downstream_gene_variant|MODIFIER|YNL034W|YNL034W|transcript|Transcript_YNL034W|Coding||c.*15C>T|||||15|
isoamyl alcohol (ppm)	10030	10030	ref|NC_001147|	25265	25265	1	7.20744	0	1.09646	T	C
isoamyl alcohol (ppm)	10267	10267	ref|NC_001147|	244594	244594	1	13.3401	1.93039	0.187049	A	G	ref	alt	|synonymous_variant|LOW|YOL045W|YOL045W|transcript|Transcript_YOL045W|Coding|1/1|c.1098A>G|p.Thr366Thr|1098/3306|1098/3306|366/1101||	LOW	c.1098A>G|p.Thr366Thr|	YOL045W	YOL045W:PSK2:PAS-domain containing serine/threonine protein kinase; regulates sugar flux and translation in response to an unknown metabolite by phosphorylating Ugp1p and Gsy2p (sugar flux) and Caf20p
isoamyl alcohol (ppm)	10329	10329	ref|NC_001147|	302265	302265	1	23.671	2.12454	1.82819	A	G	ref	alt	|synonymous_variant|LOW|YOL013C|YOL013C|transcript|Transcript_YOL013C|Coding|1/1|c.771T>C|p.Asp257Asp|771/1656|771/1656|257/551||	LOW	c.771T>C|p.Asp257Asp|	YOL013C	YOL013C:HRD1:Ubiquitin-protein ligase; functions in ER retention of misfolded proteins; required for ER-associated degradation (ERAD) of misfolded proteins; genetically linked to the unfolded protein response (UPR); regulated through association with Hrd3p; contains an H2 ring finger; likely plays a general role in targeting proteins that persistently associate with and potentially obstruct the E…
isoamyl alcohol (ppm)	10663	10663	ref|NC_001147|	685516	685516	8660	5.35644	2.8502	0.03004	C	T	ref	alt	|downstream_gene_variant|MODIFIER|YOR187W|YOR187W|transcript|Transcript_YOR187W|Coding||c.*173C>T|||||173|
isoamyl alcohol (ppm)	10679	10679	ref|NC_001147|	701551	701551	1	13.2244	0	0.38086	A	G	ref	alt	|intergenic_region|MODIFIER|YOR192C-YOR192C-C|YOR192C-YOR192C-C|intergenic_region|YOR192C-YOR192C-C|||n.701551A>G||||||	MODIFIER		YOR192C	YOR192C:THI72:Transporter of thiamine or related compound; contributes to uptake of 5-aminoimidazole-4-carboxamide-1-beta-D-ribofuranoside (acadesine); shares sequence similarity with Thi7p
isoamyl alcohol (ppm)	10912	10912	ref|NC_001147|	941271	941271	1	5.99134	2.22633	3.47647	G	A	alt	ref	|synonymous_variant|LOW|YOR330C|YOR330C|transcript|Transcript_YOR330C|Coding|1/1|c.2115C>T|p.Val705Val|2115/3765|2115/3765|705/1254||	LOW	c.2115C>T|p.Val705Val|	YOR330C	YOR330C:MIP1:Mitochondrial DNA polymerase gamma; single subunit of mitochondrial DNA polymerase in yeast
isoamyl alcohol (ppm)	10990	10990	ref|NC_001147|	1012233	1012233	2801	11.8512	2.5863	0.276118	T	G	ref	alt	|missense_variant|MODERATE|YOR359W|YOR359W|transcript|Transcript_YOR359W|Coding|1/1|c.1045T>G|p.Ser349Ala|1045/1572|1045/1572|349/523||	MODERATE	c.1045T>G|p.Ser349Ala|	YOR359W	YOR359W:VTS1:Flap-structured DNA-binding and RNA-binding protein; stimulates deadenylation-dependent mRNA degradation mediated by the CCR4-NOT deadenylase complex; member of the Smaug (Smg) family of post-transcriptional regulators which bind RNA through a conserved sterile alpha motif (SAM) domain that interacts with Smg recognition element (SREs) containing transcripts; stimulates Dna2p endonuc…
isoamyl alcohol (ppm)	12020	12020	ref|NC_001224|	8277	8277	1	8.58741	0	1.16297	GAAATATTAATATAAATATAAATATTAATAT	G	ref	-1	|downstream_gene_variant|MODIFIER|Gene_15S_rRNA|Gene_15S_rRNA|transcript|15S_rRNA|Noncoding||n.*1732_*1761delAAATATTAATATAAATATAAATATTAATAT|||||84|
isobutanol (ppm)	137	137	ref|NC_001133|	179139	179139	1	11.743	0	1.13426	A	AT
isobutanol (ppm)	339	339	ref|NC_001134|	162696	162696	14787	6.79517	1.6141	0.268624	A	G	alt	ref	|missense_variant|MODERATE|YBL031W|YBL031W|transcript|Transcript_YBL031W|Coding|1/1|c.998A>G|p.Asp333Gly|998/1017|998/1017|333/338||	MODERATE	c.998A>G|p.Asp333Gly|	YBL031W	YBL031W:SHE1:Mitotic spindle protein; interacts with components of the Dam1 (DASH) complex
isobutanol (ppm)	545	545	ref|NC_001134|	405578	405578	1	13.9401	0	0.283553	A	C	ref	alt	|intergenic_region|MODIFIER|YBR081C-Gene_tR_UCU_B|YBR081C-Gene_tR_UCU_B|intergenic_region|YBR081C-Gene_tR_UCU_B|||n.405578A>C||||||	MODIFIER		YBR081C-Gene_tR_UCU_B	YBR081C-Gene_tR_UCU_B
isobutanol (ppm)	572	572	ref|NC_001134|	453525	453525	1505	10.1922	2.57012	1.37785	C	T	alt	ref	|intergenic_region|MODIFIER|YBR106W-YBR107C|YBR106W-YBR107C|intergenic_region|YBR106W-YBR107C|||n.453525C>T||||||	MODIFIER		YBR106W	YBR106W:PHO88:Probable membrane protein; involved in phosphate transport; role in the maturation of secretory proteins; pho88 pho86 double null mutant exhibits enhanced synthesis of repressible acid phosphatase at high inorganic phosphate concentrations
isobutanol (ppm)	649	649	ref|NC_001134|	538990	538990	14472	5.92703	1.58891	0.020681	A	G	ref	alt	|missense_variant|MODERATE|YBR148W|YBR148W|transcript|Transcript_YBR148W|Coding|1/1|c.1115A>G|p.Lys372Arg|1115/1830|1115/1830|372/609||	MODERATE	c.1115A>G|p.Lys372Arg|	YBR148W	YBR148W:YSW1:Protein required for normal prospore membrane formation; interacts with Gip1p
isobutanol (ppm)	981	981	ref|NC_001135|	78480	78480	1	7.73721	0	7.74601	CTT	CT
isobutanol (ppm)	1032	1032	ref|NC_001135|	136789	136789	18552	5.97891	1.82154	1.40462	T	C	ref	alt	|missense_variant|MODERATE|YCR011C|YCR011C|transcript|Transcript_YCR011C|Coding|1/1|c.85A>G|p.Lys29Glu|85/3150|85/3150|29/1049||	MODERATE	c.85A>G|p.Lys29Glu|	YCR011C	YCR011C:ADP1:Putative ATP-dependent permease of the ABC transporter family
isobutanol (ppm)	1096	1096	ref|NC_001135|	204854	204854	50	19.8364	2.2866	1.56027	T	C	ref	alt	|missense_variant|MODERATE|YCR042C|YCR042C|transcript|Transcript_YCR042C|Coding|1/1|c.544A>G|p.Ile182Val|544/4224|544/4224|182/1407||	MODERATE	c.544A>G|p.Ile182Val|	YCR042C	YCR042C:TAF2:TFIID subunit (150 kDa); involved in RNA polymerase II transcription initiation
isobutanol (ppm)	1261	1261	ref|NC_001136|	26389	26389	1	8.62119	0	0.046983	T	TA	ref	ref	|downstream_gene_variant|MODIFIER|YDL239C|YDL239C|transcript|Transcript_YDL239C|Coding||c.*13_*14insT|||||13|
isobutanol (ppm)	1265	1265	ref|NC_001136|	32140	32140	1	14.0782	6.00326	1.23842	TC	T	-1	ref	|upstream_gene_variant|MODIFIER|YDL236W|YDL236W|transcript|Transcript_YDL236W|Coding||c.-155delC|||||155|
isobutanol (ppm)	1304	1304	ref|NC_001136|	70552	70552	1	8.70197	2.24116	0.39788	C	A	alt	ref	|downstream_gene_variant|MODIFIER|YDL215C|YDL215C|transcript|Transcript_YDL215C|Coding||c.*88G>T|||||88|
isobutanol (ppm)	1477	1477	ref|NC_001136|	210797	210797	17666	6.23639	2.01691	0.56959	A	T	ref	alt	|intergenic_region|MODIFIER|YDL140C-YDL139C|YDL140C-YDL139C|intergenic_region|YDL140C-YDL139C|||n.210797A>T||||||	MODIFIER		YDL140C	YDL140C:RPO21:RNA polymerase II largest subunit B220; part of central core; phosphorylation of C-terminal heptapeptide repeat domain regulates association with transcription and splicing factors; similar to bacterial beta-prime
isobutanol (ppm)	1626	1626	ref|NC_001136|	320510	320510	6496	7.45248	1.68805	0.155315	A	G	alt	ref	|downstream_gene_variant|MODIFIER|YDL076C|YDL076C|transcript|Transcript_YDL076C|Coding||c.*158T>C|||||158|
isobutanol (ppm)	1890	1890	ref|NC_001136|	582525	582525	1	16.8874	6.28769	1.18048	T	A	ref	alt	|upstream_gene_variant|MODIFIER|YDR066C|YDR066C|transcript|Transcript_YDR066C|Coding||c.-27A>T|||||27|
isobutanol (ppm)	1891	1891	ref|NC_001136|	584486	584486	1	12.4085	3.70085	1.26294	A	T	alt	ref	|missense_variant|MODERATE|YDR068W|YDR068W|transcript|Transcript_YDR068W|Coding|1/1|c.774A>T|p.Glu258Asp|774/933|774/933|258/310||	MODERATE	c.774A>T|p.Glu258Asp|	YDR068W	YDR068W:DOS2:Protein of unknown function; green fluorescent protein (GFP)-fusion protein localizes to the cytoplasm
isobutanol (ppm)	2040	2040	ref|NC_001136|	727323	727323	5379	16.9203	1.88331	0.387314	C	T	ref	alt	|missense_variant|MODERATE|YDR135C|YDR135C|transcript|Transcript_YDR135C|Coding|1/1|c.229G>A|p.Ala77Thr|229/4548|229/4548|77/1515||	MODERATE	c.229G>A|p.Ala77Thr|	YDR135C	YDR135C:YCF1:Vacuolar glutathione S-conjugate transporter; ABC-C transporter of the ATP-binding cassette family; required for vacuole fusion; forms stable complexes with vacuole fusion machinery; regulates Vam7p recruitment to vacuoles; role in detoxifying metals (Cd
isobutanol (ppm)	2112	2112	ref|NC_001136|	825050	825050	8680	14.4486	2.89815	0.000205	T	C	ref	alt	|synonymous_variant|LOW|YDR180W|YDR180W|transcript|Transcript_YDR180W|Coding|1/1|c.3756T>C|p.Thr1252Thr|3756/4482|3756/4482|1252/1493||	LOW	c.3756T>C|p.Thr1252Thr|	YDR180W	YDR180W:SCC2:Subunit of cohesin loading factor (Scc2p-Scc4p); a complex required for loading of cohesin complexes onto chromosomes; involved in establishing sister chromatid cohesion during DSB repair via histone H2AX; promotes gene expression program that supports translational fidelity; evolutionarily-conserved adherin; relocalizes to cytosol in response to hypoxia; human disorder Cornelia de L…
isobutanol (ppm)	2133	2133	ref|NC_001136|	843920	843920	3397	11.0878	1.74049	1.53199	A	C	alt	ref	|missense_variant|MODERATE|YDR192C|YDR192C|transcript|Transcript_YDR192C|Coding|1/1|c.942T>G|p.Phe314Leu|942/1293|942/1293|314/430||	MODERATE	c.942T>G|p.Phe314Leu|	YDR192C	YDR192C:NUP42:FG-nucleoporin component of central core of the nuclear pore complex; also part of the nuclear pore complex (NPC) cytoplasmic filaments; contributes directly to nucleocytoplasmic transport and maintenance of the NPC permeability barrier and is involved in gene tethering at the nuclear periphery; interacts with Gle1p
isobutanol (ppm)	2146	2146	ref|NC_001136|	850450	850450	7120	5.98284	1.79428	0.481309	T	C	ref	alt	|missense_variant|MODERATE|YDR196C|YDR196C|transcript|Transcript_YDR196C|Coding|1/1|c.550A>G|p.Ser184Gly|550/726|550/726|184/241||	MODERATE	c.550A>G|p.Ser184Gly|	YDR196C	YDR196C:CAB5:Subunit of the CoA-Synthesizing Protein Complex (CoA-SPC); subunits of this complex are: Cab2p
isobutanol (ppm)	2721	2721	ref|NC_001136|	1505691	1505691	1	6.15509	0	1.22451	G	C	-1	ref	|intergenic_region|MODIFIER|YDR534C-YDR535C|YDR534C-YDR535C|intergenic_region|YDR534C-YDR535C|||n.1505691G>C||||||	MODIFIER		YDR534C	YDR534C:FIT1:Mannoprotein that is incorporated into the cell wall; incorporated via a glycosylphosphatidylinositol (GPI) anchor; involved in the retention of siderophore-iron in the cell wall
isobutanol (ppm)	2882	2882	ref|NC_001137|	59387	59387	1	10.4619	0	1.10371	C	T	ref	-1	|upstream_gene_variant|MODIFIER|YEL050W-A|YEL050W-A|transcript|Transcript_YEL050W-A|Coding||c.-162C>T|||||162|
isobutanol (ppm)	3067	3067	ref|NC_001137|	225280	225280	4377	13.0703	1.56073	1.52622	G	GA	ref	alt	|upstream_gene_variant|MODIFIER|YER036C|YER036C|transcript|Transcript_YER036C|Coding||c.-82_-81insT|||||82|
isobutanol (ppm)	3167	3167	ref|NC_001137|	328525	328525	1	17.6829	5.64057	1.38699	G	A	alt	ref	|missense_variant|MODERATE|YER086W|YER086W|transcript|Transcript_YER086W|Coding|1/1|c.49G>A|p.Gly17Ser|49/1731|49/1731|17/576||	MODERATE	c.49G>A|p.Gly17Ser|	YER086W	YER086W:ILV1:Threonine deaminase
isobutanol (ppm)	3708	3708	ref|NC_001138|	98879	98879	1	5.39484	1.73422	0.24085	A	G	alt	ref	|intergenic_region|MODIFIER|YFL021W-YFL020C|YFL021W-YFL020C|intergenic_region|YFL021W-YFL020C|||n.98879A>G||||||	MODIFIER		YFL021W	YFL021W:GAT1:Transcriptional activator of nitrogen catabolite repression genes; contains a GATA-1-type zinc finger DNA-binding motif; activity and localization regulated by nitrogen limitation and Ure2p; different translational starts produce two major and two minor isoforms that are differentially regulated and localized
isobutanol (ppm)	4005	4005	ref|NC_001139|	163315	163315	18381	9.38237	1.63548	2.16689	T	C	alt	ref	|downstream_gene_variant|MODIFIER|YGL179C|YGL179C|transcript|Transcript_YGL179C|Coding||c.*94A>G|||||94|
isobutanol (ppm)	4142	4142	ref|NC_001139|	348161	348161	1	5.37445	0	0.110858	A	ATAATAATAATGATACAAGTAATAACAACAATAT	ref	ref	|disruptive_inframe_insertion|MODERATE|YGL086W|YGL086W|transcript|Transcript_YGL086W|Coding|1/1|c.1053_1085dupTGATACAAGTAATAACAACAATATTAATAATAA|p.Asn362_Asn363insAspThrSerAsnAsnAsnAsnIleAsnAsnAsn|1086/2250|1086/2250|362/749||INFO_REALIGN_3_PRIME	MODERATE	c.1053_1085dupTGATACAAGTAATAACAACAATATTAATAATAA|p.Asn362_Asn363insAspThrSerAsnAsnAsnAsnIleAsnAsnAsn|	YGL086W	YGL086W:MAD1:Coiled-coil protein involved in spindle-assembly checkpoint; required for inhibition of karyopherin/importin Pse1p (aka Kap121p) upon spindle assembly checkpoint arrest; phosphorylated by Mps1p upon checkpoint activation which leads to inhibition of anaphase promoting complex activity; forms a complex with Mad2p; gene dosage imbalance between MAD1 and MAD2 leads to chromosome instabi…
isobutanol (ppm)	4561	4561	ref|NC_001139|	792927	792927	15757	11.7175	1.74622	1.43204	T	C	ref	alt	|missense_variant|MODERATE|YGR150C|YGR150C|transcript|Transcript_YGR150C|Coding|1/1|c.127A>G|p.Asn43Asp|127/2595|127/2595|43/864||	MODERATE	c.127A>G|p.Asn43Asp|	YGR150C	YGR150C:CCM1:Mitochondrial 15S rRNA-binding protein; required for intron removal of COB and COX1 pre-mRNAs; has separable roles in stabilizing mitochondrial 15S rRNA and in maturation of the COB and COX1 mRNAs; contains pentatricopeptide repeat (PPR) motifs; mutant is respiratory deficient and has defective plasma membrane electron transport
isobutanol (ppm)	4590	4590	ref|NC_001139|	823954	823954	126	15.6547	2.34752	0.417433	T	C	alt	ref	|upstream_gene_variant|MODIFIER|YGR162W|YGR162W|transcript|Transcript_YGR162W|Coding||c.-105T>C|||||105|
isobutanol (ppm)	4835	4835	ref|NC_001139|	1066563	1066563	173	24.553	2.1529	9.43505	C	G	alt	ref	|intergenic_region|MODIFIER|YGR286C-YGR287C|YGR286C-YGR287C|intergenic_region|YGR286C-YGR287C|||n.1066563C>G||||||	MODIFIER		YGR286C	YGR286C:BIO2:Biotin synthase; catalyzes the conversion of dethiobiotin to biotin
isobutanol (ppm)	4899	4899	ref|NC_001140|	61846	61846	12871	5.52084	1.5785	4.0822	T	G	ref	alt	|missense_variant|MODERATE|YHL023C|YHL023C|transcript|Transcript_YHL023C|Coding|1/1|c.718A>C|p.Asn240His|718/3441|718/3441|240/1146||	MODERATE	c.718A>C|p.Asn240His|	YHL023C	YHL023C:NPR3:Subunit of the Iml1p/SEACIT complex; SEACIT (Iml1p-Npr2p-Npr3p) is a subcomplex of SEAC
isobutanol (ppm)	5073	5073	ref|NC_001140|	197262	197262	1	12.7037	0	1.04011	TTTATTATTATCATTA	T	ref	ref	|downstream_gene_variant|MODIFIER|YHR045W|YHR045W|transcript|Transcript_YHR045W|Coding||c.*30_*44delTTATTATTATCATTA|||||30|
isobutanol (ppm)	5354	5354	ref|NC_001140|	488714	488714	344	12.4799	1.92237	0.47994	T	C	alt	ref	|missense_variant|MODERATE|YHR193C-A|YHR193C-A|transcript|Transcript_YHR193C-A|Coding|1/1|c.314A>G|p.Tyr105Cys|314/375|314/375|105/124||
isobutanol (ppm)	5387	5387	ref|NC_001140|	522597	522597	13942	6.79918	0.87863	0.575934	C	CAT	ref	alt	|intergenic_region|MODIFIER|YHR210C-YHR211W|YHR210C-YHR211W|intergenic_region|YHR210C-YHR211W|||n.522597_522598insAT||||||	MODIFIER		YHR210C	YHR210C::Putative aldose 1-epimerase superfamily protein; non-essential gene; highly expressed under anaeorbic conditions
isobutanol (ppm)	5811	5811	ref|NC_001141|	289513	289513	3389	10.3286	1.91536	1.59395	G	C	alt	ref	|missense_variant|MODERATE|YIL034C|YIL034C|transcript|Transcript_YIL034C|Coding|1/1|c.577C>G|p.Gln193Glu|577/864|577/864|193/287||	MODERATE	c.577C>G|p.Gln193Glu|	YIL034C	YIL034C:CAP2:Beta subunit of the capping protein heterodimer (Cap1p and Cap2p); capping protein (CP) binds to the barbed ends of actin filaments preventing further polymerization; localized predominantly to cortical actin patches; protein increases in abundance and relocalizes from bud neck to plasma membrane upon DNA replication stress
isobutanol (ppm)	5883	5883	ref|NC_001141|	367860	367860	5479	7.45162	1.3667	0.04808	A	G	alt	ref	|synonymous_variant|LOW|YIR006C|YIR006C|transcript|Transcript_YIR006C|Coding|1/1|c.2049T>C|p.Ile683Ile|2049/4443|2049/4443|683/1480||	LOW	c.2049T>C|p.Ile683Ile|	YIR006C	YIR006C:PAN1:Part of actin cytoskeleton-regulatory complex Pan1p-Sla1p-End3p; associates with actin patches on cell cortex; promotes protein-protein interactions essential for endocytosis; binds to and activates Arp2/3 complex in vitro; phosphorylation of Thr-1225 is regulated by MAPK Hog1p in response to osmotic stress; previously thought to be a subunit of poly(A) ribonuclease
isobutanol (ppm)	6000	6000	ref|NC_001142|	46831	46831	8347	14.5381	3.75219	0.89676	A	G	alt	ref	|synonymous_variant|LOW|YJL207C|YJL207C|transcript|Transcript_YJL207C|Coding|1/1|c.603T>C|p.Ile201Ile|603/6045|603/6045|201/2014||	LOW	c.603T>C|p.Ile201Ile|	YJL207C	YJL207C:LAA1:AP-1 accessory protein; colocalizes with clathrin to the late-Golgi apparatus; involved in TGN-endosome transport; physically interacts with AP-1; similar to the mammalian p200; may interact with ribosomes; YJL207C is a non-essential gene
isobutanol (ppm)	6282	6282	ref|NC_001142|	423015	423015	1	7.77446	0	2.08447	TC	T	ref	alt	|upstream_gene_variant|MODIFIER|YJL007C|YJL007C|transcript|Transcript_YJL007C|Coding||c.-4delG|||||4|
isobutanol (ppm)	6456	6456	ref|NC_001142|	640030	640030	1	7.58628	0	2.27068	T	C	alt	-1	|missense_variant|MODERATE|YJR115W|YJR115W|transcript|Transcript_YJR115W|Coding|1/1|c.89T>C|p.Ile30Thr|89/510|89/510|30/169||	MODERATE	c.89T>C|p.Ile30Thr|	YJR115W	YJR115W::Putative protein of unknown function; YJR115W has a paralog
isobutanol (ppm)	6543	6543	ref|NC_001142|	705423	705423	308	9.11374	2.95324	9.11086	A	G	alt	ref	|downstream_gene_variant|MODIFIER|YJR147W|YJR147W|transcript|Transcript_YJR147W|Coding||c.*151A>G|||||151|
isobutanol (ppm)	6547	6547	ref|NC_001142|	712180	712180	14547	9.37489	1.35923	5.92064	G	A	alt	ref	|downstream_gene_variant|MODIFIER|YJR151C|YJR151C|transcript|Transcript_YJR151C|Coding||c.*75C>T|||||75|
isobutanol (ppm)	7045	7045	ref|NC_001143|	245775	245775	1	9.65265	5.05091	0.285562	G	A	ref	alt	|intergenic_region|MODIFIER|YKL104C-YKL103C|YKL104C-YKL103C|intergenic_region|YKL104C-YKL103C|||n.245775G>A||||||	MODIFIER		YKL104C	YKL104C:GFA1:Glutamine-fructose-6-phosphate amidotransferase; catalyzes the formation of glucosamine-6-P and glutamate from fructose-6-P and glutamine in the first step of chitin biosynthesis; GFA1 has a paralogous region
isobutanol (ppm)	7125	7125	ref|NC_001143|	356064	356064	6984	7.77932	1.52059	0.57316	G	C	ref	alt	|intergenic_region|MODIFIER|YKL045W-YKL044W|YKL045W-YKL044W|intergenic_region|YKL045W-YKL044W|||n.356064G>C||||||	MODIFIER		YKL045W	YKL045W:PRI2:Subunit of DNA primase; DNA primase is required for DNA synthesis and double-strand break repair
isobutanol (ppm)	7165	7165	ref|NC_001143|	394452	394452	1	5.36964	0	0.91775	T	TGAAAGAAAGCAG
isobutanol (ppm)	7294	7294	ref|NC_001143|	534563	534563	772	8.20627	1.41139	0.019952	A	G	alt	ref	|missense_variant|MODERATE|YKR053C|YKR053C|transcript|Transcript_YKR053C|Coding|1/1|c.719T>C|p.Phe240Ser|719/1215|719/1215|240/404||	MODERATE	c.719T>C|p.Phe240Ser|	YKR053C	YKR053C:YSR3:Dihydrosphingosine 1-phosphate phosphatase; membrane protein involved in sphingolipid metabolism; YSR3 has a paralog
isobutanol (ppm)	7503	7503	ref|NC_001144|	97108	97108	1	5.60832	0	0.013098	C	T	ref	alt	|synonymous_variant|LOW|YLL024C|YLL024C|transcript|Transcript_YLL024C|Coding|1/1|c.378G>A|p.Lys126Lys|378/1920|378/1920|126/639||	LOW	c.378G>A|p.Lys126Lys|	YLL024C	YLL024C:SSA2:ATP-binding protein; involved in protein folding and vacuolar import of proteins; member of heat shock protein 70 (HSP70) family; associated with the chaperonin-containing T-complex; present in the cytoplasm
isobutanol (ppm)	7689	7689	ref|NC_001144|	271394	271394	18473	5.52263	1.25805	1.02313	G	A	ref	alt	|synonymous_variant|LOW|YLR068W|YLR068W|transcript|Transcript_YLR068W|Coding|1/1|c.387G>A|p.Gln129Gln|387/456|387/456|129/151||	LOW	c.387G>A|p.Gln129Gln|	YLR068W	YLR068W:FYV7:Essential protein required for maturation of 18S rRNA; required for survival upon exposure to K1 killer toxin
isobutanol (ppm)	7694	7694	ref|NC_001144|	276459	276459	813	9.97865	1.38842	0.280143	A	G	ref	alt	|missense_variant|MODERATE|YLR071C|YLR071C|transcript|Transcript_YLR071C|Coding|1/1|c.2168T>C|p.Ile723Thr|2168/3249|2168/3249|723/1082||	MODERATE	c.2168T>C|p.Ile723Thr|	YLR071C	YLR071C:RGR1:Subunit of the RNA polymerase II mediator complex; associates with core polymerase subunits to form the RNA polymerase II holoenzyme; required for glucose repression
isobutanol (ppm)	7716	7716	ref|NC_001144|	292112	292112	18599	7.54602	2.11772	1.63575	T	C	ref	alt	|downstream_gene_variant|MODIFIER|YLR081W|YLR081W|transcript|Transcript_YLR081W|Coding||c.*176T>C|||||176|
isobutanol (ppm)	7733	7733	ref|NC_001144|	322104	322104	1306	10.0928	1.39697	0.606111	ATTT	A
isobutanol (ppm)	7748	7748	ref|NC_001144|	342533	342533	5926	5.29678	1.45337	0.031079	G	A	ref	alt	|missense_variant|MODERATE|YLR100W|YLR100W|transcript|Transcript_YLR100W|Coding|1/1|c.724G>A|p.Glu242Lys|724/1044|724/1044|242/347||
isobutanol (ppm)	7757	7757	ref|NC_001144|	355621	355621	18361	12.9099	2.89513	0.120581	T	C	ref	alt	|synonymous_variant|LOW|YLR106C|YLR106C|transcript|Transcript_YLR106C|Coding|1/1|c.8118A>G|p.Arg2706Arg|8118/14733|8118/14733|2706/4910||	LOW	c.8118A>G|p.Arg2706Arg|	YLR106C	YLR106C:MDN1:Huge dynein-related AAA-type ATPase (midasin); forms extended pre-60S particle with the Rix1 complex (Rix1p-Ipi1p-Ipi3p); acts in removal of ribosomal biogenesis factors at successive steps of pre-60S assembly and export from nucleus
isobutanol (ppm)	7849	7849	ref|NC_001144|	441523	441523	1	8.3296	0	0.144327	C	CTTT
isobutanol (ppm)	7920	7920	ref|NC_001144|	528235	528235	1940	6.54378	1.45981	0.026976	G	T	ref	alt	|upstream_gene_variant|MODIFIER|YLR188W|YLR188W|transcript|Transcript_YLR188W|Coding||c.-65G>T|||||65|
isobutanol (ppm)	8039	8039	ref|NC_001144|	645231	645231	1	11.4004	0	1.25095	TAAAA	TAAA
isobutanol (ppm)	8073	8073	ref|NC_001144|	695013	695013	1	6.99547	0	0.835549	C	T	ref	ref	|downstream_gene_variant|MODIFIER|YLR276C|YLR276C|transcript|Transcript_YLR276C|Coding||c.*33G>A|||||33|
isobutanol (ppm)	8090	8090	ref|NC_001144|	722835	722835	1	8.60483	1.4787	0.287333	A	AT
isobutanol (ppm)	8097	8097	ref|NC_001144|	725191	725191	5249	5.82983	1.7727	0.000954	T	C	ref	alt	|missense_variant|MODERATE|YLR298C|YLR298C|transcript|Transcript_YLR298C|Coding|1/1|c.226A>G|p.Thr76Ala|226/696|226/696|76/231||	MODERATE	c.226A>G|p.Thr76Ala|	YLR298C	YLR298C:YHC1:Component of the U1 snRNP complex required for pre-mRNA splicing; putative ortholog of human U1C protein
isobutanol (ppm)	8317	8317	ref|NC_001144|	981461	981461	1	5.55527	0	1.13534	A	G	ref	ref	|intergenic_region|MODIFIER|Gene_tN_GUU_L-YLR425W|Gene_tN_GUU_L-YLR425W|intergenic_region|Gene_tN_GUU_L-YLR425W|||n.981461A>G||||||	MODIFIER		YLR425W	YLR425W:TUS1:Guanine nucleotide exchange factor (GEF) that modulates Rho1p activity; involved in the cell integrity signaling pathway; interacts with Rgl1p; localization of Tus1p to the bed neck is regulated by Rgl1p; multicopy suppressor of tor2 mutation and ypk1 ypk2 double mutation; potential Cdc28p substrate
isobutanol (ppm)	8752	8752	ref|NC_001145|	431873	431873	1	19.8759	3.1856	0.10255	C	G	alt	ref	|missense_variant|MODERATE|YMR082C|YMR082C|transcript|Transcript_YMR082C|Coding|1/1|c.253G>C|p.Ala85Pro|253/357|253/357|85/118||	MODERATE	c.253G>C|p.Ala85Pro|	YMR082C	YMR082C::Dubious open reading frame; unlikely to encode a functional protein
isobutanol (ppm)	9621	9621	ref|NC_001146|	502917	502917	1536	19.8441	1.84656	3.97151	A	T	ref	alt	|downstream_gene_variant|MODIFIER|YNL066W|YNL066W|transcript|Transcript_YNL066W|Coding||c.*140A>T|||||140|
isobutanol (ppm)	9706	9706	ref|NC_001146|	587028	587028	13537	6.89004	1.93826	0.453689	A	G	alt	ref	|downstream_gene_variant|MODIFIER|YNL024C|YNL024C|transcript|Transcript_YNL024C|Coding||c.*79T>C|||||79|
isobutanol (ppm)	9777	9777	ref|NC_001146|	628840	628840	1	9.20989	0	0.014659	A	T	ref	ref	|intergenic_region|MODIFIER|YNL001W-YNR001C|YNL001W-YNR001C|intergenic_region|YNL001W-YNR001C|||n.628840A>T||||||	MODIFIER		YNL001W	YNL001W:DOM34:Protein that facilitates ribosomal subunit dissociation; Dom34-Hbs1 complex and Rli1p have roles in dissociating inactive ribosomes to facilitate translation restart
isobutanol (ppm)	9802	9802	ref|NC_001146|	648789	648789	2205	5.73504	1.54667	2.42761	A	G	alt	ref	|missense_variant|MODERATE|YNR012W|YNR012W|transcript|Transcript_YNR012W|Coding|1/1|c.1358A>G|p.Glu453Gly|1358/1506|1358/1506|453/501||	MODERATE	c.1358A>G|p.Glu453Gly|	YNR012W	YNR012W:URK1:Uridine/cytidine kinase; component of the pyrimidine ribonucleotide salvage pathway that converts uridine into UMP and cytidine into CMP; involved in the pyrimidine deoxyribonucleotide salvage pathway
isobutanol (ppm)	10194	10194	ref|NC_001147|	173340	173340	1	17.0561	0	5.31478	A	C	alt	ref	|missense_variant|MODERATE|YOL081W|YOL081W|transcript|Transcript_YOL081W|Coding|1/1|c.2271A>C|p.Gln757His|2271/9240|2271/9240|757/3079||	MODERATE	c.2271A>C|p.Gln757His|	YOL081W	YOL081W:IRA2:GTPase-activating protein; negatively regulates RAS by converting it from the GTP- to the GDP-bound inactive form
isobutanol (ppm)	10348	10348	ref|NC_001147|	316405	316405	266	8.9256	1.30121	0.442203	CTACCGACGAGGCT	C	alt	ref	|intergenic_region|MODIFIER|YOL005C-YOL004W|YOL005C-YOL004W|intergenic_region|YOL005C-YOL004W|||n.316406_316418delTACCGACGAGGCT||||||	MODIFIER		YOL005C	YOL005C:RPB11:RNA polymerase II subunit B12.5; part of central core; similar to Rpc19p and bacterial alpha subunit
isobutanol (ppm)	10991	10991	ref|NC_001147|	1012745	1012745	1	11.075	1.94477	0.647282	T	G	ref	alt	|missense_variant|MODERATE|YOR359W|YOR359W|transcript|Transcript_YOR359W|Coding|1/1|c.1557T>G|p.Asp519Glu|1557/1572|1557/1572|519/523||	MODERATE	c.1557T>G|p.Asp519Glu|	YOR359W	YOR359W:VTS1:Flap-structured DNA-binding and RNA-binding protein; stimulates deadenylation-dependent mRNA degradation mediated by the CCR4-NOT deadenylase complex; member of the Smaug (Smg) family of post-transcriptional regulators which bind RNA through a conserved sterile alpha motif (SAM) domain that interacts with Smg recognition element (SREs) containing transcripts; stimulates Dna2p endonuc…
isobutanol (ppm)	11245	11245	ref|NC_001148|	132456	132456	1	19.2972	0	1.43212	TAA	T
isopentyl acetate (ppm)	309	309	ref|NC_001134|	138209	138209	1	17.1448	2.58547	0.652414	G	A	ref	alt	|downstream_gene_variant|MODIFIER|YBL042C|YBL042C|transcript|Transcript_YBL042C|Coding||c.*132C>T|||||132|
isopentyl acetate (ppm)	366	366	ref|NC_001134|	184146	184146	11449	6.04613	1.35448	0.000576	T	C	alt	ref	|downstream_gene_variant|MODIFIER|YBL020W|YBL020W|transcript|Transcript_YBL020W|Coding||c.*21T>C|||||21|
isopentyl acetate (ppm)	392	392	ref|NC_001134|	207561	207561	6818	5.59136	2.02161	0.034628	T	C	alt	ref	|missense_variant|MODERATE|YBL009W|YBL009W|transcript|Transcript_YBL009W|Coding|1/1|c.368T>C|p.Val123Ala|368/2031|368/2031|123/676||	MODERATE	c.368T>C|p.Val123Ala|	YBL009W	YBL009W:ALK2:Protein kinase; along with its paralog
isopentyl acetate (ppm)	420	420	ref|NC_001134|	274614	274614	8960	5.26274	2.07156	0.013495	C	T	alt	ref	|missense_variant|MODERATE|YBR018C|YBR018C|transcript|Transcript_YBR018C|Coding|1/1|c.914G>A|p.Gly305Asp|914/1101|914/1101|305/366||	MODERATE	c.914G>A|p.Gly305Asp|	YBR018C	YBR018C:GAL7:Galactose-1-phosphate uridyl transferase; synthesizes glucose-1-phosphate and UDP-galactose from UDP-D-glucose and alpha-D-galactose-1-phosphate in the second step of galactose catabolism; human homolog UGP2 can complement yeast null mutant
isopentyl acetate (ppm)	470	470	ref|NC_001134|	335995	335995	7461	5.22287	1.97006	0.392986	G	C	ref	alt	|missense_variant|MODERATE|YBR049C|YBR049C|transcript|Transcript_YBR049C|Coding|1/1|c.824C>G|p.Ala275Gly|824/2433|824/2433|275/810||	MODERATE	c.824C>G|p.Ala275Gly|	YBR049C	YBR049C:REB1:RNA polymerase I enhancer binding protein; DNA binding protein that binds to genes transcribed by both RNA polymerase I and RNA polymerase II; required for termination of RNA polymerase I transcription; Reb1p bound to DNA acts to block RNA polymerase II readthrough transcription
isopentyl acetate (ppm)	658	658	ref|NC_001134|	552681	552681	3873	6.55977	1.87796	0.315188	G	A	alt	ref	|synonymous_variant|LOW|YBR156C|YBR156C|transcript|Transcript_YBR156C|Coding|1/1|c.520C>T|p.Leu174Leu|520/2097|520/2097|174/698||	LOW	c.520C>T|p.Leu174Leu|	YBR156C	YBR156C:SLI15:Subunit of the conserved chromosomal passenger complex (CPC); complex regulates kinetochore-microtubule attachments
isopentyl acetate (ppm)	790	790	ref|NC_001134|	718117	718117	1	8.1141	0	0.245918	G	A	ref	ref	|upstream_gene_variant|MODIFIER|YBR249C|YBR249C|transcript|Transcript_YBR249C|Coding||c.-123C>T|||||123|
isopentyl acetate (ppm)	863	863	ref|NC_001134|	794032	794032	6780	7.30771	1.97884	0.535617	C	T	ref	alt	|missense_variant|MODERATE|YBR295W|YBR295W|transcript|Transcript_YBR295W|Coding|1/1|c.1184C>T|p.Pro395Leu|1184/3651|1184/3651|395/1216||	MODERATE	c.1184C>T|p.Pro395Leu|	YBR295W	YBR295W:PCA1:Cadmium transporting P-type ATPase; may also have a role in copper and iron homeostasis; stabilized by Cd binding
isopentyl acetate (ppm)	983	983	ref|NC_001135|	80341	80341	1	8.23891	5.40882	19.3506	T	C	ref	alt	|missense_variant|MODERATE|YCL024W|YCL024W|transcript|Transcript_YCL024W|Coding|1/1|c.1180T>C|p.Ser394Pro|1180/3114|1180/3114|394/1037||	MODERATE	c.1180T>C|p.Ser394Pro|	YCL024W	YCL024W:KCC4:Protein kinase of the bud neck involved in the septin checkpoint; associates with septin proteins
isopentyl acetate (ppm)	984	984	ref|NC_001135|	80444	80444	1	10.6643	7.3046	20.3967	C	T	alt	ref	|missense_variant|MODERATE|YCL024W|YCL024W|transcript|Transcript_YCL024W|Coding|1/1|c.1283C>T|p.Ser428Phe|1283/3114|1283/3114|428/1037||	MODERATE	c.1283C>T|p.Ser428Phe|	YCL024W	YCL024W:KCC4:Protein kinase of the bud neck involved in the septin checkpoint; associates with septin proteins
isopentyl acetate (ppm)	1002	1002	ref|NC_001135|	92556	92556	1	36.3897	0	25.1725	G	C	ref	alt	|downstream_gene_variant|MODIFIER|YCL018W|YCL018W|transcript|Transcript_YCL018W|Coding||c.*138G>C|||||138|
isopentyl acetate (ppm)	1070	1070	ref|NC_001135|	178885	178885	1	13.3097	2.76122	0.0637	GA	G	alt	ref	|downstream_gene_variant|MODIFIER|Gene_snR189|Gene_snR189|transcript|snR189|Noncoding||n.*276delA|||||88|
isopentyl acetate (ppm)	1143	1143	ref|NC_001135|	247980	247980	1	5.68262	0	0.022655	GTATATATATA	GTATA
isopentyl acetate (ppm)	1227	1227	ref|NC_001135|	304825	304825	1	7.09423	1.68286	0.286938	G	C	alt	ref	|missense_variant|MODERATE|YCR102C|YCR102C|transcript|Transcript_YCR102C|Coding|1/1|c.643C>G|p.Gln215Glu|643/1107|643/1107|215/368||	MODERATE	c.643C>G|p.Gln215Glu|	YCR102C	YCR102C::Putative protein of unknown function; involved in copper metabolism; similar to C. carbonum toxD gene; member of the quinone oxidoreductase family
isopentyl acetate (ppm)	1694	1694	ref|NC_001136|	413957	413957	9517	5.48144	1.46966	7.8e-05	C	T	ref	alt	|missense_variant|MODERATE|YDL021W|YDL021W|transcript|Transcript_YDL021W|Coding|1/1|c.5C>T|p.Thr2Ile|5/936|5/936|2/311||	MODERATE	c.5C>T|p.Thr2Ile|	YDL021W	YDL021W:GPM2:Homolog of Gpm1p phosphoglycerate mutase; converts 3-phosphoglycerate to 2-phosphoglycerate in glycolysis; may be non-functional; GPM2 has a paralog
isopentyl acetate (ppm)	1902	1902	ref|NC_001136|	591983	591983	1	17.6157	5.44001	0.340358	T	C	alt	ref	|intergenic_region|MODIFIER|YDR072C-YDR073W|YDR072C-YDR073W|intergenic_region|YDR072C-YDR073W|||n.591983T>C||||||	MODIFIER		YDR072C	YDR072C:IPT1:Inositolphosphotransferase; involved in synthesis of mannose-(inositol-P)2-ceramide (M(IP)2C)
isopentyl acetate (ppm)	1938	1938	ref|NC_001136|	622563	622563	4350	12.4214	1.50886	0.029095	C	T	alt	ref	|missense_variant|MODERATE|YDR089W|YDR089W|transcript|Transcript_YDR089W|Coding|1/1|c.452C>T|p.Pro151Leu|452/2610|452/2610|151/869||	MODERATE	c.452C>T|p.Pro151Leu|	YDR089W	YDR089W::Protein of unknown function; deletion confers resistance to nickel; contains an SPX domain
isopentyl acetate (ppm)	2686	2686	ref|NC_001136|	1483867	1483867	12241	6.05606	2.75362	0.124547	C	T	alt	ref	|synonymous_variant|LOW|YDR522C|YDR522C|transcript|Transcript_YDR522C|Coding|1/1|c.1437G>A|p.Lys479Lys|1437/1509|1437/1509|479/502||	LOW	c.1437G>A|p.Lys479Lys|	YDR522C	YDR522C:SPS2:Protein expressed during sporulation; SPS2 has a paralog
isopentyl acetate (ppm)	3031	3031	ref|NC_001137|	207235	207235	1	16.7441	0	1.10157	A	G	ref	ref	|upstream_gene_variant|MODIFIER|Gene_tH_GUG_E1|Gene_tH_GUG_E1|transcript|tH_GUG_E1|Noncoding||n.-193A>G|||||122|
isopentyl acetate (ppm)	3109	3109	ref|NC_001137|	254385	254385	16721	9.94473	0.432031	0.368903	C	A	alt	ref	|start_lost|HIGH|YER050C|YER050C|transcript|Transcript_YER050C|Coding|1/1|c.3G>T|p.Met1?|3/417|3/417|1/138||;LOF=(YER050C|YER050C|1|1.00)	HIGH	c.3G>T|p.Met1?|	YER050C	YER050C:RSM18:Mitochondrial ribosomal protein of the small subunit; has similarity to E. coli S18 ribosomal protein
isopentyl acetate (ppm)	3339	3339	ref|NC_001137|	554104	554104	1870	8.77664	1.61439	0.294015	A	T	ref	alt	|upstream_gene_variant|MODIFIER|YER183C|YER183C|transcript|Transcript_YER183C|Coding||c.-135T>A|||||135|
isopentyl acetate (ppm)	3602	3602	ref|NC_001138|	20485	20485	1	6.61158	0	1.80746	AG	A	ref	alt	|intergenic_region|MODIFIER|YFL055W-YFL054C|YFL055W-YFL054C|intergenic_region|YFL055W-YFL054C|||n.20486delG||||||	MODIFIER		YFL055W	YFL055W:AGP3:Low-affinity amino acid permease; may act to supply the cell with amino acids as nitrogen source in nitrogen-poor conditions; transcription is induced under conditions of sulfur limitation; plays a role in regulating Ty1 transposition
isopentyl acetate (ppm)	3679	3679	ref|NC_001138|	76486	76486	1	7.12954	0	0.058137	T	TC	ref	alt	|intergenic_region|MODIFIER|YFL031W-YFL030W|YFL031W-YFL030W|intergenic_region|YFL031W-YFL030W|||n.76486_76487insC||||||	MODIFIER		YFL031W	YFL031W:HAC1:Basic leucine zipper (bZIP) transcription factor (ATF/CREB1 homolog); regulates the unfolded protein response
isopentyl acetate (ppm)	3889	3889	ref|NC_001139|	31914	31914	1	11.9572	3.18572	0.075242	G	A	alt	ref	|missense_variant|MODERATE|YGL250W|YGL250W|transcript|Transcript_YGL250W|Coding|1/1|c.5G>A|p.Ser2Asn|5/726|5/726|2/241||	MODERATE	c.5G>A|p.Ser2Asn|	YGL250W	YGL250W:RMR1:Protein required for meiotic recombination and gene conversion; null mutant displays reduced PIS1 expression and growth defects on non-fermentable carbon sources and minimal media; GFP-fusion protein localizes to both cytoplasm and nucleus
isopentyl acetate (ppm)	3901	3901	ref|NC_001139|	36074	36074	1	11.5558	9.90229	0.281448	C	T	ref	alt	|missense_variant|MODERATE|YGL248W|YGL248W|transcript|Transcript_YGL248W|Coding|1/1|c.422C>T|p.Ser141Phe|422/1110|422/1110|141/369||	MODERATE	c.422C>T|p.Ser141Phe|	YGL248W	YGL248W:PDE1:Low-affinity cyclic AMP phosphodiesterase; controls glucose and intracellular acidification-induced cAMP signaling
isopentyl acetate (ppm)	3949	3949	ref|NC_001139|	89733	89733	1	6.93269	0	0.504637	C	CA
isopentyl acetate (ppm)	3985	3985	ref|NC_001139|	140907	140907	9506	11.658	1.32538	0.592142	T	C	ref	alt	|missense_variant|MODERATE|YGL194C|YGL194C|transcript|Transcript_YGL194C|Coding|1/1|c.820A>G|p.Thr274Ala|820/1359|820/1359|274/452||	MODERATE	c.820A>G|p.Thr274Ala|	YGL194C	YGL194C:HOS2:Histone deacetylase and subunit of Set3 and Rpd3L complexes; required for gene activation via specific deacetylation of lysines in H3 and H4 histone tails; subunit of the Set3 complex
isopentyl acetate (ppm)	4293	4293	ref|NC_001139|	472246	472246	9332	6.80257	3.67784	0.173802	G	C	ref	alt	|missense_variant|MODERATE|YGL013C|YGL013C|transcript|Transcript_YGL013C|Coding|1/1|c.53C>G|p.Thr18Arg|53/3207|53/3207|18/1068||	MODERATE	c.53C>G|p.Thr18Arg|	YGL013C	YGL013C:PDR1:Transcription factor that regulates the pleiotropic drug response; zinc cluster protein that is a master regulator involved in recruiting other zinc cluster proteins to pleiotropic drug response elements (PDREs) to fine tune the regulation of multidrug resistance genes; relocalizes to the cytosol in response to hypoxia; PDR1 has a paralog
isopentyl acetate (ppm)	4351	4351	ref|NC_001139|	581909	581909	3887	8.64978	1.4466	0.163099	T	C	ref	alt	|intergenic_region|MODIFIER|YGR043C-YGR044C|YGR043C-YGR044C|intergenic_region|YGR043C-YGR044C|||n.581909T>C||||||	MODIFIER		YGR043C	YGR043C:NQM1:Transaldolase of unknown function; transcription is repressed by Mot1p and induced by alpha-factor and during diauxic shift; NQM1 has a paralog
isopentyl acetate (ppm)	4743	4743	ref|NC_001139|	968722	968722	1	11.2801	0	0.017581	ATTT	ATTTT
isopentyl acetate (ppm)	5185	5185	ref|NC_001140|	341299	341299	19	5.92645	2.52356	0.11959	T	C	ref	alt	|missense_variant|MODERATE|YHR115C|YHR115C|transcript|Transcript_YHR115C|Coding|1/1|c.61A>G|p.Ile21Val|61/1251|61/1251|21/416||	MODERATE	c.61A>G|p.Ile21Val|	YHR115C	YHR115C:DMA1:Ubiquitin-protein ligase (E3); controls septin dynamics
isopentyl acetate (ppm)	5227	5227	ref|NC_001140|	378120	378120	1	6.6255	0	0.003666	GTGTTTT	G	-1	alt	|downstream_gene_variant|MODIFIER|YHR139C|YHR139C|transcript|Transcript_YHR139C|Coding||c.*93_*98delAAAACA|||||98|
isopentyl acetate (ppm)	5817	5817	ref|NC_001141|	300482	300482	1	6.48608	0	1.1476	G	A	ref	ref	|downstream_gene_variant|MODIFIER|Gene_tK_CUU_I|Gene_tK_CUU_I|transcript|tK_CUU_I|Noncoding||n.*254G>A|||||182|
isopentyl acetate (ppm)	5864	5864	ref|NC_001141|	355716	355716	1	9.30194	0	0.417371	A	G	ref	ref	|intergenic_region|MODIFIER|YIL001W-YIR001C|YIL001W-YIR001C|intergenic_region|YIL001W-YIR001C|||n.355716A>G||||||	MODIFIER		YIL001W	YIL001W::Putative protein of unknown function; contains a BTB/POZ domain which generally function in protein interactions; deletion slightly improved competitive fitness in rich media; GFP-tagged protein is localized to the cytoplasm
isopentyl acetate (ppm)	5890	5890	ref|NC_001141|	379413	379413	862	6.85974	1.99426	0.221882	T	C	ref	alt	|synonymous_variant|LOW|YIR012W|YIR012W|transcript|Transcript_YIR012W|Coding|1/1|c.928T>C|p.Leu310Leu|928/1296|928/1296|310/431||	LOW	c.928T>C|p.Leu310Leu|	YIR012W	YIR012W:SQT1:Specific chaperone for ribosomal protein Rpl10p; binds nascent Rpl10p during translation; contains multiple WD repeats; interacts with Qsr1p in a two-hybrid assay; protein abundance increases in response to DNA replication stress
isopentyl acetate (ppm)	5892	5892	ref|NC_001141|	380935	380935	1	7.95442	0	0.576011	G	A
isopentyl acetate (ppm)	5968	5968	ref|NC_001141|	423054	423054	3595	5.55843	2.29787	2.08621	T	C	alt	ref	|upstream_gene_variant|MODIFIER|YIR036C|YIR036C|transcript|Transcript_YIR036C|Coding||c.-189A>G|||||189|
isopentyl acetate (ppm)	6064	6064	ref|NC_001142|	157821	157821	2772	9.83483	1.50505	0.123582	T	C	alt	ref	|upstream_gene_variant|MODIFIER|YJL135W|YJL135W|transcript|Transcript_YJL135W|Coding||c.-56T>C|||||56|
isopentyl acetate (ppm)	6221	6221	ref|NC_001142|	386337	386337	1	5.49859	0	0.000263	C	CATATAT	ref	ref	|upstream_gene_variant|MODIFIER|YJL032W|YJL032W|transcript|Transcript_YJL032W|Coding||c.-11_-10insATATAT|||||10|
isopentyl acetate (ppm)	6323	6323	ref|NC_001142|	466331	466331	1	8.13047	0	0.579892	T	A	alt	ref	|upstream_gene_variant|MODIFIER|YJR016C|YJR016C|transcript|Transcript_YJR016C|Coding||c.-123A>T|||||123|
isopentyl acetate (ppm)	6585	6585	ref|NC_001142|	725678	725678	10686	6.37399	2.30117	0.606082	T	A	ref	alt	|upstream_gene_variant|MODIFIER|YJR154W|YJR154W|transcript|Transcript_YJR154W|Coding||c.-106T>A|||||106|
isopentyl acetate (ppm)	7024	7024	ref|NC_001143|	225819	225819	653	12.9128	2.12842	0.081182	C	T	alt	ref	|synonymous_variant|LOW|YKL113C|YKL113C|transcript|Transcript_YKL113C|Coding|1/1|c.57G>A|p.Arg19Arg|57/1149|57/1149|19/382||	LOW	c.57G>A|p.Arg19Arg|	YKL113C	YKL113C:RAD27:5' to 3' exonuclease
isopentyl acetate (ppm)	7062	7062	ref|NC_001143|	272649	272649	1846	24.1204	1.55086	0.539006	C	T	alt	ref	|stop_gained|HIGH|YKL090W|YKL090W|transcript|Transcript_YKL090W|Coding|1/1|c.772C>T|p.Gln258*|772/1332|772/1332|258/443||	HIGH	c.772C>T|p.Gln258*|	YKL090W	YKL090W:CUE2:Protein of unknown function; has two CUE domains that bind ubiquitin
isopentyl acetate (ppm)	7430	7430	ref|NC_001144|	19930	19930	1	6.46906	0	2.49282	TAA	T	ref	ref	|intergenic_region|MODIFIER|YLL061W-YLL060C|YLL061W-YLL060C|intergenic_region|YLL061W-YLL060C|||n.19931_19932delAA||||||	MODIFIER		YLL061W	YLL061W:MMP1:High-affinity S-methylmethionine permease; required for utilization of S-methylmethionine as a sulfur source; has similarity to S-adenosylmethionine permease Sam3p
isopentyl acetate (ppm)	7664	7664	ref|NC_001144|	248056	248056	3079	10.1712	1.62098	0.007764	A	C	ref	alt	|downstream_gene_variant|MODIFIER|YLR052W|YLR052W|transcript|Transcript_YLR052W|Coding||c.*103A>C|||||103|
isopentyl acetate (ppm)	7678	7678	ref|NC_001144|	259766	259766	1167	6.58437	1.50648	0.009915	G	T	alt	ref	|missense_variant|MODERATE|YLR059C|YLR059C|transcript|Transcript_YLR059C|Coding|1/1|c.782C>A|p.Ser261Tyr|782/810|782/810|261/269||	MODERATE	c.782C>A|p.Ser261Tyr|	YLR059C	YLR059C:REX2:3'-5' RNA exonuclease; involved in 3'-end processing of U4 and U5 snRNAs
isopentyl acetate (ppm)	7922	7922	ref|NC_001144|	530174	530174	1	13.8137	1.47249	2.9878	T	C	alt	ref	|synonymous_variant|LOW|YLR188W|YLR188W|transcript|Transcript_YLR188W|Coding|1/1|c.1875T>C|p.Thr625Thr|1875/2088|1875/2088|625/695||	LOW	c.1875T>C|p.Thr625Thr|	YLR188W	YLR188W:MDL1:Mitochondrial inner membrane half-type ABC transporter; mediates export of peptides generated upon proteolysis of mitochondrial proteins; plays a role in the regulation of cellular resistance to oxidative stress
isopentyl acetate (ppm)	7973	7973	ref|NC_001144|	563530	563530	1	10.8837	0	0.569012	G	GATAT
isopentyl acetate (ppm)	8181	8181	ref|NC_001144|	829553	829553	1	7.71482	1.65473	0.835689	C	T	ref	alt	|missense_variant|MODERATE|YLR351C|YLR351C|transcript|Transcript_YLR351C|Coding|1/1|c.812G>A|p.Arg271Lys|812/876|812/876|271/291||
isopentyl acetate (ppm)	8329	8329	ref|NC_001144|	987151	987151	1	23.5617	0	0.586333	G	A	ref	alt	|intron_variant|MODIFIER|YLR426W|YLR426W|transcript|Transcript_YLR426W|Coding|1/1|c.80+10G>A||||||	MODIFIER	c.80+10G>A|	YLR426W	YLR426W:TDA5:Putative protein of unknown function; detected in highly purified mitochondria in high-throughput studies; proposed to be involved in resistance to mechlorethamine and streptozotocin; null mutant sensitive to expression of top1-T722A allele
isopentyl acetate (ppm)	8361	8361	ref|NC_001144|	1013439	1013439	348	5.70237	2.2754	1.16938	C	G	ref	alt	|synonymous_variant|LOW|YLR438W|YLR438W|transcript|Transcript_YLR438W|Coding|1/1|c.939C>G|p.Ala313Ala|939/1275|939/1275|313/424||	LOW	c.939C>G|p.Ala313Ala|	YLR438W	YLR438W:CAR2:L-ornithine transaminase (OTAse); catalyzes the second step of arginine degradation
isopentyl acetate (ppm)	8469	8469	ref|NC_001145|	67103	67103	1	6.5451	0	0.827602	G	T	alt	ref	|synonymous_variant|LOW|YML103C|YML103C|transcript|Transcript_YML103C|Coding|1/1|c.447C>A|p.Ile149Ile|447/4968|447/4968|149/1655||	LOW	c.447C>A|p.Ile149Ile|	YML103C	YML103C:NUP188:Subunit of the inner ring of the nuclear pore complex (NPC); contributes to NPC organization and nucleocytoplasmic transport; homologous to human NUP188
isopentyl acetate (ppm)	8587	8587	ref|NC_001145|	209069	209069	1	6.02738	0	0.208757	CTT	CT
isopentyl acetate (ppm)	8690	8690	ref|NC_001145|	355292	355292	11013	10.5633	2.01642	0.240348	GT	G	alt	ref	|upstream_gene_variant|MODIFIER|YMR044W|YMR044W|transcript|Transcript_YMR044W|Coding||c.-91delT|||||91|
isopentyl acetate (ppm)	8794	8794	ref|NC_001145|	489756	489756	3	7.32537	3.48689	0.477152	CT	C	-1	ref	|frameshift_variant|HIGH|YMR109W|YMR109W|transcript|Transcript_YMR109W|Coding|1/1|c.3171delT|p.Thr1058fs|3171/3660|3171/3660|1057/1219||;LOF=(YMR109W|YMR109W|1|1.00)	HIGH	c.3171delT|p.Thr1058fs|	YMR109W	YMR109W:MYO5:One of two type I myosin motors; contains proline-rich tail homology 2 (TH2) and SH3 domains; MYO5 deletion has little effect on growth
isopentyl acetate (ppm)	8796	8796	ref|NC_001145|	489760	489760	1	6.78233	0	0.15694	ACCCGCTGCT	A	ref	ref	|inframe_deletion|MODERATE|YMR109W|YMR109W|transcript|Transcript_YMR109W|Coding|1/1|c.3175_3183delCCCGCTGCT|p.Pro1059_Ala1061del|3175/3660|3175/3660|1059/1219||	MODERATE	c.3175_3183delCCCGCTGCT|p.Pro1059_Ala1061del|	YMR109W	YMR109W:MYO5:One of two type I myosin motors; contains proline-rich tail homology 2 (TH2) and SH3 domains; MYO5 deletion has little effect on growth
isopentyl acetate (ppm)	8805	8805	ref|NC_001145|	501075	501075	1	11.3826	1.61566	0.019374	C	T	alt	ref	|downstream_gene_variant|MODIFIER|YMR117C|YMR117C|transcript|Transcript_YMR117C|Coding||c.*175G>A|||||175|
isopentyl acetate (ppm)	8811	8811	ref|NC_001145|	506148	506148	1	25.4351	4.02468	0.446296	T	C	ref	alt	|synonymous_variant|LOW|YMR119W|YMR119W|transcript|Transcript_YMR119W|Coding|1/1|c.816T>C|p.Phe272Phe|816/1875|816/1875|272/624||	LOW	c.816T>C|p.Phe272Phe|	YMR119W	YMR119W:ASI1:Subunit of the nuclear inner membrane Asi ubiquitin ligase complex; Asi complex targets both misfolded proteins and regulators of sterol biosynthesis for ubiquitin-mediated degradation; acts with Asi2p and Asi3p to ensure the fidelity of SPS-sensor signalling by targeting latent unprocessed forms of Stp1p and Stp2p and maintains the repressed state of gene expression in the absence o…
isopentyl acetate (ppm)	8825	8825	ref|NC_001145|	514127	514127	1	7.29044	1.37422	0.279625	T	C	ref	alt	|downstream_gene_variant|MODIFIER|YMR123W|YMR123W|transcript|Transcript_YMR123W|Coding||c.*166T>C|||||166|
isopentyl acetate (ppm)	8859	8859	ref|NC_001145|	539498	539498	1	9.86381	1.32832	0.701929	ACTG	ACTGCTG
isopentyl acetate (ppm)	8934	8934	ref|NC_001145|	609576	609576	1	9.32629	3.41705	0.556092	C	T	-1	alt	|missense_variant|MODERATE|YMR173W-A|YMR173W-A|transcript|Transcript_YMR173W-A|Coding|1/1|c.680C>T|p.Pro227Leu|680/1185|680/1185|227/394||
isopentyl acetate (ppm)	9654	9654	ref|NC_001146|	553785	553785	1	10.7575	1.37883	0.402389	G	A	ref	alt	|missense_variant|MODERATE|YNL040W|YNL040W|transcript|Transcript_YNL040W|Coding|1/1|c.406G>A|p.Glu136Lys|406/1371|406/1371|136/456||	MODERATE	c.406G>A|p.Glu136Lys|	YNL040W	YNL040W::Protein of unknown function; has strong similarity to alanyl-tRNA synthases from Eubacteria; null mutant displays decreased translation rate and increased readthrough of premature stop codons; green fluorescent protein (GFP)-fusion protein localizes to the cytoplasm; YNL040W is not an essential gene
isopentyl acetate (ppm)	10184	10184	ref|NC_001147|	168689	168689	1	9.63239	3.86627	1.50811	C	G	ref	alt	|upstream_gene_variant|MODIFIER|YOL082W|YOL082W|transcript|Transcript_YOL082W|Coding||c.-38C>G|||||38|
isopentyl acetate (ppm)	10308	10308	ref|NC_001147|	278259	278259	2000	7.50206	3.02941	0.745258	G	A	ref	alt	|synonymous_variant|LOW|YOL023W|YOL023W|transcript|Transcript_YOL023W|Coding|1/1|c.204G>A|p.Val68Val|204/2031|204/2031|68/676||	LOW	c.204G>A|p.Val68Val|	YOL023W	YOL023W:IFM1:Mitochondrial translation initiation factor 2
isopentyl acetate (ppm)	10328	10328	ref|NC_001147|	300972	300972	2126	11.1123	2.76171	0.351965	G	A	ref	alt	|missense_variant|MODERATE|YOL013W-B|YOL013W-B|transcript|Transcript_YOL013W-B|Coding|1/1|c.283G>A|p.Val95Ile|283/291|283/291|95/96||
isopentyl acetate (ppm)	10541	10541	ref|NC_001147|	583940	583940	1	9.54009	6.05547	0.000249	A	G	ref	alt	|intergenic_region|MODIFIER|YOR137C-YOR138C|YOR137C-YOR138C|intergenic_region|YOR137C-YOR138C|||n.583940A>G||||||	MODIFIER		YOR137C	YOR137C:SIA1:Protein of unassigned function; involved in activation of the Pma1p plasma membrane H+-ATPase by glucose; contains peptide signal for membrane localization
isopentyl acetate (ppm)	10845	10845	ref|NC_001147|	860902	860902	1	7.96333	0	3.3004	A	G
isopentyl acetate (ppm)	10912	10912	ref|NC_001147|	941271	941271	1	13.9031	3.39612	1.37358	G	A	alt	ref	|synonymous_variant|LOW|YOR330C|YOR330C|transcript|Transcript_YOR330C|Coding|1/1|c.2115C>T|p.Val705Val|2115/3765|2115/3765|705/1254||	LOW	c.2115C>T|p.Val705Val|	YOR330C	YOR330C:MIP1:Mitochondrial DNA polymerase gamma; single subunit of mitochondrial DNA polymerase in yeast
isopentyl acetate (ppm)	11445	11445	ref|NC_001148|	278068	278068	17538	5.41283	0.886203	1.01326	TA	T	alt	ref	|intergenic_region|MODIFIER|YPL146C-YPL145C|YPL146C-YPL145C|intergenic_region|YPL146C-YPL145C|||n.278069delA||||||	MODIFIER		YPL146C	YPL146C:NOP53:Nucleolar protein; involved in biogenesis of the 60S subunit of the ribosome; interacts with rRNA processing factors Cbf5p and Nop2p and with the nucleolar proteins Nop17p and Nip7p; null mutant is viable but growth is severely impaired
isopentyl acetate (ppm)	11483	11483	ref|NC_001148|	317370	317370	1	8.75987	1.40349	1.88446	C	T	ref	alt	|synonymous_variant|LOW|YPL124W|YPL124W|transcript|Transcript_YPL124W|Coding|1/1|c.616C>T|p.Leu206Leu|616/762|616/762|206/253||	LOW	c.616C>T|p.Leu206Leu|	YPL124W	YPL124W:SPC29:Inner plaque spindle pole body (SPB) component; links the central plaque component Spc42p to the inner plaque component Spc110p; required for SPB duplication
isopentyl acetate (ppm)	11893	11893	ref|NC_001148|	818804	818804	7561	5.70025	1.43265	0.110055	C	A	ref	alt	|missense_variant|MODERATE|YPR143W|YPR143W|transcript|Transcript_YPR143W|Coding|1/1|c.482C>A|p.Thr161Lys|482/753|482/753|161/250||
isopentyl acetate (ppm)	11963	11963	ref|NC_001148|	896989	896989	9697	10.1359	2.00547	0.230182	A	T	ref	alt	|synonymous_variant|LOW|YPR180W|YPR180W|transcript|Transcript_YPR180W|Coding|1/1|c.1029A>T|p.Pro343Pro|1029/1044|1029/1044|343/347||	LOW	c.1029A>T|p.Pro343Pro|	YPR180W	YPR180W:AOS1:Subunit of heterodimeric nuclear SUMO activating enzyme E1 with Uba2p; activates Smt3p (SUMO) before its conjugation to proteins (sumoylation)
maltose (2% w/v)	637	637	ref|NC_001134|	517869	517869	1	5.81556	1.35684	0.88011	G	A	alt	ref	|synonymous_variant|LOW|YBR140C|YBR140C|transcript|Transcript_YBR140C|Coding|1/1|c.8760C>T|p.Val2920Val|8760/9279|8760/9279|2920/3092||	LOW	c.8760C>T|p.Val2920Val|	YBR140C	YBR140C:IRA1:GTPase-activating protein; negatively regulates RAS by converting it from GTP- to the GDP-bound inactive form, required for reducing cAMP levels under nutrient limiting conditions, mediates membrane association of adenylate cyclase; mutations cause catalase T deficiency, defective glycogen synthesis and defective trehalose accumulation; IRA1 has a paralog, IRA2, that arose from the w…
maltose (2% w/v)	967	967	ref|NC_001135|	63929	63929	1	6.78477	2.87617	0.65929	C	T	ref	alt	|synonymous_variant|LOW|YCL032W|YCL032W|transcript|Transcript_YCL032W|Coding|1/1|c.489C>T|p.Ser163Ser|489/1041|489/1041|163/346||	LOW	c.489C>T|p.Ser163Ser|	YCL032W	YCL032W:STE50:Adaptor protein for various signaling pathways; involved in mating response, invasive/filamentous growth, osmotolerance; acts as an adaptor that links G protein-associated Cdc42p-Ste20p complex to the effector Ste11p to modulate signal transduction
maltose (2% w/v)	1048	1048	ref|NC_001135|	150845	150845	9398	8.16296	6.028	0.801605	T	C	alt	-1	|intergenic_region|MODIFIER|Gene_tM_CAU_C-Gene_tK_CUU_C|Gene_tM_CAU_C-Gene_tK_CUU_C|intergenic_region|Gene_tM_CAU_C-Gene_tK_CUU_C|||n.150845T>C||||||	MODIFIER		Gene_tM_CAU_C-Gene_tK_CUU_C	Gene_tM_CAU_C-Gene_tK_CUU_C
maltose (2% w/v)	2310	2310	ref|NC_001136|	977037	977037	11206	6.95775	1.65679	0.441272	T	C	alt	ref	|missense_variant|MODERATE|YDR260C|YDR260C|transcript|Transcript_YDR260C|Coding|1/1|c.193A>G|p.Asn65Asp|193/513|193/513|65/170||	MODERATE	c.193A>G|p.Asn65Asp|	YDR260C	YDR260C:SWM1:Subunit of the anaphase-promoting complex (APC); APC is an E3 ubiquitin ligase that regulates the metaphase-anaphase transition and exit from mitosis; required for activation of the daughter-specific gene expression and spore wall maturation
maltose (2% w/v)	3154	3154	ref|NC_001137|	309654	309654	522	8.82389	3.21502	0.757639	A	G	ref	alt	|missense_variant|MODERATE|YER075C|YER075C|transcript|Transcript_YER075C|Coding|1/1|c.1546T>C|p.Ser516Pro|1546/2787|1546/2787|516/928||	MODERATE	c.1546T>C|p.Ser516Pro|	YER075C	YER075C:PTP3:Phosphotyrosine-specific protein phosphatase; involved in the inactivation of mitogen-activated protein kinase (MAPK) during osmolarity sensing; dephosporylates Hog1p MAPK and regulates its localization; localized to the cytoplasm
maltose (2% w/v)	3667	3667	ref|NC_001138|	66460	66460	1	6.38617	4.24932	1.51504	A	G	ref	alt	|synonymous_variant|LOW|YFL034W|YFL034W|transcript|Transcript_YFL034W|Coding|1/1|c.984A>G|p.Leu328Leu|984/3222|984/3222|328/1073||	LOW	c.984A>G|p.Leu328Leu|	YFL034W	YFL034W:MIL1:Predicted lipase; binds variant medium clathrin chain Apm2p and contributes to its membrane recruitment; putative integral membrane protein that interacts with Rpp0p component of ribosomal stalk
maltose (2% w/v)	4120	4120	ref|NC_001139|	333120	333120	2590	6.67187	1.79994	1.70758	C	T	ref	alt	|missense_variant|MODERATE|YGL094C|YGL094C|transcript|Transcript_YGL094C|Coding|1/1|c.1346G>A|p.Arg449Lys|1346/3348|1346/3348|449/1115||	MODERATE	c.1346G>A|p.Arg449Lys|	YGL094C	YGL094C:PAN2:Catalytic subunit of the Pan2p-Pan3p poly(A)-ribonuclease complex; complex acts to control poly(A) tail length and regulate the stoichiometry and activity of postreplication repair complexes
maltose (2% w/v)	4358	4358	ref|NC_001139|	591077	591077	8280	7.84733	1.47635	1.67708	C	G	alt	ref	|downstream_gene_variant|MODIFIER|YGR048W|YGR048W|transcript|Transcript_YGR048W|Coding||c.*166C>G|||||166|,G|intergenic_region|MODIFIER|YGR048W-YGR049W|YGR048W-YGR049W|intergenic_region|YGR048W-YGR049W|||n.591077C>G||||||	MODIFIER|MODIFIER|	c.*166C>G|	YGR048W	YGR048W:UFD1:Substrate-recruiting cofactor of the Cdc48p-Npl4p-Ufd1p segregase; polyubiquitin binding protein that assists in the dislocation of misfolded, ERAD substrates that are subsequently delivered to the proteasome for degradation; involved in regulated destruction of ER membrane proteins such as HMG-CoA reductase (Hmg1/2p) and cytoplasmic proteins (Fbp1p); involved in mobilizing membrane …
maltose (2% w/v)	4835	4835	ref|NC_001139|	1066563	1066563	173	52.476	2.42776	135.811	C	G	alt	ref	|intergenic_region|MODIFIER|YGR286C-YGR287C|YGR286C-YGR287C|intergenic_region|YGR286C-YGR287C|||n.1066563C>G||||||	MODIFIER		YGR286C	YGR286C:BIO2:Biotin synthase; catalyzes the conversion of dethiobiotin to biotin, which is the last step of the biotin biosynthesis pathway; complements E. coli bioB mutant
maltose (2% w/v)	5299	5299	ref|NC_001140|	440200	440200	1	9.82075	1.32534	1.2629	A	G	ref	alt	|upstream_gene_variant|MODIFIER|YHR168W|YHR168W|transcript|Transcript_YHR168W|Coding||c.-177A>G|||||177|,G|downstream_gene_variant|MODIFIER|YHR167W|YHR167W|transcript|Transcript_YHR167W|Coding||c.*73A>G|||||73|,G|intergenic_region|MODIFIER|YHR167W-YHR168W|YHR167W-YHR168W|intergenic_region|YHR167W-YHR168W|||n.440200A>G||||||	MODIFIER|MODIFIER|MODIFIER|	c.-177A>G|c.*73A>G|	YHR168W	YHR168W:MTG2:Putative GTPase; member of the Obg family; peripheral protein of the mitochondrial inner membrane that associates with the large ribosomal subunit; required for mitochondrial translation, possibly via a role in ribosome assembly
maltose (2% w/v)	5816	5816	ref|NC_001141|	299767	299767	11237	5.67097	1.63567	1.02033	A	G	alt	ref	|synonymous_variant|LOW|YIL030C|YIL030C|transcript|Transcript_YIL030C|Coding|1/1|c.243T>C|p.Ile81Ile|243/3960|243/3960|81/1319||,G|synonymous_variant|LOW|YIL029W-A|YIL029W-A|transcript|Transcript_YIL029W-A|Coding|1/1|c.33A>G|p.Glu11Glu|33/372|33/372|11/123||	LOW|LOW|	c.243T>C|p.Ile81Ile|c.33A>G|p.Glu11Glu|	YIL030C	YIL030C:SSM4:Ubiquitin-protein ligase involved in ER-associated protein degradation; located in the ER/nuclear envelope; ssm4 mutation suppresses mRNA instability caused by an rna14 mutation
maltose (2% w/v)	5981	5981	ref|NC_001141|	437940	437940	1	15.4976	0	84.3359	C	T	ref	alt	|downstream_gene_variant|MODIFIER|Gene_YIR044C|Gene_YIR044C|transcript|YIR044C|Coding||c.*54G>A|||||54|,T|intergenic_region|MODIFIER|Gene_YIR043C-Gene_YIR044C|Gene_YIR043C-Gene_YIR044C|intergenic_region|Gene_YIR043C-Gene_YIR044C|||n.437940C>T||||||	MODIFIER|MODIFIER|	c.*54G>A|	YIR044C	YIR044C
maltose (2% w/v)	6289	6289	ref|NC_001142|	426072	426072	1	8.90199	0	0.084034	A	G	ref	alt	|missense_variant|MODERATE|YJL005W|YJL005W|transcript|Transcript_YJL005W|Coding|1/1|c.916A>G|p.Ser306Gly|916/6081|916/6081|306/2026||	MODERATE	c.916A>G|p.Ser306Gly|	YJL005W	YJL005W:CYR1:Adenylate cyclase; required for cAMP production and cAMP-dependent protein kinase signaling; the cAMP pathway controls a variety of cellular processes, including metabolism, cell cycle, stress response, stationary phase, and sporulation
maltose (2% w/v)	6296	6296	ref|NC_001142|	432072	432072	1	5.71201	0	0.031319	G	A	alt	ref	|synonymous_variant|LOW|YJL004C|YJL004C|transcript|Transcript_YJL004C|Coding|1/1|c.129C>T|p.Thr43Thr|129/612|129/612|43/203||	LOW	c.129C>T|p.Thr43Thr|	YJL004C	YJL004C:SYS1:Integral membrane protein of the Golgi; required for targeting of the Arf-like GTPase Arl3p to the Golgi; multicopy suppressor of ypt6 null mutation
maltose (2% w/v)	6755	6755	ref|NC_001143|	20014	20014	1	13.7217	3.81723	0.014307	T	C	alt	ref	|intergenic_region|MODIFIER|YKL218C-YKL217W|YKL218C-YKL217W|intergenic_region|YKL218C-YKL217W|||n.20014T>C||||||	MODIFIER		YKL218C	YKL218C:SRY1:3-hydroxyaspartate dehydratase; deaminates L-threo-3-hydroxyaspartate to form oxaloacetate and ammonia; required in the presence of hydroxyaspartate; highly similar to mouse serine racemase (Srr) but has no serine racemase activity
maltose (2% w/v)	6759	6759	ref|NC_001143|	20203	20203	1	10.5048	2.67399	0.276969	C	CA,CAA,CAAA	alt	ref	|intergenic_region|MODIFIER|YKL218C-YKL217W|YKL218C-YKL217W|intergenic_region|YKL218C-YKL217W|||n.20203_20204insA||||||,CAA|intergenic_region|MODIFIER|YKL218C-YKL217W|YKL218C-YKL217W|intergenic_region|YKL218C-YKL217W|||n.20203_20204insAA||||||,CAAA|intergenic_region|MODIFIER|YKL218C-YKL217W|YKL218C-YKL217W|intergenic_region|YKL218C-YKL217W|||n.20203_20204insAAA||||||	MODIFIER|MODIFIER|MODIFIER|		YKL218C	YKL218C:SRY1:3-hydroxyaspartate dehydratase; deaminates L-threo-3-hydroxyaspartate to form oxaloacetate and ammonia; required in the presence of hydroxyaspartate; highly similar to mouse serine racemase (Srr) but has no serine racemase activity
maltose (2% w/v)	6772	6772	ref|NC_001143|	20567	20567	73	6.53367	1.40759	0.020368	A	T	alt	ref	|intergenic_region|MODIFIER|YKL218C-YKL217W|YKL218C-YKL217W|intergenic_region|YKL218C-YKL217W|||n.20567A>T||||||	MODIFIER		YKL218C	YKL218C:SRY1:3-hydroxyaspartate dehydratase; deaminates L-threo-3-hydroxyaspartate to form oxaloacetate and ammonia; required in the presence of hydroxyaspartate; highly similar to mouse serine racemase (Srr) but has no serine racemase activity
maltose (2% w/v)	7231	7231	ref|NC_001143|	466269	466269	1518	10.1628	1.43269	0.862887	T	A	alt	ref	|upstream_gene_variant|MODIFIER|YKR014C|YKR014C|transcript|Transcript_YKR014C|Coding||c.-198A>T|||||198|,A|intergenic_region|MODIFIER|YKR014C-YKR015C|YKR014C-YKR015C|intergenic_region|YKR014C-YKR015C|||n.466269T>A||||||	MODIFIER|MODIFIER|	c.-198A>T|	YKR014C	YKR014C:YPT52:Endosomal Rab family GTPase; required for vacuolar protein sorting, endocytosis and multivesicular body (MVB) biogenesis and sorting; required for localization of the CORVET complex to endosomes; involved in autophagy and ionic stress tolerance; similar to Vps21p and Ypt53p; mammalian Rab5 homolog; protein abundance increases in response to DNA replication stress
maltose (2% w/v)	7404	7404	ref|NC_001143|	644791	644791	1	64.5074	1.88075	15.3941	T	C	alt	ref	|intergenic_region|MODIFIER|YKR101W-YKR102W|YKR101W-YKR102W|intergenic_region|YKR101W-YKR102W|||n.644791T>C||||||	MODIFIER		YKR101W	YKR101W:SIR1:Protein involved in silencing at mating-type loci HML and HMR; recruitment to silent chromatin requires interactions with Orc1p and with Sir4p, through a common Sir1p domain; binds to centromeric chromatin
maltose (2% w/v)	7883	7883	ref|NC_001144|	498728	498728	1	10.7847	1.76516	0.837832	A	G	ref	alt	|intergenic_region|MODIFIER|YLR166C-YLR167W|YLR166C-YLR167W|intergenic_region|YLR166C-YLR167W|||n.498728A>G||||||	MODIFIER		YLR166C	YLR166C:SEC10:Essential 100kDa subunit of the exocyst complex; the exocyst mediates polarized targeting and tethering of post-Golgi secretory vesicles to active sites of exocytosis at the plasma membrane prior to SNARE-mediated fusion
maltose (2% w/v)	7893	7893	ref|NC_001144|	501644	501644	545	6.25234	1.50394	0.063068	A	G	alt	ref	|synonymous_variant|LOW|YLR172C|YLR172C|transcript|Transcript_YLR172C|Coding|1/1|c.519T>C|p.Ile173Ile|519/903|519/903|173/300||	LOW	c.519T>C|p.Ile173Ile|	YLR172C	YLR172C:DPH5:Methyltransferase required for synthesis of diphthamide; diphthamide is a modified histidine residue of translation elongation factor 2 (Eft1p or Eft2p); not essential for viability; GFP-Dph5p fusion protein localizes to the cytoplasm
maltose (2% w/v)	9647	9647	ref|NC_001146|	547829	547829	4819	6.39679	1.44484	0.258631	G	A	ref	alt	|intergenic_region|MODIFIER|YNL042W-B-YNL042W|YNL042W-B-YNL042W|intergenic_region|YNL042W-B-YNL042W|||n.547829G>A||||||	MODIFIER		YNL042W-B	YNL042W-B::Putative protein of unknown function
maltose (2% w/v)	10192	10192	ref|NC_001147|	172074	172074	1	22.0157	0	3.49593	C	T	ref	alt	|synonymous_variant|LOW|YOL081W|YOL081W|transcript|Transcript_YOL081W|Coding|1/1|c.1005C>T|p.Ser335Ser|1005/9240|1005/9240|335/3079||	LOW	c.1005C>T|p.Ser335Ser|	YOL081W	YOL081W:IRA2:GTPase-activating protein; negatively regulates RAS by converting it from the GTP- to the GDP-bound inactive form, required for reducing cAMP levels under nutrient limiting conditions; IRA2 has a paralog, IRA1, that arose from the whole genome duplication; defects in human homolog NF1 are associated with neurofibromatosis
maltose (2% w/v)	10564	10564	ref|NC_001147|	615367	615367	7001	5.47073	2.09164	2.49567	A	T	ref	alt	|synonymous_variant|LOW|YOR151C|YOR151C|transcript|Transcript_YOR151C|Coding|1/1|c.1305T>A|p.Thr435Thr|1305/3675|1305/3675|435/1224||	LOW	c.1305T>A|p.Thr435Thr|	YOR151C	YOR151C:RPB2:RNA polymerase II second largest subunit B150; part of central core; similar to bacterial beta subunit
maltose (2% w/v)	10733	10733	ref|NC_001147|	759214	759214	1	7.72486	5.66402	0.181121	T	C	alt	ref	|synonymous_variant|LOW|YOR222W|YOR222W|transcript|Transcript_YOR222W|Coding|1/1|c.885T>C|p.Gly295Gly|885/924|885/924|295/307||,C|upstream_gene_variant|MODIFIER|Gene_snR35|Gene_snR35|transcript|snR35|Noncoding||n.-315T>C|||||112|	LOW|MODIFIER|	c.885T>C|p.Gly295Gly|	YOR222W	YOR222W:ODC2:Mitochondrial inner membrane transporter; 2-oxodicarboxylate transporter, exports 2-oxoadipate and 2-oxoglutarate from the mitochondrial matrix to the cytosol for use in lysine and glutamate biosynthesis and in lysine catabolism; ODC2 has a paralog, ODC1, that arose from the whole genome duplication
maltose (2% w/v)	11194	11194	ref|NC_001148|	77714	77714	39	5.27367	3.00641	1.51065	C	T	ref	alt	|missense_variant|MODERATE|YPL249C|YPL249C|transcript|Transcript_YPL249C|Coding|1/1|c.1640G>A|p.Gly547Glu|1640/2685|1640/2685|547/894||	MODERATE	c.1640G>A|p.Gly547Glu|	YPL249C	YPL249C:GYP5:GTPase-activating protein (GAP) for yeast Rab family members; involved in ER to Golgi trafficking; exhibits GAP activity toward Ypt1p that is stimulated by Gyl1p, also acts on Sec4p; interacts with Gyl1p, Rvs161p and Rvs167p; involved in recruiting Rvs167p to the bud tip during polarized growth; relocalizes from bud neck to cytoplasm upon DNA replication stress; GYP5 has a paralog, G…
maltose (2% w/v)	11690	11690	ref|NC_001148|	579913	579913	124	18.1679	1.92141	1.71475	G	A	alt	ref	|synonymous_variant|LOW|YPR010C|YPR010C|transcript|Transcript_YPR010C|Coding|1/1|c.1284C>T|p.Val428Val|1284/3612|1284/3612|428/1203||	LOW	c.1284C>T|p.Val428Val|	YPR010C	YPR010C:RPA135:RNA polymerase I second largest subunit A135
maltose (2% w/v)	11998	11998	ref|NC_001148|	931869	931869	2142	8.91941	1.54914	6.02874	T	A	ref	alt	|missense_variant|MODERATE|YPR196W|YPR196W|transcript|Transcript_YPR196W|Coding|1/1|c.494T>A|p.Leu165His|494/1413|494/1413|165/470||	MODERATE	c.494T>A|p.Leu165His|	YPR196W	YPR196W::Putative maltose-responsive transcription factor
Osmotolerance (40% w/v sorbitol)	23	23	ref|NC_001133|	30057	30057	1	10.7352	0	0.904624	G	C	ref	ref	|intergenic_region|MODIFIER|YAL063C-YAL062W|YAL063C-YAL062W|intergenic_region|YAL063C-YAL062W|||n.30057G>C||||||	MODIFIER		YAL063C	YAL063C:FLO9:Lectin-like protein with similarity to Flo1p; thought to be expressed and involved in flocculation
Osmotolerance (40% w/v sorbitol)	196	196	ref|NC_001134|	9418	9418	1	5.46031	0	0.695477	C	A	ref	ref	|upstream_gene_variant|MODIFIER|Gene_tL_UAA_B1|Gene_tL_UAA_B1|transcript|tL_UAA_B1|Noncoding||n.-248C>A|||||165|,A|downstream_gene_variant|MODIFIER|YBL107W-A|YBL107W-A|transcript|Transcript_YBL107W-A|Coding||c.*46C>A|||||46|,A|intergenic_region|MODIFIER|YBL107W-A-Gene_tL_UAA_B1|YBL107W-A-Gene_tL_UAA_B1|intergenic_region|YBL107W-A-Gene_tL_UAA_B1|||n.9418C>A||||||	MODIFIER|MODIFIER|MODIFIER|	c.*46C>A|	Gene_tL_UAA_B1	Gene_tL_UAA_B1
Osmotolerance (40% w/v sorbitol)	323	323	ref|NC_001134|	147946	147946	1	8.36522	1.61469	1.25616	A	T	alt	ref	|missense_variant|MODERATE|YBL037W|YBL037W|transcript|Transcript_YBL037W|Coding|1/1|c.738A>T|p.Glu246Asp|738/3078|738/3078|246/1025||	MODERATE	c.738A>T|p.Glu246Asp|	YBL037W	YBL037W:APL3:Alpha-adaptin; large subunit of the clathrin associated protein complex (AP-2); involved in vesicle mediated transport
Osmotolerance (40% w/v sorbitol)	440	440	ref|NC_001134|	299553	299553	1	7.79956	0	0.545894	A	T	alt	ref	|missense_variant|MODERATE|YBR030W|YBR030W|transcript|Transcript_YBR030W|Coding|1/1|c.1262A>T|p.Glu421Val|1262/1659|1262/1659|421/552||	MODERATE	c.1262A>T|p.Glu421Val|	YBR030W	YBR030W:RKM3:Ribosomal lysine methyltransferase; specific for monomethylation of Rpl42ap and Rpl42bp (lysine 40); nuclear SET domain containing protein; relocalizes to the cytosol in response to hypoxia
Osmotolerance (40% w/v sorbitol)	506	506	ref|NC_001134|	369931	369931	10329	9.63054	2.29979	1.68635	T	C	ref	alt	|downstream_gene_variant|MODIFIER|YBR066C|YBR066C|transcript|Transcript_YBR066C|Coding||c.*106A>G|||||106|,C|intergenic_region|MODIFIER|YBR065C-YBR066C|YBR065C-YBR066C|intergenic_region|YBR065C-YBR066C|||n.369931T>C||||||	MODIFIER|MODIFIER|	c.*106A>G|	YBR066C	YBR066C:NRG2:Transcriptional repressor; mediates glucose repression and negatively regulates filamentous growth; activated in stochastic pulses of nuclear localization in response to low glucose
Osmotolerance (40% w/v sorbitol)	617	617	ref|NC_001134|	491316	491316	7713	5.69157	1.72013	1.64058	T	C	ref	alt	|missense_variant|MODERATE|YBR127C|YBR127C|transcript|Transcript_YBR127C|Coding|1/1|c.1507A>G|p.Ser503Gly|1507/1554|1507/1554|503/517||	MODERATE	c.1507A>G|p.Ser503Gly|	YBR127C	YBR127C:VMA2:Subunit B of V1 peripheral membrane domain of vacuolar H+-ATPase; electrogenic proton pump found throughout the endomembrane system; contains nucleotide binding sites; also detected in the cytoplasm; protein abundance increases in response to DNA replication stress; human homolog ATP6V1B1, implicated in autosomal-recessive distal renal tubular acidosis (RTA) with sensorineural deafne…
Osmotolerance (40% w/v sorbitol)	801	801	ref|NC_001134|	725577	725577	1	9.04808	1.31909	1.10805	T	C	ref	alt	|synonymous_variant|LOW|YBR255W|YBR255W|transcript|Transcript_YBR255W|Coding|1/1|c.1122T>C|p.Ile374Ile|1122/2085|1122/2085|374/694||	LOW	c.1122T>C|p.Ile374Ile|	YBR255W	YBR255W:MTC4:Protein of unknown function; required for normal growth rate at 15 degrees C; green fluorescent protein (GFP)-fusion protein localizes to the cytoplasm in a punctate pattern; mtc4 is synthetically sick with cdc13-1
Osmotolerance (40% w/v sorbitol)	835	835	ref|NC_001134|	773703	773703	1	5.34178	0	1.10957	C	CA,CAA,CAAA	3	alt	|downstream_gene_variant|MODIFIER|YBR284W|YBR284W|transcript|Transcript_YBR284W|Coding||c.*71C>A|||||71|,CA|downstream_gene_variant|MODIFIER|YBR284W|YBR284W|transcript|Transcript_YBR284W|Coding||c.*71_*72insA|||||72|,CAA|downstream_gene_variant|MODIFIER|YBR284W|YBR284W|transcript|Transcript_YBR284W|Coding||c.*71_*72insAA|||||72|,A|intergenic_region|MODIFIER|YBR284W-YBR285W|YBR284W-YBR285W|interge…	MODIFIER|MODIFIER|MODIFIER|MODIFIER|MODIFIER|MODIFIER|	c.*71C>A|c.*71_*72insA|c.*71_*72insAA|	YBR284W	YBR284W::Putative metallo-dependent hydrolase superfamily protein; similar to AMP deaminases but lacks key catalytic residues and does not rescue purine nucleotide metabolic defect of quadruple aah1 ade8 amd1 his1 mutant; null mutant exhibits longer telomeres, altered Ty mobility, decreased resistance to rapamycin and wortmannin; induced in response to hydrostatic pressure; not an essential gene;…
Osmotolerance (40% w/v sorbitol)	1009	1009	ref|NC_001135|	100583	100583	3280	7.67716	1.6431	1.55862	G	A	ref	alt	|missense_variant|MODERATE|YCL014W|YCL014W|transcript|Transcript_YCL014W|Coding|1/1|c.4303G>A|p.Glu1435Lys|4303/4911|4303/4911|1435/1636||	MODERATE	c.4303G>A|p.Glu1435Lys|	YCL014W	YCL014W:BUD3:Guanine nucleotide exchange factor (GEF) for Cdc42p; activates Cdc42p in early G1, accounting for the first stage of biphasic activation, with Cdc24p accounting for the second stage in late G1; involved in the Cdc42p-mediated assembly of the axial landmark that dictates the site for the next round of budding, resulting in the axial budding pattern observed in haploids; localizes with…
Osmotolerance (40% w/v sorbitol)	1069	1069	ref|NC_001135|	177336	177336	18905	5.53923	1.26715	0.841711	C	T	alt	ref	|downstream_gene_variant|MODIFIER|Gene_snR65|Gene_snR65|transcript|snR65|Noncoding||n.*153C>T|||||54|,T|downstream_gene_variant|MODIFIER|YCR031C|YCR031C|transcript|Transcript_YCR031C|Coding||c.*164G>A|||||164|,T|intergenic_region|MODIFIER|Gene_snR65-YCR031C|Gene_snR65-YCR031C|intergenic_region|Gene_snR65-YCR031C|||n.177336C>T||||||	MODIFIER|MODIFIER|MODIFIER|	c.*164G>A|	Gene_snR65	Gene_snR65
Osmotolerance (40% w/v sorbitol)	1229	1229	ref|NC_001135|	305013	305013	1	20.8205	10.3615	0.662141	T	C	ref	alt	|missense_variant|MODERATE|YCR102C|YCR102C|transcript|Transcript_YCR102C|Coding|1/1|c.455A>G|p.Asn152Ser|455/1107|455/1107|152/368||	MODERATE	c.455A>G|p.Asn152Ser|	YCR102C	YCR102C::Putative protein of unknown function; involved in copper metabolism; similar to C. carbonum toxD gene; member of the quinone oxidoreductase family
Osmotolerance (40% w/v sorbitol)	2087	2087	ref|NC_001136|	794951	794951	1	11.4978	4.33961	0.305805	A	G	ref	alt	|intergenic_region|MODIFIER|YDR169C-A-YDR170C|YDR169C-A-YDR170C|intergenic_region|YDR169C-A-YDR170C|||n.794951A>G||||||	MODIFIER		YDR169C-A	YDR169C-A::Putative protein of unknown function; identified by fungal homology and RT-PCR
Osmotolerance (40% w/v sorbitol)	2089	2089	ref|NC_001136|	795937	795937	6745	5.8228	1.82092	0.006175	T	C	alt	ref	|intergenic_region|MODIFIER|YDR169C-A-YDR170C|YDR169C-A-YDR170C|intergenic_region|YDR169C-A-YDR170C|||n.795937T>C||||||	MODIFIER		YDR169C-A	YDR169C-A::Putative protein of unknown function; identified by fungal homology and RT-PCR
Osmotolerance (40% w/v sorbitol)	2403	2403	ref|NC_001136|	1149030	1149030	1	11.0374	3.16037	0.466625	T	C	alt	ref	|missense_variant|MODERATE|YDR338C|YDR338C|transcript|Transcript_YDR338C|Coding|1/1|c.437A>G|p.Asp146Gly|437/2088|437/2088|146/695||	MODERATE	c.437A>G|p.Asp146Gly|	YDR338C	YDR338C::Putative protein of unknown function; member of the multi-drug and toxin extrusion (MATE) family of the multidrug/oligosaccharidyl-lipid/polysaccharide (MOP) exporter superfamily
Osmotolerance (40% w/v sorbitol)	2419	2419	ref|NC_001136|	1156839	1156839	394	16.5603	2.66675	4.10323	A	AT	ref	alt	|intergenic_region|MODIFIER|YDR342C-YDR343C|YDR342C-YDR343C|intergenic_region|YDR342C-YDR343C|||n.1156839_1156840insT||||||	MODIFIER		YDR342C	YDR342C:HXT7:High-affinity glucose transporter; member of the major facilitator superfamily, nearly identical to Hxt6p, expressed at high basal levels relative to other HXTs, expression repressed by high glucose levels; HXT7 has a paralog, HXT4, that arose from the whole genome duplication
Osmotolerance (40% w/v sorbitol)	2690	2690	ref|NC_001136|	1484992	1484992	6063	9.48556	1.41512	0.844824	T	C	ref	alt	|synonymous_variant|LOW|YDR522C|YDR522C|transcript|Transcript_YDR522C|Coding|1/1|c.312A>G|p.Lys104Lys|312/1509|312/1509|104/502||	LOW	c.312A>G|p.Lys104Lys|	YDR522C	YDR522C:SPS2:Protein expressed during sporulation; SPS2 has a paralog, SPS22, that arose from the whole genome duplication; redundant with Sps22p for organization of the beta-glucan layer of the spore wall; S. pombe ortholog is a spore wall component
Osmotolerance (40% w/v sorbitol)	2711	2711	ref|NC_001136|	1499852	1499852	1	6.81136	2.11932	0.037773	C	T	alt	ref	|synonymous_variant|LOW|YDR532C|YDR532C|transcript|Transcript_YDR532C|Coding|1/1|c.702G>A|p.Leu234Leu|702/1158|702/1158|234/385||	LOW	c.702G>A|p.Leu234Leu|	YDR532C	YDR532C:KRE28:Subunit of a kinetochore-microtubule binding complex; complex bridges centromeric heterochromatin and kinetochore MAPs and motors; required for sister chromatid bi-orientation and kinetochore binding of SAC components; complex also includes Spc105p; modified by sumoylation
Osmotolerance (40% w/v sorbitol)	2933	2933	ref|NC_001137|	96610	96610	1	15.0014	0	2.14588	T	C	ref	alt	|downstream_gene_variant|MODIFIER|YEL030W|YEL030W|transcript|Transcript_YEL030W|Coding||c.*32T>C|||||32|,C|intergenic_region|MODIFIER|YEL030W-YEL029C|YEL030W-YEL029C|intergenic_region|YEL030W-YEL029C|||n.96610T>C||||||	MODIFIER|MODIFIER|	c.*32T>C|	YEL030W	YEL030W:ECM10:Heat shock protein of the Hsp70 family; localized in mitochondrial nucleoids, plays a role in protein translocation, interacts with Mge1p in an ATP-dependent manner; overexpression induces extensive mitochondrial DNA aggregations; ECM10 has a paralog, SSC1, that arose from the whole genome duplication
Osmotolerance (40% w/v sorbitol)	2943	2943	ref|NC_001137|	99489	99489	1	11.4593	0	0.076995	T	C	alt	ref	|intergenic_region|MODIFIER|YEL028W-Gene_tM_CAU_E|YEL028W-Gene_tM_CAU_E|intergenic_region|YEL028W-Gene_tM_CAU_E|||n.99489T>C||||||	MODIFIER		YEL028W-Gene_tM_CAU_E	YEL028W-Gene_tM_CAU_E
Osmotolerance (40% w/v sorbitol)	3183	3183	ref|NC_001137|	363025	363025	10874	7.62493	1.52998	0.51444	C	T	ref	alt	|upstream_gene_variant|MODIFIER|YER102W|YER102W|transcript|Transcript_YER102W|Coding||c.-75C>T|||||75|,T|intragenic_variant|MODIFIER|YER102W|YER102W|gene_variant|YER102W|||n.363025C>T||||||	MODIFIER|MODIFIER|	c.-75C>T|	YER102W	YER102W:RPS8B:Protein component of the small (40S) ribosomal subunit; homologous to mammalian ribosomal protein S8, no bacterial homolog; RPS8B has a paralog, RPS8A, that arose from the whole genome duplication
Osmotolerance (40% w/v sorbitol)	3665	3665	ref|NC_001138|	65133	65133	8315	6.52397	2.40438	1.70459	CT	C,CTTT	ref	alt	|intergenic_region|MODIFIER|YFL034C-A-YFL034W|YFL034C-A-YFL034W|intergenic_region|YFL034C-A-YFL034W|||n.65134delT||||||,CTTT|intergenic_region|MODIFIER|YFL034C-A-YFL034W|YFL034C-A-YFL034W|intergenic_region|YFL034C-A-YFL034W|||n.65134_65135insTT||||||	MODIFIER|MODIFIER|		YFL034C-A	YFL034C-A:RPL22B:Ribosomal 60S subunit protein L22B; homologous to mammalian ribosomal protein L22, no bacterial homolog; RPL22B has a paralog, RPL22A, that arose from the whole genome duplication
Osmotolerance (40% w/v sorbitol)	3670	3670	ref|NC_001138|	71997	71997	1	11.145	1.9798	5.94223	C	T	ref	alt	|missense_variant|MODERATE|YFL033C|YFL033C|transcript|Transcript_YFL033C|Coding|1/1|c.2431G>A|p.Ala811Thr|2431/5313|2431/5313|811/1770||	MODERATE	c.2431G>A|p.Ala811Thr|	YFL033C	YFL033C:RIM15:Protein kinase involved in cell proliferation in response to nutrients; glucose-repressible; involved in signal transduction during cell proliferation in response to nutrients, specifically the establishment of stationary phase; identified as a regulator of IME2; phosphorylates Igo1p and Igo2p; substrate of Pho80p-Pho85p kinase
Osmotolerance (40% w/v sorbitol)	3954	3954	ref|NC_001139|	102167	102167	3359	10.359	1.8091	1.27733	G	A	alt	ref	|downstream_gene_variant|MODIFIER|YGL207W|YGL207W|transcript|Transcript_YGL207W|Coding||c.*91G>A|||||91|,A|intergenic_region|MODIFIER|YGL207W-YGL206C|YGL207W-YGL206C|intergenic_region|YGL207W-YGL206C|||n.102167G>A||||||	MODIFIER|MODIFIER|	c.*91G>A|	YGL207W	YGL207W:SPT16:Subunit of the heterodimeric FACT complex (Spt16p-Pob3p); FACT associates with chromatin via interaction with Nhp6Ap and Nhp6Bp, and reorganizes nucleosomes to facilitate access to DNA by RNA and DNA polymerases; SPT16 specifically required for diauxic shift-induced H2B deposition onto rDNA genes; some mutations cause reduced nucleosome occupancy over highly transcribed regions of t…
Osmotolerance (40% w/v sorbitol)	4418	4418	ref|NC_001139|	637679	637679	1	5.92994	1.75199	0.420288	A	AT,ATT,ATTT	-1	alt	|upstream_gene_variant|MODIFIER|YGR076C|YGR076C|transcript|Transcript_YGR076C|Coding||c.-103_-102insA|||||103|,ATT|upstream_gene_variant|MODIFIER|YGR076C|YGR076C|transcript|Transcript_YGR076C|Coding||c.-103_-102insAA|||||103|,ATTT|upstream_gene_variant|MODIFIER|YGR076C|YGR076C|transcript|Transcript_YGR076C|Coding||c.-103_-102insAAA|||||103|,AT|downstream_gene_variant|MODIFIER|YGR077C|YGR077C|tran…	MODIFIER|MODIFIER|MODIFIER|MODIFIER|MODIFIER|MODIFIER|MODIFIER|MODIFIER|MODIFIER|	c.-103_-102insA|c.-103_-102insAA|c.-103_-102insAAA|c.*64_*65insA|c.*64_*65insAA|c.*64_*65insAAA|	YGR076C	YGR076C:MRPL25:Mitochondrial ribosomal protein of the large subunit; mutation confers increased replicative lifespan
Osmotolerance (40% w/v sorbitol)	4572	4572	ref|NC_001139|	799159	799159	3152	9.77903	1.6761	1.55932	A	G	ref	alt	|missense_variant|MODERATE|YGR155W|YGR155W|transcript|Transcript_YGR155W|Coding|1/1|c.617A>G|p.Lys206Arg|617/1524|617/1524|206/507||	MODERATE	c.617A>G|p.Lys206Arg|	YGR155W	YGR155W:CYS4:Cystathionine beta-synthase; catalyzes synthesis of cystathionine from serine and homocysteine, the first committed step in cysteine biosynthesis; responsible for hydrogen sulfide generation; advances passage through START by promoting cell growth which requires catalytic activity, and reducing critical cell size independent of catalytic activity; mutations in human ortholog CBS caus…
Osmotolerance (40% w/v sorbitol)	4786	4786	ref|NC_001139|	1011349	1011349	1	6.32616	2.10596	0.28269	G	A	alt	ref	|intergenic_region|MODIFIER|YGR258C-YGR259C|YGR258C-YGR259C|intergenic_region|YGR258C-YGR259C|||n.1011349G>A||||||	MODIFIER		YGR258C	YGR258C:RAD2:Single-stranded DNA endonuclease; cleaves single-stranded DNA during nucleotide excision repair to excise damaged DNA; subunit of Nucleotide Excision Repair Factor 3 (NEF3); homolog of human XPG protein
Osmotolerance (40% w/v sorbitol)	4974	4974	ref|NC_001140|	122014	122014	16313	6.76509	1.39204	1.59391	T	C	alt	ref	|intergenic_region|MODIFIER|YHR007C-YHR007C-A|YHR007C-YHR007C-A|intergenic_region|YHR007C-YHR007C-A|||n.122014T>C||||||	MODIFIER		YHR007C	YHR007C:ERG11:Lanosterol 14-alpha-demethylase; catalyzes C-14 demethylation of lanosterol to form 4,4''-dimethyl cholesta-8,14,24-triene-3-beta-ol in ergosterol biosynthesis pathway; transcriptionally down-regulated when ergosterol is in excess; member of cytochrome P450 family; associated and coordinately regulated with the P450 reductase Ncp1p; human CYP51A1 functionally complements the lethali…
Osmotolerance (40% w/v sorbitol)	5183	5183	ref|NC_001140|	340175	340175	13013	5.26283	1.75881	0.041199	C	T	alt	ref	|synonymous_variant|LOW|YHR115C|YHR115C|transcript|Transcript_YHR115C|Coding|1/1|c.1185G>A|p.Glu395Glu|1185/1251|1185/1251|395/416||,T|downstream_gene_variant|MODIFIER|YHR114W|YHR114W|transcript|Transcript_YHR114W|Coding||c.*191C>T|||||191|	LOW|MODIFIER|	c.1185G>A|p.Glu395Glu|c.*191C>T|	YHR115C	YHR115C:DMA1:Ubiquitin-protein ligase (E3); controls septin dynamics, spindle position checkpoint (SPOC) with ligase Dma2p by regulating recruitment of Elm1p to bud neck; regulates levels of eIF2 subunit Gcd11p, as well as abundance, localization, and ubiquitination of Cdk inhibitory kinase Swe1p; ubiquitinates cyclin Pcl1p; ortholog of human RNF8, similar to human Chfr; contains FHA, RING finger…
Osmotolerance (40% w/v sorbitol)	5243	5243	ref|NC_001140|	386052	386052	1	10.6651	0	1.63902	C	T	ref	-1	|synonymous_variant|LOW|YHR143W|YHR143W|transcript|Transcript_YHR143W|Coding|1/1|c.543C>T|p.Ser181Ser|543/978|543/978|181/325||	LOW	c.543C>T|p.Ser181Ser|	YHR143W	YHR143W:DSE2:Daughter cell-specific secreted protein with similarity to glucanases; degrades cell wall from the daughter side causing daughter to separate from mother; expression is repressed by cAMP
Osmotolerance (40% w/v sorbitol)	5309	5309	ref|NC_001140|	452309	452309	1	7.43291	0	2.48011	C	CAA	ref	ref	|frameshift_variant|HIGH|YHR174W|YHR174W|transcript|Transcript_YHR174W|Coding|1/1|c.984_985insAA|p.Ala329fs|985/1314|985/1314|329/437||INFO_REALIGN_3_PRIME;LOF=(YHR174W|YHR174W|1|1.00)	HIGH	c.984_985insAA|p.Ala329fs|	YHR174W	YHR174W:ENO2:Enolase II, a phosphopyruvate hydratase; catalyzes conversion of 2-phosphoglycerate to phosphoenolpyruvate during glycolysis and the reverse reaction during gluconeogenesis; expression induced in response to glucose; ENO2 has a paralog, ENO1, that arose from the whole genome duplication
Osmotolerance (40% w/v sorbitol)	5326	5326	ref|NC_001140|	461748	461748	1	5.35282	0	5.27617	T	TTA	ref	ref	|intergenic_region|MODIFIER|YHR178W-YHR179W|YHR178W-YHR179W|intergenic_region|YHR178W-YHR179W|||n.461748_461749insTA||||||	MODIFIER		YHR178W	YHR178W:STB5:Transcription factor; involved in regulating multidrug resistance and oxidative stress response; forms a heterodimer with Pdr1p; contains a Zn(II)2Cys6 zinc finger domain that interacts with a pleiotropic drug resistance element in vitro
Osmotolerance (40% w/v sorbitol)	5371	5371	ref|NC_001140|	505913	505913	4973	7.88368	1.36913	0.230379	T	C	alt	ref	|intergenic_region|MODIFIER|YHR203C-YHR204W|YHR203C-YHR204W|intergenic_region|YHR203C-YHR204W|||n.505913T>C||||||	MODIFIER		YHR203C	YHR203C:RPS4B:Protein component of the small (40S) ribosomal subunit; homologous to mammalian ribosomal protein S4, no bacterial homolog; RPS4B has a paralog, RPS4A, that arose from the whole genome duplication
Osmotolerance (40% w/v sorbitol)	5411	5411	ref|NC_001140|	528155	528155	1	14.5359	0	1.75517	A	G	ref	ref	|missense_variant|MODERATE|YHR211W|YHR211W|transcript|Transcript_YHR211W|Coding|1/1|c.2764A>G|p.Thr922Ala|2764/3228|2764/3228|922/1075||	MODERATE	c.2764A>G|p.Thr922Ala|	YHR211W	YHR211W:FLO5:Lectin-like cell wall protein (flocculin) involved in flocculation; binds mannose chains on the surface of other cells, confers floc-forming ability that is chymotrypsin resistant but heat labile; important for co-flocculation with other yeasts, mediating interaction with specific species; FLO5 has a paralog, FLO1, that arose from a segmental duplication
Osmotolerance (40% w/v sorbitol)	5441	5441	ref|NC_001141|	25061	25061	1956	8.56181	1.99436	0.630012	G	A	ref	alt	|missense_variant|MODERATE|YIL169C|YIL169C|transcript|Transcript_YIL169C|Coding|1/1|c.1046C>T|p.Ser349Leu|1046/2988|1046/2988|349/995||	MODERATE	c.1046C>T|p.Ser349Leu|	YIL169C	YIL169C:CSS1:Putative protein of unknown function; serine/threonine rich and highly similar to YOL155C, a putative glucan alpha-1,4-glucosidase; transcript is induced in both high and low pH environments; YIL169C is a non-essential gene
Osmotolerance (40% w/v sorbitol)	5466	5466	ref|NC_001141|	42163	42163	5042	5.62011	2.2293	1.01496	A	G	ref	alt	|synonymous_variant|LOW|YIL159W|YIL159W|transcript|Transcript_YIL159W|Coding|1/1|c.339A>G|p.Gly113Gly|339/4128|339/4128|113/1375||	LOW	c.339A>G|p.Gly113Gly|	YIL159W	YIL159W:BNR1:Formin; nucleates the formation of linear actin filaments; involved in cell processes such as budding and mitotic spindle orientation which require the formation of polarized actin cables; activity is regulated by Hof1p and by Bud14p-Kel1p-Kel2p complex; functionally redundant with BNI1
Osmotolerance (40% w/v sorbitol)	5446	5446	ref|NC_001141|	27401	27401	2341	5.42931	3.51498	1.33003	A	G	ref	alt	|intergenic_region|MODIFIER|YIL169C-Gene_YIL168W|YIL169C-Gene_YIL168W|intergenic_region|YIL169C-Gene_YIL168W|||n.27401A>G||||||	MODIFIER		YIL169C-Gene	YIL169C-Gene
Osmotolerance (40% w/v sorbitol)	5869	5869	ref|NC_001141|	357800	357800	771	12.3247	4.94195	2.11756	C	T	ref	alt	|missense_variant|MODERATE|YIR002C|YIR002C|transcript|Transcript_YIR002C|Coding|1/1|c.2597G>A|p.Ser866Asn|2597/2982|2597/2982|866/993||	MODERATE	c.2597G>A|p.Ser866Asn|	YIR002C	YIR002C:MPH1:3'-5' DNA helicase involved in error-free bypass of DNA lesions; binds flap DNA in error-free bypass pathway, stimulates activity of Rad27p and Dna2p; prevents crossovers between ectopic sequences by removing substrates for Mus81-Mms4 or Rad1-Rad10 cleavage; similar to FANCM human Fanconi anemia complementation group protein that with MHF complex is involved in stabilizing and remode…
Osmotolerance (40% w/v sorbitol)	5916	5916	ref|NC_001141|	393791	393791	2665	9.60021	2.78867	1.27662	C	A	alt	ref	|upstream_gene_variant|MODIFIER|YIR019C|YIR019C|transcript|Transcript_YIR019C|Coding||c.-116G>T|||||116|,A|upstream_gene_variant|MODIFIER|Gene_ICR1|Gene_ICR1|transcript|ICR1|Noncoding||n.-3291C>A|||||93|,A|intergenic_region|MODIFIER|YIR019C-Gene_ICR1|YIR019C-Gene_ICR1|intergenic_region|YIR019C-Gene_ICR1|||n.393791C>A||||||	MODIFIER|MODIFIER|MODIFIER|	c.-116G>T|	YIR019C	YIR019C:FLO11:GPI-anchored cell surface glycoprotein (flocculin); required for pseudohyphal and invasive growth, flocculation, and biofilm formation; major determinant of colony morphology; transcription regulated by the MAPK pathway (Ste12p and Tec1p) and the cAMP pathway (Flo8p); required for formation of fibrous interconnections between cells of a wild strain; role in co-flocculation with othe…
Osmotolerance (40% w/v sorbitol)	6013	6013	ref|NC_001142|	75599	75599	1	5.85867	0	1.26904	T	C	ref	ref	|intergenic_region|MODIFIER|YJL190C-YJL189W|YJL190C-YJL189W|intergenic_region|YJL190C-YJL189W|||n.75599T>C||||||	MODIFIER		YJL190C	YJL190C:RPS22A:Protein component of the small (40S) ribosomal subunit; homologous to mammalian ribosomal protein S15A and bacterial S8; RPS22A has a paralog, RPS22B, that arose from the whole genome duplication
Osmotolerance (40% w/v sorbitol)	6027	6027	ref|NC_001142|	96002	96002	578	11.691	1.64568	0.512702	G	T	alt	ref	|downstream_gene_variant|MODIFIER|YJL174W|YJL174W|transcript|Transcript_YJL174W|Coding||c.*80G>T|||||80|,T|downstream_gene_variant|MODIFIER|YJL173C|YJL173C|transcript|Transcript_YJL173C|Coding||c.*159C>A|||||159|,T|intergenic_region|MODIFIER|YJL174W-YJL173C|YJL174W-YJL173C|intergenic_region|YJL174W-YJL173C|||n.96002G>T||||||	MODIFIER|MODIFIER|MODIFIER|	c.*80G>T|c.*159C>A|	YJL174W	YJL174W:KRE9:Glycoprotein involved in cell wall beta-glucan assembly; null mutation leads to severe growth defects, aberrant multibudded morphology, and mating defects
Osmotolerance (40% w/v sorbitol)	6123	6123	ref|NC_001142|	238334	238334	6980	6.76527	1.38834	0.717412	A	G	ref	alt	|missense_variant|MODERATE|YJL100W|YJL100W|transcript|Transcript_YJL100W|Coding|1/1|c.1072A>G|p.Lys358Glu|1072/1824|1072/1824|358/607||	MODERATE	c.1072A>G|p.Lys358Glu|	YJL100W	YJL100W:LSB6:Type II phosphatidylinositol 4-kinase; binds Las17p, a homolog of human Wiskott-Aldrich Syndrome protein involved in actin patch assembly and actin polymerization
Osmotolerance (40% w/v sorbitol)	6338	6338	ref|NC_001142|	506238	506238	17164	7.30205	2.15284	3.17347	A	G	alt	ref	|missense_variant|MODERATE|YJR039W|YJR039W|transcript|Transcript_YJR039W|Coding|1/1|c.2303A>G|p.Asn768Ser|2303/3366|2303/3366|768/1121||	MODERATE	c.2303A>G|p.Asn768Ser|	YJR039W	YJR039W::Putative protein of unknown function; the authentic, non-tagged protein is detected in highly purified mitochondria in high-throughput studies
Osmotolerance (40% w/v sorbitol)	6758	6758	ref|NC_001143|	20173	20173	1	6.23888	0	0.817445	CAAAT	CACTCAATCCAAGAAAAT,C,CACTAAATCCAAGAAAAT	ref	-1	|intergenic_region|MODIFIER|YKL218C-YKL217W|YKL218C-YKL217W|intergenic_region|YKL218C-YKL217W|||n.20174_20177delAAAT||||||,CACTCAATCCAAGAAAAT|intergenic_region|MODIFIER|YKL218C-YKL217W|YKL218C-YKL217W|intergenic_region|YKL218C-YKL217W|||n.20174_20175insCTCAATCCAAGAA||||||,CACTAAATCCAAGAAAAT|intergenic_region|MODIFIER|YKL218C-YKL217W|YKL218C-YKL217W|intergenic_region|YKL218C-YKL217W|||n.20174_2017…	MODIFIER|MODIFIER|MODIFIER|		YKL218C	YKL218C:SRY1:3-hydroxyaspartate dehydratase; deaminates L-threo-3-hydroxyaspartate to form oxaloacetate and ammonia; required in the presence of hydroxyaspartate; highly similar to mouse serine racemase (Srr) but has no serine racemase activity
Osmotolerance (40% w/v sorbitol)	7336	7336	ref|NC_001143|	580901	580901	1	5.38237	0	0.315552	G	A	ref	ref	|upstream_gene_variant|MODIFIER|YKR075C|YKR075C|transcript|Transcript_YKR075C|Coding||c.-151C>T|||||151|,A|intergenic_region|MODIFIER|YKR075C-YKR076W|YKR075C-YKR076W|intergenic_region|YKR075C-YKR076W|||n.580901G>A||||||	MODIFIER|MODIFIER|	c.-151C>T|	YKR075C	YKR075C::Protein of unknown function; similar to Reg1p; expression regulated by glucose and Rgt1p; GFP-fusion protein is induced in response to the DNA-damaging agent MMS; YKR075C has a paralog, YOR062C, that arose from the whole genome duplication
Osmotolerance (40% w/v sorbitol)	7416	7416	ref|NC_001143|	666492	666492	1	6.94146	0	1.47393	A	G	alt	ref	|intergenic_region|MODIFIER|||||||||||||	MODIFIER			::Terminal telomeric repeats on the left arm of Chromosome ITelomeric X element Core sequence on the left arm of Chromosome I; contains an ARS consensus sequence, an Abf1p binding site consensus sequence and two small overlapping ORFs (YAL068W-A and YAL069W)Telomeric X element combinatorial repeat on the left arm of Chr I; contains repeats of the D, C, B and A types, as well as Tbf1p binding site…
Osmotolerance (40% w/v sorbitol)	8139	8139	ref|NC_001144|	793293	793293	5861	6.89771	1.53777	0.010291	A	G	alt	ref	|intergenic_region|MODIFIER|YLR332W-Gene_tD_GUC_L2|YLR332W-Gene_tD_GUC_L2|intergenic_region|YLR332W-Gene_tD_GUC_L2|||n.793293A>G||||||	MODIFIER		YLR332W-Gene_tD_GUC_L2	YLR332W-Gene_tD_GUC_L2
Osmotolerance (40% w/v sorbitol)	8401	8401	ref|NC_001144|	1057194	1057194	225	6.51662	2.00909	0.205522	A	T	ref	alt	|upstream_gene_variant|MODIFIER|YLR459W|YLR459W|transcript|Transcript_YLR459W|Coding||c.-140A>T|||||140|,T|intergenic_region|MODIFIER|YLR458W-YLR459W|YLR458W-YLR459W|intergenic_region|YLR458W-YLR459W|||n.1057194A>T||||||	MODIFIER|MODIFIER|	c.-140A>T|	YLR459W	YLR459W:GAB1:GPI transamidase subunit; involved in attachment of glycosylphosphatidylinositol (GPI) anchors to proteins; may have a role in recognition of the attachment signal or of the lipid portion of GPI
Osmotolerance (40% w/v sorbitol)	8572	8572	ref|NC_001145|	159852	159852	1	11.1702	0	5.68336	CATATATAT	CAT,C	ref	ref	|downstream_gene_variant|MODIFIER|YML058W|YML058W|transcript|Transcript_YML058W|Coding||c.*156_*163delATATATAT|||||156|,CAT|downstream_gene_variant|MODIFIER|YML058W|YML058W|transcript|Transcript_YML058W|Coding||c.*158_*163delATATAT|||||158|,C|downstream_gene_variant|MODIFIER|YML057C-A|YML057C-A|transcript|Transcript_YML057C-A|Coding||c.*163_*170delATATATAT|||||170|,CAT|downstream_gene_variant|MOD…	MODIFIER|MODIFIER|MODIFIER|MODIFIER|MODIFIER|MODIFIER|	c.*156_*163delATATATAT|c.*158_*163delATATAT|c.*163_*170delATATATAT|c.*163_*168delATATAT|	YML058W	YML058W:SML1:Ribonucleotide reductase inhibitor; involved in regulating dNTP production; regulated by Mec1p and Rad53p during DNA damage and S phase; SML1 has a paralog, DIF1, that arose from the whole genome duplication
Osmotolerance (40% w/v sorbitol)	8732	8732	ref|NC_001145|	406726	406726	1	8.21455	1.37887	0.524866	T	C	alt	ref	|synonymous_variant|LOW|YMR068W|YMR068W|transcript|Transcript_YMR068W|Coding|1/1|c.423T>C|p.Asn141Asn|423/1281|423/1281|141/426||	LOW	c.423T>C|p.Asn141Asn|	YMR068W	YMR068W:AVO2:Component of a complex containing the Tor2p kinase and other proteins; complex may have a role in regulation of cell growth
Osmotolerance (40% w/v sorbitol)	9252	9252	ref|NC_001145|	914827	914827	1	9.47285	0	2.579	GT	G	ref	alt	|intergenic_region|MODIFIER|YMR319C-YMR320W|YMR319C-YMR320W|intergenic_region|YMR319C-YMR320W|||n.914828delT||||||	MODIFIER		YMR319C	YMR319C:FET4:Low-affinity Fe(II) transporter of the plasma membrane
Osmotolerance (40% w/v sorbitol)	9510	9510	ref|NC_001146|	351040	351040	4878	7.58116	1.79928	0.027936	C	CT	ref	alt	|intron_variant|MODIFIER|YNL147W|YNL147W|transcript|Transcript_YNL147W|Coding|1/1|c.19-14_19-13insT||||||	MODIFIER	c.19-14_19-13insT|	YNL147W	YNL147W:LSM7:Lsm (Like Sm) protein; part of heteroheptameric complexes (Lsm2p-7p and either Lsm1p or 8p): cytoplasmic Lsm1p complex involved in mRNA decay; nuclear Lsm8p complex part of U6 snRNP and possibly involved in processing tRNA, snoRNA, and rRNA; protein abundance increases and forms cytoplasmic foci in response to DNA replication stress
Osmotolerance (40% w/v sorbitol)	9534	9534	ref|NC_001146|	381031	381031	1	10.2728	1.71283	0.525569	C	T	alt	ref	|upstream_gene_variant|MODIFIER|YNL130C|YNL130C|transcript|Transcript_YNL130C|Coding||c.-200G>A|||||200|,T|intergenic_region|MODIFIER|YNL130C-YNL130C-A|YNL130C-YNL130C-A|intergenic_region|YNL130C-YNL130C-A|||n.381031C>T||||||	MODIFIER|MODIFIER|	c.-200G>A|	YNL130C	YNL130C:CPT1:Cholinephosphotransferase; required for phosphatidylcholine biosynthesis and for inositol-dependent regulation of EPT1 transcription; CPT1 has a paralog, EPT1, that arose from the whole genome duplication
Osmotolerance (40% w/v sorbitol)	9644	9644	ref|NC_001146|	544381	544381	1	9.70115	1.31226	1.23177	T	C	ref	alt	|synonymous_variant|LOW|YNL045W|YNL045W|transcript|Transcript_YNL045W|Coding|1/1|c.1419T>C|p.Thr473Thr|1419/2016|1419/2016|473/671||	LOW	c.1419T>C|p.Thr473Thr|	YNL045W	YNL045W:LAP2:Leucyl aminopeptidase yscIV with epoxide hydrolase activity; metalloenzyme containing one zinc atom; green fluorescent protein (GFP)-fusion protein localizes to the cytoplasm and nucleus; also known as leukotriene A4 hydrolase
Osmotolerance (40% w/v sorbitol)	9661	9662	ref|NC_001146|	560682	560683	2	6.1354	16.8477	0.002979	A	G	ref	alt	|upstream_gene_variant|MODIFIER|Gene_tT_AGU_N2|Gene_tT_AGU_N2|transcript|tT_AGU_N2|Noncoding||n.-83A>T|||||11|,T|intergenic_region|MODIFIER|YNL036W-Gene_tT_AGU_N2|YNL036W-Gene_tT_AGU_N2|intergenic_region|YNL036W-Gene_tT_AGU_N2|||n.560682A>T||||||	MODIFIER|MODIFIER|		Gene_tT_AGU_N2	Gene_tT_AGU_N2
Osmotolerance (40% w/v sorbitol)	10191	10191	ref|NC_001147|	171671	171671	1	15.4797	0	15.7111	A	G	alt	ref	|missense_variant|MODERATE|YOL081W|YOL081W|transcript|Transcript_YOL081W|Coding|1/1|c.602A>G|p.Asn201Ser|602/9240|602/9240|201/3079||	MODERATE	c.602A>G|p.Asn201Ser|	YOL081W	YOL081W:IRA2:GTPase-activating protein; negatively regulates RAS by converting it from the GTP- to the GDP-bound inactive form, required for reducing cAMP levels under nutrient limiting conditions; IRA2 has a paralog, IRA1, that arose from the whole genome duplication; defects in human homolog NF1 are associated with neurofibromatosis
Osmotolerance (40% w/v sorbitol)	10591	10591	ref|NC_001147|	637926	637926	5969	6.31176	1.58664	0.198574	C	A	alt	ref	|synonymous_variant|LOW|YOR161C|YOR161C|transcript|Transcript_YOR161C|Coding|1/1|c.633G>T|p.Val211Val|633/1620|633/1620|211/539||,A|upstream_gene_variant|MODIFIER|YOR161W-B|YOR161W-B|transcript|Transcript_YOR161W-B|Coding||c.-49C>A|||||49|	LOW|MODIFIER|	c.633G>T|p.Val211Val|c.-49C>A|	YOR161C	YOR161C:PNS1:Protein of unknown function; has similarity to Torpedo californica tCTL1p, which is postulated to be a choline transporter, neither null mutation nor overexpression affects choline transport
Osmotolerance (40% w/v sorbitol)	10700	10700	ref|NC_001147|	714897	714897	1	13.4658	0	0.743077	A	T	ref	alt	|missense_variant|MODERATE|YOR195W|YOR195W|transcript|Transcript_YOR195W|Coding|1/1|c.2032A>T|p.Asn678Tyr|2032/2466|2032/2466|678/821||	MODERATE	c.2032A>T|p.Asn678Tyr|	YOR195W	YOR195W:SLK19:Kinetochore-associated protein; required for chromosome segregation and kinetochore clustering; required for normal segregation of chromosomes in meiosis and mitosis; component of the FEAR regulatory network, which promotes Cdc14p release from the nucleolus during anaphase; potential Cdc28p substrate
Osmotolerance (40% w/v sorbitol)	11036	11036	ref|NC_001147|	1068234	1068234	1	6.95352	2.14686	0.036646	T	C	ref	alt	|synonymous_variant|LOW|YOR386W|YOR386W|transcript|Transcript_YOR386W|Coding|1/1|c.1396T>C|p.Leu466Leu|1396/1698|1396/1698|466/565||	LOW	c.1396T>C|p.Leu466Leu|	YOR386W	YOR386W:PHR1:DNA photolyase involved in photoreactivation; repairs pyrimidine dimers in the presence of visible light; induced by DNA damage; regulated by transcriptional repressor Rph1p
Osmotolerance (40% w/v sorbitol)	11358	11358	ref|NC_001148|	211579	211579	1	6.75468	0	1.32233	T	TATACCACTAA,TACCACTAA,TACCACTAATAGA	ref	2	|intergenic_region|MODIFIER|Gene_tE_UUC_P-YPL178W|Gene_tE_UUC_P-YPL178W|intergenic_region|Gene_tE_UUC_P-YPL178W|||n.211579_211580insATACCACTAA||||||,TACCACTAA|intergenic_region|MODIFIER|Gene_tE_UUC_P-YPL178W|Gene_tE_UUC_P-YPL178W|intergenic_region|Gene_tE_UUC_P-YPL178W|||n.211579_211580insACCACTAA||||||,TACCACTAATAGA|intergenic_region|MODIFIER|Gene_tE_UUC_P-YPL178W|Gene_tE_UUC_P-YPL178W|intergeni…	MODIFIER|MODIFIER|MODIFIER|		YPL178W	YPL178W:CBC2:Small subunit of the heterodimeric cap binding complex with Sto1p; interacts with Npl3p, possibly to package mRNA for export from the nucleus; may have a role in telomere maintenance; contains an RNA-binding motif
Osmotolerance (40% w/v sorbitol)	11716	11716	ref|NC_001148|	600560	600560	1	7.93216	0	0.001164	GAAAA	GA,GAA,G	alt	ref	|downstream_gene_variant|MODIFIER|YPR021C|YPR021C|transcript|Transcript_YPR021C|Coding||c.*85_*88delTTTT|||||88|,GA|downstream_gene_variant|MODIFIER|YPR021C|YPR021C|transcript|Transcript_YPR021C|Coding||c.*85_*87delTTT|||||87|,GAA|downstream_gene_variant|MODIFIER|YPR021C|YPR021C|transcript|Transcript_YPR021C|Coding||c.*85_*86delTT|||||86|,G|intergenic_region|MODIFIER|YPR020W-YPR021C|YPR020W-YPR02…	MODIFIER|MODIFIER|MODIFIER|MODIFIER|MODIFIER|MODIFIER|	c.*85_*88delTTTT|c.*85_*87delTTT|c.*85_*86delTT|	YPR021C	YPR021C:AGC1:Mitochondrial amino acid transporter; acts both as a glutamate uniporter and as an aspartate-glutamate exchanger; involved in nitrogen metabolism and nitrogen compound biosynthesis; human homolog SLC25A13 complements yeast null mutant
Osmotolerance (40% w/v sorbitol)	12028	12028	ref|NC_001224|	19349	19349	1	5.97097	0	0.144589	G	A	alt	ref	|missense_variant|MODERATE|Q0060|Q0060|transcript|Transcript_Q0060|Coding|3/3|c.601G>A|p.Ala201Thr|601/1248|601/1248|201/415||WARNING_TRANSCRIPT_MULTIPLE_STOP_CODONS,A|intron_variant|MODIFIER|Q0065|Q0065|transcript|Transcript_Q0065|Coding|3/3|c.243+358G>A||||||WARNING_TRANSCRIPT_MULTIPLE_STOP_CODONS,A|intron_variant|MODIFIER|Q0070|Q0070|transcript|Transcript_Q0070|Coding|3/4|c.243+358G>A||||||WAR…	MODERATE|MODIFIER|MODIFIER|MODIFIER|	c.601G>A|p.Ala201Thr|c.243+358G>A|c.243+358G>A|c.243+358G>A|	Q0060	Q0060:AI3:Endonuclease I-SceIII; encoded by a mobile group I intron within the mitochondrial COX1 gene
phenethyl acetate (ppm)	250	250	ref|NC_001134|	72389	72389	1	6.99866	2.64208	0.166082	ACAACAG	A	-1	ref	|disruptive_inframe_deletion|MODERATE|YBL081W|YBL081W|transcript|Transcript_YBL081W|Coding|1/1|c.530_535delGCAACA|p.Ser177_Asn178del|530/1107|530/1107|177/368||INFO_REALIGN_3_PRIME	MODERATE	c.530_535delGCAACA|p.Ser177_Asn178del|	YBL081W	YBL081W::Non-essential protein of unknown function; null mutation results in a decrease in plasma membrane electron transport
phenethyl acetate (ppm)	374	374	ref|NC_001134|	191959	191959	12141	6.29723	1.97245	1.28433	A	G	ref	alt	|intergenic_region|MODIFIER|YBL017C-YBL016W|YBL017C-YBL016W|intergenic_region|YBL017C-YBL016W|||n.191959A>G||||||	MODIFIER		YBL017C	YBL017C:PEP1:Type I transmembrane sorting receptor for multiple vacuolar hydrolases; cycles between the late-Golgi and prevacuolar endosome-like compartments
phenethyl acetate (ppm)	509	509	ref|NC_001134|	373518	373518	10192	6.88943	3.03718	1.27029	G	T	alt	ref	|intergenic_region|MODIFIER|YBR067C-YBR068C|YBR067C-YBR068C|intergenic_region|YBR067C-YBR068C|||n.373518G>T||||||	MODIFIER		YBR067C	YBR067C:TIP1:Major cell wall mannoprotein with possible lipase activity; transcription is induced by heat- and cold-shock; member of the Srp1p/Tip1p family of serine-alanine-rich proteins
phenethyl acetate (ppm)	618	618	ref|NC_001134|	495558	495558	2	23.9886	2.64803	0.005111	A	G	alt	ref	|downstream_gene_variant|MODIFIER|YBR130C|YBR130C|transcript|Transcript_YBR130C|Coding||c.*34T>C|||||34|
phenethyl acetate (ppm)	642	642	ref|NC_001134|	523217	523217	6863	22.7038	1.61262	1.01337	A	G	ref	alt	|synonymous_variant|LOW|YBR140C|YBR140C|transcript|Transcript_YBR140C|Coding|1/1|c.3412T>C|p.Leu1138Leu|3412/9279|3412/9279|1138/3092||	LOW	c.3412T>C|p.Leu1138Leu|	YBR140C	YBR140C:IRA1:GTPase-activating protein; negatively regulates RAS by converting it from GTP- to the GDP-bound inactive form
phenethyl acetate (ppm)	652	652	ref|NC_001134|	541054	541054	1	8.57916	0	0.409314	G	A	ref	ref	|downstream_gene_variant|MODIFIER|YBR149W|YBR149W|transcript|Transcript_YBR149W|Coding||c.*33G>A|||||33|
phenethyl acetate (ppm)	868	868	ref|NC_001134|	799494	799494	6780	9.87483	2.75632	1.38081	C	T	ref	alt	|intergenic_region|MODIFIER|YBR296C-YBR296C-A|YBR296C-YBR296C-A|intergenic_region|YBR296C-YBR296C-A|||n.799494C>T||||||	MODIFIER		YBR296C	YBR296C:PHO89:Plasma membrane Na+/Pi cotransporter; active in early growth phase; similar to phosphate transporters of Neurospora crassa; transcription regulated by inorganic phosphate concentrations and Pho4p; mutations in related human transporter genes hPit1 and hPit2 are associated with hyperphosphatemia-induced calcification of vascular tissue and familial idiopathic basal ganglia calcificat…
phenethyl acetate (ppm)	1004	1004	ref|NC_001135|	92716	92716	1	17.2889	0	2.71116	C	T	ref	alt	|downstream_gene_variant|MODIFIER|YCL017C|YCL017C|transcript|Transcript_YCL017C|Coding||c.*61G>A|||||61|
phenethyl acetate (ppm)	1053	1053	ref|NC_001135|	151549	151549	1	8.01901	0	2.63273	T	C	ref	ref	|downstream_gene_variant|MODIFIER|Gene_tK_CUU_C|Gene_tK_CUU_C|transcript|tK_CUU_C|Noncoding||n.*265T>C|||||193|
phenethyl acetate (ppm)	1403	1403	ref|NC_001136|	157969	157969	1	10.5878	1.30202	0.075962	A	G	alt	ref	|downstream_gene_variant|MODIFIER|YDL170W|YDL170W|transcript|Transcript_YDL170W|Coding||c.*65A>G|||||65|
phenethyl acetate (ppm)	1864	1864	ref|NC_001136|	567144	567144	274	6.50103	1.33716	0.018981	T	G	alt	ref	|synonymous_variant|LOW|YDR057W|YDR057W|transcript|Transcript_YDR057W|Coding|1/1|c.1218T>G|p.Leu406Leu|1218/1629|1218/1629|406/542||	LOW	c.1218T>G|p.Leu406Leu|	YDR057W	YDR057W:YOS9:ER quality-control lectin; integral subunit of the HRD ligase; participates in efficient ER retention of misfolded proteins by recognizing them and delivering them to Hrd1p; binds to glycans with terminal alpha-1
phenethyl acetate (ppm)	2156	2156	ref|NC_001136|	857609	857609	362	9.21431	1.75839	0.077701	C	A	ref	alt	|synonymous_variant|LOW|YDR202C|YDR202C|transcript|Transcript_YDR202C|Coding|1/1|c.345G>T|p.Thr115Thr|345/1056|345/1056|115/351||
phenethyl acetate (ppm)	2739	2739	ref|NC_001136|	1514885	1514885	18375	8.06093	1.79442	0.984707	C	T	alt	ref	|intergenic_region|MODIFIER|YDR539W-YDR540C|YDR539W-YDR540C|intergenic_region|YDR539W-YDR540C|||n.1514885C>T||||||	MODIFIER		YDR539W	YDR539W:FDC1:Ferulic acid decarboxylase
phenethyl acetate (ppm)	2983	2983	ref|NC_001137|	132567	132567	1	6.95237	0	0.721201	T	C	alt	-1	|downstream_gene_variant|MODIFIER|YEL012W|YEL012W|transcript|Transcript_YEL012W|Coding||c.*16T>C|||||16|
phenethyl acetate (ppm)	2995	2995	ref|NC_001137|	159027	159027	1	15.0168	0	0.060339	CAAAA	CAA
phenethyl acetate (ppm)	3220	3220	ref|NC_001137|	413363	413363	1	6.09118	0	0.063924	TAAA	TAA
phenethyl acetate (ppm)	3653	3653	ref|NC_001138|	54487	54487	5267	7.24258	1.57562	0.793289	T	A	alt	ref	|intron_variant|MODIFIER|YFL039C|YFL039C|transcript|Transcript_YFL039C|Coding|1/1|c.11-110A>T||||||	MODIFIER	c.11-110A>T|	YFL039C	YFL039C:ACT1:Actin; structural protein involved in cell polarization
phenethyl acetate (ppm)	3831	3831	ref|NC_001138|	256723	256723	1	13.2615	3.01944	0.508367	G	A	ref	alt	|intergenic_region|MODIFIER|YFR053C-YFR054C|YFR053C-YFR054C|intergenic_region|YFR053C-YFR054C|||n.256723G>A||||||	MODIFIER		YFR053C	YFR053C:HXK1:Hexokinase isoenzyme 1; a cytosolic protein that catalyzes phosphorylation of glucose during glucose metabolism; expression is highest during growth on non-glucose carbon sources; glucose-induced repression involves hexokinase Hxk2p; HXK1 has a paralog
phenethyl acetate (ppm)	3855	3855	ref|NC_001138|	270118	270118	1	8.73399	0	0.149933	T	G	ref	ref	|intergenic_region|MODIFIER|||||||||||||	MODIFIER			::Terminal telomeric repeats on the left arm of Chromosome ITelomeric X element Core sequence on the left arm of Chromosome I; contains an ARS consensus sequence
phenethyl acetate (ppm)	3963	3963	ref|NC_001139|	115291	115291	1	7.94326	0	1.41094	A	AT
phenethyl acetate (ppm)	4835	4835	ref|NC_001139|	1066563	1066563	1	47.6091	3.66607	5.02493	C	G	alt	ref	|intergenic_region|MODIFIER|YGR286C-YGR287C|YGR286C-YGR287C|intergenic_region|YGR286C-YGR287C|||n.1066563C>G||||||	MODIFIER		YGR286C	YGR286C:BIO2:Biotin synthase; catalyzes the conversion of dethiobiotin to biotin
phenethyl acetate (ppm)	4841	4841	ref|NC_001139|	1073937	1073937	1	10.6683	0	0.343897	CAA	CAAA
phenethyl acetate (ppm)	5213	5213	ref|NC_001140|	369658	369658	12227	6.90002	2.58787	0.168195	A	C	ref	alt	|missense_variant|MODERATE|YHR132C|YHR132C|transcript|Transcript_YHR132C|Coding|1/1|c.137T>G|p.Val46Gly|137/1293|137/1293|46/430||	MODERATE	c.137T>G|p.Val46Gly|	YHR132C	YHR132C:ECM14:Putative metalloprotease with similarity to zinc carboxypeptidases; required for normal cell wall assembly
phenethyl acetate (ppm)	5224	5224	ref|NC_001140|	375520	375520	1	12.8319	0	0.603021	A	G	alt	ref	|upstream_gene_variant|MODIFIER|YHR137W|YHR137W|transcript|Transcript_YHR137W|Coding||c.-189A>G|||||189|
phenethyl acetate (ppm)	5451	5451	ref|NC_001141|	34160	34160	4593	13.0874	1.46674	2.97958	A	C	ref	alt	|missense_variant|MODERATE|YIL164C|YIL164C|transcript|Transcript_YIL164C|Coding|1/1|c.527T>G|p.Leu176Arg|527/600|527/600|176/199||
phenethyl acetate (ppm)	5470	5470	ref|NC_001141|	49364	49364	438	10.6538	4.90883	3.22219	C	T	alt	ref	|missense_variant|MODERATE|YIL156W|YIL156W|transcript|Transcript_YIL156W|Coding|1/1|c.1274C>T|p.Thr425Ile|1274/3216|1274/3216|425/1071||	MODERATE	c.1274C>T|p.Thr425Ile|	YIL156W	YIL156W:UBP7:Ubiquitin-specific protease that cleaves ubiquitin-protein fusions; UBP7 has a paralog
phenethyl acetate (ppm)	5794	5794	ref|NC_001141|	270827	270827	707	5.6246	2.03228	0.001001	A	AGG
phenethyl acetate (ppm)	5906	5906	ref|NC_001141|	387653	387653	1	11.1683	0	0.000984	TGGAAACTCTTTCTTAACCGTGTAAATCAAGTATGTCATTTCA	T	ref	ref	|intergenic_region|MODIFIER|YIR018C-A-YIR019C|YIR018C-A-YIR019C|intergenic_region|YIR018C-A-YIR019C|||n.387654_387695delGGAAACTCTTTCTTAACCGTGTAAATCAAGTATGTCATTTCA||||||	MODIFIER		YIR018C-A	YIR018C-A::Putative protein of unknown function; identified by expression profiling and mass spectrometry
phenethyl acetate (ppm)	5911	5911	ref|NC_001141|	388051	388051	1	18.5077	0	2.60337	C	T	ref	ref	|intergenic_region|MODIFIER|YIR018C-A-YIR019C|YIR018C-A-YIR019C|intergenic_region|YIR018C-A-YIR019C|||n.388051C>T||||||	MODIFIER		YIR018C-A	YIR018C-A::Putative protein of unknown function; identified by expression profiling and mass spectrometry
phenethyl acetate (ppm)	5966	5966	ref|NC_001141|	423010	423010	198	19.0969	3.01415	1.56082	A	T	ref	alt	|missense_variant|MODERATE|YIR036W-A|YIR036W-A|transcript|Transcript_YIR036W-A|Coding|1/1|c.376A>T|p.Thr126Ser|376/402|376/402|126/133||
phenethyl acetate (ppm)	6055	6055	ref|NC_001142|	139826	139826	8468	5.56618	2.57722	0.156765	T	TA
phenethyl acetate (ppm)	6156	6156	ref|NC_001142|	278431	278431	1	11.2853	1.81696	0.480691	T	TA	ref	alt	|intergenic_region|MODIFIER|YJL084C-YJL083W|YJL084C-YJL083W|intergenic_region|YJL084C-YJL083W|||n.278431_278432insA||||||	MODIFIER		YJL084C	YJL084C:ALY2:Alpha arrestin; controls nutrient-mediated intracellular sorting of permease Gap1p; interacts with AP-1 subunit Apl4p; phosphorylated by Npr1p and also by cyclin-CDK complex Pcl7p-Pho85p; promotes endocytosis of plasma membrane proteins; ALY2 has a paralog
phenethyl acetate (ppm)	6194	6194	ref|NC_001142|	342360	342360	1	6.00524	0	0.001893	T	G	-1	alt	|upstream_gene_variant|MODIFIER|YJL050W|YJL050W|transcript|Transcript_YJL050W|Coding||c.-162T>G|||||162|
phenethyl acetate (ppm)	6381	6381	ref|NC_001142|	571678	571678	211	7.48816	1.4174	0.054616	T	C	alt	ref	|synonymous_variant|LOW|YJR072C|YJR072C|transcript|Transcript_YJR072C|Coding|1/1|c.447A>G|p.Thr149Thr|447/1158|447/1158|149/385||	LOW	c.447A>G|p.Thr149Thr|	YJR072C	YJR072C:NPA3:Member of the conserved GPN-loop GTPase family; has a role in transport of RNA polymerase II to the nucleus; exhibits GTP-dependent binding to PolII; has ATPase activity; involved in sister chromatid cohesion; phosphorylated by the Pcl1p-Pho85p kinase complex; human homolog XAB1 interacts with human RNA polymerase II; protein abundance increases in response to DNA replication stress
phenethyl acetate (ppm)	6471	6471	ref|NC_001142|	653249	653249	9825	8.78304	1.69341	1.16125	T	C	ref	alt	|synonymous_variant|LOW|YJR124C|YJR124C|transcript|Transcript_YJR124C|Coding|1/1|c.990A>G|p.Gln330Gln|990/1347|990/1347|330/448||	LOW	c.990A>G|p.Gln330Gln|	YJR124C	YJR124C::Putative protein of unknown function; expression induced under calcium shortage
phenethyl acetate (ppm)	6646	6646	ref|NC_001143|	7726	7726	11339	5.3682	1.52359	1.39497	C	T	alt	ref	|downstream_gene_variant|MODIFIER|YKL221W|YKL221W|transcript|Transcript_YKL221W|Coding||c.*198C>T|||||198|
phenethyl acetate (ppm)	6710	6710	ref|NC_001143|	15153	15153	566	16.2372	1.45961	2.45325	C	A	alt	ref	|missense_variant|MODERATE|YKL219W|YKL219W|transcript|Transcript_YKL219W|Coding|1/1|c.669C>A|p.Asp223Glu|669/1224|669/1224|223/407||	MODERATE	c.669C>A|p.Asp223Glu|	YKL219W	YKL219W:COS9:Endosomal protein involved in turnover of plasma membrane proteins; member of the DUP380 subfamily of conserved
phenethyl acetate (ppm)	6774	6774	ref|NC_001143|	20802	20802	40	9.08313	2.68104	1.09073	A	T	alt	ref	|intergenic_region|MODIFIER|YKL218C-YKL217W|YKL218C-YKL217W|intergenic_region|YKL218C-YKL217W|||n.20802A>T||||||	MODIFIER		YKL218C	YKL218C:SRY1:3-hydroxyaspartate dehydratase; deaminates L-threo-3-hydroxyaspartate to form oxaloacetate and ammonia; required in the presence of hydroxyaspartate; highly similar to mouse serine racemase (Srr) but has no serine racemase activity
phenethyl acetate (ppm)	7047	7047	ref|NC_001143|	253995	253995	1	13.6955	1.5752	0.013589	C	A	ref	alt	|missense_variant|MODERATE|YKL100C|YKL100C|transcript|Transcript_YKL100C|Coding|1/1|c.1466G>T|p.Ser489Ile|1466/1764|1466/1764|489/587||
phenethyl acetate (ppm)	7061	7061	ref|NC_001143|	270804	270804	1	31.528	8.78444	1.06639	G	A	ref	alt	|upstream_gene_variant|MODIFIER|YKL091C|YKL091C|transcript|Transcript_YKL091C|Coding||c.-154C>T|||||154|
phenethyl acetate (ppm)	7140	7140	ref|NC_001143|	375918	375918	1	11.266	2.72892	0.245609	C	A	alt	ref	|missense_variant|MODERATE|YKL033W|YKL033W|transcript|Transcript_YKL033W|Coding|1/1|c.463C>A|p.His155Asn|463/3117|463/3117|155/1038||	MODERATE	c.463C>A|p.His155Asn|	YKL033W	YKL033W:TTI1:Subunit of the ASTRA complex
phenethyl acetate (ppm)	7148	7148	ref|NC_001143|	381658	381658	544	6.6387	1.52164	0.004122	TTGC	T	ref	alt	|disruptive_inframe_deletion|MODERATE|YKL032C|YKL032C|transcript|Transcript_YKL032C|Coding|1/1|c.198_200delGCA|p.Gln67del|200/1794|198/1794|66/597||	MODERATE	c.198_200delGCA|p.Gln67del|	YKL032C	YKL032C:IXR1:Transcriptional repressor that regulates hypoxic genes during normoxia; involved in the aerobic repression of genes such as COX5b
phenethyl acetate (ppm)	8293	8293	ref|NC_001144|	954459	954459	439	9.62031	1.74039	1.02961	T	A	alt	ref	|missense_variant|MODERATE|YLR415C|YLR415C|transcript|Transcript_YLR415C|Coding|1/1|c.139A>T|p.Arg47Trp|139/339|139/339|47/112||
phenethyl acetate (ppm)	8368	8368	ref|NC_001144|	1019132	1019132	1	9.82812	0	3.60997	TAAA	AAAA
phenethyl acetate (ppm)	8498	8498	ref|NC_001145|	80679	80679	1	11.9521	0	0.205418	A	G	ref	alt	|synonymous_variant|LOW|YML096W|YML096W|transcript|Transcript_YML096W|Coding|1/1|c.771A>G|p.Val257Val|771/1578|771/1578|257/525||	LOW	c.771A>G|p.Val257Val|	YML096W	YML096W::Putative protein with similarity to asparagine synthetases; green fluorescent protein (GFP)-fusion protein localizes to the cytoplasm; YML096W is not an essential gene and partially overlaps the verified gene RAD10
phenethyl acetate (ppm)	8552	8552	ref|NC_001145|	125833	125833	13176	12.9968	1.42768	0.000917	C	G	ref	alt	|missense_variant|MODERATE|YML072C|YML072C|transcript|Transcript_YML072C|Coding|1/1|c.3535G>C|p.Asp1179His|3535/4638|3535/4638|1179/1545||	MODERATE	c.3535G>C|p.Asp1179His|	YML072C	YML072C:TCB3:Cortical ER protein involved in ER-plasma membrane tethering; one of 6 proteins (Ist2p
phenethyl acetate (ppm)	8794	8794	ref|NC_001145|	489756	489756	3	5.86033	2.02923	0.407626	CT	C	-1	ref	|frameshift_variant|HIGH|YMR109W|YMR109W|transcript|Transcript_YMR109W|Coding|1/1|c.3171delT|p.Thr1058fs|3171/3660|3171/3660|1057/1219||;LOF=(YMR109W|YMR109W|1|1.00)	HIGH	c.3171delT|p.Thr1058fs|	YMR109W	YMR109W:MYO5:One of two type I myosin motors; contains proline-rich tail homology 2 (TH2) and SH3 domains; MYO5 deletion has little effect on growth
phenethyl acetate (ppm)	8875	8875	ref|NC_001145|	549726	549726	18703	7.69456	0.591228	0.371638	A	G	ref	alt	|downstream_gene_variant|MODIFIER|YMR141C|YMR141C|transcript|Transcript_YMR141C|Coding||c.*10T>C|||||10|
phenethyl acetate (ppm)	8935	8935	ref|NC_001145|	609618	609618	1	12.6595	0	1.70493	T	C
phenethyl acetate (ppm)	9652	9652	ref|NC_001146|	550749	550749	17562	5.30536	1.2753	0.02246	C	T	ref	alt	|synonymous_variant|LOW|YNL041C|YNL041C|transcript|Transcript_YNL041C|Coding|1/1|c.1239G>A|p.Leu413Leu|1239/2520|1239/2520|413/839||	LOW	c.1239G>A|p.Leu413Leu|	YNL041C	YNL041C:COG6:Component of the conserved oligomeric Golgi complex; a cytosolic tethering complex (Cog1p through Cog8p) that functions in protein trafficking to mediate fusion of transport vesicles to Golgi compartments
phenethyl acetate (ppm)	9666	9666	ref|NC_001146|	560813	560813	1	6.14838	0	0.028165	A	AACG	ref	ref	|downstream_gene_variant|MODIFIER|Gene_tT_AGU_N2|Gene_tT_AGU_N2|transcript|tT_AGU_N2|Noncoding||n.*120_*121insACG|||||49|
phenethyl acetate (ppm)	9801	9801	ref|NC_001146|	647843	647843	4063	5.84282	1.42135	1.01807	A	C	ref	alt	|missense_variant|MODERATE|YNR012W|YNR012W|transcript|Transcript_YNR012W|Coding|1/1|c.412A>C|p.Ile138Leu|412/1506|412/1506|138/501||	MODERATE	c.412A>C|p.Ile138Leu|	YNR012W	YNR012W:URK1:Uridine/cytidine kinase; component of the pyrimidine ribonucleotide salvage pathway that converts uridine into UMP and cytidine into CMP; involved in the pyrimidine deoxyribonucleotide salvage pathway
phenethyl acetate (ppm)	9942	9942	ref|NC_001146|	752024	752024	1	5.42398	0	0.771448	A	G	ref	ref	|synonymous_variant|LOW|YNR065C|YNR065C|transcript|Transcript_YNR065C|Coding|1/1|c.1677T>C|p.Thr559Thr|1677/3351|1677/3351|559/1116||	LOW	c.1677T>C|p.Thr559Thr|	YNR065C	YNR065C::Protein of unknown function; protein-protein interactions suggest a possible role in actin patch formation; YNR065C is not an essential gene
phenethyl acetate (ppm)	10187	10187	ref|NC_001147|	170413	170413	1	5.79146	0	2.60668	C	T	ref	alt	|intergenic_region|MODIFIER|YOL082W-YOL081W|YOL082W-YOL081W|intergenic_region|YOL082W-YOL081W|||n.170413C>T||||||	MODIFIER		YOL082W	YOL082W:ATG19:Receptor protein for the cytoplasm-to-vacuole targeting (Cvt) pathway; delivers cargo proteins aminopeptidase I (Ape1p) and alpha-mannosidase (Ams1p) to the phagophore assembly site for packaging into Cvt vesicles; interaction with Atg19p during the Cvt pathway requires phosphorylation by Hrr25p
phenethyl acetate (ppm)	10219	10219	ref|NC_001147|	204570	204570	1	5.96399	0	0.283143	CTT	CTTTT
phenethyl acetate (ppm)	10506	10506	ref|NC_001147|	523460	523460	1	19.2014	5.23637	1.98294	C	T	ref	alt	|missense_variant|MODERATE|YOR108W|YOR108W|transcript|Transcript_YOR108W|Coding|1/1|c.434C>T|p.Thr145Ile|434/1815|434/1815|145/604||	MODERATE	c.434C>T|p.Thr145Ile|	YOR108W	YOR108W:LEU9:Alpha-isopropylmalate synthase II (2-isopropylmalate synthase); catalyzes the first step in the leucine biosynthesis pathway; the minor isozyme
phenethyl acetate (ppm)	10511	10511	ref|NC_001147|	530828	530828	1	7.5446	1.43012	0.663756	G	A	ref	alt	|missense_variant|MODERATE|YOR111W|YOR111W|transcript|Transcript_YOR111W|Coding|1/1|c.400G>A|p.Asp134Asn|400/699|400/699|134/232||	MODERATE	c.400G>A|p.Asp134Asn|	YOR111W	YOR111W::Putative protein of unknown function
phenethyl acetate (ppm)	10562	10562	ref|NC_001147|	610892	610892	12499	7.99603	2.99085	0.002038	A	T	alt	ref	|missense_variant|MODERATE|YOR149C|YOR149C|transcript|Transcript_YOR149C|Coding|1/1|c.497T>A|p.Ile166Asn|497/1551|497/1551|166/516||	MODERATE	c.497T>A|p.Ile166Asn|	YOR149C	YOR149C:SMP3:Alpha 1
phenethyl acetate (ppm)	10717	10717	ref|NC_001147|	745306	745306	1	5.39222	2.97735	0.001762	CAA	CAAA
phenethyl acetate (ppm)	10830	10830	ref|NC_001147|	843952	843952	1	13.9447	1.51585	1.47602	C	T
phenethyl acetate (ppm)	10844	10844	ref|NC_001147|	860902	860902	1	7.96125	0	10.8499	A	G	ref	ref	|intergenic_region|MODIFIER|YOR290C-YOR291W|YOR290C-YOR291W|intergenic_region|YOR290C-YOR291W|||n.860902A>G||||||	MODIFIER		YOR290C	YOR290C:SNF2:Catalytic subunit of the SWI/SNF chromatin remodeling complex; involved in transcriptional regulation; contains DNA-stimulated ATPase activity; functions interdependently in transcriptional activation with Snf5p and Snf6p
phenethyl acetate (ppm)	11247	11247	ref|NC_001148|	136628	136628	8624	8.09474	1.33124	0.5906	T	C	ref	alt	|upstream_gene_variant|MODIFIER|YPL219W|YPL219W|transcript|Transcript_YPL219W|Coding||c.-122T>C|||||122|
phenethyl acetate (ppm)	11569	11569	ref|NC_001148|	429194	429194	96	6.83713	1.77552	1.16653	A	C	alt	ref	|synonymous_variant|LOW|YPL064C|YPL064C|transcript|Transcript_YPL064C|Coding|1/1|c.423T>G|p.Arg141Arg|423/906|423/906|141/301||	LOW	c.423T>G|p.Arg141Arg|	YPL064C	YPL064C:CWC27:Component of a complex containing Cef1p; putatively involved in pre-mRNA splicing; has similarity to S. pombe Cwf27p; protein abundance increases in response to DNA replication stress
phenethyl acetate (ppm)	11573	11573	ref|NC_001148|	432771	432771	1	9.77348	2.01342	1.52874	A	C	alt	ref	|missense_variant|MODERATE|YPL061W|YPL061W|transcript|Transcript_YPL061W|Coding|1/1|c.184A>C|p.Thr62Pro|184/1503|184/1503|62/500||	MODERATE	c.184A>C|p.Thr62Pro|	YPL061W	YPL061W:ALD6:Cytosolic aldehyde dehydrogenase; activated by Mg2+ and utilizes NADP+ as the preferred coenzyme; required for conversion of acetaldehyde to acetate; constitutively expressed; locates to the mitochondrial outer surface upon oxidative stress
phenethyl acetate (ppm)	11750	11750	ref|NC_001148|	630835	630835	13476	5.76848	2.3715	1.49136	A	G	ref	alt	|missense_variant|MODERATE|YPR030W|YPR030W|transcript|Transcript_YPR030W|Coding|1/1|c.2956A>G|p.Thr986Ala|2956/3366|2956/3366|986/1121||	MODERATE	c.2956A>G|p.Thr986Ala|	YPR030W	YPR030W:CSR2:Nuclear ubiquitin protein ligase binding protein; may regulate utilization of nonfermentable carbon sources and endocytosis of plasma membrane proteins; overproduction suppresses chs5 spa2 lethality at high temp; ubiquitinated by Rsp5p
phenethyl acetate (ppm)	12050	12050	ref|NC_001224|	74432	74432	1	12.7251	0	0.006444	TG	T	ref	alt	|frameshift_variant|HIGH|Q0250|Q0250|transcript|Transcript_Q0250|Coding|1/1|c.678delG|p.Thr227fs|678/756|678/756|226/251||WARNING_TRANSCRIPT_MULTIPLE_STOP_CODONS&INFO_REALIGN_3_PRIME
SO2 (mg/l)	727	727	ref|NC_001134|	635959	635959	2679	6.23483	2.19444	0.151454	G	T	ref	alt	|missense_variant|MODERATE|YBR207W|YBR207W|transcript|Transcript_YBR207W|Coding|1/1|c.814G>T|p.Ala272Ser|814/1398|814/1398|272/465||	MODERATE	c.814G>T|p.Ala272Ser|	YBR207W	YBR207W:FTH1:Putative high affinity iron transporter; involved in transport of intravacuolar stores of iron; forms complex with Fet5p; expression is regulated by iron; proposed to play indirect role in endocytosis; protein abundance increases in response to DNA replication stress
SO2 (mg/l)	820	820	ref|NC_001134|	746573	746573	7192	8.31883	1.67614	0.486291	C	T	alt	ref	|missense_variant|MODERATE|YBR272C|YBR272C|transcript|Transcript_YBR272C|Coding|1/1|c.1231G>A|p.Val411Met|1231/1443|1231/1443|411/480||	MODERATE	c.1231G>A|p.Val411Met|	YBR272C	YBR272C:HSM3:Proteasome-interacting protein; involved in the assembly of the base subcomplex of the 19S proteasomal regulatory particle (RP); involved in DNA mismatch repair during slow growth; weak similarity to Msh1p; related to human 19S subunit S5b; structural study suggests Hsm3p is a scaffold protein for Rpt1p-Rpt2p complex formation
SO2 (mg/l)	985	985	ref|NC_001135|	82672	82672	1	8.56495	0	6.92171	G	GA	ref	ref	|downstream_gene_variant|MODIFIER|Gene_tE_UUC_C|Gene_tE_UUC_C|transcript|tE_UUC_C|Noncoding||n.*210_*211insA|||||140|,GA|intergenic_region|MODIFIER|Gene_tE_UUC_C-YCL021W-A|Gene_tE_UUC_C-YCL021W-A|intergenic_region|Gene_tE_UUC_C-YCL021W-A|||n.82672_82673insA||||||	MODIFIER|MODIFIER|		Gene_tE_UUC_C	Gene_tE_UUC_C
SO2 (mg/l)	1002	1002	ref|NC_001135|	92556	92556	1	16.1171	0	19.3148	G	C	ref	alt	|downstream_gene_variant|MODIFIER|YCL018W|YCL018W|transcript|Transcript_YCL018W|Coding||c.*138G>C|||||138|,C|intergenic_region|MODIFIER|YCL018W-YCL017C|YCL018W-YCL017C|intergenic_region|YCL018W-YCL017C|||n.92556G>C||||||	MODIFIER|MODIFIER|	c.*138G>C|	YCL018W	YCL018W:LEU2:Beta-isopropylmalate dehydrogenase (IMDH); catalyzes the third step in the leucine biosynthesis pathway; can additionally catalyze the conversion of beta-ethylmalate into alpha-ketovalerate
SO2 (mg/l)	1905	1905	ref|NC_001136|	592839	592839	2815	6.5842	1.56712	0.334427	C	G	ref	alt	|missense_variant|MODERATE|YDR073W|YDR073W|transcript|Transcript_YDR073W|Coding|1/1|c.401C>G|p.Ala134Gly|401/510|401/510|134/169||	MODERATE	c.401C>G|p.Ala134Gly|	YDR073W	YDR073W:SNF11:Subunit of the SWI/SNF chromatin remodeling complex; involved in transcriptional regulation; interacts with a highly conserved 40-residue sequence of Snf2p; relocates to the cytosol under hypoxic conditions
SO2 (mg/l)	2188	2188	ref|NC_001136|	884423	884423	284	9.41075	1.7311	0.193157	G	C	ref	alt	|non_coding_transcript_variant|MODIFIER|Gene_tI_UAU_D|Gene_tI_UAU_D|transcript|tI_UAU_D|Noncoding||||||||	MODIFIER		Gene_tI_UAU_D	Gene_tI_UAU_D
SO2 (mg/l)	2190	2190	ref|NC_001136|	884706	884706	284	5.24834	1.3679	0.001233	A	G	ref	alt	|upstream_gene_variant|MODIFIER|YDR211W|YDR211W|transcript|Transcript_YDR211W|Coding||c.-21A>G|||||21|,G|intergenic_region|MODIFIER|Gene_tI_UAU_D-YDR211W|Gene_tI_UAU_D-YDR211W|intergenic_region|Gene_tI_UAU_D-YDR211W|||n.884706A>G||||||	MODIFIER|MODIFIER|	c.-21A>G|	YDR211W	YDR211W:GCD6:Catalytic epsilon subunit of the translation initiation factor eIF2B; eIF2B is the guanine-nucleotide exchange factor for eIF2; activity subsequently regulated by phosphorylated eIF2; first identified as a negative regulator of GCN4 expression; forms cytoplasmic foci upon DNA replication stress
SO2 (mg/l)	2198	2198	ref|NC_001136|	892444	892444	1	5.60089	2.37235	0.08895	C	T	ref	alt	|synonymous_variant|LOW|YDR213W|YDR213W|transcript|Transcript_YDR213W|Coding|1/1|c.2694C>T|p.Gly898Gly|2694/2742|2694/2742|898/913||	LOW	c.2694C>T|p.Gly898Gly|	YDR213W	YDR213W:UPC2:Sterol regulatory element binding protein; induces sterol biosynthetic genes, upon sterol depletion; acts as a sterol sensor, binding ergosterol in sterol rich conditions; relocates from intracellular membranes to perinuclear foci upon sterol depletion; redundant activator of filamentation with ECM22, up-regulating the expression of filamentous growth genes; contains a Zn[2]-Cys[6] b…
SO2 (mg/l)	2959	2959	ref|NC_001137|	105816	105816	1	7.10667	0	1.06673	A	G	ref	alt	|missense_variant|MODERATE|YEL025C|YEL025C|transcript|Transcript_YEL025C|Coding|1/1|c.332T>C|p.Ile111Thr|332/3567|332/3567|111/1188||	MODERATE	c.332T>C|p.Ile111Thr|	YEL025C	YEL025C::Putative protein of unknown function; green fluorescent protein (GFP)-fusion protein localizes to both the cytoplasm and the nucleus
SO2 (mg/l)	3447	3447	ref|NC_001137|	563607	563607	1	5.84282	0	0.16175	T	C	ref	ref	|intergenic_region|MODIFIER|YER186C-YER187W|YER186C-YER187W|intergenic_region|YER186C-YER187W|||n.563607T>C||||||	MODIFIER		YER186C	YER186C::Putative protein of unknown function
SO2 (mg/l)	3539	3539	ref|NC_001137|	565289	565289	1	7.78761	0	0.070074	T	C	ref	alt	|intergenic_region|MODIFIER|YER186C-YER187W|YER186C-YER187W|intergenic_region|YER186C-YER187W|||n.565289T>C||||||	MODIFIER		YER186C	YER186C::Putative protein of unknown function
SO2 (mg/l)	3544	3544	ref|NC_001137|	565371	565371	11302	5.48635	0.464412	1.3287	A	G	ref	alt	|intergenic_region|MODIFIER|YER186C-YER187W|YER186C-YER187W|intergenic_region|YER186C-YER187W|||n.565371A>G||||||	MODIFIER		YER186C	YER186C::Putative protein of unknown function
SO2 (mg/l)	3942	3942	ref|NC_001139|	83968	83968	8409	8.18689	1.68844	0.6763	T	C	alt	ref	|missense_variant|MODERATE|YGL219C|YGL219C|transcript|Transcript_YGL219C|Coding|1/1|c.290A>G|p.Asn97Ser|290/1380|290/1380|97/459||,C|synonymous_variant|LOW|YGL218W|YGL218W|transcript|Transcript_YGL218W|Coding|1/1|c.319T>C|p.Leu107Leu|319/651|319/651|107/216||	MODERATE|LOW|	c.290A>G|p.Asn97Ser|c.319T>C|p.Leu107Leu|	YGL219C	YGL219C:MDM34:Mitochondrial component of the ERMES complex; links the ER to mitochondria and may promote inter-organellar calcium and phospholipid exchange as well as coordinating mitochondrial DNA replication and growth; required for mitophagy; ERMES complex is often co-localized with peroxisomes and with concentrated areas of pyruvate dehydrogenase
SO2 (mg/l)	4021	4021	ref|NC_001139|	178295	178295	9091	5.28002	2.98216	0.514859	C	T	ref	alt	|missense_variant|MODERATE|YGL173C|YGL173C|transcript|Transcript_YGL173C|Coding|1/1|c.1819G>A|p.Ala607Thr|1819/4587|1819/4587|607/1528||	MODERATE	c.1819G>A|p.Ala607Thr|	YGL173C	YGL173C:XRN1:Evolutionarily-conserved 5'-3' exonuclease; component of cytoplasmic processing (P) bodies involved in mRNA decay; also enters the nucleus and positively regulates transcription initiation and elongation; plays a role in microtubule-mediated processes, filamentous growth, ribosomal RNA maturation, and telomere maintenance; activated by the scavenger decapping enzyme Dcs1p
SO2 (mg/l)	4339	4339	ref|NC_001139|	568141	568141	9808	6.14437	1.72869	0.846727	G	A	alt	ref	|intergenic_region|MODIFIER|YGR038C-B-YGR039W|Gene_YGR038C-B-YGR039W|intergenic_region|Gene_YGR038C-B-YGR039W|||n.568141G>A||||||	MODIFIER		YGR038C-B	YGR038C-B::Retrotransposon TYA Gag and TYB Pol genes; transcribed/translated as one unit; polyprotein is processed to make a nucleocapsid-like protein (Gag), reverse transcriptase (RT), protease (PR), and integrase (IN); similar to retroviral genes
SO2 (mg/l)	4374	4374	ref|NC_001139|	596233	596233	5136	8.99592	1.9782	1.27684	A	G	alt	ref	|intergenic_region|MODIFIER|YGR053C-YGR054W|YGR053C-YGR054W|intergenic_region|YGR053C-YGR054W|||n.596233A>G||||||	MODIFIER		YGR053C	YGR053C::Putative protein of unknown function
SO2 (mg/l)	5952	5952	ref|NC_001141|	412923	412923	1	5.73122	2.77542	0.00412	T	C	alt	ref	|missense_variant|MODERATE|YIR030W-A|YIR030W-A|transcript|Transcript_YIR030W-A|Coding|1/1|c.25T>C|p.Ser9Pro|25/384|25/384|9/127||,C|upstream_gene_variant|MODIFIER|YIR030C|YIR030C|transcript|Transcript_YIR030C|Coding||c.-153A>G|||||153|,C|downstream_gene_variant|MODIFIER|YIR031C|YIR031C|transcript|Transcript_YIR031C|Coding||c.*92A>G|||||92|	MODERATE|MODIFIER|MODIFIER|	c.25T>C|p.Ser9Pro|c.-153A>G|c.*92A>G|	YIR030W-A	YIR030W-A::Dubious open reading frame; unlikely to encode a functional protein, based on available experimental and comparative sequence data; overlaps ORF DAL7/YIR031C
SO2 (mg/l)	5955	5955	ref|NC_001141|	419470	419470	2236	6.83118	1.8273	0.342452	CTT	C	alt	ref	|downstream_gene_variant|MODIFIER|YIR033W|YIR033W|transcript|Transcript_YIR033W|Coding||c.*6_*7delTT|||||6|,C|downstream_gene_variant|MODIFIER|YIR034C|YIR034C|transcript|Transcript_YIR034C|Coding||c.*143_*144delAA|||||144|,C|intergenic_region|MODIFIER|YIR033W-YIR034C|YIR033W-YIR034C|intergenic_region|YIR033W-YIR034C|||n.419471_419472delTT||||||	MODIFIER|MODIFIER|MODIFIER|	c.*6_*7delTT|c.*143_*144delAA|	YIR033W	YIR033W:MGA2:ER membrane protein involved in regulation of OLE1 transcription; inactive ER form dimerizes and one subunit is then activated by ubiquitin/proteasome-dependent processing followed by nuclear targeting; MGA2 has a paralog, SPT23, that arose from the whole genome duplication
SO2 (mg/l)	6088	6088	ref|NC_001142|	189030	189030	549	5.90876	1.72828	0.595122	C	CTTCTTCT,CTTCT,CTTCTTCTTCT,CTCTTCTTCTTCT	3	alt	|frameshift_variant|HIGH|YJL123C|YJL123C|transcript|Transcript_YJL123C|Coding|1/1|c.410_411insAGAAGAA|p.Glu140fs|410/1437|410/1437|137/478||,CTTCT|frameshift_variant|HIGH|YJL123C|YJL123C|transcript|Transcript_YJL123C|Coding|1/1|c.410_411insAGAA|p.Glu139fs|410/1437|410/1437|137/478||,CTTCTTCTTCT|frameshift_variant|HIGH|YJL123C|YJL123C|transcript|Transcript_YJL123C|Coding|1/1|c.410_411insAGAAGAAGAA…	HIGH|HIGH|HIGH|MODERATE|	c.410_411insAGAAGAA|p.Glu140fs|c.410_411insAGAA|p.Glu139fs|c.410_411insAGAAGAAGAA|p.Glu141fs|c.399_410dupAGAAGAAGAAGA|p.Glu134_Glu137dup|	YJL123C	YJL123C:MTC1:Protein of unknown function that may interact with ribosomes; green fluorescent protein (GFP)-fusion protein localizes to the cytoplasm and to COPI-coated vesicles (early Golgi); mtc1 is synthetically lethal with cdc13-1
SO2 (mg/l)	6273	6273	ref|NC_001142|	417350	417350	1	5.62108	0	0.726225	CA	C	ref	ref	|intergenic_region|MODIFIER|Gene_tW_CCA_J-YJL010C|Gene_tW_CCA_J-YJL010C|intergenic_region|Gene_tW_CCA_J-YJL010C|||n.417351delA||||||	MODIFIER		YJL010C	YJL010C:NOP9:Essential subunit of U3-containing 90S preribosome; involved in production of 18S rRNA and assembly of small ribosomal subunit; also part of pre-40S ribosome and required for its export into cytoplasm; binds RNA and contains pumilio domain
SO2 (mg/l)	6604	6604	ref|NC_001143|	1056	1056	1	6.77829	0	0.000118	G	C	ref	ref	|intergenic_region|MODIFIER|YKL225W-YKL224C|YKL225W-YKL224C|intergenic_region|YKL225W-YKL224C|||n.1056G>C||||||	MODIFIER		YKL225W	YKL225W::Dubious open reading frame; unlikely to encode a functional protein, based on available experimental and comparative sequence data
SO2 (mg/l)	7161	7161	ref|NC_001143|	387462	387462	1	5.50594	0	3.75385	T	C	ref	ref	|upstream_gene_variant|MODIFIER|YKL027W|YKL027W|transcript|Transcript_YKL027W|Coding||c.-100T>C|||||100|,C|intergenic_region|MODIFIER|YKL028W-YKL027W|YKL028W-YKL027W|intergenic_region|YKL028W-YKL027W|||n.387462T>C||||||	MODIFIER|MODIFIER|	c.-100T>C|	YKL027W	YKL027W:TCD2:tRNA threonylcarbamoyladenosine dehydratase; required for the ct6A tRNA base modification, where an adenosine at position 37 is modified to form a cyclized active ester with an oxazolone ring; localized to the mitochondrial outer membrane; TCD2 has a paralog, TCD1, that arose from the whole genome duplication
SO2 (mg/l)	7342	7342	ref|NC_001143|	584993	584993	10946	6.56775	1.81839	2.75708	A	T	ref	alt	|synonymous_variant|LOW|YKR078W|YKR078W|transcript|Transcript_YKR078W|Coding|1/1|c.42A>T|p.Gly14Gly|42/1758|42/1758|14/585||	LOW	c.42A>T|p.Gly14Gly|	YKR078W	YKR078W::Cytoplasmic protein of unknown function; potential Cdc28p substrate; contains a Phox homology (PX) domain and specifically binds phosphatidylinositol 3-phosphate (PtdIns-3-P); YKR078W has a paralog, VPS5, that arose from the whole genome duplication
SO2 (mg/l)	9104	9104	ref|NC_001145|	759401	759401	8528	10.5887	1.54863	0.119766	C	T	ref	alt	|intergenic_region|MODIFIER|YMR245W-YMR246W|YMR245W-YMR246W|intergenic_region|YMR245W-YMR246W|||n.759401C>T||||||	MODIFIER		YMR245W	YMR245W::Dubious open reading frame; unlikely to encode a functional protein, based on available experimental and comparative sequence data
SO2 (mg/l)	9692	9692	ref|NC_001146|	574012	574012	1	5.9671	0	1.22455	C	T	-1	ref	|downstream_gene_variant|MODIFIER|YNL033W|YNL033W|transcript|Transcript_YNL033W|Coding||c.*159C>T|||||159|,T|intergenic_region|MODIFIER|YNL033W-YNL032W|YNL033W-YNL032W|intergenic_region|YNL033W-YNL032W|||n.574012C>T||||||	MODIFIER|MODIFIER|	c.*159C>T|	YNL033W	YNL033W::Putative protein of unknown function; YNL033W has a paralog, YNL019C, that arose from a segmental duplication
SO2 (mg/l)	9876	9876	ref|NC_001146|	726336	726336	155	6.37904	1.61752	0.185358	C	T	ref	alt	|downstream_gene_variant|MODIFIER|Gene_tL_UAA_N|Gene_tL_UAA_N|transcript|tL_UAA_N|Noncoding||n.*202C>T|||||119|,T|intergenic_region|MODIFIER|Gene_tL_UAA_N-YNR055C|Gene_tL_UAA_N-YNR055C|intergenic_region|Gene_tL_UAA_N-YNR055C|||n.726336C>T||||||	MODIFIER|MODIFIER|		Gene_tL_UAA_N	Gene_tL_UAA_N
SO2 (mg/l)	10020	10020	ref|NC_001147|	24655	24655	1	7.49105	0	2.03334	T	C	alt	-1	|intergenic_region|MODIFIER|YOL157C-YOL156W|YOL157C-YOL156W|intergenic_region|YOL157C-YOL156W|||n.24655T>C||||||	MODIFIER		YOL157C	YOL157C:IMA2:Isomaltase (alpha-1,6-glucosidase/alpha-methylglucosidase); preferred specificity for isomaltose, alpha-methylglucoside, and palatinose, but also exhibits alpha-1,2 glucosidase activity on sucrose and kojibiose, and can cleave the 1,3-alpha linkage of nigerose and turanose and the alpha-1,5 linkage of leucrose in vitro; not required for isomaltose utilization, but Ima2p overexpressio…
SO2 (mg/l)	10199	10199	ref|NC_001147|	181986	181986	16076	6.05212	1.00432	1.90682	C	G	ref	alt	|missense_variant|MODERATE|YOL078W|YOL078W|transcript|Transcript_YOL078W|Coding|1/1|c.305C>G|p.Ala102Gly|305/3531|305/3531|102/1176||	MODERATE	c.305C>G|p.Ala102Gly|	YOL078W	YOL078W:AVO1:Component of a membrane-bound complex containing the Tor2p kinase; contains Tor2p kinase and other proteins; may have a role in regulation of cell growth
SO2 (mg/l)	10424	10424	ref|NC_001147|	427890	427890	1	5.42233	0	2.25825	T	G	alt	-1	|missense_variant|MODERATE|YOR053W|YOR053W|transcript|Transcript_YOR053W|Coding|1/1|c.74T>G|p.Leu25Arg|74/342|74/342|25/113||,G|missense_variant|MODERATE|YOR054C|YOR054C|transcript|Transcript_YOR054C|Coding|1/1|c.1968A>C|p.Glu656Asp|1968/2025|1968/2025|656/674||	MODERATE|MODERATE|	c.74T>G|p.Leu25Arg|c.1968A>C|p.Glu656Asp|	YOR053W	YOR053W::Dubious open reading frame; unlikely to encode a functional protein, based on available experimental and comparative sequence data; partially overlaps the verified gene VHS3/YOR054C
SO2 (mg/l)	11079	11079	ref|NC_001148|	24974	24974	1	8.8236	1.76345	0.3169	G	T	ref	alt	|upstream_gene_variant|MODIFIER|YPL273W|YPL273W|transcript|Transcript_YPL273W|Coding||c.-113G>T|||||113|,T|intergenic_region|MODIFIER|YPL274W-YPL273W|YPL274W-YPL273W|intergenic_region|YPL274W-YPL273W|||n.24974G>T||||||	MODIFIER|MODIFIER|	c.-113G>T|	YPL273W	YPL273W:SAM4:S-adenosylmethionine-homocysteine methyltransferase; functions along with Mht1p in the conversion of S-adenosylmethionine (AdoMet) to methionine to control the methionine/AdoMet ratio; SAM4 has a paralog, YMR321C, that arose from a single-locus duplication
SO2 (mg/l)	11159	11159	ref|NC_001148|	64229	64229	1	5.91846	0	0.039062	G	C,T	ref	ref	|intergenic_region|MODIFIER|YPL257W-YPL256C|YPL257W-YPL256C|intergenic_region|YPL257W-YPL256C|||n.64229G>C||||||,T|intergenic_region|MODIFIER|YPL257W-YPL256C|YPL257W-YPL256C|intergenic_region|YPL257W-YPL256C|||n.64229G>T||||||	MODIFIER|MODIFIER|		YPL257W	YPL257W::Putative protein of unknown function; homozygous diploid deletion strain exhibits low budding index; physically interacts with Hsp82p; YPL257W is not an essential gene
SO2 (mg/l)	11160	11160	ref|NC_001148|	64240	64240	1	7.45613	0	0.017423	C	CA	ref	ref	|intergenic_region|MODIFIER|YPL257W-YPL256C|YPL257W-YPL256C|intergenic_region|YPL257W-YPL256C|||n.64240_64241insA||||||	MODIFIER		YPL257W	YPL257W::Putative protein of unknown function; homozygous diploid deletion strain exhibits low budding index; physically interacts with Hsp82p; YPL257W is not an essential gene
SO2 (mg/l)	11941	11941	ref|NC_001148|	868371	868371	1	8.70811	0	0.054075	ATT	ATTTTT,ATTTT,A	ref	ref	|upstream_gene_variant|MODIFIER|YPR162C|YPR162C|transcript|Transcript_YPR162C|Coding||c.-69_-68delAA|||||68|,ATTTTT|upstream_gene_variant|MODIFIER|YPR162C|YPR162C|transcript|Transcript_YPR162C|Coding||c.-70_-69insAAA|||||70|,ATTTT|upstream_gene_variant|MODIFIER|YPR162C|YPR162C|transcript|Transcript_YPR162C|Coding||c.-70_-69insAA|||||70|,A|intergenic_region|MODIFIER|YPR162C-YPR163C|YPR162C-YPR163C…	MODIFIER|MODIFIER|MODIFIER|MODIFIER|MODIFIER|MODIFIER|	c.-69_-68delAA|c.-70_-69insAAA|c.-70_-69insAA|	YPR162C	YPR162C:ORC4:Subunit of the origin recognition complex (ORC); ORC directs DNA replication by binding to replication origins and is also involved in transcriptional silencing; ORC4 has a paralog, RIF2, that arose from the whole genome duplication
SO2 (mg/l)	12026	12026	ref|NC_001224|	19022	19022	1	5.23719	0	0.005169	A	C	alt	ref	|missense_variant|MODERATE|Q0060|Q0060|transcript|Transcript_Q0060|Coding|3/3|c.274A>C|p.Asn92His|274/1248|274/1248|92/415||WARNING_TRANSCRIPT_MULTIPLE_STOP_CODONS,C|downstream_gene_variant|MODIFIER|Q0055|Q0055|transcript|Transcript_Q0055|Coding||c.*192A>C|||||192|WARNING_TRANSCRIPT_MULTIPLE_STOP_CODONS,C|intron_variant|MODIFIER|Q0065|Q0065|transcript|Transcript_Q0065|Coding|3/3|c.243+31A>C||||||…	MODERATE|MODIFIER|MODIFIER|MODIFIER|MODIFIER|	c.274A>C|p.Asn92His|c.*192A>C|c.243+31A>C|c.243+31A>C|c.243+31A>C|	Q0060	Q0060:AI3:Endonuclease I-SceIII; encoded by a mobile group I intron within the mitochondrial COX1 gene
SO3 tolerance (1.0 mM)	653	653	ref|NC_001134|	542505	542505	1	6.66334	2.00816	0.663891	T	A	alt	ref	|missense_variant|MODERATE|YBR150C|YBR150C|transcript|Transcript_YBR150C|Coding|1/1|c.1989A>T|p.Glu663Asp|1989/3285|1989/3285|663/1094||	MODERATE	c.1989A>T|p.Glu663Asp|	YBR150C	YBR150C:TBS1:Protein of unknown function; the authentic, non-tagged protein is detected in highly purified mitochondria in high-throughput studies; TBS1 has a paralog, HAL9, that arose from the whole genome duplication
SO3 tolerance (1.0 mM)	750	750	ref|NC_001134|	678375	678375	6822	11.1661	1.64248	2.72286	G	A	alt	ref	|synonymous_variant|LOW|YBR229C|YBR229C|transcript|Transcript_YBR229C|Coding|1/1|c.847C>T|p.Leu283Leu|847/2865|847/2865|283/954||	LOW	c.847C>T|p.Leu283Leu|	YBR229C	YBR229C:ROT2:Glucosidase II catalytic subunit; required for normal cell wall synthesis; mutations in rot2 suppress tor2 mutations, and are synthetically lethal with rot1 mutations
SO3 tolerance (1.0 mM)	2185	2185	ref|NC_001136|	878087	878087	1	5.58739	0	1.31489	T	TTGTAGAGTATGTG,TTGTA,TTGTAGA	ref	ref	|intergenic_region|MODIFIER|YDR210W-B-YDR210C-D|Gene_YDR210W-B-Gene_YDR210C-D|intergenic_region|Gene_YDR210W-B-Gene_YDR210C-D|||n.878087_878088insTGTAGAGTATGTG||||||,TTGTA|intergenic_region|MODIFIER|YDR210W-B-YDR210C-D|Gene_YDR210W-B-Gene_YDR210C-D|intergenic_region|Gene_YDR210W-B-Gene_YDR210C-D|||n.878087_878088insTGTA||||||,TTGTAGA|intergenic_region|MODIFIER|YDR210W-B-YDR210C-D|Gene_YDR210W-B-G…	MODIFIER|MODIFIER|MODIFIER|		YDR210W-B	YDR210W-B::Retrotransposon TYA Gag and TYB Pol genes; transcribed/translated as one unit; polyprotein is processed to make a nucleocapsid-like protein (Gag), reverse transcriptase (RT), protease (PR), and integrase (IN); similar to retroviral genes
SO3 tolerance (1.0 mM)	2347	2347	ref|NC_001136|	1051775	1051775	2892	6.81265	1.48462	0.551943	G	A	ref	alt	|synonymous_variant|LOW|YDR294C|YDR294C|transcript|Transcript_YDR294C|Coding|1/1|c.454C>T|p.Leu152Leu|454/1770|454/1770|152/589||	LOW	c.454C>T|p.Leu152Leu|	YDR294C	YDR294C:DPL1:Dihydrosphingosine phosphate lyase; regulates intracellular levels of sphingolipid long-chain base phosphates (LCBPs), degrades phosphorylated long chain bases, prefers C16 dihydrosphingosine-l-phosphate as a substrate
SO3 tolerance (1.0 mM)	3071	3071	ref|NC_001137|	225774	225774	1	8.09861	0	1.71988	A	G	alt	ref	|upstream_gene_variant|MODIFIER|YER037W|YER037W|transcript|Transcript_YER037W|Coding||c.-115A>G|||||115|,G|intergenic_region|MODIFIER|YER036C-YER037W|YER036C-YER037W|intergenic_region|YER036C-YER037W|||n.225774A>G||||||	MODIFIER|MODIFIER|	c.-115A>G|	YER037W	YER037W:PHM8:Lysophosphatidic acid (LPA) phosphatase, nucleotidase; principle and physiological nucleotidase working on GMP, UMP and CMP; involved in LPA hydrolysis in response to phosphate starvation and ribose salvage pathway; phosphatase activity is soluble and Mg2+ dependent; expression is induced by low phosphate levels and by inactivation of Pho85p; PHM8 has a paralog, SDT1, that arose from…
SO3 tolerance (1.0 mM)	3330	3330	ref|NC_001137|	549677	549677	1	5.79879	0	0.624696	A	T	ref	ref	|downstream_gene_variant|MODIFIER|YER179W|YER179W|transcript|Transcript_YER179W|Coding||c.*160A>T|||||160|,T|downstream_gene_variant|MODIFIER|YER180C|YER180C|transcript|Transcript_YER180C|Coding||c.*47T>A|||||47|,T|intergenic_region|MODIFIER|YER179W-YER180C|YER179W-YER180C|intergenic_region|YER179W-YER180C|||n.549677A>T||||||	MODIFIER|MODIFIER|MODIFIER|	c.*160A>T|c.*47T>A|	YER179W	YER179W:DMC1:Meiosis-specific recombinase required for double-strand break repair; also required for pairing between homologous chromosomes; required for the normal morphogenesis of synaptonemal complex; homolog of Rad51p and the bacterial RecA protein; binds ssDNA and dsDNA, forms helical filaments; stimulated by Rdh54p
SO3 tolerance (1.0 mM)	3970	3970	ref|NC_001139|	128719	128719	11911	5.43192	1.76825	0.866258	A	G	alt	ref	|missense_variant|MODERATE|YGL197W|YGL197W|transcript|Transcript_YGL197W|Coding|1/1|c.4022A>G|p.Asp1341Gly|4022/4464|4022/4464|1341/1487||	MODERATE	c.4022A>G|p.Asp1341Gly|	YGL197W	YGL197W:MDS3:Putative component of the TOR regulatory pathway; negative regulator of early meiotic gene expression; required, with Pmd1p, for growth under alkaline conditions; has an N-terminal kelch-like domain; MDS3 has a paralog, PMD1, that arose from the whole genome duplication
SO3 tolerance (1.0 mM)	4142	4142	ref|NC_001139|	348161	348161	1	7.57509	0	1.86295	A	ATAATAATAATGATACAAGTAATAACAACAATAT	ref	ref	|disruptive_inframe_insertion|MODERATE|YGL086W|YGL086W|transcript|Transcript_YGL086W|Coding|1/1|c.1053_1085dupTGATACAAGTAATAACAACAATATTAATAATAA|p.Asn362_Asn363insAspThrSerAsnAsnAsnAsnIleAsnAsnAsn|1086/2250|1086/2250|362/749||INFO_REALIGN_3_PRIME	MODERATE	c.1053_1085dupTGATACAAGTAATAACAACAATATTAATAATAA|p.Asn362_Asn363insAspThrSerAsnAsnAsnAsnIleAsnAsnAsn|	YGL086W	YGL086W:MAD1:Coiled-coil protein involved in spindle-assembly checkpoint; required for inhibition of karyopherin/importin Pse1p (aka Kap121p) upon spindle assembly checkpoint arrest; phosphorylated by Mps1p upon checkpoint activation which leads to inhibition of anaphase promoting complex activity; forms a complex with Mad2p; gene dosage imbalance between MAD1 and MAD2 leads to chromosome instabi…
SO3 tolerance (1.0 mM)	4248	4248	ref|NC_001139|	433855	433855	1	5.78893	0	1.98907	T	A	ref	ref	|intergenic_region|MODIFIER|YGL034C-YGL033W|YGL034C-YGL033W|intergenic_region|YGL034C-YGL033W|||n.433855T>A||||||	MODIFIER		YGL034C	YGL034C::Dubious open reading frame; unlikely to encode a functional protein, based on available experimental and comparative sequence data
SO3 tolerance (1.0 mM)	4539	4539	ref|NC_001139|	765774	765774	1	7.53121	0	1.42605	GA	GAA,GAAA,G	ref	ref	|frameshift_variant|HIGH|YGR139W|YGR139W|transcript|Transcript_YGR139W|Coding|1/1|c.63delA|p.Lys21fs|63/339|63/339|21/112||INFO_REALIGN_3_PRIME,GAA|frameshift_variant|HIGH|YGR139W|YGR139W|transcript|Transcript_YGR139W|Coding|1/1|c.63dupA|p.Leu22fs|64/339|64/339|22/112||INFO_REALIGN_3_PRIME,GAAA|frameshift_variant|HIGH|YGR139W|YGR139W|transcript|Transcript_YGR139W|Coding|1/1|c.62_63dupAA|p.Leu22fs…	HIGH|HIGH|HIGH|MODIFIER|MODIFIER|MODIFIER|	c.63delA|p.Lys21fs|c.63dupA|p.Leu22fs|c.62_63dupAA|p.Leu22fs|c.-169delT|c.-170dupT|c.-171_-170dupTT|	YGR139W	YGR139W::Dubious open reading frame; unlikely to encode a functional protein, based on available experimental and comparative sequence data
SO3 tolerance (1.0 mM)	4737	4737	ref|NC_001139|	957457	957457	2172	6.05269	2.19126	0.290386	T	C	alt	ref	|missense_variant|MODERATE|YGR233C|YGR233C|transcript|Transcript_YGR233C|Coding|1/1|c.754A>G|p.Asn252Asp|754/3537|754/3537|252/1178||	MODERATE	c.754A>G|p.Asn252Asp|	YGR233C	YGR233C:PHO81:Cyclin-dependent kinase (CDK) inhibitor; regulates Pho80p-Pho85p and Pcl7p-Pho85p cyclin-CDK complexes in response to phosphate levels; inhibitory activity for Pho80p-Pho85p requires myo-D-inositol heptakisphosphate (IP7) generated by Vip1p; relative distribution to the nucleus increases upon DNA replication stress
SO3 tolerance (1.0 mM)	4892	4892	ref|NC_001140|	56423	56423	1	10.4101	0	3.49867	C	T	-1	ref	|intergenic_region|MODIFIER|YHL025W-YHL024W|YHL025W-YHL024W|intergenic_region|YHL025W-YHL024W|||n.56423C>T||||||	MODIFIER		YHL025W	YHL025W:SNF6:Subunit of the SWI/SNF chromatin remodeling complex; involved in transcriptional regulation; functions interdependently in transcriptional activation with Snf2p and Snf5p; relocates to the cytosol under hypoxic conditions
SO3 tolerance (1.0 mM)	5559	5559	ref|NC_001141|	105326	105326	1	9.32267	0	0.021069	AACAACAACG	A	ref	ref	|inframe_deletion|MODERATE|YIL130W|YIL130W|transcript|Transcript_YIL130W|Coding|1/1|c.2554_2562delGACAACAAC|p.Asp852_Asn854del|2554/2895|2554/2895|852/964||INFO_REALIGN_3_PRIME	MODERATE	c.2554_2562delGACAACAAC|p.Asp852_Asn854del|	YIL130W	YIL130W:ASG1:Zinc cluster protein proposed to be a transcriptional regulator; regulator involved in the stress response; null mutants have a respiratory deficiency, calcofluor white sensitivity and slightly increased cycloheximide resistance
SO3 tolerance (1.0 mM)	5934	5934	ref|NC_001141|	399838	399838	1	7.99298	1.78581	1.29439	C	G	ref	alt	|missense_variant|MODERATE|YIR023W|YIR023W|transcript|Transcript_YIR023W|Coding|1/1|c.62C>G|p.Thr21Ser|62/2913|62/2913|21/970||	MODERATE	c.62C>G|p.Thr21Ser|	YIR023W	YIR023W:DAL81:Positive regulator of genes in multiple nitrogen degradation pathways; contains DNA binding domain but does not appear to bind the dodecanucleotide sequence present in the promoter region of many genes involved in allantoin catabolism
SO3 tolerance (1.0 mM)	5945	5945	ref|NC_001141|	409700	409700	1	5.65516	2.87252	0.15112	T	C	ref	alt	|synonymous_variant|LOW|YIR028W|YIR028W|transcript|Transcript_YIR028W|Coding|1/1|c.1233T>C|p.Phe411Phe|1233/1908|1233/1908|411/635||	LOW	c.1233T>C|p.Phe411Phe|	YIR028W	YIR028W:DAL4:Allantoin permease; expression sensitive to nitrogen catabolite repression and induced by allophanate, an intermediate in allantoin degradation
[truncated: 18 more rows]

## Sheet: Table S2
Condition	variantPos(FM)	variantPos(FW)	chrom	pos_fineMapping	pos_fwselection	peakWidth	PVAL	peakProminance	LOD_pos_fwselection	ref	alt	RMgenotype	YJMgenotype	RM_genotype	YJM_genotype	full_annotation	classifier	classifier_fixed	ORF	ORFannotation
[truncated: 803 more rows]

[truncated: 3 more sheets: Table S3, Table S4, Table S5]
