# Supplementary material for: Massive QTL analysis identifies pleiotropic genetic determinants for stress resistance, aroma formation, and ethanol, glycerol and isobutanol production in Saccharomyces cerevisiae
Source: Biotechnol Biofuels. 2021 Nov 2;14:211. doi: 10.1186/s13068-021-02059-w (PMC8564995; doi:10.1186/s13068-021-02059-w)
Supplement: Supplementary file 4 — Additional file 4. Data used for plotting the main figures. [file 13068_2021_2059_MOESM4_ESM.xlsx]

## Sheet: Figure 1
strain	abv (% v/v)	acetic acid (g/l)	glycerol (g/l)	SO2 (mg/l)	1-propanol (ppm)	ethyl acetate (ppm)	isobutanol (ppm)	isoamyl alcohol (ppm)	isopentyl acetate (ppm)	ethyl hexanoate (ppm)	ethyl octanoate (ppm)	phenethyl acetate (ppm)	SO3 tolerance (1.0 mM)	halotolerance (0.5M NaCl)	acetic acid tolerance (50nM)	ethanol tolerance (6% v/v)	H2S (a.u.)	maltose (2% w/v)	Osmotolerance (40% w/v sorbitol)
1	-1.532	1.71274	-0.0399313	0.575192									0.686131	0.806569	0.95581	0.534946	3.32446	1.36777	0.401929
2	-1.24508	-0.306478	-1.58989	-0.688397									0.745387	0.468635	0.761468	0.509554	2.34008	0.973822	0.468619
3													0.618257	0.73029	0.810241	0.356784	4.83099	0.300926	0.588477
4	-1.10162	-0.114171	-0.621168	-0.573526									0.632867	0.692308	0.88	0.614493	1.67485	1.15538	0.767932
5	0.237357	0.0781351	0.153814	-0.458654									0.866171	0.858736	0.882353	0.397183	0.606027	1.35135	0.435294
6	-0.00174555	0.462748	0.541305	0.000833212									0.820946	0.912162	0.842809	0.531414	1.95332	1.10246	0.409594
7													0.59127	0.678571	0.895899	0.555556	4.26899	0.862385	0.666667
8	0.189537	-0.0180181	-0.621168	-0.114039									0.923077	0.948718	0.969626	0.540373	1.88177	1.09091	0.557789
9	-1.38854	-0.787244	-0.233677	0.46032									0.802419	0.745968	0.994819	0.588608	2.2571	0.931373	0.577889
10	-1.81893	0.462748	-0.233677	-0.803269									0.986607	1.01786	0.857809	0.461774	1.14286	0.62201	0.472477
11													0.952756	0.779528	0.807851	0.455556	0.730072	0.606965	0.432692
12	-1.34072	-0.0180181	0.153814	-0.343782	0.486988	-0.303616	-0.0565678	0.459713	1.00526	0.872119	0.232864	1.01251	0.98855	0.698473	0.863081	0.434524	3.47359	1.02979	0.597156
13	0.332998	-0.498784	0.73505	-0.458654	0.825394	0.687576	0.839084	0.226313	0.603114	-0.0676458	-0.358743	0.470326	0.979424	1.00412	0.965347	0.531561	3.74262	1.43119	0.376884
14													0.984615	1.03462	0.885514	0.562092	4.24962	0.457014	0.477387
15													0.844358	0.743191	0.931373	0.597059	2.44822	0.391489	0.595349
16	-1.19726	0.462748	0.541305	-0.114039	-0.334041	0.82823	0.529126	0.114376	0.882855	0.653029	0.28814	0.953186	0.766537	0.544747	0.903955	0.665625	1.76502	1.56522	0.527473
17	0.380819	2.86658	0.73505	0.345448	0.598702	0.920287	-1.64801	1.10278	0.290624	-0.558038	-0.574276	0.895578	0.678112	0.587983	0.819484	0.416357	0.479452	1.02151	0.769697
18	0.141716	-0.306478	0.541305	2.29827	-0.217418	0.162335	-1.78502	0.279886	0.115902	-0.56815	-0.859685	1.03531	1.03659	0.743902	0.78329	0.67541	3.39695	1.33019	0.67027
19	-0.623413	0.943514	-0.621168	1.60904	-0.479802	-0.992671	-1.99929	0.848354	0.192495	-0.437904	-0.160893	1.41087	0.9869	0.668122	0.695	0.435374	1	0.786885	0.735955
20	0.141716	0.174288	0.73505	-0.343782	1.29202	2.51472	2.17983	0.885687	1.31434	-0.334242	-0.595339	1.08625	0.916667	0.912281	0.944882	0.505017	1.51603	1.24242	0.6
21	-1.67547	-0.210325	0.153814	-0.458654	0.131838	-0.544574	0.482133	0.13968	0.605763	0.23094	-0.345278	0.768299	0.822581	0.762097	0.929471	0.660494	5.43268	1.16364	0.554455
22													0.746324	0.591912	0.769231	0.582524	2.09486	0.393805	0.752475
23	0.524281	0.462748	-0.814913	-0.22891	-0.268853	-0.285631	0.651361	0.683454	0.810715	-0.771404	-0.691305	0.481035	0.850394	0.492126	0.715311	0.545732	0.186701	1.27461	0.440217
24	-1.34072	1.13582	0.153814	0.230577	-0.147444	3.43835	-1.41874	0.951256	0.761572	-0.574764	-0.326279	2.1725	0.958491	0.656604	0.46281	0.557864	3.8458	1.26522	0.388646
25	0.667742	-0.402631	0.928796	0.46032	0.698576	1.13557	1.59104	0.91882	1.8577	1.51502	0.371026	1.60136	0.808429	0.819923	0.93576	0.438871	1.71108	1.29365	0.398104
26													0.734694	0.687075	0.906024	0.4375	3.14167	0.551724	0.56044
27	-1.532	0.462748	0.153814	-0.458654	0.106533	-0.610458	0.528377	0.451738	0.862912	0.594966	-0.0276987	1.01325	0.915385	0.842308	0.955679	0.545741	2.6649	1.21267	0.780899
28													0.698885	1.2342	0.954054	0.37971	0.983356	0.615385	0.62381
29
30	0.918442	0.812774	0.15019	-0.152615									0.887967	0.879668	0.982843	0.539157	0.683168	0.42654	0.62
31	0.72716	-0.244912	0.537681	-0.0607174									0.777778	0.933333	0.96962	0.547771	0.632622	1.31731	0.883562
32	0.583699	0.428161	-0.372922	0.950154									0.742308	0.665385	0.820779	0.615169	2.56304	0.552036	0.656566
33													0.777778	0.820789	0.842407	0.440994	2.02249		0.584211
34	-1.14944	0.847361	-0.0399313	-0.458654	0.735297	-0.129866	0.105816	0.464652	1.02197	1.07798	0.33239	1.22708	0.875519	0.809129	0.956284	0.650165	0.595447	1.29187	0.604651
35	-1.38854	0.655055	-0.0399313	0.345448	0.318264	-0.32679	-0.142656	-0.00401792	0.429194	-0.0827182	-0.308433	0.429878	0.812749	0.342629	0.832335	0.527869	2.37029	1.23737	0.753247
36	0.428639	-0.114171	-0.0399313	0.115705	1.67235	-0.538291	0.903706	0.707306	1.1574	0.610102	0.611891	0.949745	0.785978	0.715867	0.917647	0.6875	3.41949	1.26172	0.495238
37	-1.77111	1.61659	-0.233677	0.46032	-0.580496	1.55789	-1.5655	0.000740493	0.0820208	-0.231598	-0.316284	0.349735	0.725664	0.761062	0.673423	0.574751	3.24324	1.46018	0.573099
38	-0.862516	0.366595	-0.427422	-0.573526	0.604239	-0.105667	0.438066	0.327667	1.05213	0.140187	0.122654	1.15579	0.796364	0.916364	0.932976	0.641104	0.759076	1.112	0.47549
39	-1.19726	-0.787244	-0.233677	-0.22891	0.238368	0.422013	-0.0114472	-0.455059	0.213138	-0.663608	-0.718083	0.140227	0.690196	0.803922	0.974212	0.397993	0.389985	1.40175	0.782609
40	0.47646	-0.402631	-0.0399313	-0.343782	1.17437	-0.162343	0.834338	0.480938	0.883115	0.389613	0.0275378	0.603454	0.724891	0.729258	0.927027	0.402878	0.664756	1.52973	0.582353
41													0.648069	0.729614	0.867647	0.479651	7.36061	0.195	0.718919
42	-0.803098	1.48585	-1.07041	-0.57764									0.833333	0.539683	0.754545	0.553936	2.7496	0.928934	0.783784
43	1.10972	0.332007	0.343936	0.973128									0.712727	0.832727	0.411609	0.400612	0.241742	0.916256	0.635417
44	-0.898739	0.139701	0.0726923	-0.0951789									0.794224	0.545126	0.898907	0.672414	1.7855	1.10185	0.57732
45													0.765432	0.954733	0.8	0.334545	2.97909	0.404145	0.556886
46	-1.41653	1.29702	0.526391	1.12444	-0.857652	1.2536	-1.34862	-0.0995728	-0.0573156	-1.27048	-0.788587	-0.0612539	0.780488	0.727642	0.783854	0.493548	4.21374	1.21277	0.603448
47	-0.986147	1.29702	-0.248591	-0.104685	-0.133942	-1.29751	-0.516206	-0.0258318	0.485937	-0.371927	-0.240188	0.263663	0.791111	0.666667	0.932161	0.520833	2.75526	1.18653	0.639594
48													0.810345	0.827586	0.572165	0.449153	3.10803	0.256198	0.497854
49	-1.32089	-0.337589	-0.771703	-0.0931974	0.0472635	-0.13207	0.118886	0.258712	0.586913	0.0359167	-0.406636	0.22872	0.685606	0.412879	0.985882	0.379195	2.2972		0.451087
50	-1.27307	-0.145283	-0.306714	-0.070223	0.00507557	-0.0579023	0.605441	0.420768	1.11529	1.98699	0.240673	0.570453	0.696356	0.566802	0.881068	0.518033	2.09453	0.9	0.488889
51	0.44847	1.48932	0.429518	0.883212	0.151447	0.899943	-1.52748	0.93854	0.307694	-0.149594	-0.475752	0.781638	0.610039	0.339768	0.719547	0.359589	0.497959	1.31915	0.753333
52	0.783214	-0.0491298	0.507016	-0.00129997	1.057	-1.22643	0.248338	0.728532	1.11527	2.39363	0.60839	0.798992	0.690566	0.679245	1.09537	0.343653	2.23977	1.20172	0.537313
53	0.44847	-1.10682	0.00327837	-0.00129997	-0.642639	-1.07704	0.44141	0.700439	0.747204	-0.0919758	-0.207896	0.0327807	0.739496	0.731092	1.00243	0.444805	2.19403	0.47343	0.601942
54	-1.17743	-0.529896	-1.50794	0.0216744	-0.380437	-1.35227	0.0697103	0.520506	0.842326	0.0632632	-0.139629	0.518931	0.854902	0.435294	0.927027	0.604575	3.86765	0.807018	0.575269
55	-1.08179	-0.241436	-0.326089	0.423725	1.0958	-0.222947	0.0169942	0.0637098	0.367824	-0.717002	-0.594197	0.0353611	0.695122	0.752033	0.909605	0.481605	2.23994	0.785	0.666667
56	0.783214	1.20086	0.255147	0.182495	0.688423	-1.0865	-0.0615771	1.1679	0.795345	-0.182855	0.0301065	0.113612	0.777003	0.456446	1.00264	0.381098	1.06051	0.712195	0.713333
57													0.746622	0.581081	0.924324	0.619808	2.04329	0.321586	0.655556
58	-0.221018	2.16239	1.01075	0.171008	0.0289494	3.38603	-0.815028	0.873213	-0.34324	-2.85645	-1.5915	-0.799102	0.592982	0.782456	0.602151	0.544218	0.0952381	1.14554	0.676471
59	0.209367	-0.337589	0.623264	0.791315	0.964022	-0.713852	0.726015	0.862518	1.08799	1.61769	0.13368	0.915519	0.786517	0.786517	0.924479	0.457055	4.37628	1.00431	0.593909
60	-1.08179	-0.241436	-0.403587	0.538597	-0.583023	-0.30641	0.245286	0.262347	0.625934	-0.145524	-0.382882	0.311745	0.940299	0.768657	0.851064	0.302326	0.51671	0.520833	0.398148
61	-1.32089	0.0470235	-0.829827	0.0676231	-0.568131	-0.0409524	0.542692	0.177146	0.871184	1.37004	-0.164121	0.472397	0.641447	0.496711	0.995671	0.445483	0.187279	1.173	0.464455
62	0.352829	0.816249	0.390769	-0.265505	0.682958	-0.576389	0.361907	0.831526	1.1706	0.230585	-0.0877313	0.780241	0.735632	0.467433	0.905172	0.653979	3.44714	1.13281	0.59116
63
64	0.544111	-1.01066	-1.9148	-1.36827	0.564308	-0.488443	1.01423	0.600843	0.947139	0.257169	-0.0238856	0.162167	0.65343	0.797834	0.997636	0.550898	1.69137	0.61991	0.513761
65	0.735393	0.431636	-0.0548453	-0.196582	1.638	-1.52571	0.476117	0.885138	0.719746	0.974982	0.190758	0.296434	0.625455	0.847273	0.925926	0.389937	9.64706	0.90583	0.599034
66	-1.41653	-0.0491298	-0.519834	-0.16212	0.557627	-0.793815	0.397572	0.430965	0.434289	-0.0938837	0.107286	0.0774864	0.714286	0.615079	0.929577	0.573668	3.64706	0.59276	0.632979
67	-1.17743	0.143177	-0.132343	1.11296	0.567288	0.117536	0.72226	0.119055	0.612964	0.307028	0.433636	0.215818	0.721374	0.748092	0.962963	0.718121	1.83901	0.928934	0.534759
68	-1.22525	-0.433743	-0.9267	-0.231043	0.967267	-0.384837	1.04112	0.668763	1.18719	1.91284	0.559931	0.718547	0.639752	0.776398	1.04249	0.653614	1.72504	0.640351	0.633508
69													0.661417	0.350394	0.51506	0.602888	0.0132075	0.505435	0.588957
70	-1.22525	-0.626049	-2.05042	-1.52909	-0.0228613	1.4255	0.926442	0.45039	1.35493	0.488342	0.282899	1.24899	0.777344	0.582031	0.94709	0.565068	5.33621	1.415	0.378238
71	0.44847	-0.337589	-0.71358	-0.575659	0.620649	1.11699	0.4601	0.0076156	-0.021623	-1.50318	-0.709839	-0.699003	0.808765	0.752988	0.947619	0.478873	3.59546	0.757991	0.505051
72	-1.17743	0.623943	-0.248591	0.515623	1.77742	0.545856	0.303923	0.474494	0.616683	0.378002	-0.0469109	0.146276	0.714286	0.604082	0.851441	0.401274	2.04564	1.23188	0.405797
73	0.544111	3.02777	0.739511	0.0446487	1.385	1.16755	-1.30393	1.97048	0.477496	-0.808072	-0.0650499	0.128192	0.642276	0.613821	0.510588	0.537538	5.84149	1.26842	0.426295
74	0.639752	0.816249	1.10763	-0.276992	1.20697	0.0638616	1.34183	0.599011	0.858522	0.171314	-0.125223	0.788734	0.667897	0.487085	0.881068	0.588957	4.03662	1.0812	0.547368
75	-0.794865	0.143177	0.35202	-0.299967	0.115206	0.520274	0.441082	0.216556	1.08172	-1.16211	-0.322769	0.964719	0.631068	0.469256	1.1087	0.597059	0.490057	1.25514	0.42439
76	-1.12961	-0.529896	-0.0160962	0.0216744	0.608742	0.179554	0.46915	-0.121859	0.43888	-0.94455	-0.782132	0.122945	0.66171	0.736059	0.983452	0.541787	1.04318	1.08482	0.563725
77	0.831034	0.143177	0.662013	0.102085	1.0456	0.188625	1.05777	0.539355	0.918323	-0.23723	-0.136351	0.7891	0.658088	0.856618	0.997382	0.547231	3.59438	1.125	0.555556
78	0.735393	1.00856	0.875133	-0.16212	0.534114	-0.705877	0.553492	0.438468	0.872337	-1.23302	-0.521246	0.613116	0.781746	0.507937	1.02646	0.625828	2.33185	1.34842	0.580247
79	-0.794865	0.623943	0.448893	0.15952	0.0784307	0.0304571	0.84055	0.484651	1.3408	0.730708	0.392654	1.5126	0.77907	0.655039	0.948925	0.616393	0.773449	1.19816	0.461988
80													0.692857	0.589286	0.824047	0.462541	0.127273	0.463054	0.607595
81	-1.12961	0.335483	0.119526	0.412238	-0.108336	-0.536618	0.0282815	0.00196023	0.611029	-0.68584	-0.340413	0.862276	0.75188	1.03759	0.939904	0.563518	2.35596	1.07834	0.471591
82	-0.603583	0.431636	-0.151718	-0.587146	1.26657	-0.526908	0.41057	0.850707	1.30186	0.342197	0.241522	1.27121	0.650206	0.798354	0.976064	0.419672	7.99541	1.12291	0.5
83	-1.32089	0.23933	0.720136	-0.391864	-1.05762	0.74798	0.326837	-0.523132	0.142147	-1.25986	-0.833221	-0.275557	0.794466	0.565217	0.937677	0.471154	2.73385	1.1784
84	0.878855	-0.0491298	0.952631	-0.483761	0.239605	0.223987	1.22308	0.72889	1.66127	0.73834	0.136735	1.42483	0.900415	0.991701	0.848837	0.351792	2.76135	1.19231	0.340909
85	0.699963	-0.423556	-0.207506	-0.412663	1.0148	-0.134483	0.0717438	0.130643	0.718521	-0.367989	0.802213	0.444331	0.735099	0.751656	0.939394	0.658462	4.57018	1.42259	0.255725
86	-0.0173454	0.0572101	-0.110633	-0.584971	-0.0641002	1.00202	1.34148	0.78428	1.00814	-0.0210701	1.01392	0.252154	0.564103	0.666667	0.871287	0.435583	4.29636	0.676349	0.318777
87	-0.878115	0.634129	-0.904989	0.402926	0.528422	0.28291	-1.63004	0.586754	0.199707	-1.81602	0.327463	0.766173	0.523026	0.5	0.849421	0.588398	2.15893	0.799127	0.369565
88	-1.5476	-0.0389432	-1.19561	0.046824	0.503491	0.586607	-0.0951448	0.20547	0.127121	-1.07073	0.385866	-0.376262	0.454225	0.580986	0.765306	0.588235	9.24968	0.483696	0.574468
89	0.747783	1.01874	-0.498124	-0.584971	0.0814635	-0.352852	-0.226202	0.80274	0.864249	-0.756563	0.670738	0.20732	0.660256	0.519231	0.904018	0.547486	0.399002	0.911215	0.328571
90	-0.44773	0.441823	0.528727	-0.148458	0.0195941	0.755748	0.189094	0.868976	1.86987	1.13162	0.475701	2.35265	0.768657	0.649254	1.00883	0.524217	0.187579	1.44344	0.328947
91	0.604322	0.634129	-0.0718838	0.517798	1.05038	-1.17593	0.0671795	0.887269	0.628161	1.43847	0.116795	0.326556	0.568106	0.817276	0.953704	0.390501	3.28462	0.807292	0.467213
92	0.843425	0.441823	0.121862	-0.125484	1.55518	0.594433	1.68125	1.20165	1.69172	2.00518	0.618334	1.07496	0.81323	0.836576	1.00683	0.532374	0.456061	0.871429	0.376147
93	-1.02158	0.730283	-0.672495	-0.493073	-0.503521	-0.850597	-0.193518	0.6104	0.711521	-0.450919	-0.0819345	0.555568	0.762774	0.481752	0.828633	0.543243	1.2374	0.65	0.456067
94	-1.16504	0.34567	0.6256	-0.228868	-0.298576	-1.04481	-0.338546	0.158192	0.989938	-0.768583	-0.623778	1.27819	0.804781	0.804781	0.827887	0.58631	3.9418	1.11715	0.495283
95	0.41304	2.26873	0.644974	1.83882	0.308987	0.503522	-1.87283	1.15531	0.309955	-0.443732	-0.815224	1.03486	0.794466	0.158103	0.433604	0.505848	0.443144	1.34804	0.383886
96	0.795604	0.441823	0.276858	-0.159945	0.168267	0.172881	0.860307	0.570052	1.21293	2.05599	-0.403439	1.03013	0.982609	1.02174	0.80198	0.439227	3.2974	1.38537	0.0919118
97	-0.44773	-0.423556	1.09059	-0.251843	-0.323396	-0.0187535	0.165053	0.305876	1.00715	0.121513	-0.795517	1.15061	0.762963	0.685185	0.810761	0.579096	2.25572	1.34685	0.455285
98	0.221757	0.34567	-0.149382	0.299542	1.34489	-0.566586	1.10291	0.703562	0.972644	1.15184	-0.599862	0.704286	0.606897	0.824138	0.818376	0.630556	6.1317	0.859504	0.604545
99	0.604322	-0.327403	-1.27311	0.356978	0.2062	-1.50372	-0.0461012	0.805191	0.832097	0.884862	-0.440142	0.482005	0.552795	0.540373	1.10698	0.349206	0.825378	0.406844	0.617424
100	0.747783	-0.23125	0.722472	-0.722817	1.17256	-1.3255	0.183521	1.30743	0.702339	2.61036	0.0648366	0.0534841	0.621622	0.902027	0.821206	0.454068	0.242991	0.678899	0.611538
101	0.986886	0.34567	0.238109	-0.561996	1.37412	0.506868	1.50166	1.04205	1.27952	-0.576077	-0.831511	1.02359	0.858131	0.775087	0.806397	0.632653	2.21503	1.40496	0.414966
102	0.891245	-0.519709	-0.594997	-0.906611	0.414807	-0.21814	0.802969	0.503827	0.683378	-0.00249994	-0.757731	0.627691	0.72973	0.631757	0.911348	0.416216	2.6958	1.25455	0.406475
103	-0.495551	-0.0389432	0.644974	-0.286304	0.359404	0.47333	0.494089	1.12264	1.53828	0.520581	-0.236121	1.74047	0.770492	0.971311	0.812672	0.593525	1.83084	1.67347	0.459119
104	0.891245	0.537976	0.315607	0.0353369	0.0571196	-0.957457	0.0702013	0.313683	0.638393	-0.242767	-0.644942	0.831758	0.776923	0.665385	1.0133	0.346883	2.01207	1.31776	0.631579
105	0.604322	0.634129	1.01309	0.115747	1.90645	0.788157	0.981936	0.51856	0.803885	-0.681074	-0.421598	0.410893	0.705179	1.19522	0.980998	0.51895	9.03359	1.09268	0.634021
106	-0.639013	1.1149	-0.188131	1.58611	0.186377	-0.125991	-1.74399	0.803809	0.699553	-0.591721	-0.395285	1.75514	0.805785	0.871901	0.72	0.592375	3.85957	1.18386	0.560209
107	-0.925936	-0.0389432	-1.27311	-0.251843	-0.180531	-1.52458	-0.145126	0.60186	1.26243	0.230899	-0.0769977	1.09526	0.897436	0.752137	0.866213	0.612378	5.4432	0.728448	0.507538
108	-1.3085	0.634129	-0.614371	0.460362	0.198262	-1.1295	-0.0228983	0.658709	0.880445	0.893384	-0.103159	0.568019	0.805556	0.878472	0.791815	0.584184	6.523	0.712551	0.443137
109													0.949367	1.14768	0.913514	0.631068	2.05144	0.410959	0.746914
110	-0.925936	-0.327403	-0.323753	-0.148458	-0.394347	-0.665634	-0.232829	0.0544033	0.869087	-0.58746	-0.484665	1.2225	0.912409	1	0.969767	0.567823	2.8544	1.38115	0.532967
111	-1.3085	0.153363	-0.44	-0.676868	0.686352	1.25472	0.69519	0.0475796	0.641138	-1.30909	-0.495631	0.509121	0.872146	1.02283	0.965879	0.493243	2.62454	1.40816	0.569948
112	0.604322	2.36489	0.586851	1.36785	0.849224	0.0180662	-1.52372	1.00855	0.432158	0.00742111	-0.0281954	0.885732	0.769547	0.440329	0.288889	0.667752	2.5272	1.35465	0.66875
113	-1.02158	0.34567	-1.40873	-1.01	0.125829	-1.10716	-0.573418	0.420959	0.547196	-0.749186	-0.250284	0.487402	0.75	1.05242	0.941176	0.501577	1.11179	0.789474	0.656716
114
115	-1.11722	-0.327403	-0.885615	-1.34312	0.354859	-0.405063	-0.0955655	-0.127723	0.174912	-1.8302	-0.531849	0.157217	0.806306	1.02703	0.883077	0.521886	2.98378	1.36269	0.785714
116	-1.16504	1.1149	-0.536873	-0.102509	0.477783	0.237637	0.136026	-0.1544	0.502671	-1.09992	-0.305521	0.463082	0.876543	0.967078	0.888078	0.611987	1.01917	1.23144	0.682081
117	0.41304	0.34567	-0.827491	-0.964047	-0.469989	-1.56516	-0.874934	0.196487	0.362728	-1.59775	-0.218458	-0.0230251	0.950673	1.34529	0.906103	0.60596	4.50078	1.0402	0.563218
118	-0.543372	-0.135096	0.489978	-0.297791	0.333103	-0.081388	-0.177268	0.205931	0.873582	-1.51597	-0.532182	1.21818	0.82449	0.759184	0.863874	0.459459	1.86282	1.29858	1.08989
119	-0.830295	-0.0389432	-1.40873	-0.87215	-0.210184	-0.991598	-0.279168	0.199823	0.772811	-0.773544	-0.322082	1.25146	0.830508	0.822034	0.850972	0.617737	3.30756	1.16588	0.579235
120													0.817241	0.841379	0.88932	0.57754	2.12131	0.412639	0.344444
121	-0.734654	1.3072	0.0831125	-0.745791	0.112645	-0.985147	-0.764476	0.529498	0.935943	-0.863469	-0.259076	0.991357	0.842308	0.734615	0.982456	0.637982	2.08657	0.884462	0.478261
122	0.699963	0.34567	-0.285004	-0.837688	0.565769	-1.4403	-0.528078	0.569995	0.731896	-1.11289	-0.254685	0.564793	0.983806	1.11741	0.985632	0.408027	1.63796	0.439516	0.735294
123													0.727642	0.390244	0.784777	0.451852	2.41245	0.509804	0.714286
124	-0.925936	0.153363	0.121862	0.18467	0.135466	0.766043	-0.346303	-0.304503	0.109264	-1.97787	-0.700482	-0.0109187	0.781116	0.927039	0.967742	0.5189	4	1.27647	0.732026
125	0.652142	0.153363	-0.0525093	0.115747	1.23204	-0.760684	0.967031	0.716303	1.40367	-0.219809	0.270587	1.31615	0.814346	1.21097	0.910256	0.486577	3.90816	0.971014	0.641026
126	0.699963	1.59566	-0.110633	-0.630919	0.529051	-1.67283	-0.70574	0.355056	0.46973	-1.18889	-0.258398	0.396658	0.681818	0.954545	0.905292	0.460606	3.87011	0.931507	0.659574
127	0.307401	-0.43545	-0.558144	0.120849	1.46458	0.175185	0.182039	0.606381	0.419323	1.34708	0.349134	0.348489	0.816514	1.0367	0.863636	0.501742	3.41411	0.519126	0.892308
128													0.827869	0.766393	0.942197	0.480836	2.02978	0.341709	0.688312
129	0.689965	-0.14699	-0.538769	0.247208	1.25101	-0.73369	-0.287104	0.691625	0.337493	0.634804	0.500812	0.376379	0.722022	0.895307	0.960674	0.329032	2.65738	0.782178	0.698225
130	-1.3185	-0.339296	-1.06188	0.0863878	0.065481	1.02897	0.777455	0.642164	0.678984	1.18339	0.179247	0.744754	0.728522	0.4811	0.876744	0.299145	0.481481	0.86722	0.623596
131	-1.94017	-0.820063	-0.945635	-0.579868	0.674505	-0.0224023	0.901179	0.703016	0.954368	0.400896	-0.00819301	1.18364	0.85654	1.18143	0.93188	0.616822	3.00309	0.485597	0.511737
132	0.737786	0.814542	0.449332	0.166798	0.0746747	0.483204	-1.44983	0.541189	-0.1276	-1.3419	-0.777649	0.584231	0.821818	0.712727	0.687636	0.47185	4.64606	1.1371	0.392713
133	-1.22286	-1.01237	-1.13938	0.235721	0.126208	0.193481	0.0974176	0.0565927	0.120202	1.58169	0.10233	0.23637	0.707317	0.627178	0.933619	0.529762	2.19722	0.920949	0.390909
134	0.211759	0.0453165	0.7787	-0.235253	1.7112	0.501916	0.909106	0.498249	0.274275	0.141422	-0.33512	0.252906	0.699605	0.826087	0.939314	0.573379	2.95156	1.3381	0.662722
135	-0.792472	0.14147	-0.965009	0.36208	-0.772437	-0.462199	-1.67529	0.724984	0.218447	-0.977303	-0.713995	1.28299	0.665323	0.552419	0.607784	0.664286	6.02277	0.857798	0.63388
136	0.976888	0.0453165	0.488082	0.511413	0.418274	-0.424524	-1.43543	0.41984	-0.0723838	-1.03874	-0.486474	0.612551	0.782979	0.646809	0.844612	0.316498	0.381098	1.00472	0.491429
137	-1.3185	-0.339296	-0.596893	-0.16633	0.518741	0.0833234	0.523614	0.448879	0.575112	0.907887	-0.142683	0.821156	0.75945	0.57732	0.886305	0.669591	3.53651	0.973913	0.715026
138	-1.03158	-0.0508367	-0.558144	0.20126	0.0262577	-0.241188	-1.54911	0.118607	-0.0748543	-0.301018	-0.351843	0.675535	0.690377	0.790795	0.844118	0.536667	3.79523	0.910891	0.727273
139	0.881247	-0.531603	-0.151278	-0.0859198	0.590907	0.340534	0.451613	0.342607	0.235014	0.182378	-0.311913	0.260647	0.767068	0.578313	1.0112	0.454545	1.38222	0.989418	0.560694
140													0.66791	0.466418	0.916427	0.565625	6.8339	0.351955	0.852273
141	1.12035	-0.916216	-0.170653	-0.924484	0.635547	-1.00502	0.284894	0.645957	0.73173	-0.0856808	-0.0177026	1.28137	0.803571	0.753571	1.10831	0.475	7.07808	1.08586	0.49763
142	0.25958	0.429929	-0.248151	-0.419048	0.879622	0.708805	0.0950289	0.858159	0.00217863	-1.39011	-1.16286	-0.0695167	0.793522	0.651822	0.979532	0.447458	4.22332	0.543689	0.557471
143	-0.649011	0.718389	-0.693766	-0.453509	0.969772	1.15578	-0.58174	0.944047	0.795278	0.208135	0.0600533	0.982238	0.648221	0.347826	0.827362	0.636656	8.70825	1.12281	0.738372
144	-0.649011	0.622236	-0.674391	-0.660279	0.665924	-0.94021	-0.395734	0.674768	0.713057	0.272749	0.248232	0.960197	0.860465	0.66113	0.799655	0.552885	3.4428	1	0.390323
145	0.355221	1.39146	-1.15875	-0.648791	-0.614838	-0.706926	-1.6803	0.809113	-0.119475	-2.06557	-1.29887	0.670997	0.66791	0.496269	0.72693	0.43787	0.490752	0.441065	0.471366
146	-1.60542	0.429929	0.371834	0.396542	0.319555	-1.04616	0.351422	0.530567	0.575894	-0.862957	-1.00361	0.902439	0.614286	0.739286	0.887906	0.636066	2.44478	0.593074	0.738372
147													0.666667	0.986667	1.05379	0.462236	1.24074	0.436214	0.562189
148	0.833427	1.39146	-0.906886	-0.338638	-0.640624	-0.592351	-0.246357	0.863528	0.366241	-1.60754	-0.559394	0.349951	0.673469	0.714286	1.13217	0.542056	2.50628	0.931915	0.592593
149	-1.22286	0.814542	-0.655017	0.293157	-0.4516	-0.69484	0.0621439	0.505719	0.373625	-1.11022	-0.615551	0.839606	0.744681	0.476596	0.851124	0.665574	2.39801	0.426471	0.552326
150	0.881247	1.00685	1.10807	-0.120381	-0.123594	0.100114	-1.59561	1.46824	0.188622	-0.892784	-0.171808	0.63999	0.700658	0.486842	0.790368	0.608696	3.55172	0.611872	0.663462
151	0.929068	2.06453	-1.10063	1.02834	-0.411817	-0.893648	-1.71639	0.696681	0.107328	-1.68831	-0.732924	1.30789	0.908696	0.721739	0.853535	0.614841	1.85986	1.32338	0.541667
152
153
154
155
156	-0.935934	0.333776	-0.209402	-0.487971	-0.461456	1.3996	-1.41129	0.327538	-0.00110171	-0.680499	-0.906686	0.558814	0.870968	0.584229	0.714286	0.410853	3.76642	0.982609	0.417857
157	-0.553369	-0.627756	-0.674391	-0.752176	-0.215815	-1.22764	-0.343255	0.421096	0.682882	-0.464461	-0.307704	1.11887	0.721683	0.747573	1.0194	0.416667	2.90501		0.417021
158	-1.0794	1.96838	0.488082	1.07428	-0.149578	1.6827	-1.27165	0.677448	0.199108	-1.61753	-0.72394	1.26959	0.608527	0.74031	0.722365	0.611722	2.54657	1.04425	0.551913
159
160
161	0.833427	0.0453165	0.178089	-0.61433	0.336891	-0.278262	0.914629	0.548208	0.835555	-0.450852	-0.215805	0.849906	0.734317	0.531365	1.0236	0.551084	4.09516	1.05727	0.507389
162	0.546503	0.0453165	0.817449	-0.729202	1.09165	0.219725	0.874863	0.0991277	0.165241	-0.859459	-0.871075	0.151216	0.807407	0.633333	0.965333	0.691589	1.7462	1.19913	0.643617
163	-1.02522	-0.713163	-0.440769	-0.599986	0.296887	-0.615507	-0.0911554	-0.363016	-0.111248	-0.86913	-0.508723	-0.149922	0.620567	0.875887	0.93299	0.711864	2.5148	1.11765	0.60479
164	0.839784	0.825289	-0.925132	-0.243884	-0.229792	-0.540936	-0.425847	0.570494	0.305259	-0.760316	-0.0117269	0.115237	0.762963	0.548148	0.956989	0.544872	1.53835	0.751852	0.481675
165	-0.833935	0.0560627	0.0242203	0.250065	0.839535	-0.21621	-0.0857754	-0.0959341	0.119707	-0.612455	-0.396713	0.205659	0.752896	0.471042	1.00272	0.383117	4.42004	1.4386	0.857143
166	-1.64688	1.49836	0.0242203	0.766988	-1.13215	3.60757	-0.936711	0.115613	-0.481376	-1.68615	-1.40307	-0.610677	0.795539	0.695167	0.540541	0.354386	6.56452	0.47549	0.462857
167	-0.307909	-0.61701	-1.42887	-0.554037	-0.239418	-0.0558733	-0.82597	-0.0562439	-0.100309	-0.666194	-0.611831	-0.263848	0.781746	0.571429	0.888608	0.363014	2.78098	0.762846	0.530055
168	0.744143	0.152216	-0.130776	-0.496601	0.280053	-1.48019	0.219122	0.534557	1.01686	-0.208426	-0.109969	2.12069	0.737931	0.624138	0.808017	0.512821	4.26847	0.921569	0.413919
169	-0.499191	-0.0400905	-0.82826	-0.312807	-0.152288	-0.104767	0.0764771	0.0874584	0.288432	-0.641455	-0.335295	0.583732	0.592058	0.620939	0.955253	0.505917	3.53153	0.777344	0.334764
170													0.596215	0.520505	0.96962	0.684713	0.669304	0.477366	0.430693
171													0.552542	0.271186	0.812665	0.607595	0.546875	0.435897	0.553763
172
173	0.0746554	0.0560627	1.05107	-0.496601	1.71892	1.12945	1.32572	0.103493	0.131477	-0.662887	-0.746048	0.0679291	0.677551	0.742857	0.980114	0.413462	1.79332	0.853081	0.670213
174	-0.690473	-0.61701	-0.0726525	1.2035	-0.513756	1.33794	-1.73123	-0.243472	-0.196454	-1.22762	-1.10058	0.386868	0.692308	0.664336	0.736842	0.701754	2.10894	0.894737	0.437838
175	0.983246	0.440676	0.353588	-0.117525	0.541907	0.165839	0.550835	0.630704	0.854523	-0.412889	-0.254879	1.53246	0.813433	0.794776	0.955844	0.58631	4.54149	1.17062	0.40099
176	0.935425	-0.0400905	-0.0145288	-0.106037	0.65078	0.169904	1.39661	1.74213	2.06995	-0.44774	0.463205	2.05915	0.754325	0.785467	0.990148	0.462006	3.09066	0.861386	0.42
177
178	-0.929576	-0.809316	-0.963881	-0.220909	-0.00957113	-0.543811	0.0160745	0.568985	0.899637	0.451196	0.0845625	1.56057	0.763441	0.763441	0.877805	0.465181	2.63561	0.633188	0.57
179	-1.35996	1.49836	1.07045	0.100732	-0.416611	2.78461	-1.33914	-0.078685	-0.101242	-1.31799	-1.01644	0.77193	0.803774	0.750943	0.735537	0.546358	0.853693	0.987124	0.443787
180	-0.594832	0.729135	-0.227649	0.43386	-0.333185	1.87853	-1.73962	1.85317	0.872324	-0.667847	0.0299938	4.10041	0.810997	0.553265	0.597586	0.572539	3.58792	1.16129	0.307116
181	1.03107	1.0176	1.01232	0.766988	1.75871	-0.724216	-1.85147	0.974297	0.064861	-0.642154	-0.390036	1.44765	0.660377	0.484277	0.66065	0.523546	5.93179	1.30638	0.278626
182	1.07889	2.17143	-0.266398	-0.588499	0.117939	-1.12194	-0.470194	0.990451	0.554077	-0.168424	-0.271895	1.04264	0.579805	0.433225	0.71466	0.482759	5.78967	1.31718	0.488372
183
184	1.07889	-0.713163	-0.363271	0.00883429	0.367399	-1.04594	0.58277	1.29801	1.26526	0.798751	0.463802	1.61925	0.756272	0.709677	0.984881	0.650602	1.36601	1.14523	0.4
185													0.741935	0.591398	0.91629	0.464174	3.59382	0.388889	0.401747
186	0.744143	-0.32855	-0.983256	-0.255371	0.373235	-1.1145	0.186627	1.05222	0.647484	-0.949198	-0.478829	0.646909	0.554098	0.481967	0.683871	0.559557	3.33445	0.737557	0.589372
187	0.696323	1.11375	0.431086	-0.0256272	0.0948515	-0.0447208	1.20218	0.811434	0.890201	0.327374	0.0779969	1.18826	0.688213	0.676806	0.936471	0.642857	6.25164	1	0.441176
188	0.600682	-0.61701	-0.0145288	-0.220909	0.0277229	-0.0350011	0.466216	-0.165867	0.160101	-1.24626	-0.900366	0.962709	0.815574	0.856557	0.981928	0.475248	0.940171	1.32381	0.365591
189	-1.50342	-0.424703	-1.75824	-0.140499	0.0226751	-1.0314	-0.379172	0.176013	0.139204	-0.807441	-0.201352	0.199251	0.774545	1.00364	0.923913	0.567867	3.87521	0.915929	0.475336
190	-0.594832	-0.520857	0.256715	-0.416191	0.532679	-0.0634887	0.560089	0.138282	0.593105	-0.472479	-0.0384549	1.17009	0.755627	0.389068	0.797235	0.562667	5.83014	1.23529	0.35102
191													0.809524	0.615385	0.713389	0.589744	2.8851	0.460829	0.295547
192	0.983246	1.0176	0.0629694	0.169655	2.16851	-0.267769	0.36781	0.638604	0.435278	-0.428661	0.00803072	0.586119	0.816901	0.785211	0.785841	0.528205	3.74755	0.572016	0.248366
193	-1.02522	-0.61701	-1.21575	-0.0830631	0.0475398	-0.22888	0.438035	0.513688	0.903275	0.673403	0.725528	1.14788	0.625442	0.69258	0.8125	0.493261	0.963035	1.10127	0.295681
194	-1.31214	0.152216	-1.31262	-0.220909	-0.380636	-1.0515	-0.26205	0.0158362	0.0431683	-0.723685	-0.179925	0.278147	0.684825	0.785992	0.962472	0.612698	4.20424	0.668182	0.447471
195	-0.738294	1.2099	-0.363271	0.054783	0.557338	-0.0773443	-0.157459	0.284446	0.516621	-0.925985	-0.107349	1.36949	0.797101	0.554348	0.922049	0.506024	2.79381	0.950382	0.525346
196	-0.690473	1.30605	-0.770136	-0.404704	0.520089	0.355857	0.24669	0.704307	0.450383	-1.35189	-0.629556	0.718344	0.657795	0.524715	0.697368	0.42623	2.59121	0.944444	0.685714
197													0.826087	0.686957	0.612903	0.439169	1.7921	0.422414	0.439462
198	-0.594832	-0.32855	-1.02201	-0.0945503									0.753906	0.933594	0.935035	0.621538	5.64454	0.706383	0.702439
199	0.791964	-0.61701	-0.208274	-0.450653									0.54902	1.00784	0.863636	0.446945	0.215259	0.596567	0.609524
200	-1.02522	0.248369	-0.266398	0.14668									0.0754717	0.550943	0.553659	0.358333	2.26649	0.634921	0.738318
201													0.661538	0.65	0.859551	0.661765	0.0514208	0.672956	0.397661
202													0.780392	0.933333	0.840611	0.392857	0.607029	0.344498	0.568889
203	-0.486031	0.326458	-0.276573	-0.341875	0.114722	-1.69999	-0.329338	1.14892	1.49474	1.17322	0.750306	1.3543	0.871212	0.833333	0.888128	0.44152	3.89189	0.726531	0.53271
204	0.757304	0.807224	0.207791	-0.502695	0.913312	-2.10711	0.253109	1.89797	2.27524	2.73095	1.71231	1.96259	0.847909	0.741445	0.878914	0.586667	2.41053	0.969811	0.467742
205	0.900765	-0.346615	-0.644689	-0.261465	0.382521	-1.70967	0.174117	1.02304	1.25901	1.77014	1.12884	1.48724	0.772549	0.74902	0.788204	0.601449	0.0132576	1.12946	0.39881
206	0.948586	-0.250462	-0.39282	-0.479721	-0.0938672	-0.767138	-0.304961	0.877675	1.05259	1.31892	0.678964	1.17716	0.894495	0.825688	0.773585	0.47541	3.91181	0.913636	0.587302
207													0.988327	0.774319	0.984416	0.395349	3.22445	0.497758	0.6
208	-1.25116	-0.635074	-0.528442	0.312894	-0.194277	-1.76659	0.156401	0.211637	0.473716	0.325414	0.495257	0.78844	0.739316	1.0641	1.0056	0.674912	1.62013	0.674556	0.747126
209	-0.725134	0.422611	-1.1678	-0.548644	-1.17623	-1.86482	-2.30791	-0.0564053	-0.101214	-0.58923	-0.0673046	0.62725	0.754237	0.775424	0.899736	0.458333	1.19643	1.03947	0.649215
210	-1.49026	0.614918	0.188416	-0.364849	-1.08722	2.95934	-1.44033	0.284644	-0.270556	-1.01596	-0.954639	0.642647	0.95082	0.631148	0.761421	0.408228	0.302548	0.520179	0.697802
211	-0.868595	0.518764	-0.315322	-0.52567	0.635853	-0.501887	-0.00493627	0.229844	0.807535	0.826427	-0.27953	1.05672	0.673554	0.578512	0.722222	0.392	7.00204	1.30286	0.754601
212	0.709483	1.57645	-0.1797	-0.537157	-1.84895	2.84239	-1.79901	0.423205	-0.613674	-1.9495	-1.70163	-0.337997	0.757692	0.561538	0.511468	0.687117	2.7233	0.952153	0.602094
213	0.326919	-0.250462	-0.0634528	-0.479721	0.646319	-0.368187	1.24097	0.948471	0.786295	0.13507	-0.49651	0.376154	0.658635	0.698795	0.971989	0.4613	5.6467	0.476793	0.683938
214	1.13987	1.19184	0.285289	-0.502695	1.04212	-1.70725	0.053139	1.14232	0.46312	0.279434	-0.175764	0.512981	0.781609	0.452107	0.806154	0.585366	2.99588	1.06599	0.583756
215
216	-1.3468	-0.827381	0.072169	-0.330388	0.139623	-0.332369	1.20748	1.37601	1.99933	1.13843	0.0891683	2.06658	1.05714	0.632143	0.939785	0.5961	3.13031	0.498024	0.460094
217	0.374739	1.09568	-0.1797	-0.364849	0.654879	-0.720578	-0.292244	0.728096	-0.222147	-0.86295	-1.22287	-0.391562	0.848361	0.758197	0.956962	0.534014	0.657186	0.778302	0.623529
218
219	-0.725134	0.326458	-0.722187	-0.468234	1.19845	-0.451734	0.440272	1.30161	1.00791	0.188936	-0.546455	0.909526	0.5625	0.721154	0.845188	0.418103	0.868132	1.56364	0.75
220	0.948586	-0.442768	1.13777	0.485202	0.64018	0.406943	0.961589	-0.123985	0.533606	1.0183	-0.506222	0.597274	0.809322	0.728814	0.988889	0.432624	0.675599	1.405	0.571429
221	-0.43821	-0.635074	0.0140454	-0.295926	-0.0856005	-0.456087	-0.122726	0.00262086	0.343189	-0.482325	-0.584281	0.641249	0.795181	0.763052	1.01923	0.684211	1.67808	1.42051	0.641176
222	-0.629493	-0.827381	-0.00532916	-0.399311	0.502198	0.849784	0.562054	-0.335682	0.386053	-0.728316	-1.19231	0.470683	0.891566	0.610442	0.98338	0.328488	1.17774	1.20561	0.752809
223	0.661662	2.05722	0.556533	-0.652029	0.328549	1.25163	-0.122479	-0.185028	-0.262156	-1.80011	-1.84132	-0.299398	0.768889	0.4	0.893443	0.656934	1.71111	1.40828	0.463687
224													0.804	1.024	0.943243	0.397333	2.13417	0.256881	0.658416
225	-1.25116	0.422611	0.420911	-0.502695	-1.75703	1.99101	-1.7144	-0.92654	-0.761165	-2.06766	-1.88324	-0.321095	0.827869	0.848361	0.833828	0.654605	4.26712	0.912442	0.61
226													0.410188	0.536193	0.575972	0.40806	3.22774	0.45815	0.752941
227	1.09205	-0.346615	0.401536	-0.410798	1.80717	-0.88523	0.456374	0.273965	0.310385	1.5644	-0.0303892	0.421871	0.5	0.791946	0.955414	0.633898	1.30199	1.0929	0.613095
228	-1.1077	-0.154308	0.343413	-0.0661828	1.29969	0.201643	0.283527	0.523043	0.672506	0.296478	-0.358105	0.685997	0.763514	0.888514	0.839744	0.544944	5.62874	0.978541	0.596491
229	-0.916416	0.230305	1.07965	-0.341875	1.26314	0.558244	0.483896	0.206119	0.00465559	-0.461465	-1.06867	-0.0609893	0.742537	0.742537	0.8825	0.545455	0.329942	1.11616	0.589189
230	-1.05988	0.134151	-0.857809	-0.433772	0.156368	0.0774191	0.172893	1.07085	0.708624	-0.401112	-0.323021	0.239607	0.67658	0.750929	1.07089	0.630137	6.58611	0.887931	0.523316
231	0.948586	0.711071	-0.935307	-0.399311	-0.0934426	-0.414228	-0.309524	0.531805	-0.0420651	-0.863458	-0.737507	-0.0348411	0.638889	0.829365	0.982857	0.487085	4.55829	0.917431	0.895425
232													0.589212	0.892116	1.01149	0.278746	3.42553	0.370166	0.645833
233	0.566021	0.614918	-0.760936	-0.307413	0.0287909	-2.5688	-0.253959	1.49092	0.730296	-0.142592	0.0291771	0.380477	0.729927	0.784672	0.959233	0.611446	3.20917	0.675799	0.478723
234	0.709483	1.96106	1.27339	-0.15808	0.398584	0.717546	-1.70549	1.40015	-0.0215665	-0.634702	-0.541974	0.861358	0.731707	0.369919	0.539474	0.489426	0.757315	0.751244	0.751479
235	0.852945	1.09568	0.730903	0.0601761	0.286111	1.51986	-1.62371	0.880016	-0.0234812	-0.715342	-0.410813	0.647786	0.801527	0.687023	0.6793	0.639175	0.619565	1.34314	0.597826
236	1.13987	0.230305	0.479034	-0.7669	-0.271722	-0.808303	0.617584	-0.189448	0.417676	-0.693211	-0.595925	0.512787	0.487013	0.75	0.941019	0.648256	2.14382	1.21939	0.46798
237	-1.20334	0.807224	0.24654	-0.629054	0.188298	-0.703144	0.150469	0.748	0.748852	-0.370904	0.0034001	0.552934	0.65493	0.59507	0.962162	0.490741	7.13093	1.12963	0.651934
238	0.0878158	0.807224	0.730903	1.01361	-0.938554	1.93236	-1.65823	0.0685656	-0.0441033	-0.362636	-0.334756	1.48913	0.832143	0.546429	0.59466	0.566434	5.08411	1.48168	0.459596
239	0.183457	1.19184	1.19589	-0.68649	0.263841	0.504804	0.0416353	0.113644	-0.246963	-1.85658	-2.08519	-0.195816	0.811024	0.917323	0.984615	0.448505	5.35811	0.966346	0.628049
240	0.566021	-0.250462	0.575907	-0.330388	0.972619	1.88684	0.721357	0.00491952	-0.103046	-0.925274	-1.33898	-0.223383	0.853933	0.651685	0.962264	0.387195	2.17432	0.982759	0.386831
241	0.797132	-0.669116	-0.727933	-0.247872	0.122761	-1.26293	-0.400583	-0.0582545	0.382829	-0.371226	-0.350615	0.370799	0.797048	0.715867	1.02913	0.581169	3.61672	1.18317	0.367647
242	-0.494023	-0.284503	-0.437314	-0.477615	1.17389	0.179698	0.179253	1.28735	0.574468	-0.802728	-0.484336	-0.32402	0.680851	0.744681	0.960199	0.580858	1.39474	0.929461	0.525
243	1.37098	1.73471	0.298918	-0.339769	0.858891	-0.884653	0.142071	0.575274	0.492727	-0.797958	-0.378031	-0.0782358	0.589552	0.776119	0.950521	0.615385	3.66821	1.17273	0.675393
244	1.4188	1.44626	-0.127322	-0.523564	0.152319	-1.8953	-0.516761	-0.0848908	0.0952097	-1.11594	-0.561879	-0.386165	0.623616	0.726937	0.919799	0.470414	5.67812	0.946721	0.602871
245	-0.733126	0.484723	-0.379191	-0.167462	0.693761	-0.108159	-0.114681	-0.0455476	0.608308	-0.85405	-0.589902	0.166925	0.702586	0.961207	0.952854	0.587591	2.5578	1.08374	0.652174
246	-0.541844	1.25395	-0.979802	-0.374231	-0.0495846	-1.18968	-0.502939	0.527483	0.415495	-0.083134	-0.021968	0.329319	0.78022	0.776557	0.994751	0.439628	6.89639	0.493274	0.688525
247	-0.446203	1.1578	0.00830003	-0.282334	-0.44885	0.175152	-0.0942675	0.787849	1.21803	-0.638649	-0.780842	0.944726	0.787149	0.429719	0.975676	0.511538	0.747941	1.32796	0.487179
248	-1.64172	0.00395663	-0.747307	-0.0985387	-0.373218	-1.13875	-0.107653	0.403599	0.259192	-0.194491	-0.174182	-0.0421315	0.681481	0.866667	1.0169	0.437086	3.21298	0.287879	0.77907
249	1.32316	-0.47681	-0.747307	-0.155975	0.739838	-1.22302	0.40963	0.874039	0.652523	0.0897212	0.263825	0.568674	0.713333	0.843333	0.940722	0.616613	6.00974	0.820513	0.465241
250	0.988414	-0.0921966	0.00830003	-0.477615	-0.0599622	-0.585939	0.00981369	0.887221	1.18292	0.73478	0.440187	1.43098	0.732824	0.954198	0.931034	0.613636	7.64604	1.11429	0.479592
251	0.940593	-0.380656	-0.495438	-0.305308	0.0968303	-1.06477	-0.0261132	1.32478	0.976659	0.047684	0.128051	0.457738	0.594595	0.679054	0.849398	0.602899	0.26003	0.658879	0.702381
252	0.892773	-0.18835	-1.07667	-0.477615	-0.0326493	-1.03616	-0.279992	1.33587	1.14071	-0.241235	-0.14882	-0.0322184	0.863118	0.56654	0.899083	0.622857	1.957	0.604762	0.481982
253	-1.02005	-1.14988	-0.514813	-0.236385	0.216275	-0.0844661	0.195417	0.254411	0.924194	1.84613	0.204208	0.789536	0.824	0.596	0.84127	0.62215	8.6014	0.938596	0.497778
254	-0.924408	-0.957576	-0.0885727	0.337974	0.27594	-0.244029	0.209181	0.297619	0.848575	1.40986	0.272697	1.2996	0.739927	0.622711	0.997602	0.388489	3.29064	1.16034	0.457286
255	-0.446203	0.773183	0.473289	-0.201923	-1.24215	1.27015	-1.48064	0.471241	0.00933085	-1.31818	-0.829179	1.80966	0.619217	0.455516	0.962121	0.503226	2.09635	1.05628	0.525253
256	-0.733126	-0.380656	0.550787	0.0278202	0.0808185	0.644097	0.830267	0.44758	0.740255	-0.550123	-0.868198	0.822307	0.646853	0.678322	0.869231	0.621777	0.158157	0.956522	0.580645
257	-0.350562	0.292416	0.550787	-0.110026	0.360713	-0.315832	0.15991	0.700904	1.40941	0.817519	-0.0317103	1.55091	0.750973	0.579767	0.947891	0.455446	2.91707	0.995305	0.685083
258	0.701491	0.196263	0.240795	-0.50059	-0.0489292	-0.123821	0.300392	0.215334	0.470925	0.507995	-0.22349	0.345619	0.641129	0.491935	0.846154	0.460815	7.4902	0.593074	0.582857
259	0.65367	1.1578	1.11265	0.39541	-0.444892	0.681807	-1.57851	0.526291	-0.323047	-1.12637	-0.791171	1.04708	0.71875	0.420139	0.795812	0.708197	0.564972	1.24747	0.464286
260	-0.446203	-0.47681	-0.282318	-0.316795	-0.246891	0.415449	0.284061	1.00559	1.7449	1.59282	0.944902	1.81293	0.780303	0.82197	0.933162	0.613861	3.00266	0.97235	0.427184
261	-0.924408	0.580876	0.550787	1.1191	-0.679799	2.60943	-1.32023	0.366355	0.0789522	-2.02257	-1.14424	2.39535	0.748092	0.759542	0.759524	0.628159	6.1854	1.27174	0.379487
262	-0.541844	-0.0921966	0.22142	-0.385718	0.355712	-0.152354	0.430859	0.276548	0.972884	-0.471263	-0.417222	1.24036	0.786517	1.34831	0.994398	0.714777	3.94151	0.975728	0.495098
263	1.22752	-0.380656	0.298918	-0.512077	-0.247235	0.798658	1.19517	1.21209	2.53789	1.74158	0.451821	2.13494	0.88172	0.491039	0.971496	0.606707	4.94269	1.05394	0.475728
264	1.22752	-0.0921966	-0.262944	-0.523564	-0.0597814	-1.10315	-0.0782463	0.911131	0.700143	-0.482202	-0.0583978	0.415784	0.644	0.932	0.777188	0.571429	5.34897	0.628272	0.604938
265	0.558029	-0.0921966	0.105173	-0.247872	-0.658662	0.719373	0.86265	0.337612	0.859425	0.186769	-0.0988134	0.8654	0.613982	0.674772	0.897561	0.487245	3.91917	1.30841
266	2.27462	0.168953	-0.27194	0.164154	-1.58307	-2.70046	-1.64708	-0.473866	-0.733929	-1.63421	-1.48557	-1.69719	0.660377	0.796226	1.02262	0.471831	1.08519	0.58	0.502762
267					1.15797	-0.732645	1.49595	1.15507	0.498403	-0.849026	-0.361338	0.00889618	0.688213	0.448669	0.974057	0.402477	3.32817	0.391667	0.648276
268	-1.25915	-0.18835	-0.766682	0.303512	-0.410228	-0.141533	-0.887871	0.640217	-0.0229784	-0.0578862	-0.130316	0.699393	0.68	1.01455	0.859606	0.44713	2.27713	0.460829	0.472906
269	0.940593	0.869336	0.628285	0.280538	0.435808	1.14208	-1.41253	1.71001	0.283801	-1.60188	-0.439711	1.60088	0.778947	0.466667	0.71867	0.492308	0.230643	0.931707	0.484043
270	-0.254921	0.00395663	-0.127322	-0.316795	0.110597	-0.459676	0.246885	0.630919	0.611746	-0.114296	0.0142291	1.1446	0.729008	0.858779	0.944072	0.664336	2.38897	0.857143	0.560694
271	-0.876588	-0.380656	-0.476064	-0.201923	-1.33867	-0.19014	-0.264641	-0.485327	0.291268	-1.02462	-0.082111	0.673826	0.701389	0.861111	0.866029	0.684848	0.113636	1.35586	0.481675
272	-1.35479	-0.669116	-1.27042	-0.512077	-1.15329	0.182346	0.0146521	-0.302574	-0.165508	-0.317169	-0.256794	-0.359587	0.805054	1.04332	0.933824	0.60815	0.481959	0.477477	0.395833
273	1.00256	-0.644847	0.110784	-0.248327	1.18771	0.319652	1.15938	0.849377	1.90181	0.625743	1.38836	1.09	0.752101	0.710084	0.758242	0.695364	0.56304	1.39662	0.423313
274	-1.14936	-0.548693	-1.4973	-0.524019	0.311976	-0.530072	-0.294764	0.164146	0.536115	-0.0946144	0.57793	0.201308	0.734082	1.26592	0.86019	0.645161	5.98527	0.712264	0.465116
275	0.715641	-0.164081	1.19576	-0.225353	1.54566	2.39654	1.9826	0.873859	1.39064	-0.401022	0.0292786	0.547578	0.913043	0.648221	0.887446	0.542056	2.42308	1.16078	0.373134
276	0.66782	0.989758	1.35075	0.13075	1.03083	2.00818	1.15785	0.858906	1.14993	0.241048	0.009349	0.684146	0.863071	0.497925	0.730072	0.609836	1.59973	1.48333	0.178423
277	-0.623335	-0.45254	-0.993565	-0.39766	1.06151	-0.357908	0.125926	0.717431	0.887495	1.40645	1.21359	0.124562	0.562874	0.580838	0.906561	0.535433	1.45959	0.68599	0.4125
278	0.811282	1.66283	-0.141085	-0.15643	1.42541	-0.00152084	0.0836914	0.769312	0.206819	-0.304801	-0.705265	-0.222783	0.507937	0.44127	0.648374	0.583333	5.95886	0.911504	0.438735
279													0.706485	0.583618	0.337662	0.678771	0.465721	0.434579	0.246269
280
281	0.62	-0.45254	-0.121711	-0.202379	1.44238	-0.346072	0.786856	0.814121	0.751053	0.478835	-0.511563	0.394129	0.607973	0.647841	1.01905	0.544271	4.0443	1.27	0.447699
282	-0.671156	1.85514	-0.0054633	0.165211	0.0962799	0.441989	-1.64106	1.5765	0.604776	-0.291827	-0.370832	2.31062	0.581315	0.653979	0.667247	0.497143	8.5471	0.945783	0.496124
283	0.715641	0.316686	-0.644823	0.222647	0.252163	1.92235	-1.57285	1.89767	-0.165403	-0.909158	-0.463985	0.481562	0.636691	0.748201	0.588889	0.587393	1.10609	0.898477	0.296417
284
285	-0.671156	0.316686	-0.315456	0.37198	-0.320615	0.0632765	0.0151678	0.428414	0.781193	0.899271	-0.777012	0.853852	0.75641	0.41453	0.745455	0.424658	2.35435	1.24752	0.289286
286	-0.910258	-0.45254	-1.20668	-0.15643	-0.239837	-0.773652	0.148799	0.185065	0.250541	0.418482	-0.472978	-0.0829676	0.642612	0.608247	0.845471	0.751938	5.34751	0.769953	0.367041
287	0.763461	1.08591	0.246406	0.37198	1.46959	0.978794	-1.48845	2.18852	-0.257293	1.20345	0.299694	-0.133737	0.644068	0.518644	0.653179	0.503958	6.50216	0.385281	0.401274
288	0.906923	1.75898	0.788893	0.406442	1.64638	1.95987	-1.31712	1.44219	-0.483533	-1.49596	-1.09685	0.985109	0.644951	0.521173	0.572714	0.574163	3.64824	1.20253	0.208609
289	-0.814617	-1.02946	0.420777	-0.0300709	1.13989	1.49939	0.579701	-0.306846	-0.0678711	0.730041	-0.645243	-0.0984286	0.876448	0.694981	0.878676	0.519403	4.45346	1.09459	0.340067
290	-0.910258	-0.741	-0.702947	0.498339	0.877055	-0.0466997	0.319717	1.25417	0.644881	2.51628	-0.0819631	0.194427	0.782787	0.987705	0.9	0.442568	3.6622	0.534653	0.5
291	-0.910258	0.508992	-0.0442124	-0.0300709	0.912392	0.638142	0.572566	0.623731	0.36492	0.322006	-0.434475	0.312459	0.772201	0.459459	0.842105	0.515924	3.61416	1.01587	0.52451
292	-1.10154	-1.12561	-0.218583	-0.0875068	0.937556	0.724687	1.06584	0.95265	1.12929	1.22336	-0.35163	0.563835	0.817857	0.45	0.808102	0.564417	0.817901	1.13023	0.673267
293	-0.766797	1.18206	0.420777	0.73957	-0.280793	0.0353379	-1.77304	0.513781	-0.374493	-0.868965	-1.27684	1.46059	0.626866	0.682836	0.648649	0.650641	2.3979	1.03415	0.653266
294	-0.718976	1.85514	1.21513	0.027365	1.09344	3.1656	1.54883	0.991914	1.61876	0.195831	-0.601004	1.0476	1.103	1.06867	0.986014	0.358166	4.19592	1.32258	0.555066
295	1.04078	1.21195	-0.443306	-0.390361	2.05117	-0.0968021	0.678228	0.904324	0.244631	-0.421807	0.161618	-0.767394	0.137778	0.795556	0.940639	0.376437	1.26076	0.973214	0.547414
296	-0.479873	-0.644847	-0.315456	-0.271302	-0.0936632	-0.447212	-0.0855449	-0.103564	0.259428	-0.684599	-0.820189	0.541471	0.811475	0.709016	1.00716	0.419048	2.54427	0.867521	0.625
297	0.954743	2.23975	0.246406	0.234134	0.653395	1.09855	-1.38261	0.834656	-0.459226	-1.07667	-0.721917	0.174407	0.852399	0.439114	0.544118	0.490741	2.07679	1.27523	0.522613
298	0.428717	0.701299	0.149533	-0.0760196	2.45659	1.06454	0.427288	0.443993	-0.354578	-0.686952	-0.848465	-0.884896	0.734899	0.812081	0.845545	0.579897	4.49164	0.982979	0.616667
299	-0.910258	-0.45254	1.13763	-0.0760196	0.470824	1.59821	1.30314	0.83478	2.02855	-0.26906	-0.245184	2.1661	0.860902	0.781955	0.923913	0.64723	2.08225	1.56652	0.351695
300	0.763461	0.412839	1.04076	0.13075	0.413419	0.560553	1.36513	0.632898	1.74022	-0.448211	0.235394	1.43266	0.829431	0.939799	0.879687	0.592208	3.3825	1.28102	0.296053
301	0.954743	0.0282259	0.653271	0.0733137	1.44157	0.342542	0.950634	0.638594	1.03662	0.0273001	-0.103046	0.77459	0.783688	0.804965	0.947368	0.534954	1.442	1.17899	0.517699
302	0.859102	-0.644847	-1.36168	-0.558481	0.510684	-0.279535	-0.178126	0.378016	-0.00973777	-0.400704	-0.455042	-0.413841	0.844262	0.864754	0.938338	0.397924	3.25621	0.554585	0.619632
303
304	-0.623335	0.797452	-0.896692	0.096288	-0.57984	-1.25767	-1.78689	1.11447	0.0219195	-1.12965	-0.310082	1.18167	0.752252	0.481982	0.426829	0.598071	3.87034	0.827778	0.771739
305	-0.718976	-0.260234	0.285155	0.13075	0.728993	0.333283	0.697058	0.554276	1.26807	0.163905	-0.256484	1.5769	0.727612	0.623134	0.967742	0.534954	2.13861	1.4	0.602041
306	-0.814617	-0.260234	-1.61355	-0.144943	-0.0847132	-0.899637	-0.304022	0.053277	0.0351369	-0.556198	-0.378449	0.0960271	0.629213	0.662921	0.733746	0.682143	0.0243478	1.16463	0.660819
307	-0.910258	0.701299	-0.935441	0.142237	-0.366784	0.068133	-1.69963	-0.019107	-0.089955	-1.54989	-0.975256	1.267	0.84252	0.480315	0.748447	0.608309	1.80815	1.2212	0.763314
308	-0.910258	-0.260234	-1.20668	-0.144943	-0.0397764	0.414338	-0.0134994	-0.238388	0.455466	-0.250553	-0.209209	0.646085	0.681818	0.772727	0.769716	0.614841	0.224779	0.792929	0.635762
309	-0.671156	1.56668	-0.16046	0.00439061	0.987297	0.0106308	-0.274701	0.642827	0.428578	-0.214875	-0.209321	0.282655	0.817797	0.449153	0.814696	0.509804	3.42756	1.21531	0.695906
310	0.715641	2.1436	1.27326	0.29157	0.25045	0.550004	-1.63142	0.76365	-0.439846	-1.63918	-0.739125	0.74427	0.776	0.512	0.79717	0.515823	4.0782	1.1055	0.649485
311	0.62	1.37437	0.26578	-0.0875068	-0.0814139	-0.950969	-0.267382	0.113868	-0.348532	-0.637983	-0.719752	-0.422851	0.912442	0.870968	0.808252	0.636943	6.80416	1.33778	0.392241
312	-0.527694	0.508992	-0.392954	-0.31725	-0.155117	-1.06924	-0.665924	-0.0713663	0.158321	-0.94191	-0.73089	0.507711	0.632836	0.937313	0.866171	0.576577	3.37052	0.769737	0.462541
313	1.33731	1.37437	0.788893	0.486852	0.792864	1.10781	-1.50716	1.47259	0.000336565	-0.731724	-0.217211	0.845831	0.632231	0.690083	0.480249	0.46131	6.78358	0.836066	0.585366
314	0.906923	2.23975	1.17638	0.762544	1.19829	0.611148	-1.49498	1.98331	0.179705	0.107559	-0.161297	1.25091	0.882812	0.808594	0.582751	0.431677	6.18276	1.20513	0.68254
315	0.859102	-0.0679273	-0.16046	-0.098994	-0.102122	-0.95382	0.317397	0.502788	0.95116	0.394506	0.153722	0.602025	0.847737	1.01646	0.966197	0.679443	4.72676	1.23364	0.564972
316	1.24167	-0.164081	-1.28418	-0.512532	0.679293	-0.864532	-0.31709	0.193142	0.715244	-0.570252	0.101936	0.352262	0.733813	0.780576	0.979943	0.571429	2.01712	0.493151	0.590164
317	1.05038	0.893605	-0.489827	-0.501045	0.490291	-0.736063	-0.212987	-0.161994	-0.090552	-1.72173	-1.20642	0.196018	0.787313	0.574627	0.956853	0.306306	1.31029	1.23789	0.58011
318	0.572179	-0.45254	-0.741696	-0.374686	1.04629	1.6171	0.949527	0.273566	-0.332933	-0.672388	-0.922053	-0.830234	0.897436	0.589744	0.852804	0.433234	1.62339	0.873786	0.767442
319	0.906923	0.605145	-1.4198	-0.592942	-1.06296	-1.19054	-0.763836	-0.228178	-0.461786	-2.03749	-1.14075	-0.490587	0.657795	0.802281	0.901857	0.666667	6.08828	0.703349	0.5625
320	0.954743	0.220532	-0.547951	-0.340225	-0.0219665	-1.01016	0.258388	0.407301	0.477769	-0.550092	-0.166123	0.215952	0.606061	0.496212	0.854321	0.39	0.104	0.587379	0.552326
321													0.734007	0.855219	0.967662	0.582583	5.08871	0.471366	0.591837
322	-0.718976	0.701299	-0.916067	-0.110481	0.480239	-0.178511	0.142924	0.171813	-0.248756	-1.04188	-0.460535	-0.249232	0.699605	0.924901	0.8867	0.675241	3.2628	0.855856	0.650273
323	0.122699	-0.696426	0.348046	-0.0885643	1.70364	0.0159421	0.942313	0.578719	0.273257	0.14649	0.632793	0.284979	0.774704	0.798419	0.945137	0.408228	2.8605	1.13305	0.571429
324													0.900709	0.578014	0.752197	0.564767	4.4188	0.319066	0.436242
325	0.811282	-0.644847	0.769518	-0.202379	2.13203	1.21871	1.23856	0.121844	0.0722294	-0.902162	-0.788514	0.138475	0.634483	0.741379	1.05649	0.351032	4.58301	1.17993	0.401639
326	-1.05372	0.220532	-0.0248378	-0.144943	-0.585344	0.994112	-1.62935	0.141467	-0.571697	-1.30816	-1.25347	0.530182	0.65942	0.916667	0.665768	0.54717	2.13303	1.13889	0.502463
327	0.572179	-0.548693	-1.01294	-0.098994	0.772265	-0.877753	0.237249	0.840371	0.254892	0.346618	-0.0707641	-0.384338	0.754864	0.832685	0.953995	0.395105	0.358209	0.565611	0.600962
328	-0.623335	0.0282259	-1.71042	-0.110481	-1.56279	-1.01129	-2.04908	-0.309518	-0.674328	-1.72065	-0.555206	0.137851	0.665414	0.639098	0.631016	0.549342	3.45728	1.2973	0.606936
329	0.715641	1.95129	-0.916067	-0.110481	-0.63854	-1.33286	-1.11704	1.59299	-0.0960215	-1.26778	-0.769485	-0.601975	0.525735	0.503676	0.830189	0.376206	7.40545	1.07027	0.778481
330
331	0.906923	0.989758	0.246406	0.0618265	-0.480828	0.628618	-1.82641	-0.0618809	-0.821826	-1.7431	-1.15466	0.0537513	0.727915	0.54417	0.901961	0.487179	1.64297	1.06335	0.66055
332	-1.10154	0.0282259	-0.257332	-0.0300709	0.917118	0.65598	1.07576	1.12649	0.81167	0.0669843	-0.24142	0.545256	0.869565	0.747826	0.927807	0.316327	1.5	0.454545	0.645714
333	-0.862438	0.797452	-0.702947	-0.328737	-0.314838	-0.529384	-1.63096	-0.26913	-0.946479	-1.96982	-1.22243	-0.0658079	0.611722	0.838828	0.916923	0.493548	7.2623	0.487805	0.680628
334	-0.862438	1.85514	-0.509201	0.406442	-0.440501	0.238526	-1.75867	0.551178	-0.162877	-0.879268	-0.573699	0.736937	0.616667	0.4375	0.55873	0.299674	7.61419	0.691892	1.09483
335	0.237435	-0.260234	-0.0248378	0.027365	0.688622	-0.19312	0.312093	0.130497	-0.0888432	0.588539	-0.482529	-0.297723	0.780405	0.804054	0.955814	0.424501	1.66285	1.12376	0.459916
336	1.19385	0.701299	-0.431703	-0.420635	0.344878	-0.512586	0.23346	0.0604461	0.132916	-0.684026	-0.470844	0.556588	0.751634	0.676471	0.775652	0.6	4.30369	1.23404	0.494071
337	-0.240771	-0.45254	-1.22606	-0.558481	-0.000803949	-0.990752	-0.455277	0.0633653	0.443264	-0.150134	-0.114872	0.612884	0.711191	0.624549	1.01059	0.480938	2.2203	0.894198	0.394422
338	0.954743	0.220532	-0.199209	-0.110481	-0.448858	0.434753	-2.00004	0.391319	-0.467235	-0.836086	-0.707329	0.844992	0.632787	0.603279	0.476071	0.567114	3.52012	1.10169	0.531579
339	0.524358	0.508992	0.285155	-0.0300709	-0.282113	0.130441	0.460572	0.202139	0.942218	0.601513	-0.0987465	1.38789	0.748148	0.72963	1.02616	0.638889	0.155738	1.34783	0.636364
340	-0.862438	0.989758	0.459526	1.26798	0.0637925	1.22208	-1.54794	0.64185	0.0686128	-0.922322	-0.718791	1.96885	0.669014	0.616197	0.470998	0.548295	2.44577	1.083	0.632075
341	1.48077	0.508992	-0.237958	-0.121968	1.06868	-0.53999	0.598222	1.065	0.360274	-0.0135289	0.43994	0.301062	0.876068	0.931624	1.01389	0.578358	0.241983	0.666667	0.713333
342	1.19385	1.08591	0.285155	-0.0875068	0.643799	-1.07261	-0.0126954	0.908777	0.81865	-0.123106	0.149241	0.90561	0.792453	0.683019	0.969359	0.704615	4.42504	0.964143	0.675393
343	0.811282	0.605145	0.963264	0.245621	1.61345	0.365372	1.22616	2.03609	2.06293	1.03995	0.622828	2.42438	0.708333	0.731061	0.991892	0.488215	0.875179	1.19417	0.542105
344	1.00256	1.27822	-0.528576	0.0848008	-0.396561	0.0553237	-1.77894	0.10639	-0.601522	-1.69254	-1.09166	0.537385	0.713656	0.356828	0.647059	0.544402	4.09234	1.03012	0.628743
345	-1.19718	1.27822	-0.276707	0.280083	-0.07074	-0.469767	-1.94462	0.164732	-0.735076	-0.856691	-0.452695	-0.0255104	0.612903	0.551971	0.809384	0.436066	3.47246	0.8	0.728723
346	1.24167	0.893605	-0.567325	-0.386173	-0.143295	-1.10108	-0.428915	-0.150507	-0.0127916	-1.3986	-0.733328	0.235111	0.714777	0.594502	0.969529	0.58567	3.81227	0.865801	0.626263
347	0.476538	2.04744	0.227031	0.142237	-0.0431369	-0.210232	0.333992	0.518461	0.59816	-0.485415	-0.322232	1.02661	0.73444	0.473029	0.833803	0.479592	1.79464	0.766355	0.609195
348	-0.862438	-0.45254	-0.237958	0.142237	-0.419623	-0.736175	-0.107455	-0.234735	0.438076	0.197611	-0.54424	1.19451	0.918149	0.519573	0.88641	0.351421	2.28757	1.13147	0.391941
349	-0.336412	0.220532	0.246406	0.326032	1.3221	-1.0493	-0.0715981	0.0947319	0.379325	-1.19611	-0.105889	0.80534	0.703833	0.533101	0.909747	0.41954	0.623962	1.33465	0.311787
350	-1.0059	0.605145	-0.79982	-0.225353	-0.437059	-1.53433	-0.358183	0.441171	0.050468	-1.62818	-0.506565	0.341553	0.5	0.638889	0.976253	0.35786	3.75478	0.488479	0.929204
351	-0.623335	0.508992	0.130159	-0.39766	0.91884	0.425547	0.112529	0.729584	0.745199	-0.433902	0.229101	0.469542	0.620915	0.405229	0.834437	0.651163	4.81066	1.08696	0.504505
352	-0.814617	0.316686	-0.237958	0.222647	-0.0176781	-1.11368	0.206867	0.41274	0.163681	-1.29093	0.0201737	0.463499	0.753731	0.55597	1.035	0.61165	2.98549	0.686099	0.5
353													0.782101	0.459144	0.989189	0.63871	3.26502	0.436893	0.486339
354	-1.21628	-0.311814	-0.116943	-0.214923	0.317522	-0.375027	0.268536	0.186391	0.662087	-0.536854	-0.25009	1.00767	0.786942	0.62543	0.95082	0.660377	0.886431	1.23556	0.459184
355	0.218341	0.649719	-0.465685	-0.295333	0.278007	-1.23574	0.191369	0.666933	0.390347	-0.491891	0.266695	0.108457	0.701149	0.639847	1.00282	0.413043	2.70475	0.592179	0.5625
356	-0.116403	0.265106	-0.504434	-0.260872	0.940947	0.155241	0.323641	1.70476	1.6607	0.148525	0.828498	1.71941	0.637736	0.85283	0.977041	0.525316	5.0194	0.419811	0.522936
357	0.122699	-0.696426	0.386795	-0.214923	0.914715	0.129426	1.39357	0.890368	1.52254	-0.278271	-0.238658	1.81985	0.677852	0.442953	0.895722	0.341667	5.43707	0.909574	0.68254
358	0.122699	-0.50412	-0.213816	0.704051	0.161144	0.876397	-1.6439	0.997046	-0.483635	-0.653108	0.283033	1.30958	0.900433	0.761905	0.57423	0.491289	1.79558	0.70098	0.645669
359	0.218341	-0.0233538	-0.252565	-0.283846	0.840564	-0.0152665	0.90369	1.24553	1.15084	-0.428104	0.140045	0.886538	0.898113	0.701887	1.01515	0.606607	1.79647	0.684647	0.445455
360	0.313982	-0.311814	0.599915	-0.295333	1.17683	-0.558477	0.647089	0.403622	0.688274	-0.103635	-0.493727	0.565986	0.799257	0.553903	0.831843	0.554286	2.74443	1.30672	0.327402
361	-1.45538	-0.50412	0.36742	-0.214923	-0.23925	-0.253172	0.407448	-0.0365569	0.644971	-0.92263	-0.376527	1.46378	0.754032	0.604839	0.896907	0.601266	2.4183	1.48661	0.275362
362	0.409623	1.03433	0.134926	0.0722561	1.5865	-0.103357	0.713568	0.896376	0.680224	-0.134606	0.0248785	0.64628	0.665468	0.615108	0.937984	0.72524	0.0348432	1.44091	0.358108
363	2.17898	1.13048	0.851784	-0.111539	1.71344	0.356263	1.48165	1.4476	1.49358	0.676885	0.355427	0.865959	0.690391	0.683274	0.939834	0.652299	0.551451	1.32212	0.41629
364	-1.35974	0.265106	-0.330063	0.106718	0.7033	-0.30858	0.0880656	0.15481	-0.111263	-0.192479	-0.176785	-0.00963994	0.557491	0.470383	0.6925	0.636656	6.20522	0.995074	0.517766
365	-1.40756	-0.21566	-0.194441	-0.111539	0.310327	-0.83144	0.255905	0.539936	1.00155	-0.402284	0.450968	1.62355	0.649007	0.735099	1.10165	0.612121	1.2396	1.18182	0.547739
366	0.744367	1.22664	-0.349438	-0.387231	0.785271	-0.191296	0.473271	0.468579	0.0590952	-0.442731	0.0641611	0.105748	0.650376	0.473684	0.95702	0.348432	0.219282	1.15534	0.443243
367	-1.02499	-0.407967	-0.000696056	-0.168975	0.26707	-0.321135	0.333385	0.353519	0.930676	-0.303773	0.445809	1.72627	0.765432	0.744856	0.874704	0.5	0.584071	0.881279	0.473404
368	0.0748789	1.32279	0.696788	1.04867	0.763423	1.37929	-1.70458	0.554095	-0.759019	-1.05491	-1.10492	0.262336	0.755639	0.56015	0.814536	0.593272	0.430686	1.12385	0.520833
369	0.457443	0.745872	-0.136318	0.0607689	0.815079	-0.218096	0.0169462	0.854121	0.993812	-0.260718	-0.098139	1.57263	0.7251	0.354582	0.799472	0.380952	4.10556	1.16667	0.51462
370	-0.116403	-0.0233538	0.871158	-0.157487	0.487363	-0.171475	0.81632	-0.0470391	0.0156342	-0.749775	-0.400048	0.0203359	0.815603	0.471631	1.10714	0.331461	2.17722	1.33597	0.481132
371	-1.07281	-0.21566	-1.08567	-0.594	0.227596	-1.34456	-0.317456	0.429351	0.0408544	-0.908448	0.255546	-0.0468624	0.712062	0.501946	0.963048	0.330275	1.21368	0.660099	0.44898
372	0.887828	-0.50412	-0.388187	0.313487	1.37473	-0.834059	0.545093	0.432004	0.645541	-0.917352	-0.949944	0.453028	0.891892	0.783784	0.644359	0.608309	0.173375	1.40711	0.217021
373	2.27462	0.457412	0.212424	0.439846	0.942423	-0.28857	1.05699	1.2503	1.83577	0.707411	0.480498	2.61275	0.652695	0.377246	0.792144	0.491758	3.59625	1.38	0.193966
374	-1.21628	0.168953	0.36742	-0.272359	-0.27045	-0.0825037	0.387763	0.116202	0.833062	-1.0621	-0.809263	1.77076	0.799257	0.591078	0.964225	0.646724	1.19818	1.37054	0.249057
375	0.457443	1.32279	0.58054	-0.0770771	0.513513	-0.979124	0.375019	0.10502	0.263636	-1.05478	-0.806602	0.466059	0.694215	0.900826	0.618138	0.709898	2.08169	0.6	0.416268
376	2.56155	1.03433	0.270548	0.187128	1.24218	-0.392089	0.700657	1.8027	1.28853	0.426505	0.646622	0.837918	0.684746	0.464407	0.887125	0.588384	2.24444	1.1087	0.312057
377	-1.55102	0.745872	0.522417	-0.341282	-0.479605	0.801153	0.580021	0.196657	0.538113	-1.11666	-0.509671	1.283	0.64094	0.607383	0.860835	0.605341	1.11604	1.12903	0.376812
378	2.17898	0.457412	0.0574276	-0.157487	-0.125331	0.843496	-1.65599	1.11587	-0.629775	-0.707611	-0.0141512	-0.166594	0.653595	0.745098	0.554604	0.489071	0.639121	0.847059	0.336538
379	-0.0685828	0.457412	0.348046	0.0148203	0.725375	-0.37601	0.660253	0.489956	-0.398223	-0.688087	-0.404721	-0.617177	0.68942	0.948805	0.848696	0.619048	4.61409	0.46114	0.361217
380	-1.5032	0.168953	-0.930674	-0.329795	-0.427982	-0.245071	0.450301	0.240195	0.0761969	-1.19419	-0.843871	-0.194333	0.69338	0.445993	0.79235	0.570225	4.91173	0.668122	0.299595
381	-1.55102	0.938179	0.270548	0.784461	-0.281058	1.05981	-1.58365	0.225674	-0.395876	-1.24233	-0.665486	1.34041	0.826271	0.631356	0.577495	0.502941	3.07714	1.39594	0.270588
382	2.60937	0.0727994	-0.581932	-0.594	1.73424	0.34797	0.309461	1.65893	0.591765	-0.361201	-0.0591093	0.0275825	0.792969	0.542969	0.750533	0.643454	3.25075	0.439252	0.306397
383	0.505264	-0.0233538	0.58054	-0.352769	-1.94427	-2.066	-1.31355	-0.871076	-0.536004	-1.94151	-1.8024	-1.42313	0.795987	0.538462	0.896285	0.680412	3.84364	1.3098	0.214724
384	0.89732	-0.134194	0.254177	0.149537	1.26683	-0.205462	0.348478	0.720253	1.45365	3.19442	1.1883	1.24873	0.739464	0.804598	0.837879	0.484615	1.53238	1.27468	0.214085
385													0.765152	0.80303	0.841328	0.456044	1.21831	0.465649	0.475285
386	-2.1632	1.1158	0.312301	0.494152	-0.0141133	0.709691	-1.63352	0.00930645	-0.0441688	-0.950612	0.302885	0.0380177	1.04	0.715556	0.542005	0.36965	2.27556	1.1875	0.615385
387	-1.73281	-0.134194	-1.62515	-0.620104	0.0550564	-1.59733	-0.781075	0.168087	-0.00849691	-0.0645221	-0.22089	-0.323627	0.644068	0.661017	0.840764	0.503759	6.35327	0.776536	0.664516
388													0.745968	0.53629	1.02997	0.530547	0.681259	0.492386	0.683616
389
390	0.706038	1.01964	0.77729	0.161024	0.903273	0.453842	1.10069	0.529456	1.05622	0.252951	0.261144	0.541327	0.715385	0.830769	0.734463	0.618056	0.139489	1.26887	0.493827
391	2.81014	1.98118	0.796665	1.68882	0.68445	0.0887884	-1.56138	1.65881	0.91524	1.52857	0.344404	2.59639	0.636364	0.527273	0.52975	0.54918	2.28625	1.37594	0.397727
392	-0.0112702	0.827338	-0.172063	0.505639	1.20699	-0.397456	-1.727	1.11389	0.137231	-1.44164	0.0552419	1.24965	0.62724	0.691756	0.550633	0.568266	0.137645	1.17949	0.576159
393	2.76232	0.731185	0.544796	0.965126	0.971688	-0.00102363	-1.69399	1.43867	0.598049	0.77794	0.248377	2.2407	0.614583	0.663194	0.550459	0.620567	0.0474632	1.43243	0.556962
394	-0.298194	-0.422654	-0.28831	0.252921	1.32309	1.50182	1.49261	0.368545	0.152329	-0.160298	-0.638502	-0.586141	0.633803	0.753521	0.891892	0.669065	0.011745	1.10929	0.710843
395	-0.537296	0.346572	0.409174	-0.160617	1.44869	0.400276	1.22001	0.808034	0.948647	-0.236105	0.104206	0.383643	0.62543	0.804124	0.771513	0.648649	0.0668842	1.40625	0.482143
396	0.583699	1.29354	0.808925	0.157539									0.788382	0.896266	0.8525	0.560976	0.861823	1.04464	0.602941
397	0.801679	-0.422654	-0.423932	-0.286976	0.613022	-1.07105	0.402	0.28149	0.000808803	0.662068	-0.320325	-0.835022	1.10359	0.864542	0.938489	0.560563	3.20123	1.21951	0.403042
398													1.15962	1.08451	1.0099	0.491909	5.50543	0.609756	0.662983
399													0.814672	0.861004	1.03377	0.396285	2.67252	0.461538	0.653631
400	-2.35448	0.346572	0.0798065	-0.14913	-0.721321	-1.00136	-0.118046	-0.318134	-0.0108302	-0.163605	-0.874733	-0.196907	0.725118	0.872038	0.952736	0.659884	0.658333	1.01914	0.782383
401	-0.537296	-0.518807	0.215428	0.310357	0.386537	0.31103	0.323408	0.857564	1.32406	0.957728	-0.169022	2.03833	0.823276	0.87931	0.952381	0.418919	4.0176	1.34359	0.519608
402	0.8495	0.442725	0.719166	0.609024	1.51094	1.57826	1.15519	1.13483	1.05728	0.23737	-0.557003	1.29902	0.855967	0.711934	0.967033	0.552901	3.18698	1.32474	0.595855
403	0.514756	-0.0380409	1.74602	0.896203	0.438563	3.23334	-1.02969	0.524661	0.397613	-1.08792	-0.90393	1.47696	1.00424	0.669492	0.583113	0.589443	1.74576	1.45685	0.580311
404	0.466935	-0.61496	1.64914	-0.137643	1.73991	0.503882	1.92552	0.948273	1.45458	2.1272	-0.0668246	1.16719	0.684874	0.87395	0.96206	0.469595	7.52813	1.12565	0.594737
405	0.992961	-0.807267	1.04853	0.0691263	0.475958	0.642081	0.952374	0.49177	1.24394	0.839693	-0.618481	1.46073	0.995798	0.869748	0.994924	0.58806	2.48304	1.31401	0.4689
406	1.04078	0.346572	-0.753299	-0.0457454	0.303773	-1.07821	0.780739	0.891305	0.340818	0.281951	-0.373812	-0.409125	0.682171	0.856589	0.753394	0.712375	2.08303	1.35681	0.79661
407	-1.2546	0.442725	0.525421	-0.172104	-0.0522173	-0.966825	0.61427	0.35963	0.334298	-0.292961	-0.724067	-0.00806418	0.862205	0.76378	0.893617	0.607362	1.34416	1.26222	0.591346
408	-0.728579	0.635032	-0.966419	0.252921	-0.884205	0.231525	-2.03326	0.739912	-0.179328	-1.26681	-0.239788	0.298769	1.00413	0.735537	0.360313	0.532213	3.98085	0.708738	0.444444
409	2.14065	0.154266	-0.482055	0.0691263	0.29681	-0.212874	0.775956	1.23981	1.43079	0.621938	-0.229519	0.995029	0.901818	0.716364	0.787419	0.59882	1.77948	0.688679	0.473251
410	3.09707	1.40426	0.0216829	0.448203	-0.261146	0.159896	-1.71946	0.948235	0.16453	-1.26974	-0.643388	1.19652	0.824373	0.684588	0.378713	0.368421	1.09641	1.2217	0.378531
411	-0.489476	-0.0380409	0.506046	-0.30995	0.0264284	-0.668233	0.209201	-0.222011	-0.018482	-2.2275	-1.56038	-0.106184	0.918288	0.929961	0.978723	0.492908	2.42631	1.30366	0.526316
412	-2.35448	-0.134194	-0.947044	-0.367386	-0.470166	-1.16491	-0.492353	-0.0449712	0.0276485	-1.59007	-0.749632	-0.0247724	0.738776	0.82449	0.943396	0.547445	1.51238	0.576531	0.781065
413	0.945141	1.78887	-0.152688	-0.160617	0.825342	-0.324136	-1.79231	0.634537	-0.327417	-1.74519	-1.31941	-0.0742518	0.825939	0.645051	0.589499	0.528	3.24579	1.18571	0.663265
414	-0.202552	2.5581	0.409174	0.654972	-0.651952	-0.259545	-1.93708	0.0692687	-0.359801	-2.36818	-1.18864	0.0713696	0.826613	0.524194	0.651584	0.585139	2.7344	1.75	0.719512
415	1.23206	0.635032	-0.0170662	-0.160617	1.31021	-1.2159	0.146402	0.0404154	0.0562314	-1.45372	-1.15625	-0.330035	0.725869	0.760618	0.99435	0.649351	1.47126	1.19565	0.638298
416	-0.346014	2.07733	-0.28831	0.138049	-0.14863	-1.18396	-2.05129	0.146207	-0.444589	-2.66823	-1.18493	-0.208068	0.844156	1.07359	0.506562	0.496855	1.01914	1.14286	0.60989
417	2.81014	-0.230347	1.3004	-0.218053	1.47075	1.58582	1.42049	0.357625	0.586849	-0.775912	-1.41429	0.286146	0.764479	0.683398	0.973039	0.584665	2.66241	1.40385	0.675676
418	-0.393835	0.635032	-0.443306	-0.218053	-0.760009	-1.71718	-0.520194	-0.0979476	0.165114	-1.85177	-1.13135	0.0888088	0.697318	0.885057	0.967337	0.495441	4.5122	1.19324	0.742105
419	0.89732	-0.134194	-0.443306	-0.172104	1.51378	0.652321	1.94208	0.658617	1.16769	-0.982537	-1.01077	0.758856	0.68	0.756364	0.752212	0.654237	0.392982	1.53774	0.528662
420	0.610397	0.0581123	-0.578928	0.471177	0.653771	0.105211	0.64437	0.947138	0.840485	-0.199665	-0.0862282	0.49845	0.739286	0.878571	0.889151	0.391549	0.935927	1.0339	0.463415
421	-2.30666	0.154266	-0.888921	0.0231776	-0.482243	-1.06226	-0.378357	-0.187153	-0.170228	-1.04912	-0.351393	-0.403061	0.614887	0.621359	0.688588	0.604651	1.7228	0.947195	0.534483
422	0.753859	1.78887	0.525421	-0.206566	1.36513	-1.11005	1.1092	0.95106	0.342259	-0.789267	-0.0386803	0.582958	0.741176	0.647059	0.893939	0.59434	6.75474	1.25105	0.570707
423	-0.489476	1.78887	-0.0558153	0.0921007	0.404774	-1.28083	-0.224305	0.391086	0.207298	-1.28621	-0.465862	-0.0801437	0.724696	0.538462	0.94695	0.601375	2.74695	1.00905	0.622642
424	-0.298194	0.346572	-0.0170662	0.0691263	1.04401	-0.451043	0.251677	0.576467	0.780472	0.0577739	0.0504365	0.718946	0.73444	0.975104	1.00307	0.411184	2.28783	0.888298	0.732323
425	0.562576	0.827338	0.00230832	0.0576392									0.693798	0.620155	0.552239	0.624573	1.24684	0.559809	0.746914
426	0.706038	0.635032	0.00230832	0.0231776									0.610108	0.945848	0.933673	0.587859	6.26267	0.277273	0.713514
427	-1.11114	0.346572	-0.482055	-0.183591	0.330146	0.49188	0.879151	0.547767	0.594522	-0.207042	-0.777068	0.466194	0.667925	0.554717	0.87013	0.503425	2.97921	1.27749	0.651429
428	-0.537296	-0.326501	-0.462681	-0.22954	0.480834	-0.374306	1.54403	0.835918	1.06404	-0.699088	-0.174859	0.46413	0.701818	0.818182	0.894866	0.616613	3.66322	0.976744	0.492147
429	-1.06332	-0.422654	0.486672	0.161024	-0.0594224	-0.374811	-0.21914	0.198447	0.461263	-1.01052	-0.503678	0.795133	0.683794	0.600791	0.685801	0.636691	6.43201	0.762162	0.762821
430													0.655556	0.585185	0.859375	0.529412	4.80363	1.06566	0.725806
431					-0.639558	-0.986204	0.148061	0.268426	0.761174	0.268723	-0.100452	1.45082	0.838346	0.522556	0.894349	0.59396	2.74053	1.2878	0.512563
432													1.03077	0.580769	0.501094	0.394322	2.48256	0.425926	0.377593
433	-0.82422	1.50041	-0.966419	-0.14913	-0.985592	-0.372324	-1.81412	0.480477	-0.37634	-2.04568	-0.830453	0.147062	0.561798	0.531835	0.634298	0.547692	2.18242	0.814815	0.54955
434	0.706038	-0.134194	-0.0170662	-0.14913	0.649466	-1.33746	0.13936	0.496485	0.650692	-0.0911054	-0.161404	0.578399	0.752508	0.655518	0.964646	0.565495	2.03757	1.41767	0.595238
435													0.67148	0.696751	1.11538	0.498371	1.80602	0.35023	0.544944
436
437	1.0886	0.731185	-0.210812	-0.355899	1.10982	-0.338596	1.25027	1.11775	1.32029	0.692848	-0.13413	0.832549	0.581315	0.764706	0.731343	0.505263	0.175911	1.30811	0.56962
438	1.0886	1.50041	-0.0364408	0.333331	-1.00912	-0.149779	-1.72325	0.0474714	-0.605483	-2.09878	-1.58604	-0.44781	0.771552	0.543103	0.608579	0.391608	4.61594	0.9	0.573099
439	-1.58935	0.827338	0.506046	1.13743	0.510081	-0.131768	0.760616	0.701838	1.19389	0.360048	0.171977	1.23428	0.636678	0.705882	0.847953	0.573379	0.0461538	1.18462	0.582822
440	1.13642	1.1158	-0.172063	-0.390361	0.702968	-0.711974	0.575829	1.03292	0.763432	-0.330673	-0.0506786	0.18751	0.785156	0.792969	1.01026	0.507837	0.327119	0.703704	0.560847
441	-0.202552	-0.422654	-0.307684	-0.390361	-0.209539	-0.0332095	0.128352	0.397576	1.18836	-0.518474	-0.0791668	1.60368	0.721374	0.633588	0.980716	0.247024	4.81928	1.02294	0.57767
442	-0.776399	-0.326501	-1.21829	0.0116905	-0.785055	0.932925	0.90336	0.234568	0.485145	0.193743	-0.158299	0.21669	0.744856	0.473251	0.848665	0.374074	2.58435	1.01064	0.403846
443	1.42335	-0.134194	-0.772673	-0.413335	0.513388	-1.16616	0.42153	1.05267	1.41994	0.806686	0.722359	0.35915	0.918301	0.712418	0.904762	0.519878	4.05828	0.760181	0.471795
444													0.817073	0.593496	0.85336	0.511111	4.23894	0.363248	0.363636
445	-0.489476	0.731185	-0.520804	-0.493745	1.02625	0.157975	0.396816	0.181593	0.332054	-0.855471	-0.779263	0.11257	0.594156	0.597403	0.976534	0.498681	3.00541	1.34335	0.376984
446	0.801679	1.1158	0.0798065	0.402254	0.700984	0.0297493	-1.66142	1.00242	0.169458	-0.231781	-0.262095	1.00838	0.647287	0.593023	0.715054	0.494949	1.53804	0.983806	0.559783
447													0.665563	0.81457	0.876147	0.600629	2.2127	0.521978	0.569231
448	-0.967681	0.827338	-0.404557	0.138049	-0.124831	0.44605	-1.46478	0.787044	0.448272	-0.309051	-0.0266315	1.05085	0.679537	0.610039	1.04813	0.393103	0.916667	0.38565	0.53886
449													0.656934	1.00365	0.99726	0.5875	0.889222	0.343612	0.579487
450	1.42335	1.78887	0.506046	0.0576392	1.96164	-0.408742	0.979817	1.31757	1.29677	0.682355	0.345881	0.51004	0.78125	0.875	0.918367	0.385714	0.428367	0.463768	0.551724
451	-0.585117	1.3081	0.56417	0.149537	-0.462132	0.595335	-1.80112	0.60721	0.186031	-1.75708	-0.885609	1.70215	0.738351	0.516129	0.85782	0.576052	5.67318	1.2243	0.678756
452	0.514756	-0.0380409	-0.966419	-0.206566	0.470417	-1.22732	0.33842	0.579348	0.148499	0.440688	0.0830827	-0.107367	0.734043	0.631206	1.01078	0.503268	4.58845	0.514851	0.508197
453	-0.632937	1.98118	0.196054	-0.0112839	-0.701633	1.15091	-1.76991	0.269903	-0.131482	-1.38841	-0.915574	0.560831	0.743902	0.703252	0.893983	0.431894	6.16753	1.03015	0.554348
454	1.0886	0.827338	-0.482055	-0.482258	1.55259	-0.796745	0.32055	0.583214	0.0724203	-0.369404	-0.448846	-0.372268	0.70751	0.411067	0.977654	0.297806	2.96852	1.09045	0.777027
455	-0.82422	0.923491	-0.540179	0.046152	-0.313696	-0.265599	0.0547095	0.585916	0.468703	0.289774	0.17048	0.0522745	0.912037	0.592593	0.909814	0.520147	2.64652	0.84058	0.47486
456	-0.87204	0.731185	-0.28831	-0.401848	-0.563588	-0.536855	-0.291435	-0.158561	0.3059	-1.11285	-0.961028	0.0566612	0.901639	0.442623	0.732181	0.480702	3.22031	1.27317	0.428571
457	0.976021	0.20725	-0.485318	-0.586772									0.752613	0.87108	0.669159	0.648485	0.692893	1.15411	0.230769
458													0.601375	0.52921	0.78607	0.53125	0.851632	0.504202	0.441026
459	-0.776399	1.40426	-0.50143	0.126562	-0.26181	0.0487658	-1.78089	0.531279	-0.0610166	-0.85986	-0.528899	0.599817	0.520124	0.563467	0.864055	0.680473	2.21801	1.08057	0.621005
460	1.13642	1.3081	0.56417	0.206972	-0.309712	-1.82466	-0.450975	0.440073	0.230556	-0.0442984	0.208649	0.0620371	0.62069	0.885057	0.888337	0.588859	5.45924	0.945545	0.568627
461	0.8495	1.98118	0.35105	0.252921	0.684128	-0.452491	-1.76185	1.07154	-0.0799162	-0.281259	-0.239646	0.515351	0.679715	0.548043	0.894231	0.669591	2.96266	0.890411	0.515
462	2.18848	0.827338	-0.365808	-0.0802069	0.660816	-0.186033	-1.63267	0.931617	-0.291251	-0.961868	-0.539288	-0.222948	0.672474	0.536585	0.79198	0.636086	2.49579	0.848485	0.649485
463	0.372022	0.0528883	0.255771	-0.125975	0.639331	0.911551	0.652097	0.160667	0.0535721	-0.320357	-0.845941	-0.215154	0.773234	0.572491	0.964912	0.762658	1.19399	1.23474	0.396739
464	0.945869	0.629808	-0.654833	-0.0111035	1.30491	-0.658386	0.62466	1.07137	0.988172	0.094992	-0.0960203	0.76579	0.736	0.636	0.751479	0.611511	0.156584	1.11765	0.444444
465	-0.775671	0.149042	-0.228593	0.0578196	0.0739535	-0.153728	0.205028	0.529379	0.796053	-0.172177	0.145543	1.43382	0.72242	0.572954	0.892045	0.419463	1.05136	0.966507	0.442105
466	0.13292	-0.139418	1.51512	-0.459103	1.49565	0.180608	0.770074	0.113986	0.0894018	-0.500398	-1.20654	-0.191952	0.712551	0.676113	1.02874	0.403974	3.38104	1.16216	0.488372
467	0.99369	1.49519	-1.11982	-0.39018	-0.423658	0.0112967	0.319711	0.591972	0.207013	-0.461223	-1.00842	-0.179028	0.808	0.428	0.822055	0.366242	0.136784	1.25131	0.561538
468	0.802407	1.20673	1.32137	0.540281	0.165999	1.9783	-1.45196	0.455599	0.000517143	-0.566538	-0.832789	0.685238	0.82	0.676	0.661885	0.375394	1.29352	1.37313	0.32618
469	0.706766	0.149042	-0.829204	-0.378693	1.22766	-0.0651571	0.553085	0.674665	0.116091	-0.599927	-0.938781	-0.300867	0.744681	0.882979	0.646182	0.696594	0.95493	1.19435	0.0223214
470	-1.63644	0.822114	0.798258	0.000383697	0.123548	0.789816	-0.0436533	-0.149109	-0.268251	-0.871484	-1.67376	-0.645524	0.633218	0.602076	0.744395	0.745509	2.07612	1.22222	0.408867
471	0.228561	0.341348	-0.112346	0.161204	1.00596	-0.200979	1.27101	0.696111	0.701692	-0.473497	-0.352364	0.514737	0.697183	0.771127	0.902439	0.702381	1.20267	0.885593	0.370044
472	0.945869	0.629808	-0.461087	-0.160437	1.06232	-1.19879	-0.373756	0.899787	0.316033	-0.186104	-0.0581439	0.379524	0.727612	0.649254	0.814732	0.536278	0.434447	0.753623	0.436364
473													0.680451	0.657895	0.881402	0.610063	1.31777	1.13706	0.518349
474
475	0.754587	1.49519	-0.480462	-0.252334	1.07571	-1.08492	-0.0615452	0.815587	0.0898891	-0.310054	-0.704076	-0.262032	0.702797	0.503497	0.937799	0.507246	1.47015	0.967568	0.493392
476	0.850228	0.533654	-0.499836	0.103768	1.46788	-1.61477	0.482328	1.50864	1.03697	0.222121	0.919845	1.31675	0.727941	0.731618	0.853904	0.577982	0.359098	1.08299	0.393258
477
478	0.611125	0.918267	-0.732331	-0.298283	0.171824	-2.02267	-0.04099	1.50644	0.566066	0.344545	0.523144	0.198916	0.75	0.420455	0.845606	0.530864	0.810345	0.61658	0.389908
479	0.754587	-0.235571	-0.674207	-0.22936	1.17079	-1.41897	0.59705	1.09372	0.422589	0.187271	0.262794	0.0632725	0.724014	0.78853	0.758621	0.628415	1.57638	0.521569	0.340336
480	-0.563995	-1.11029	-0.431046	-0.290461	-0.993144	-0.6915	0.281584	0.527822	0.84208	-0.72444	-0.82849	1.59095	0.91498	0.65587	0.586854	0.590476	0.0283333	1.34052	0.0972222
481													0.870849	0.859779	0.753521	0.601266	0.879421	0.573991	0.635
482	0.802407	0.245195	0.604512	0.0693067	0.665535	-0.217108	1.39488	1.18409	1.97997	-0.306683	-0.241507	2.54172	0.674157	0.730337	0.753247	0.63806	0.0332103	1.45856	0.5
483	-0.488748	-0.524031	0.623887	0.241614	0.378068	-0.0991867	0.299344	0.119351	0.551449	-0.397308	-0.0906281	1.0772	0.763838	0.627306	0.832898	0.549383	2.56559	1.31278	0.666667
484	0.658946	1.39903	-1.17795	-0.137462	-0.029459	0.346806	-1.63352	1.1592	-0.281647	-0.625111	-0.832648	-0.239539	0.766537	0.459144	0.669355	0.483957	7.11802	0.487179	0.689119
485	-0.584389	-0.620184	-0.170469	-0.401667	-0.0597778	-0.397807	1.4741	0.534538	0.338714	-0.648451	-0.559885	0.0500478	0.807692	0.638462	1.01222	0.598684	1.32063	0.980676	0.528796
486	0.563305	-0.620184	0.391393	-0.424642	0.819484	-0.810668	0.327156	0.603906	1.007	-0.224326	0.329574	1.93095	0.961404	0.607018	0.808594	0.532033	1.90164	1.34263	0.513158
487	-0.584389	-0.427878	0.701385	-0.344232	0.767349	0.775295	0.790667	0.0992201	0.352947	-0.667593	-0.568211	0.62462	0.6787	0.469314	0.981132	0.540984	4.15094	1.33333	0.646465
488	-0.68003	-0.812491	0.468891	-0.332744	0.489023	0.0262654	-0.0691107	-0.167681	0.190358	-0.311071	-0.790502	0.26248	0.658621	0.813793	0.961957	0.49835	7.80435	1.12935	0.608696
489	-1.11041	-0.620184	0.0813998	0.172691	0.51939	-1.03973	0.0483317	0.144126	0.356605	-0.176438	-0.0278144	0.810388	0.773234	0.855019	0.843188	0.454849	1.83333	1.21717	0.822485
490	-1.01477	-0.716338	-0.34484	-0.355719	0.613997	0.247087	0.407505	-0.0917111	0.101562	-0.250464	-0.735842	-0.049083	0.597523	0.643963	0.810056	0.533762	6.13788	1.09548	0.698413
491	0.611125	1.59134	0.449516	1.04572	0.0285475	0.132416	-1.7291	1.2756	0.248526	-0.629181	-0.00215879	1.81155	0.757937	0.738095	0.76378	0.588424	3.71133	0.88835	0.505051
492	-0.966953	0.918267	-0.054222	-0.355719	-0.132418	0.0461398	0.231477	0.125711	0.377261	-0.3809	-0.759879	0.59974	0.877551	0.628571	0.813025	0.515924	0.973806	1.44934	0.406114
493	-1.15824	0.0528883	-1.41044	-0.0570522	-0.515685	1.26142	-1.63928	0.457961	-0.129173	-0.394955	-0.378627	0.479149	0.701818	0.552727	0.744417	0.521036	5.19741	0.597156	0.703704
494
495	-0.871312	-0.716338	0.100774	-0.125975	0.754722	-0.942032	0.113951	-0.0579339	0.265483	-0.465166	-0.037415	0.559551	0.682836	0.884328	0.963235	0.616564	2.10472	1.26531	0.780105
496													0.734545	0.687273	1.01023	0.507289	0.489796	0.450893	0.558252
497													0.666667	0.886179	0.857143	0.578788	10.36	0.380435	0.684211
498	-1.34952	1.11057	0.565763	0.574742									0.826446	0.826446	0.622596	0.512195	0.0809353	1.02162	0.694581
499	0.754587	0.437501	0.0813998	-0.0570522									0.78	0.604	0.97995	0.574324	1.07623	0.525114	0.411458
500	-1.01477	-0.331725	-1.52669	-0.252334	-0.417269	-1.70784	-0.321728	0.574354	0.336662	-0.027622	0.678716	0.523081	0.811765	0.470588	0.865854	0.483766	2.07118	0.910798	0.687898
501	0.898048	0.437501	1.43762	0.459871	0.466281	0.259708	-1.77432	0.734893	0.217815	-0.478012	-0.452427	1.83651	0.853383	0.62782	0.775904	0.39645	1.5469	1.50233	0.57868
502	1.08933	1.68749	-1.48794	-0.551001	-0.351886	-2.40857	-0.574034	1.62943	0.86542	-0.332631	-0.274537	1.26071	0.823009	0.362832	0.7375	0.5	3.24845	0.682081	0.758865
503	0.832559	1.7457	1.04527	0.297741	0.453029	0.212912	-1.55083	1.14191	-0.219551	-0.745823	-0.457762	1.2283	0.815789	0.650376	0.59596	0.53719	2.14153	1.14216	0.542056
504	-1.03244	1.64955	0.328413	0.596407	0.205098	0.446882	0.494852	-0.207328	0.461901	-0.957854	-0.628236	0.895557	0.686131	0.70073	0.643991	0.612698	1.27019	1.66518	0.304124
505	-0.315134	0.20725	-0.310947	-0.506362	0.442287	-0.168696	0.26226	-0.130855	0.0246556	-1.25797	-0.996762	0.692608	0.804781	0.756972	0.715493	0.634328	1.7133	1.02655	0.590278
506	-1.03244	-0.369669	-0.504692	1.35456	-0.736468	-0.240005	-1.77831	0.309751	-0.356392	-0.90386	0.106024	1.6737	0.718367	0.738776	0.49422	0.594684	5.34211	1.095	0.55
507	0.306533	2.41877	-0.1947	-0.563797	-1.13056	-0.311248	-1.87464	0.0706522	-1.12577	-1.71917	-1.58683	-1.11863	0.682819	0.678414	0.555901	0.60303	6.46565	0.774194	0.725806
508													0.840637	0.669323	0.786432	0.452769	1.06531	0.495098	0.719101
509	-1.27155	-0.850436	0.328413	-0.345541	0.486613	1.56611	0.592153	0.17696	0.288503	-0.49856	-0.602823	0.471853	0.928302	0.690566	0.989474	0.434375	3.0324	1.27751	0.620879
510	-0.84116	-0.850436	-0.582191	-0.402977	0.240672	-0.106571	0.642648	0.595589	0.920002	-0.403547	-0.0735044	0.515118	0.829365	0.65873	0.912536	0.411765	1.04836	0.744792	0.695946
511	-0.745519	0.20725	-1.00843	-0.494874	0.313984	0.021042	0.0476681	0.240138	0.0256095	-0.66531	-0.462274	-0.199076	0.765432	0.378601	0.918495	0.408946	1.49576	0.8	0.644444
512	-0.936801	1.26494	-0.504692	-1.05775	-0.737393	-1.36489	-0.351457	-0.119081	-0.236488	-1.21358	-0.430538	-0.103471	0.8	0.87234	0.938889	0.616314	4.4406	1	0.659794
513	-1.36719	-1.04274	0.793402	-0.529336	-0.207029	-1.88278	-0.410237	0.186415	0.10794	0.00754055	0.953054	-0.14807	0.784232	1.15353	0.92402	0.520249	5.40981	0.518519	0.604167
514	-0.602057	0.688016	-1.2603	-0.586772	0.674906	-0.456381	0.105169	0.49894	1.36269	-0.322016	0.119489	1.09823	0.854902	0.85098	0.917293	0.514107	1.51882	1.16749	0.551136
515	0.593457	0.688016	0.270289	-0.586772	1.39447	0.436279	1.2937	1.189	1.71664	0.0145998	0.004292	0.619818	0.797834	0.729242	0.891192	0.552553	1.19395	1.10042	0.57754
516													0.709375	0.871875	0.953092	0.654867	0.388206	0.513514	0.208333
517	-0.362955	-0.0812097	0.502784	-0.678669	-0.199971	-0.386189	0.330566	-0.28885	0.310436	-1.09789	-0.735654	1.08907	0.672932	0.646617	0.686486	0.548043	0.923933	1.09623	0.540881
518	0.402174	2.41877	-0.272198	-0.782054	0.71538	-0.936086	0.20708	0.501839	-0.382662	0.242784	0.365575	-0.814203	0.677885	0.956731	0.866013	0.513308	4.94273	0.968912	0.795775
519	1.11948	1.64955	0.309038	-0.115798	0.490013	-0.812928	0.553742	0.992197	0.759485	-0.051159	0.386243	-0.139748	0.669145	0.650558	0.927461	0.598616	0.694836	0.504464	0.70303
520	-0.888981	-0.465823	0.076544	-0.747592	0.217323	0.345975	-0.0115839	-0.457105	0.0277232	-0.318455	-0.518158	0.0392254	0.673152	0.7393	0.920228	0.558394	2.35879	1.33488	0.570513
521	-1.27155	-0.0812097	-0.330321	0.0220485	-0.250592	0.959496	0.371367	-0.323378	0.189475	-0.514141	-0.370992	1.08722	0.810811	0.783784	0.896386	0.691843	4.16775	1.27778	0.682051
522													0.516364	0.610909	0.824561	0.402516	8.02454	0.364486	0.803571
523	0.784739	0.976476	-0.155951	-0.207695	2.34497	0.975054	0.622895	1.46927	1.50203	0.51345	0.601139	0.903277	0.532819	0.679537	1.00282	0.629738	2.37278	0.80531	0.700535
524	-0.79334	0.49571	-0.349696	0.619382	-0.308721	-1.27058	-0.338382	-0.0188773	0.331106	-0.67415	-0.365711	0.29374	0.725191	0.679389	0.954667	0.415902	4.62251	1.0991	0.721951
525	0.593457	-0.561976	-0.214074	-0.621233	0.902477	-0.0350381	1.16529	0.10891	0.723278	0.355477	0.44416	0.408268	0.709924	0.576336	0.917582	0.394137	6.3677	1.09278	0.677596
526	0.9282	0.49571	-0.0203288	-0.196208	-0.058062	-0.543018	-1.64942	0.603197	-0.466605	-0.500786	-0.183937	0.619388	0.692884	0.543071	0.884615	0.62069	2.99828	0.977654	0.604061
527	1.02384	1.93801	-0.446569	0.596407	1.28384	0.854464	0.522133	1.05555	1.11725	-0.179433	-0.623765	1.21258	0.935223	0.51417	0.928899	0.347305	1.8253	1.46948	0.416667
528	1.11948	1.36109	0.677155	-0.380003	0.247367	-0.327107	0.550337	0.479938	0.569349	-0.62569	-0.873715	0.416439	0.784906	0.864151	0.904762	0.511494	6.53289	1.28507	0.444444
529	0.449995	-0.946589	0.735278	-0.334054	-0.360111	-0.715752	0.133086	-0.22449	-0.0236367	-1.16022	-1.25462	0.512301	0.68705	0.647482	0.724518	0.564576	0.723661	1.06838	0.559211
530	0.736918	0.880323	-0.000954219	-1.02328	0.739881	-0.622269	-1.48336	1.03832	-0.838717	-0.614179	-1.0249	0.672717	0.503731	0.41791	0.636076	0.472924	1.15954	1.26961	0.583851
531	0.736918	0.591863	0.173417	1.18225	-0.511151	0.732793	-1.62045	0.884248	-0.683032	-0.620029	-0.432946	-0.19785	0.723776	0.527972	0.437018	0.471186	0.271084	0.827273	0.488506
532	0.449995	0.49571	0.076544	0.561946	-0.523415	0.981619	-1.62142	0.589531	-0.926621	-1.2006	-1.06546	-0.409164	0.70412	0.479401	0.738693	0.367133	0.229577	1.01932	0.647727
533													0.560345	0.599138	0.891525	0.366038	0.553982	0.455128	0.621795
534	-0.984622	0.591863	-0.0397033	-0.322567	0.0476023	-0.143013	0.732859	-0.147262	0.774878	-1.03767	-1.09391	2.2658	0.537975	0.800633	0.793814	0.577049	0.0976744	1.29064	0.591716
535	0.689098	0.0149435	0.289664	0.0909716	1.08069	0.283318	1.00706	0.594225	0.834919	-0.572396	-0.46718	0.864442	0.688356	0.640411	0.856688	0.613559	0.0165289	1.22388	0.41875
536	-0.506416	0.688016	-0.485318	-0.931387	0.615458	-1.3312	-0.400927	0.20135	0.277742	-0.866975	-0.47319	0.757376	0.735192	0.752613	1.00838	0.452229	2.33997	0.987234	0.627551
537	0.689098	0.591863	-0.543441	-0.598259	-1.04815	-0.984495	-0.313937	-0.010744	-0.560157	-1.33129	-0.956266	0.102747	0.724739	0.745645	0.942935	0.347973	3.63603	0.725581	0.524862
538	-1.36719	0.20725	-0.1947	-0.138772	1.68861	0.448292	0.322096	0.938246	0.920564	0.4931	-0.0259565	0.534321	0.666667	0.714744	0.933333	0.608025	7.56239	1.19048	0.461165
539	0.976021	1.07263	0.464035	-0.793541	0.381614	-0.591379	0.557856	0.863135	0.7418	-0.401703	-0.377608	1.62147	0.71371	0.766129	0.910112	0.372414	2.53431	1.21698	0.604278
540	0.354354	-0.561976	0.735278	-0.0583617	0.202101	-0.0472852	1.08218	0.37438	0.580734	0.382378	0.0980017	0.826015	0.748387	0.551613	0.793814	0.4175	3.57925	0.913725	0.380597
541													0.636964	0.79538	0.900744	0.643533	0.82906	0.469595	0.432432
542	-0.649878	-1.23505	-0.853434	-0.460413	0.276725	-0.841752	0.413515	0.476823	1.02464	0.41424	0.909492	0.866786	0.636364	0.675325	0.973105	0.626543	3.3843	1.19922	0.497512
543	0.402174	-0.754282	-1.4153	-0.219182	1.22946	0.717095	0.0495064	1.7096	0.693528	0.0163805	-0.470306	-0.80386	0.649446	0.590406	0.723529	0.599315	1.08221	0.637681	0.619048
544	0.593457	-0.0812097	-1.37655	-0.219182	0.329069	-0.861154	-0.477647	0.436387	-0.295273	-0.653672	-0.592413	-0.813816	0.556391	0.421053	0.728707	0.424138	6.73028	0.683099	0.89375
545	0.88038	0.0149435	-0.814685	0.412612	0.864964	0.658473	-1.65393	0.633575	-1.07357	-1.08066	-0.604361	-0.620414	0.668966	0.47931	0.643059	0.381271	1.45946	0.912821	0.527473
546	0.88038	-0.850436	-0.40782	-0.701643	-0.427731	-1.11935	0.438273	0.224124	0.969385	-0.679047	0.159925	1.16968	0.717472	0.929368	0.973118	0.692063	1.80543	0.813953	0.543011
547	-0.745519	0.49571	-0.0203288	-0.4719	-0.0449424	-0.0923938	0.155753	0.353611	0.802452	-0.362782	-0.199972	1.45149	0.679856	0.600719	0.949198	0.57947	1.80054	0.918919	0.704142
548	-0.506416	0.111097	-0.175325	-0.39149	-0.147892	-0.225828	0.152205	0.251726	1.10047	-0.553126	0.137709	0.942628	0.706897	0.731034	0.908333	0.626667	2.17594	0.742489	0.553846
549	-1.08026	-0.369669	-0.446569	-0.115798	0.420684	0.421287	0.584641	0.76784	1.00676	-0.337852	-0.341148	0.467445	0.68231	0.429603	0.895062	0.598456	1.94271	0.852217	0.589189
550	-1.03244	-0.850436	-0.310947	-0.115798	1.09958	0.0990922	0.550887	0.230328	0.489001	-0.263826	-0.139323	0.365175	0.736641	0.629771	0.991329	0.432177	0.312741	1.29091	0.475936
551	0.354354	0.0149435	-0.388445	1.98636	1.47155	0.286694	-1.76231	1.92742	-0.619285	0.119788	0.054632	0.28372	0.907063	0.70632	0.603286	0.577381	1.38972	0.897561	0.490196
552	0.736918	2.22647	0.638406	-0.782054	1.02136	-0.370598	0.00448437	0.70197	-0.133796	-0.814953	-0.434575	-0.0524223	0.516484	0.626374	0.900709	0.511111	3.77515	1.10213	0.548736
553	-1.60629				-1.67601	-1.58136	-0.667745	-0.439356	-0.0378629	-0.668681	-0.264343	0.706456	0.661871	0.863309	0.947712	0.431193	0.42	0.578378	0.443878
554	-1.22372				0.0804287	0.813032	-0.0813223	-0.360219	-0.034411	-0.518466	-0.894504	-0.233696	0.595238	0.361111	0.857143	0.482014	1.40173	0.982533	0.677215
555	-0.745519				0.222012	1.63273	-1.41174	1.3354	0.150043	-0.420273	-0.582003	1.36186	0.69258	0.628975	0.861985	0.632107	0.602941	1.1991	0.450495
556	-0.602057				0.162022	-0.426514	-0.0902174	-0.0694761	0.212492	-0.915053	-0.790789	0.833778	0.769811	0.656604	0.885787	0.641115	0.765487	0.951691	0.623037
557	-0.745519	0.976476	-0.310947	-0.276618	0.957417	-0.44148	-0.261723	0.460481	0.535942	-0.069284	0.137537	0.315609	0.684982	0.553114	0.978261	0.530822	1.25439	1.12245	0.415205
558	0.88038	-0.561976	0.541533	0.630869	0.273821	-0.451094	0.299192	0.218561	0.0387583	-0.782518	-0.647468	0.413901	0.661818	0.774545	0.956403	0.494949	4.15895	1.08696	0.642105
559	-1.46283	0.20725	-0.0978269	-0.931387	0.442816	-0.259178	0.485375	0.391398	0.137532	-0.0557379	-0.00058418	-0.275327	0.635338	0.642857	0.85124	0.670927	5.03982	0.638498	0.715976
560													0.673004	0.418251	0.875862	0.503333	5.4904	0.358586	0.598765
561	1.07166	0.0149435	0.173417	-0.253644	0.995035	0.34477	1.31351	0.73971	0.938901	-0.713771	-0.0604237	-0.078721	0.763713	0.772152	0.983607	0.542125	0.439502	0.954082	0.275281
562
563
564	-1.74975	-0.465823	-0.795311	-0.448926	-1.15684	0.0865912	-1.88212	0.188916	-0.852182	-1.17936	-1.7875	-0.348611	0.810078	0.77907	0.578158	0.578462	4.42152	0.342857	0.647826
565													0.687296	0.612378	0.864035	0.565341	4.84244	0.586047	0.347826
566	-0.697698	-0.561976	-0.0397033	-0.207695	1.3397	1.09993	0.822166	1.72268	1.90052	0.695464	0.521289	3.26672	0.750958	0.716475	0.991435	0.64214	0.964981	1.42672	0.3125
567	-0.649878	-0.177363	-0.83406	0.458561	1.25122	0.490748	0.355088	2.44165	2.79886	1.21282	1.07496	2.07276	0.720848	0.639576	0.839583	0.579755	1.59811	1.42254	0.339367
568	-0.649878				1.06717	-1.11241	0.177156	0.628833	0.306305	-0.799689	-0.259467	0.230563	0.683849	0.735395	0.96788	0.527697	1.32604	0.737864	0.410377
569	0.736918	0.688016	-0.175325	-0.10431	0.412238	-0.500638	0.711351	0.616652	0.833738	0.36438	-0.258557	0.830337	0.744361	0.718045	0.791866	0.762069	1.63235	1.01762	0.402844
570	1.02384	1.7457	-0.291572	-0.10431	1.32318	0.302628	-0.0763708	0.553038	0.482049	-0.48794	-0.480868	0.398527	0.575	0.528571	0.821346	0.567073	8.08649	1.10553	0.62069
571	1.07166	0.0149435	0.076544	-0.334054	1.89106	-0.105344	1.12118	1.09793	1.43894	-0.474584	-0.483286	1.01148	0.615108	0.679856	0.737968	0.630573	1.84992	1.16327	0.553672
572	1.1673	0.49571	-0.272198	0.205843	-0.925671	0.860873	-1.16507	0.437832	-0.515714	-1.42859	-1.11725	0.812188	0.735043	0.350427	0.322072	0.656357	2.3536	0.887805	0.35533
573	1.02384	-0.0812097	0.483409	-0.414464	1.67803	-0.606866	0.251309	0.641103	-0.0283444	-0.340777	-0.240893	-0.182174	0.75	0.863971	0.982456	0.636888	1.81962	1.26601	0.40724
574	0.784739	1.93801	0.347788	-0.736105	2.72225	0.549348	0.631826	1.67542	0.624566	0.630086	0.702821	-0.0237797	0.666667	0.801587	0.704762	0.495017	5.33865	0.956938	0.474227
575	0.641277	1.7457	0.289664	-0.977336	3.43453	1.02977	0.554487	2.27266	0.92169	0.859733	0.984941	0.35524	0.719368	0.743083	0.716981	0.519757	2.85882	1.02885	0.381743
576	0.72716	1.87046	0.518307	-0.772922	0.524761	-0.413556	-0.295287	-0.112346	-0.76236	-0.889536	-1.2119	-0.333306	0.852018	0.70852	0.831683	0.400612	1.32491	1.22115	0.504065
577	0.88038	1.7457	-0.872809	-0.850977	-0.580791	-1.63961	-0.402497	0.843473	-0.170895	-0.634275	-0.358073	-0.960341	0.466019	0.346278	0.79868	0.697674	2.27851	1.07965	0.431159
578	-1.02866	-0.731264	-0.245127	0.765096	0.63035	-0.900419	0.0610357	1.336	1.80597	0.45314	0.169428	1.4131	0.840304	0.836502	0.845824	0.694823	4.71353	0.851485	0.475806
579	1.26673	-0.154345	0.142363	-0.176852	3.14919	-0.474313	0.535725	1.72898	1.33081	0.829249	0.671645	0.0986548	0.628821	1.0786	0.90287	0.454829	0.616588	0.77512	0.524017
580	1.21891	-0.635111	-0.55512	-0.372134	0.96193	-0.954175	-0.138041	1.03671	0.0466932	0.0433878	0.0182364	-0.403214	0.773663	0.831276	0.976253	0.421927	0.62462	0.586207	0.532995
581	-0.885196	0.518728	-0.923236	-0.624852	0.106238	-1.36625	-0.159926	0.334074	-0.00960093	0.0454865	-0.0249815	-0.159086	0.587234	0.778723	0.944056	0.478659	0.299712	0.925373	0.603015
582	-1.1243	0.230268	0.161738	0.00694251	0.861707	0.999016	0.338275	-0.000894234	0.746255	-0.776307	-0.56033	0.908303	0.935622	0.83691	0.951111	0.643478	2.06553	1.25248	0.474576
583	0.836344	0.903341	-0.206378	-0.50998	0.696486	-0.266763	0.00972143	1.06718	0.408964	-0.498899	-0.611752	-0.366615	0.832579	1.27602	0.884932	0.485893	0.536023	0.515	0.567308
584	1.02763	0.326421	-0.710116	-0.79716	0.0302051	-0.835835	-0.901782	0.784455	-0.483465	-0.693695	-0.675052	-0.250841	0.836735	1	0.832447	0.401786	0.543964	0.669725	0.504902
585	-0.933017	0.807187	-0.148255	-0.889057	1.71405	1.37638	0.183371	0.206304	0.147327	-0.214241	-0.276125	-0.244196	0.7603	0.891386	0.944444	0.459893	1.45922	1.1886	0.685841
586													0.502646	1.25397	1.08	0.454545		0.315508	0.309677
587													0.812709	0.789298	0.902844	0.604839	2.9902	0.526971	0.47561
588	-0.898739	-1.11029	-0.469795	-0.635076	-0.568017	-0.911588	-0.00580045	0.373596	0.994657	-0.481628	0.206263	1.1096	0.796721	0.754098	0.86729	0.600484	1.68004	0.79386	0.389068
589	0.645061	0.134115	1.03359	-0.613365	2.25099	0.856294	0.895098	1.13738	1.55482	0.249758	-0.117973	0.356546	0.866412	1.00382	0.833698	0.576923	4.87263	1.47111	0.409253
590	0.740703	-0.154345	0.29736	-0.165365	1.42063	-0.671493	0.180854	0.189477	-0.20229	-0.315996	-0.123092	0.180067	0.982759	0.711207	0.921569	0.651376	1.94128	1.24645	0.741758
591	-0.550453	-0.923571	-0.0320075	-0.889057	1.69402	0.948523	0.774314	1.47911	2.33053	-0.184987	-0.427762	1.87998	0.745833	0.7875	1.02902	0.386885	2.37184	1.10606	0.709677
592	1.02763	0.807187	0.432982	-0.441057	0.862016	-1.19604	0.0378402	0.925841	1.08603	0.31291	0.524601	1.71191	0.816733	0.752988	0.437143	0.447917	0.820034	0.889503	0.525424
593
594	0.405959	-0.0581917	0.258611	-0.176852	1.27053	3.32164	-1.30395	1.21531	-0.246821	-0.720215	-0.496221	0.0173073	0.674797	0.53252	0.925816	0.608955	0.637271	1.24138	0.640777
595	0.54942	-0.538958	-0.516371	-0.303211	0.344428	-0.523488	0.227548	0.298664	0.287784	-0.691279	-0.337513	0.459934	0.864865	0.765766	0.952663	0.611111	2.69968	0.707182	0.680233
596	0.884164	1.48026	1.14984	0.604276	-0.593604	1.64505	-1.46158	0.137408	-0.104573	-0.78661	-0.636538	1.20978	0.761702	0.617021	0.599369	0.671186	2.41925	1.12903	0.662857
597	-0.598273	0.614881	-0.884487	-0.303211	0.653095	0.00876058	0.0330461	0.449692	0.440127	-0.812112	-1.06966	0.611297	0.841202	0.83691	0.928349	0.416667	2.70229	1.40361	0.728682
598
599	-1.3634	-1.50049	-0.0901311	-0.199827	1.49207	0.351518	1.17325	0.842301	1.5093	0.611114	0.507929	0.36261	0.846154	0.711538	0.890625	0.693252	1.08179	0.924051	0.440594
600
601	-0.693914	-0.731264	-0.342	-0.79716	-1.12016	-0.714872	0.0735469	0.369619	0.837851	-0.793415	-0.252291	0.75623	0.658915	0.511628	0.733021	0.590625	1.90024	0.899123	0.497854
602	-0.659636	-0.244912	-1.12853	-0.669538	-1.31422	-0.781715	-0.240214	0.595575	-0.0768116	-1.48493	-0.794913	0.383469
603													0.820408	0.889796	0.778481	0.436823	3.84615	0.455056	0.666667
604
605
606
607	-1.02866	0.518728	-0.361375	-0.532955	-0.797152	-1.34918	-0.319719	0.0185675	0.735131	-0.639956	-0.136102	1.15269	0.402299	1.01533	0.944118	0.539432	1.34508	0.725	0.679775
608
609	-1.1243	0.230268	0.277985	1.45433	-0.605838	-0.282524	-1.47431	-0.0980909	0.0293033	-1.13525	-0.966753	2.78936	0.749104	0.530466	0.811005	0.598131	4.30919	1.30583	0.484375
610
611	-0.837376	-1.01972	-0.710116	0.0528912	-0.0430888	-1.32536	-0.140358	0.166009	1.04494	-0.620687	0.558228	0.839234	0.950758	0.780303	0.844687	0.422287	5.28919	0.704762	0.535714
612
613	-1.07648	0.134115	0.394232	0.0873527	0.0448468	1.3247	0.724759	0.0142973	0.767303	-0.429706	-0.508088	1.73274	0.680556	0.927083	0.95572	0.553763	3.61768	1.17551	0.324818
614	0.692882	1.76872	0.7236	-0.992442	3.93047	0.784905	0.951125	1.4153	-0.436182	-1.15343	-1.93418	-0.527418	0.586777	0.698347	0.888554	0.526846	1.3248	1.13208	0.715152
615	0.884164	1.67257	-0.206378	0.121814	-1.65607	0.460449	-1.42383	0.398739	-0.51889	-1.48719	-1.08289	0.461396	0.754545	0.418182	0.594937	0.327138	0.368601	0.859375	0.647482
616	0.54942	0.614881	-0.206378	-0.130904	-0.532357	-0.179869	0.269873	0.585673	-0.167126	-0.0585573	-0.465457	0.282746	0.613475	0.446809	0.919137	0.331378	0.446281	0.578261	0.709845
617	0.645061	-0.154345	-0.0126329	-0.130904	1.6063	0.397509	0.928827	1.03496	0.225115	-0.351928	-0.413943	0.301411	0.667897	0.822878	0.903846	0.473016	4.52811	0.387387	0.694915
618	-0.598273	-0.0581917	-0.438873	0.454942	-1.41743	-1.56655	-1.84713	-0.14782	-0.53768	-1.56668	-1.08939	1.96105	0.576208	0.736059	0.771261	0.493548	8.99376	0.932961	0.61
619	1.07545	1.48026	0.529854	-0.395109	1.82659	-0.298163	0.213423	0.49196	0.575541	-0.325217	-0.365424	0.54412	0.792208	0.74026	0.987179	0.385159	7.96807	1.1625	0.565476
620	-1.02866	-1.21203	-0.109506	-0.0964421	0.993308	-0.363711	0.00310507	0.334641	0.672105	-0.22836	-0.264764	2.00818	0.665541	0.503378	0.97043	0.502907	9.11002	0.794393	0.647668
621	-0.406991	0.134115	0.355483	-0.383621	-0.243201	-0.0380884	0.0551358	-0.155081	0.826644	-0.75761	-0.513156	1.80796	0.861925	0.76569	0.995025	0.64527	3.38556	1.58602	0.505435
622	-1.12629	-1.00688		0.7638	0.953081	0.628288	0.279885	0.0737416	0.699047	-0.823166	0.185743	0.433923	0.706897	0.613793	0.990625	0.327044	3.96587	1	0.619355
623	0.786535	1.58926	0.751993	0.0860571	1.62076	1.16405	-1.17213	0.864359	-0.501796	-0.326033	-0.273154	-0.471759	0.624535	0.486989	0.700508	0.530201	4.87302	1.11055	0.675676
624
625	-1.79578	0.0508036	-0.914217	0.924621	-1.07424	0.627101	-1.8675	0.221306	-1.0044	-1.4791	-0.678272	-0.364091	0.697183	0.429577	0.579832	0.518207	2.56522	1.17904	0.366667
626	0.212688	-0.0453496	0.674495	0.292826	1.60236	0.562014	0.844862	0.729272	0.563785	-1.06407	-0.865479	1.22228	0.554717	0.622642	0.743363	0.617544	0.882556	1.21531	0.54491
627	0.35615	-1.29534	0.112633	-0.729532	-0.0482005	1.00207	1.20748	0.44274	0.786916	-0.590912	0.161686	0.447793	0.697318	0.808429	1.025	0.457447	0.00646204	0.9	0.578231
628
629	-0.839364	0.24311	-0.274857	0.453647	-0.105779	0.613857	-1.40692	1.28788	0.0808686	-0.74755	-0.402788	1.41306	0.70922	1.01773	0.992347	0.644737	2.80435	0.911215	0.568306
630	0.738714	0.627723	-0.119861	1.2118	0.221823	1.94079	-1.32796	1.06588	-0.821031	-1.6704	-1.12588	-0.444019	0.743191	0.700389	0.770492	0.683274	3.2278	0.975904	0.528736
631	0.212688	0.723876	0.90699	0.338775	0.120039	0.575441	1.35097	0.599193	1.2523	0.0268006	0.154888	0.476608	0.671875	0.890625	1.06612	0.653846	3.38904	1.01322	0.635838
632	-1.31757	-0.526116	-0.468603	-0.201122	-0.276669	-0.209381	0.459173	0.94035	1.47253	0.19743	0.555888	1.98968	0.794425	0.560976	1.07713	0.604294	4.74028	0.666667	0.57868
633	-1.26975	1.87772	-1.26296	1.13139	-0.615267	2.14134	-1.45082	0.307726	-0.192689	-1.00995	-0.61476	0.209578	0.685512	0.597173	0.689223	0.656766	6.84808	1.37209	0.462857
634	0.595252	0.723876	0.383877	-0.545738	1.99848	0.470865	0.789327	1.74085	1.84828	0.277116	0.273515	0.724843	0.813187	0.637363	0.969014	0.40678	5.90598	1.21395	0.567568
635	-1.03065	1.58926	0.771368	-0.511276	-0.762091	1.49587	-1.51666	-0.332425	-0.556896	-1.46269	-1.1645	0.725166	0.628	0.484	0.817935	0.505338	3.21993	1.05348	0.613497
636	-0.791544	-0.910729	0.306379	-0.603173	1.25055	1.76604	1.26955	1.17971	2.34621	0.374801	0.302934	1.57027	0.988848	0.862454	0.910675	0.558282	3.86421	1.44845	0.313559
637
638	0.786535	1.58926	0.0545098	1.13139	0.296851	0.820972	-1.16388	1.56092	0.0530682	-0.909785	-0.336889	0.439579	0.625	0.693182	0.701571	0.659933	0.070568	0.940171	0.509091
639
640	0.308329	-0.910729	0.0545098	-0.338968	1.93374	-0.228737	0.59	1.82022	0.393674	0.823156	0.857878	-0.683288	0.635714	0.646429	0.910569	0.48125	1.24209	0.521127	0.53271
641	-0.982826	0.146957	-0.410479	0.660416	-0.647795	-0.269012	-1.09751	0.562379	-0.335398	-1.17339	-1.08025	0.50897	0.679443	0.874564	0.916667	0.684211	3.55972	0.87907	0.537234
642	-1.31757	-1.29534	-0.429854	-1.10861	0.927522	-0.85292	0.150274	0.738182	0.678686	0.594208	0.607048	-0.343727	0.713826	0.88746	0.944444	0.644172	1.63481	0.721239	0.656566
643	-0.935005	-0.333809	-0.720472	0.177954	-0.0179788	-0.0726459	0.236506	0.453375	0.581621	-0.837412	-1.11975	0.941168	0.69962	0.56654	0.849162	0.632727	0.0130719	1.18905	0.54386
644	0.786535	-0.333809	-0.177985	-0.37343	2.40089	0.365014	0.796369	0.160586	0.178167	-0.64128	-0.42293	-0.47606	0.787234	0.638298	1.00773	0.417476	3.96914	1.1267	0.530612
645	-1.41321	0.435417	0.383877	-0.763994	-0.554783	-1.46041	-0.444968	0.497111	-0.25481	-1.24761	-0.940504	-0.545344	0.713768	0.655797	0.963255	0.439873	2.48093	0.63964	0.637255
646	0.690893	0.627723	-0.952966	-0.614661	0.424417	-1.02443	1.01586	1.46783	1.50284	0.287419	0.0300494	0.977315	0.717391	0.648551	1.04545	0.593846	3.37199	1.11261	0.534314
647	1.1691	0.916183	0.69387	0.694877	-0.0226193	0.720771	-1.42795	1.51976	0.0167511	-0.73782	-0.74837	0.638615	0.63806	0.227612	0.646438	0.56	2.93701	1.46667	0.462264
648	0.499611	1.87772	0.616372	0.832723	-0.681112	-0.366267	-1.59281	-0.0315321	-0.738824	-1.47567	-1.70725	1.17678	0.731225	0.667984	0.642032	0.631944	2.94729	0.985222	0.460094
649	-1.60449	-0.333809	0.287004	0.200929	0.375909	-0.185682	1.44761	0.973685	1.51048	0.256384	0.153987	1.10642	0.69697	0.707071	0.821494	0.682635	1.00974	1.50554	0.246212
650	1.07346	0.916183	0.790742	-0.442353	1.20293	-0.433996	1.0188	0.818418	0.707632	-0.0838572	-0.303646	-0.354909	0.697211	0.661355	0.851662	0.736486	2.97432	1.23762	0.430622
651
652
653	-1.26975	-1.00688	0.69387	-0.775481	-0.41656	-1.28696	-0.14725	-0.275198	-0.663884	-1.20137	-0.636187	-0.871895	0.617647	0.577206	0.859951	0.646429	3.92163	0.528139	0.739726
654	-0.743723	0.435417	-0.991716	-0.878866	-0.596402	-0.769395	-0.133756	-0.313079	0.163591	-1.31241	-0.644088	0.936975	0.670683	1.01606	0.997101	0.508091	5.60534	1.10256	0.470588
655	0.499611	-1.29534	0.306379	0.557031	0.440537	-0.445707	0.844409	0.890854	0.607136	0.664482	0.100471	-0.359145	0.742038	0.742038	0.954751	0.60745	1.33058	0.434783	0.421569
656	0.643073	2.55079	-0.352356	0.580006	0.458582	-1.15897	-1.83747	1.19592	-0.880098	-0.955956	-0.654913	-0.632519	0.644269	0.600791	0.925134	0.409786	4.61808	0.834862	0.5625
657	-1.31757	2.16617	0.48075	2.11929	0.128228	1.74484	-1.41341	0.362354	-0.402068	-0.768092	-1.05099	-0.0727839	0.764	0.616	0.696429	0.546875	4.40301	1.12617	0.615789
658
659
660
661	-0.935005	-1.00688	0.790742	-0.832917	-0.60092	-0.758171	0.0919865	0.28603	0.586253	-1.72401	-1.07212	0.894054	0.756198	0.714876	0.877617	0.550633	2.73675	0.829876	0.0814332
662													0.651877	0.798635	0.930921	0.70418	4.57911	0.389423	0.388679
663	0.643073				0.163129	-0.383332	0.442253	0.885205	0.459974	-0.817761	-0.197523	-0.196515	0.686275	0.72549	0.792619	0.52164	5.17662	0.513636	0.357934
664	0.929996	-0.0453496	-0.429854	-0.281533	0.600611	0.0413196	1.37553	1.93158	1.76465	-0.398278	0.0744914	-0.204815	0.565972	0.722222	0.754125	0.407407	1.44734	0.867769	0.340502
665													0.537931	1.08621	0.795883	0.561713	10.1449	0.369231	0.353741
666	0.316816	-1.03666	0.0985688	0.320197	1.34257	-0.192075	0.55068	0.776484	0.99644	0.736459	0.0189787	0.539603	0.759322	0.813559	0.796928	0.672775	3.98573	1.25888	0.35
667	0.460278	-0.748198	0.117943	0.101941	0.399252	-0.784521	0.820412	0.0298767	0.391754	-0.117578	0.0977058	0.384412	0.689895	0.700348	0.982987	0.546742	3.15231	1.35088	0.322344
668	-0.974339	1.17487	-0.657038	-0.736623	0.317485	0.474197	-0.129573	-0.257792	-0.418029	-1.68822	-1.53456	0.121081	0.686567	0.317164	0.791353	0.525526	2.45368	1.24444	0.364372
669	0.364636	0.790253	0.137318	0.0559923	1.03865	-0.30317	0.421942	1.53267	1.15432	0.333321	0.0863753	0.756701	0.76087	0.804348	0.884086	0.592391	4.64812	0.873303	0.347518
670	-1.26126	-0.267432	-0.405169	0.205326	-0.466203	-0.153614	0.13346	-0.106798	0.283043	-0.721618	-0.983178	0.987175	0.70155	0.263566	0.825397	0.39185	0.976277	1.32955	0.362934
671
672	1.39665	1.00508	-0.179177	-0.428307	0.741957	-0.297522	0.32328	1.36213	0.20083	-0.572062	-1.0245	-0.392741	0.821429	0.464286	0.743434	0.419263	0.189155	0.311321	0.242424
673	0.747201	-1.22896	-0.598915	-0.104828	0.039529	-0.00671325	0.75598	0.169882	0.313651	-0.607907	0.252327	0.244898	0.749104	0.83871	0.919355	0.602273	3.15395	0.682692
674	-0.783057	0.309487	-0.0951766	-0.254161	-0.0362009	0.948939	0.367595	0.265257	0.617617	-0.669469	-0.547761	0.988702	0.875486	0.70428	0.961382	0.452096	2.45296	1.63874	0.418502
675	0.795021	0.6941	-0.36642	-0.254161	1.76418	-0.685556	0.489586	1.15509	0.644635	-0.03821	0.376872	0.192279	0.709251	0.898678	0.935	0.429825	1.82529	0.612745	0.760766
676	0.316816	1.55948	0.311689	0.136403	0.399001	-0.840503	0.382699	0.819237	0.928816	0.0512703	0.371885	1.22464	0.714801	0.815884	0.8925	0.506964	2.40291	0.931507	0.681614
677	-0.687416	-0.652045	-0.502042	-0.173751	0.222679	0.319017	0.276345	0.837073	0.971804	-0.170999	-0.350276	0.992831	1.01478	0.926108	0.95814	0.397516	0.836524	1.31	0.497462
678	0.460278	1.84794	0.292314	-0.00144355	-0.161999	-0.373386	-1.67087	0.695149	-0.64665	-0.638688	-0.225397	0.317601	0.596838	1.03162	0.8075	0.510836	1.2038	1.06335	0.647059
679	0.938483	0.886407	-0.0758021	-0.897443	-0.114601	-0.391442	0.345825	-0.204755	-0.00207129	-0.95171	-0.321019	0.262058	0.138075	0.686192	0.890985	0.519582	1.54638	1.40212	0.518072
680	-0.687416	-0.363585	0.0598198	-0.862982	0.353284	-0.0764918	0.260879	0.265585	0.990834	-0.228745	-0.10852	1.22406	0.815686	0.827451	0.925659	0.440994	0.498029	1.05983	0.478873
681													0.852459	0.860656	0.979821	0.652038	3.03346	0.461538	0.587379
682	0.986304	0.597947	0.427936	0.0215308	-0.0117731	-0.00579498	-1.54218	0.385222	-0.970367	-0.953872	-0.550918	-0.12851	0.867925	0.667925	0.635246	0.447802	2.61611	1.09434	0.538776
683													0.912409	0.554745	0.74502	0.562334	6.21053	0.449153
684	0.631519	-0.629525	0.731427	-0.474256	0.563503	-0.3143	0.878616	0.0067408	-0.321018	-0.240152	-0.410949	-0.166009	0.62013	0.698052	0.819149	0.46	0.196581	1.00444	0.408333
685	-0.830877	0.98256	0.331063	2.43384	1.06108	-0.306556	0.071876	0.23416	0.0512787	-0.855743	-0.52332	0.447761	0.893004	0.847737	0.818182	0.748387	3.87923	1.34848	0.688525
686	0.603739	1.17487	0.466685	-0.414982	-0.887183	-0.9996	-1.946	-0.267742	-1.03545	-1.19617	-1.10684	0.0289817	0.94717	0.532075	0.756098	0.601307	2.70977	1.51707	0.564103
687	1.12977	2.1364	0.641056	-0.943392	0.121867	-0.575391	0.0863436	0.089732	0.415904	-0.683969	0.156048	0.0698382	0.741935	1.05242	0.881579	0.584615	4.23298	1.12183	0.695187
688	-0.448313	-0.652045	-0.114551	-0.0703666	0.155726	0.468411	0.260393	0.794809	1.15904	-0.320705	-0.682848	1.34465	0.747826	1.2	0.90991	0.555944	0.156347	1.37696	0.5625
689	0.747201	1.07871	0.951049	-0.621751	1.33128	0.744441	0.687244	0.660171	0.735915	-0.365923	-0.432058	0.126822	0.817797	1.00847	0.92011	0.42953	7.59932	0.845771	0.67027
690	0.842842	1.17487	0.951049	0.894556	1.49193	1.38834	-1.30509	2.02472	0.665319	0.108634	0.220723	1.39097	0.868085	0.382979	0.680251	0.316129	0.26465	1.01807	0.670732
691	0.69938	1.36717	0.815427	-0.369033	0.20279	-0.913328	0.318618	0.0863366	-0.0439196	-0.568223	-0.298661	-0.0290561	0.525097	0.756757	0.808176	0.590106	4.71101	1.27461	0.911392
692													0.823293	0.827309	0.978667	0.434084	2.12059	0.544118	0.579235
693													0.860377	0.592453	0.944444	0.375	2.02269	0.468468	0.453125
694													0.695473	0.716049	0.765464	0.529412	1.26232	0.349727	0.627027
695													0.90942	0.605072	0.843818	0.604046	3.66431	0.595918	0.470588
696													0.64214	0.632107	0.936508	0.441489	0.208099	0.25523	0.437984
697	0.65156	0.117181	0.602307	0.30871	0.660139	0.026786	0.366244	-0.000305532	0.122307	-0.0824731	0.17621	0.375037	0.690909	0.709091	0.846501	0.414791	3.63314	1.41949	0.484536
698	1.12977	0.790253	-0.734537	-0.0703666	-1.78716	0.366885	-1.66553	0.422131	-0.951666	-1.99367	-1.35341	0.046808	0.95283	0.391509	0.439306	0.382253	5.59642	0.621951	0.717949
699													0.817757	0.794393	0.804734	0.354478	0.15486	0.376471	0.65493
700	0.890663	-0.171279	0.369812	-0.403495	2.18784	0.596308	0.399151	1.43947	0.74089	0.461849	0.441254	0.0266378	0.572464	0.778986	0.932153	0.475362	5.75145	1.26364	0.630682
701	-1.50037	0.309487	0.27294	0.182351	1.10772	-0.000971576	0.400036	0.337737	0.435723	0.12943	-0.784499	0.0475821	0.84	0.764	0.837838	0.554217	8.31358	0.778761	0.846995
702	-0.956123	0.874977	-0.678834	-0.0373603	0.420463	-0.879192	0.0178851	0.548764	0.528194	-0.630532	-0.469784	-0.0955432	0.679054	0.915541	0.906091	0.50578	5.50199	0.331858	0.716578
703	1.03412	1.46333	0.873551	0.986453	0.369731	0.702518	-1.4416	1.18214	-0.154518	-0.828841	-0.609887	0.891893	0.8125	0.53125	0.69146	0.355769	1.49315	1.60622	0.742515
704	0.795021	0.98256	0.641056	0.239787	0.654255	0.806196	-0.427837	1.26185	0.314673	-0.821401	-0.351399	0.642475	0.759184	0.840816	0.903394	0.535714	1.67593	0.888889	0.771084
705	-1.30908	0.117181	-0.36642	-0.483905	-0.257086	-1.15137	-0.260981	-0.481493	-0.351942	-0.75119	-0.68827	-0.0495274	0.773946	0.770115	0.856061	0.542683	4.23249	0.429907	0.879781
706
707	-1.69165	0.213334	-1.00578	-0.74811	-0.734709	-0.0610496	-0.00360934	0.0567734	-0.612406	-1.31815	-0.982217	-0.41457	0.807087	0.889764	0.8525	0.636905	2.38346	0.738095	0.61809
708	-0.974339	0.886407	-0.192049	-1.12719	1.05636	-0.429486	-0.32455	1.21922	0.944559	-0.671885	-0.723274	0.605124	0.533333	0.550877	0.853731	0.365123	1.46046	1.07639	0.522388
709	-0.812661	2.12497	0.328643	0.870127	-0.0295601	1.39759	-1.467	0.53793	0.05409	-1.25111	-1.48721	1.32261	0.714286	0.752101	0.861413	0.532319	1.10373	1.39556	0.54375
710	-0.430097	0.97113	-1.0082	-0.359001	-0.327296	0.103392	0.313975	0.408527	0.478873	-0.577048	-1.10551	-0.455532	0.694215	0.421488	0.981081	0.52349	1.29191	0.527473	0.625806
711	1.4349	2.60574	0.44489	1.433	-1.10362	-0.81594	-1.43338	0.460075	0.0733191	-1.07348	-1.31488	1.87303	0.724444	0.728889	0.825858	0.586466	1.94071	0.363208	0.575949
712	-0.812661	-0.951934	0.01865	-0.278591	1.05142	0.307554	0.154343	-0.113964	0.751161	-0.467217	-0.526305	0.399918	0.682353	1.02353	0.960106	0.375405	3.4158	1.08995	0.697297
713	-0.477917	0.298058	-0.136346	0.686332	0.884251	0.343256	-1.5285	1.5763	0.470768	-0.62589	-0.901144	0.874864	0.684426	0.860656	0.83812	0.485981	3.77492	1.30337	0.745946
714	-0.956123	1.93266	0.328643	2.15669	0.441514	1.8724	-1.54354	1.94126	1.08755	-0.746532	-0.88088	1.55052	0.883895	0.509363	0.575597	0.473856	1.5192	1.1641	0.687151
715	1.33926	1.4519	0.483639	-0.370488	0.243825	0.812906	-1.43493	-0.0365367	-1.02603	-1.1138	-0.769244	0.628026	0.697674	0.581395	0.732187	0.577181	4.56589	1.28249	0.634286
716	-0.477917	1.16344	0.23177	1.85802	0.570996	-0.281022	-0.0904057	0.911045	1.31112	-0.763513	-0.446647	0.692945	0.768953	0.613718	0.97319	0.594937	6.00894	1.10762	0.597938
717	-1.05176	0.298058	-0.523837	0.330229	0.125514	0.698226	-1.41582	1.51856	0.0552224	-0.960725	-0.525971	0.882326	0.684746	0.705085	0.666667	0.5375	4.39858	1.05825	0.580645
718	-1.05176	-0.0865552	-0.756332	-0.0258731	-0.559931	-0.230935	-1.09463	-0.320541	-0.728874	-1.31369	-0.603686	-0.0898878	0.785455	0.727273	0.90411	0.523962	2.85259	0.948598	0.544041
719	-0.860482	-0.0865552	-0.213845	-0.313052	-0.114638	0.357345	0.645885	0.0463511	0.429585	-0.880085	-0.23603	0.361341	0.844203	0.471014	0.897603	0.616667	1.69934	0.92623	0.531818
720	1.29144	0.490364	0.251145	0.686332	-0.366095	-0.185488	0.359597	-0.414584	0.355311	-0.912392	-1.18233	1.8317	0.793388	0.731405	0.66895	0.565916	1.0689	1.25738	0.384236
721	0.956699	0.682671	-0.485088	-0.381976	0.770613	-0.621985	0.275235	0.79185	-0.223325	-0.686942	-0.720907	-1.07447	0.665468	0.600719	0.976982	0.404834	0.729198	0.497797	0.541463
722	1.05234	-0.663475	-0.62071	-0.657668	0.442726	-0.723499	0.416501	0.352402	-0.0182695	-0.62837	-0.247421	-0.855346	0.671642	0.720149	0.976378	0.52349	1.62655	0.599057	0.579882
723													0.602076	0.567474	0.986301	0.530488	1.42321	0.342466	0.566038
724	-0.6692	-0.0865552	-0.0200991	-0.198181	0.897471	0.375345	0.280587	-0.366723	-0.0258527	0.0439718	0.214329	-0.546815	0.651613	0.593548	0.887755	0.543284	3.3112	1.01186	0.708134
725	0.526314	-1.14424	-0.814455	-0.646181	0.124705	-0.500693	0.581312	0.412998	0.37942	-0.812736	-0.786381	-0.174826	0.652632	0.592982	0.85061	0.692857	0.00162075	0.806818	0.390728
726	-1.62561	-0.278862	-0.136346	-0.370488	0.3256	-0.527215	0.0608805	-0.81439	-0.15813	-0.22873	0.303456	-0.165644	0.75	0.668919	0.991354	0.601881	3.63522	1.05314	0.652406
727	0.478494	0.105751	0.890504	-0.450899	0.750933	-0.0255265	1.25195	-0.123088	0.95879	-0.201129	0.0963496	0.341493	0.835938	0.691406	0.92268	0.582492	4.95672	1.36058	0.60452
728	-1.33869	0.874977	-0.310717	-0.623206	-0.0667344	0.451049	0.47652	0.855179	1.19184	-0.524771	0.110422	0.847404	0.727642	0.890244	0.903409	0.559105	4.41826	0.427273	0.649718
729	0.526314	0.201904	0.0767736	-0.221155	1.67853	-0.354373	0.89953	1.54445	1.25252	0.840581	1.28252	-0.365971	0.777778	0.855556	0.991525	0.648276	10.9576	0.936842	0.455497
730
731													0.895397	0.736402	0.915525	0.487973	1.69986	0.390476	0.427083
732	0.239391	0.490364	0.638635	0.766742	-0.531848	-0.0328349	0.784811	0.0262268	1.40816	0.872761	1.60438	1.19892	0.746429	0.425	0.878683	0.552764	5.33943	1.25969
733	-0.573559	1.35574	-0.83383	-1.20905	1.24612	-0.486608	0.122208	0.750479	-0.664488	-1.21931	-1.08428	-0.561458	0.58427	0.337079	0.844156	0.399281	2.09798	0.596859	1.21053
734	0.430673	-0.278862	0.406141	-0.313052	-0.357281	0.124012	0.748723	-0.013673	1.65788	-0.00461594	0.708634	1.75668	0.553333	0.743333	0.997126	0.701258	0.0320856	1.53514	0.404908
735	0.239391	0.105751	0.173646	-0.175206	1.01588	0.0987879	0.351057	1.13648	1.58052	-0.0339975	0.506698	1.19064	0.72093	0.850498	0.989556	0.397759	0.339806	1.2161	0.675258
736	-1.19523	-0.375015	0.154272	-0.738078	0.102609	0.366025	0.446345	0.537272	1.30967	0.101845	0.7126	0.713997	0.647619	0.488889	0.995169	0.665663	1.18054	1.08871	0.613402
737	-0.71702	-0.0865552	-0.969452	-0.979309	-1.05142	-1.0259	-0.581747	0.210063	0.09016	-0.477329	0.0447753	0.262446	0.593443	0.390164	0.780781	0.609524	9.15469	0.638095	0.630058
738	0.669776	0.105751	0.367392	0.00858842	0.381076	-0.994647	0.506886	0.592445	0.809535	1.35215	1.41297	1.20763	0.723022	0.708633	0.873529	0.48254	0.413333	1.06494	0.572165
739	0.287211	3.0865	1.0455	-0.657668	-0.660875	-0.659895	-1.83361	0.0146761	-1.26103	-0.846888	-0.445625	-0.0320005	0.564565	0.522523	0.849711	0.44382	10.2809	0.724	0.587065
740	-1.14741	-0.567321	0.406141	-1.03674	1.98048	1.89576	1.32949	1.43022	1.42307	-0.244502	0.287583	0.972856	0.75	0.454861	1.00836	0.56962	8.05385	1.04651	0.52
741	-1.14741	1.4519	0.599886	2.52428	-1.5627	0.412066	-1.61906	-0.341139	-0.633854	-1.13256	-0.0549538	1.07953	0.857778	0.542222	0.62069	0.373984	2.45305	1.3	0.559701
742													0.801498	0.644195	0.953216	0.403125	7.8	1.13744	0.440594
743	0.14375	-0.182708	-0.213845	-0.749565	0.508247	-0.939811	0.544019	1.65965	0.578676	-0.417484	-0.117464	0.295067	0.923077	0.688462	0.857788	0.597484	3.33789	0.663158	0.421296
744
745	0.661524	-0.689468	-0.48782	-0.255454	-0.48185	-0.374422	0.712295	0.750518	1.87754	-0.404365	-0.505392	0.943146	0.710714	0.632143	0.850505	0.693811	2.02262	1.17031	0.395833
746	-0.868734	-0.401008	-0.197202	-0.404788	1.08478	0.393348	0.35733	1.80159	2.48559	-0.0806585	-0.619618	1.21516	0.649832	0.841751	0.909314	0.509434	0.139205	1.01992	0.578947
747	-1.39476	0.848984	-1.14655	0.66352	-1.00368	-0.283973	-1.36478	0.478311	-0.460504	-0.888715	-0.624808	0.961961	0.581994	0.524116	0.451613	0.483146	0.172932	0.623256	0.538922
748	0.852806	0.656677	-0.642817	1.8467	1.04366	0.038224	-1.19415	0.862744	0.086138	-0.484814	-0.298822	1.60472	0.70297	0.620462	0.884706	0.644444	2.17214	1.58654	0.424658
749													0.737828	0.827715	0.982843	0.645485	1.7245	0.413953	0.507614
750	-1.53822	-0.401008	-1.04968	-0.657505	-0.47606	-0.656268	0.280686	-0.441194	0.0186235	-1.0795	-0.825915	0.748454	0.717742	0.697581	0.942149	0.691275	0.162162	0.931034	0.536458
751	-1.34694	1.2336	-0.139079	-0.990633	-1.16012	-0.572374	0.00107555	0.0144623	0.258472	-1.31996	-1.1057	0.645151	0.730769	0.611538	0.921196	0.575188	1.72156	0.507389	0.497006
752													0.721612	0.717949	0.938679	0.505917	1.78647	0.575	0.521277
753	-1.34694	-0.0163953	-0.042206	-0.198018	0.442442	0.0354751	0.371577	0.594081	1.17598	-0.326141	-0.486818	0.793632	0.821705	0.763566	0.893112	0.521173	2.07419	1.20773	0.446701
754	0.183318	-0.593315	-0.759064	-0.485198	0.17843	-0.979591	0.21075	0.764995	0.466382	-0.448183	-0.245255	-0.0419485	0.731801	0.670498	0.845361	0.565097	2.80858	0.857143	0.420513
755	-1.29912	0.175911	-0.294075	-0.611557	0.322032	-0.22548	-0.406765	-0.18877	0.11422	-0.885027	-1.08608	1.19613	0.756972	0.585657	0.983645	0.537267	2.29939	1.23364
756	0.518062	1.90667	0.190289	0.640545	0.851259	-0.245784	-0.681161	0.448056	0.0291028	-0.528378	-0.711578	0.450717	0.772059	0.573529	0.86551	0.468665	2.28157	0.990909	0.524194
757	0.231139	1.32975	0.11279	0.158084	1.34462	0.55967	0.601323	0.935492	0.952565	-0.389865	-0.533142	0.250735	0.632997	0.845118	0.956449	0.652284	3.26106	1.0119	0.265823
758	-1.0122	0.079758	-0.255326	0.594597	0.517868	1.11481	-1.036	0.570772	0.201368	-0.741553	-1.06811	1.09765	0.659016	0.77377	0.713793	0.604278	3.78097	1.09589	0.423077
759	-1.29912	0.079758	-0.31345	-0.0371979	-0.211491	-0.687044	0.0578077	-0.453521	0.17389	-0.200983	-0.216766	1.02067	0.610487	0.554307	0.779743	0.518957	3.16257	1.27551	0.34965
760													0.615385	0.583916	0.969136	0.569482	2.12978	0.475728	0.301471
761													0.552542	0.60678	0.796512	0.527624	6.51923	1.03196	0.475655
762	0.661524	1.90667	0.132165	-0.381813	0.488917	-0.223136	0.333669	-0.018803	-0.146182	-0.943853	-1.07531	0.218329	0.705263	0.431579	0.793177	0.382812	1.26013	1.46914	0.30742
763													0.648551	0.735507	0.848168	0.579387	4.32497	0.93	0.411765
764													0.670139	0.3125	0.789744	0.604905	3.57521	0.346341	0.263158
765													0.729927	0.583942	0.65368	0.7	0.34507	0.526923	0.456311
766	-1.44258	0.464371	-0.119704	0.00875077	0.532584	0.270552	0.296419	-0.0771655	0.513432	-0.325887	-0.244516	1.1138	0.758491	0.758491	0.810056	0.646893	3.34069	1.15493	0.346021
767													0.886957	0.743478	0.702495	0.588556	1.0876	0.361905	0.28479
768	0.153314	1.67815	0.208314	0.329847	0.630227	-0.174722	0.498023	0.62455	-0.73248	-0.458161	-0.523546	-1.21452	0.830275	0.802752	0.882979	0.534682	1.52453	0.880383	0.614035
769	0.774981	-0.629525	0.479558	0.777846	0.106299	-0.10861	1.4384	0.737562	1.35145	-0.582683	-0.258371	2.28287	0.65704	0.880866	0.718905	0.574132	0.0532725	1.33043	0.547945
770													0.772152	0.814346	0.778626	0.50565	4.88362	0.38914	0.569811
771	-0.773093	2.00282	0.0159177	0.525674	0.0922496	-0.0338267	0.0611677	0.291823	0.211305	-0.0627243	-0.232255	0.316234	0.697161	1.50158	0.806867	0.528926	1.26795	1.48636	0.406716
772	-0.53399	-0.304855	-0.119704	-0.450736	-0.762293	-0.560346	0.107657	-1.0593	-0.160862	-1.02583	-1.04171	0.966542	0.80597	0.708955	0.846154	0.41	0.690608	1.47982	0.46281
773													0.60219	0.711679	0.745327	0.487097	0.232394	0.62201	0.662162
774	-0.964375	-0.689468	-0.584693	-0.266941	0.364868	-0.0687468	0.648764	0.871673	1.66484	0.098302	0.646551	0.891882	0.857143	0.581395	0.935091	0.467192	2.8521	1	0.485294
775													0.884462	0.645418	0.444215	0.473239	0.25	0.783333	0.416342
776	0.231139	-0.208702	-0.139079	-0.0486851	0.978326	0.238074	1.33923	0.917797	1.99266	0.291444	0.61957	1.17807	0.639175	0.66323	0.827826	0.537662	1.6247	1.12069	0.612546
777	0.709345	0.175911	-0.565319	1.16896	-0.474671	-0.548894	-1.42565	-0.44971	-1.34572	-1.40334	-1.28986	-0.0206171	0.568345	0.705036	0.665272	0.505814	0.976275	0.684211	0.659751
778	-0.294887	-1.651	-0.429697	-0.301403	0.0986848	-0.380881	0.881159	0.984034	1.57055	0.468433	0.804046	0.933555	0.795222	0.692833	0.821782	0.513021	4.03746	0.769231	0.532
779	0.32678	-0.112549	-0.48782	-0.106121	0.106338	-0.730221	0.475065	1.77676	2.00696	-0.00466074	-0.0771679	1.19325	0.875	0.647059	0.769231	0.38	0.333333	0.849057	0.432203
780	-0.820913	0.752831	-0.00345687	2.22578	-0.0944597	-0.436173	-1.25186	0.17306	-0.079512	-0.969292	-0.897591	1.51447	0.853242	0.556314	0.767677	0.358696	2.86467	1.26389	0.448
781	-1.10784	0.079758	-0.158453	-0.404788	-0.163551	-0.653475	0.148214	-0.424904	0.46431	-0.782128	-0.6458	1.44572	0.724138	0.67931	0.887064	0.574468	2.65576	1.34524	0.516393
782	-0.00796375	-0.112549	-0.158453	-0.462223	0.54457	-0.663036	0.280295	0.206104	0.506144	-0.0951585	0.182626	0.446029	0.903475	0.992278	0.934383	0.449324	2.70785	1.40426	0.635417
783	1.07314	-0.367645	0.0973193	-0.349245	1.59995	-0.203133	0.842781	1.05436	1.7576	0.407469	0.642705	0.840915	0.930657	0.678832	1.02261	0.681388	3.34745	1.39431	0.478049
784	0.594937	-0.656105	-0.135175	-0.854681	0.796371	0.200975	0.708584	0.680806	0.913223	0.748728	0.581955	0.824788	0.821862	0.809717	0.960784	0.649842	2.20154	1.29258	0.481283
785	0.690578	0.786193	0.0973193	0.765011	0.553369	1.41936	-1.43442	0.72192	-0.288107	-1.32573	-1.01289	1.09081	0.603636	0.56	0.4	0.484642	3.67191	0.43299	0.696629
786	-0.935321	0.882347	-0.15455	-0.0965274	0.96234	0.444872	0.318524	0.236116	0.114002	-0.062191	-0.299451	0.797629	0.820312	0.851562	0.977208	0.647458	1.20273	1.4127	0.521978
787	-0.552756	0.40158	-1.06515	-0.682373	-1.68567	-1.71971	-0.0770394	0.52487	0.811087	-0.860263	-0.416803	1.06819	0.854545	0.65	0.875931	0.430712	2.17304	0.727723	0.644578
788	0.690578	0.69004	-0.0964262	-0.257348	0.96308	-0.846554	0.446294	-0.0138414	-0.127851	-0.722195	-0.0374419	1.26079	0.933333	0.808333	0.954416	0.50495	2.22799	0.633333	0.804734
789	0.690578	-0.0791857	0.0973193	-0.61345	-0.019255	-0.6537	0.933315	0.888489	1.79916	-0.058248	-0.0550549	0.704884	0.781609	0.793103	0.842784	0.606918	1.51187	0.884793	0.616162
790	0.403655	0.69004	0.116694	-0.383707	1.00112	-0.45119	0.933606	0.530007	0.22972	0.21369	0.313866	0.157686	0.668	1.112	0.823232	0.460366	1.89492	0.5	0.652174
791	-1.31789	0.9785	-0.348295	-0.176938	-1.12308	-1.16321	-1.88623	0.429538	-0.453125	-0.936261	-0.843125	0.484044	0.70082	0.856557	0.729805	0.530864	5.75	1.00478	0.592593
792	1.07314	-0.656105	0.368563	-0.337758	0.271626	-0.6884	0.922397	0.0453999	1.03772	-0.313906	0.119496	1.06907	0.86692	0.836502	0.87146	0.531977	3.63502	1.28261	0.475771
793	0.0210903	0.497734	-0.600164	0.535267	-0.998198	-0.0961609	-1.87532	-0.0330477	-1.26212	-1.67245	-1.69628	-0.785283	0.863309	0.830935	0.643545	0.483029	3.81319	0.316279	0.429119
794	-1.1266	-0.944565	-0.445168	-0.222886	-0.130327	0.42451	0.775223	-0.389155	0.402822	-1.11751	-0.697062	0.532212	0.722603	0.708904	0.885333	0.561404	3.8314	0.387218	0.625
795	-1.1266	0.786193	-0.425793	-0.199912	-0.572579	-0.738908	-0.0618347	0.423447	0.671192	-0.627691	-0.605619	0.283073	0.712121	0.799242	1.05026	0.530488	5.32834	0.980315	0.536842
796	-1.36571	2.22849	-0.115801	-0.0161172	-0.720682	-0.976495	-1.63624	0.252071	-0.42866	-0.841884	-1.09877	-0.0324044	0.396875	0.7	0.686747	0.383234	4.65225	1.05164	0.911243
797	-1.70045	0.69004	-0.0576771	1.21301	0.0950918	1.2026	-1.30586	0.589627	0.156289	-1.02536	-0.99974	1.5127	0.832727	0.778182	0.588391	0.55	4.68044	0.294118	0.726257
798	0.83404	-0.463799	0.252316	-0.567502	-0.0414416	-0.897946	0.54212	0.546986	1.21442	0.191686	0.234724	1.15158	0.750903	0.913357	0.906634	0.476489	3.91753	0.907407	0.676136
799	0.403655	0.69004	0.155443	-0.670886	0.598707	-0.509783	0.931846	1.6443	2.022	-0.647151	-0.429985	0.914005	0.809886	0.505703	0.909574	0.636667	3.557	0.453202	0.574586
800	0.403655	0.69004	0.659181	0.581216	0.361154	-0.101824	-1.61739	0.180089	-0.499482	-1.407	-0.906576	1.23464	0.884462	0.689243	0.765	0.557632	5.48005	1.05366	0.723926
801	0.88186	0.305427	0.659181	1.51168	1.31904	0.418616	-1.29785	0.878833	-0.20301	-0.240007	-0.544848	0.452262	0.47006	0.586826	0.696864	0.633663	0.178788	0.984536	0.56213
802													0.859206	0.638989	0.574286	0.57329	2.55534	0.61658	0.540107
803													0.796154	0.730769	0.922897	0.372611	2.12458	0.575916	0.806202
804													1.07491	0.505618	0.657505	0.560976	5.15971	0.464135	0.46696
805	0.88186	1.26696	0.291065	-0.119502	0.959634	-0.9603	0.848965	0.381213	1.09124	-0.0670879	0.22828	1.13381	0.844898	0.963265	0.928218	0.572727	2.55763	1.31579	0.61236
806	-1.46135	0.113121	-0.425793	-0.418168	-0.356045	0.20076	0.299088	-0.518554	0.211307	-0.73536	-0.473901	-0.0505103	0.675	0.835714	0.819277	0.399381	1.97315	0.638298	0.626263
807	0.0210903	0.305427	-0.0964262	0.0183443	0.651613	0.56717	0.251786	0.125582	0.010143	-0.02327	-0.400252	-0.150544	0.714286	0.64898	0.979849	0.322695	2.69775	1.2	0.57485
808	0.690578	0.209274	0.291065	-0.498579	0.559398	-1.00376	0.705258	0.671864	1.25966	0.533772	0.300037	1.25531	0.710425	0.969112	0.96648	0.547445	4.39314	0.937799	0.687898
809	-1.50917	0.113121	-1.16203	-0.326271	-0.479253	-0.392351	-0.0438276	0.325304	0.502927	-0.647851	-0.252854	0.476776	0.766284	0.524904	0.897297	0.62215	2.81777	0.443902	0.569149
810	0.499296	0.593887	-0.232048	-0.441143	1.79224	0.503765	0.727348	1.3486	0.75751	-0.0661976	-0.0997498	-0.368718	0.74031	0.949612	0.933862	0.453901	1.9462	0.534091	0.695402
811	0.403655	1.36311	0.155443	-0.349245	0.844159	-0.536501	0.126894	1.19951	0.74465	-0.546923	-0.531919	0.319457	0.619772	0.977186	0.7125	0.283537	10.8231	0.180412	0.679558
812	0.499296	-0.848412	-0.542041	-0.395194	1.21388	-1.19011	0.268832	1.0718	0.950974	0.27239	0.536005	0.399492	0.732852	0.812274	0.946779	0.504762	3.71094	0.561905	0.550505
813	-1.22224	0.69004	0.0391956	-0.130989	-0.138507	-0.226684	0.0526634	0.130282	0.587269	0.331789	-0.151901	0.874439	0.745174	0.814672	0.937028	0.670034	4.4679	1.40415	0.58427
814	-1.22224	0.305427	-0.406419	0.190652	-0.754234	-0.846178	-1.23588	0.342152	0.160675	-0.910886	-0.304489	1.54709	0.80597	0.641791	0.608939	0.651316	2.3584	0.623711	0.611702
815	-0.83968	0.0169675	0.0973193	-0.383707	1.12293	-0.356246	0.485913	1.40004	2.00105	0.356655	-0.178082	1.99948	0.694561	0.569038	0.894286	0.572581	3.01989	1.36464	0.567073
816	-0.504936	-0.752258	-0.406419	-0.682373	0.603263	-0.184993	0.411516	0.459516	1.00487	0.0653835	-0.0771393	0.975075	0.783688	0.595745	0.873874	0.437158	4.57013	1.32735	0.46473
817	1.16878	1.17081	0.329814	-0.234374	0.370238	-0.864052	0.561194	0.487681	0.966347	-0.469399	0.114155	0.72671	0.907563	0.869748	0.924119	0.446483	1.24783	0.892377	0.708791
818	0.690578	-0.463799	-2.30512	-0.291809	0.0449404	-0.803999	-0.0915805	0.122654	0.366711	-0.44377	-0.227876	0.789006	0.848148	0.633333	0.881013	0.570397	2.2039	0.908	0.467742
819	0.786219	0.69004	-0.561415	-0.510066	0.48798	-0.366035	0.265206	1.69723	0.866324	-0.93766	-0.863459	-0.490535	0.568345	0.658273	1	0.54023	0.244966	0.782609	0.415663
820	0.594937	-0.271492	-0.251423	-0.61345	1.45622	-1.11008	1.58312	0.880729	1.27245	0.480032	0.362041	-0.238558	0.671378	0.756184	1.0169	0.529231	2.05098	0.685106	0.565
821	0.499296	0.69004	-0.561415	-0.245861	1.8074	1.18435	-0.571249	1.72674	0.144767	-0.809958	-1.16137	-0.171747	0.671756	0.805344	0.86715	0.646465	4.22146	0.492754	0.502703
822	-1.46135	-1.23302		-0.716835	-0.810177	-1.1855	-0.0611443	-0.456439	0.0151527	-0.617833	-0.309345	-0.0476503	0.729927	0.726277	1.05202	0.619938	4.38517	0.898936	0.545946
823	-1.41353	0.497734		-0.739809	-0.282556	-1.21135	0.04571	0.0513741	0.0452247	-0.590614	-0.716263	-0.244794	0.852941	0.577206	1.00277	0.586806	3.31627	0.278302	0.61236
824	0.977501	0.593887		-0.774271	0.909126	0.345532	0.520963	1.36772	0.487034	-1.09207	-1.09961	-0.0755188	0.799283	0.706093	0.925333	0.423313	4.69844	0.625	0.553299
825	0.779182	-0.0538671	-0.869352	-1.08358	0.193032	-1.43112	0.321678	0.884825	0.616831	-0.543938	-0.548711	-0.11505	0.691275	0.765101	0.95122	0.609467	6.7087	0.79638	0.57754
826	-1.42056	-0.246174	-2.39994	-1.04912	-1.25093	-0.61087	-0.392394	-0.535568	-0.767223	-1.64924	-1.58464	-1.03028	0.560606	0.477273	0.741611	0.560311	2.55336	0.684492	0.630952
827	-0.703256	1.96535	-0.811228	-1.09507	-0.339889	-1.00567	-0.773798	-0.0853779	-0.304593	-1.10314	-1.08966	-0.197516	0.795181	0.586345	1.00251	0.613333	4.39687	1.67614	0.569892
828	0.683541	-0.0538671	-0.404363	-0.0152762	0.509783	-0.0490785	0.95181	0.567009	1.55774	-0.33903	-0.475244	1.8406	0.742424	0.689394	0.683673	0.650641	0.0747508	1.23581	0.434286
829	0.827002	1.19613	-0.191243	1.08749	-0.417635	0.258912	-1.30025	0.636777	0.299489	-0.725061	-0.795403	2.11875	0.846154	0.728745	0.727273	0.503106	3.29429	1.21491	0.597884
830	1.06611	-0.534633	-0.0168718	-0.451789	0.941652	-0.466272	0.816582	0.152747	0.827149	-0.140927	0.126378	0.323426	0.65	0.603571	0.921622	0.71831	2.63622	0.8125	0.494565
831	0.300976	-0.534633	0.54499	-0.267994	0.671765	0.778415	1.51506	0.356703	1.56339	0.47793	0.396723	1.47898	0.640288	0.71223	0.74221	0.553691	2.65812	1.07658	0.609195
832													0.644531	0.789062	0.984252	0.581169	1.9432	0.319444	0.471503
833	-0.894538	0.523052	0.293121	-0.601122	-0.28614	-0.0690643	-0.0621218	-0.302739	0.0669011	0.106018	-0.0658168	0.922899	0.783582	0.977612	0.952632	0.556213	1.88338	1.20851	0.560185
834	0.922643	0.0422862	0.389994	-0.40584	0.268086	0.52491	0.936077	-0.532227	-0.154027	0.340625	0.265015	-0.106987	0.666667	0.649832	0.864943	0.707395	1.24417	1.17094	0.558511
835	-0.846717	2.25381	0.0993755	0.134057	0.619981	-0.632218	-1.44206	0.33587	-0.583936	-0.699622	-0.664981	0.0909741	0.613333	0.573333	0.832918	0.455882	9.89264	1.01531	0.730994
836	-0.990179	0.619206	-0.152494	-0.130148	-0.411051	-1.01764	-0.20858	-0.363417	-0.110642	-1.13189	-0.488274	0.736723	0.746212	0.659091	1.01918	0.616725	0.557143	0.524862	0.527778
837	0.827002	1.09997	0.293121	-0.348404	1.88778	0.0756895	0.65792	0.267799	0.154955	0.600989	0.187573	-0.335009	0.758123	0.819495	0.970109	0.624606	3.96115	1.32692	0.522843
838	-0.990179	0.0422862	-0.73373	-0.647071	-0.908631	-0.613825	-0.218618	-0.278235	-0.251065	-0.69587	-0.327664	-0.0567761	0.745645	0.609756	0.945876	0.444828	6.50422	1.20219	0.419355
839	-0.511973	0.234593	0.11875	-1.10656	0.423408	0.686934	0.580958	1.01811	1.90026	0.106781	0.164173	1.80521	0.832599	0.506608	0.832836	0.681004	3.89091	1.45192	0.435065
840	1.30521	1.58074	0.33187	-0.957225	0.674266	-0.796512	0.114723	1.06183	1.56343	0.237344	-0.150968	1.12778	0.689516	0.475806	0.865707	0.642857	2.52342	1.27219	0.44385
841	0.492258	-0.0538671	-0.229992	1.56995	0.264896	0.204591	-1.49917	0.811228	-0.309562	-0.262333	-0.062276	1.55693	0.575758	0.511364	0.614865	0.586081	0.264755	1.07027	0.79085
842	0.779182	1.38843	0.448117	-0.474763	0.57825	0.173247	0.0588514	-0.0962954	-0.172961	-1.22906	-0.880645	0.95137	0.532423	0.409556	0.690949	0.411079	0.442344	1.65581	0.463918
843	0.970464	-0.43848	0.157499	-0.176097	0.674436	-0.0379326	1.30534	0.611044	1.92658	0.120899	0.546043	1.25687	0.673611	0.788194	0.785894	0.695238	1.49447	1.40171	0.382857
844	-0.894538	0.426899	-0.0168718	-0.48625	-0.725516	-0.522338	-0.121186	-0.220668	0.703265	-0.522125	-0.363881	1.55869	0.694245	0.611511	0.516827	0.608696	4.88633	0.40201	0.578431
845	0.731361	2.73458	0.54499	0.0191853	-0.329129	0.620476	-1.77127	0.801391	-0.593551	-0.768179	-0.49134	0.0521818	0.593525	0.618705	0.561446	0.431138	5.06332	0.888889	0.628141
846	1.10806	1.08497	0.0896366	-0.612441	2.0637	0.0815486	0.0324459	1.08443	0.250634	-0.0612067	-0.828354	-0.374896	0.707641	0.710963	0.840194	0.530303	1.62406	0.650794	0.678571
847	-1.2771	0.811512	-0.443112	0.145544	-0.174708	-0.212381	0.140564	1.41089	1.97932	1.01507	0.319189	0.926189	0.792115	0.616487	0.966321	0.673016	0.933908	0.423469	0.52356
848	-0.607614	0.426899	0.138125	-0.382866	0.360704	0.256055	0.308365	0.53735	1.03564	-0.156509	-0.472351	1.225	0.842795	0.484716	1.05115	0.43554	0.781377	1.18378	0.465969
849	0.587899	2.25381	0.564365	-0.474763	1.2513	-0.300957	0.277936	1.11932	0.315781	0.326507	-0.216038	0.611336	0.660305	0.316794	0.756614	0.402062	3.22602	1.06145	0.594118
850	-1.13364	0.619206	-0.656232	-0.715994									0.770992	0.70229	0.977833	0.5727	4.40282	0.604348	0.735135
851	0.874823	0.907665	0.00250278	-0.313943	0.447999	0.584224	-1.64518	1.75516	-0.00635736	-0.797625	-0.465623	0.967584	0.625	0.693182	0.416021	0.657534	0.106742	0.936842	0.401235
852													0.787986	0.537102	0.851351	0.452055	1.19029	0.570796	0.295964
853	-0.846717	-1.30386	-0.30749	-0.635584	-0.276731	-0.913397	-0.0133339	-0.10332	0.147887	0.253879	-0.131534	0.323426	0.914894	0.804255	0.854749	0.5387	1.93083	1.25238	0.675
854	0.731361	-1.78463	0.234997	-0.77343	-0.213715	-0.544235	0.954699	0.600095	1.93696	1.07555	0.599803	1.26177	0.578313	0.590361	0.87	0.699115	3.40028	0.543568	0.331915
855	-0.846717	-0.43848	-0.0943699	-0.784917	-0.272143	-0.235543	-0.162088	-0.263382	-0.0733091	-0.272763	-1.03985	-0.0464115	0.581481	0.514815	0.790123	0.580328	2.9232	1.07853	0.463542
856	-0.846717	-0.72694	0.389994	-0.738968	-0.11535	-0.412738	0.222819	0.332894	0.674044	-0.647028	-0.90101	1.29697	0.608392	0.776224	0.875252	0.622419	4.40311	0.92228	0.438525
857	0.779182	-1.11155	-0.171868	8.10616	-0.0948992	-0.136933	0.780971	0.914097	0.577933	-0.395568	-0.16673	-0.158745	0.648208	0.716612	0.889524	0.629834	3.07709	1.07442	0.310345
858	-1.22928	-0.246174	0.699986	-0.842353	0.140488	0.566538	0.790476	-0.0290658	0.724272	0.421456	-0.574366	1.14666	0.712329	0.678082	0.93763	0.630178	0.11971	1.2381	0.461187
859	-0.990179	-1.0154	0.33187	-1.06061	-0.0760713	-0.547916	0.303549	0.233413	0.833669	0.174511	-0.593355	1.55914	0.728302	0.622642	0.901205	0.36875	0.612601	0.358974	0.460465
860	1.21483	-0.510593	0.0643117	-0.0443682	0.788597	-0.903739	0.283435	0.278802	0.42445	0.519844	0.644544	0.0374218	0.749091	0.574545	0.982796	0.417683	2.22839	1.2356	0.379447
861
862	0.784445	0.354786	0.00618808	-0.940368	-0.292236	-0.591872	0.952804	0.20419	0.431835	-0.921825	-0.249113	0.00273675	0.730924	0.718876	0.826087	0.542056	3.01425	0.863208	0.439655
863	1.16701	-0.991359	-0.381303	-0.446419	-0.442073	-1.40408	0.876769	0.684665	1.39484	-0.0627637	0.626739	0.483059	0.771552	0.62931	0.856842	0.587097	2.02937	0.732057	0.3
864	0.975727	-1.47213	0.219308	-0.549804	0.799972	0.436162	1.359	1.35914	1.42479	1.97849	1.36675	0.517744
865
866	0.927906	2.47016	0.703672	0.323221	-0.780101	0.369143	-1.77983	-0.239661	-1.66757	-1.50838	-1.22419	-0.694061	0.805344	0.912214	0.321168	0.449153	3.81469	1.34234	0.501754
867	0.162778	-0.12598	-0.865666	-0.274112	-0.824007	-1.41401	-0.668162	0.0418795	-0.650079	-1.33654	-1.30424	-1.13671	0.615385	1.11371	0.840855	0.549072	3.50565	0.221239	0.640816
868	-1.03274	-0.0298271	-0.613797	1.57532	-0.273178	-0.672636	-1.86411	0.8692	-0.89071	-0.996869	-0.540601	0.0850089	0.679537	0.764479	0.82268	0.330383	1.06912	0.512077	0.454545
869	-0.793634	1.02786	0.0836862	-0.193701	0.209221	-0.327587	0.240279	-0.115282	-0.438641	0.351186	-0.244024	0.0328846	0.582781	0.705298	0.865546	0.519022	2.0412	1.2913	0.651341
870	-1.08056	-1.27982	-0.49755	0.564452	-0.466998	-1.18118	0.346616	-0.325732	-0.222091	0.102333	0.346358	0.00460755	0.657627	1.03051	0.904555	0.509235	0.282407	0.522124	0.586331
871													0.895397	0.748954	0.934827	0.308989	0.913992	0.463158	0.542373
872	1.16701	-0.991359	0.374304	-0.32006	-0.244059	-0.850897	0.944444	0.0980476	0.879655	0.306605	0.284283	0.437321	0.725191	1.1145	0.908911	0.421652	2.45154	1.42795	0.430233
873	-1.31966	0.354786	-0.516925	0.392144	0.127801	-0.553364	0.472885	0.871397	0.244073	-0.755838	-0.370562	0.760819	0.755102	0.47619	0.744444	0.551724	1.02464	0.566667	0.604839
874	0.880086	-0.510593	0.0255626	-1.02078	2.72979	0.708307	1.25285	2.05651	1.39537	1.59004	0.382485	-0.122714	0.750916	0.824176	0.874031	0.478495	1.56623	0.72973	0.555556
875	0.927906	-1.08751	0.432428	0.196863	2.466	-0.277493	0.901474	0.688131	0.289319	1.13565	0.483175	-0.166517	0.95102	0.808163	0.824092	0.634006	0.816918	1.25751	0.411765
876	0.296775	-0.341065	0.111441	-0.301948	2.20631	-0.266473	1.39998	0.963195	1.33199	0.645556	0.711201	0.737329	0.703364	0.859327	0.702782	0.53125	2.67025	1.2283	0.31307
877	-0.602351	0.835552	0.0449372	0.104965	0.194679	-0.0876652	0.287032	0.122915	1.15545	-0.331141	-0.452577	1.20072	0.992248	0.895349	0.928741	0.406627	1.7409	1.3252	0.399123
878	1.59739	1.41247	-0.400677	1.43748	0.00843714	0.826983	-1.36228	1.18027	-1.0684	-1.36528	-1.19246	0.311784	0.902174	0.460145	0.768844	0.482866	2.90619	1.16594	0.564767
879	-0.602351	-0.222134	0.180559	-0.285599	2.15554	1.61583	1.44594	2.55707	2.89093	1.6696	0.711951	3.39781	0.797753	0.516854	1.00265	0.635484	3.16096	1.37719	0.71123
880	0.162778	-0.222134	-1.05941	-0.549804	1.07027	-0.527991	-0.318777	1.37593	-0.500261	-0.805253	-1.33894	-1.4598	0.737778	0.746667	0.888594	0.411043	6.31703	0.351598	0.810651
881	1.07137	1.02786	0.258057	1.5983	0.239839	-1.02267	-1.75648	0.438609	-0.904723	-1.33864	-0.906851	1.30709	0.752941	1.03137	0.786848	0.502857	0.781768	1.25108	0.569231
882	-0.554531	1.89324	-0.032561	0.300247	0.575858	-0.307429	0.0253809	-0.196505	-0.226209	-1.26843	-1.82958	0.289034	0.567273	0.567273	0.685714	0.599251	0.00239808	1.39779	0.612121
883	-0.650172	0.547092	-0.730045	-0.905906	0.284673	-1.18553	0.310039	0.672508	0.0391553	-0.186014	-0.392829	-0.589425	0.74502	0.880478	0.926702	0.521246	3.60182	0.986364	0.768421
884	0.975727	1.31632	-0.0713101	-0.32006	2.8388	-0.333594	1.14723	0.662736	-0.345804	-1.32484	-1.52855	1.20848	0.477444	0.488722	0.711207	0.37377	0.965517	1.35	0.851351
885	1.11919	0.547092	0.199934	-0.76806	0.524836	-0.827025	0.298964	0.461526	-0.0129938	-0.198224	-0.55874	0.0765581	0.872	0.384	0.86921	0.413681	6.08365	1.33333	0.717647
886	0.545342	0.162479	0.219308	-0.0213938	1.92406	0.917015	2.3887	1.66536	1.40142	0.690791	0.586748	0.111501	0.874494	0.866397	0.872063	0.596215	1.99834	1.18974	0.365
887	-1.22402	-0.606747	-0.400677	-0.205189	0.164302	-0.741632	0.611147	0.721259	1.59633	-0.305511	0.0343029	1.13977	0.838174	0.871369	0.907407	0.596154	1.17795	0.483568	0.639175
888	0.688804	0.354786	-0.265056	-0.60724	0.911385	-0.470613	0.622991	0.241953	-0.388009	-1.14448	-0.883866	-0.501326	0.820946	0.442568	0.807128	0.474531	2.03796	0.727273	0.354949
889	-0.984916	-1.08751	-0.807543	-1.17011	0.302572	-0.58574	1.0195	0.609527	0.165572	-0.914257	-0.886638	-0.208255	0.781893	1.00823	0.974619	0.468401	3.55821	0.317391	0.711409
890	-0.745813	-1.18367	0.14181	-0.584265	0.202861	1.48191	1.15431	0.276329	0.657636	-0.673544	-1.01226	1.10322	0.919028	0.935223	0.746231	0.144172	0.576988	1.38618	0.567839
891	-1.12838	1.12401	-1.05941	-0.377496	-1.58458	-1.31561	-0.147583	-0.0595929	-0.745627	-1.40344	-1.04139	-0.00560659	0.747706	0.623853	0.940439	0.469799	4.43943	0.377551	0.695364
892	-0.650172	-0.12598	-0.49755	-0.745086	0.292048	-0.517373	0.722918	1.10661	0.769078	-0.292283	-0.213128	0.239834	0.785124	0.85124	0.944444	0.368902	8.58125	0.599078	0.681564
893	-0.793634	0.643246	0.0836862	1.08137	-0.563449	0.525499	-0.837683	0.0424289	-0.479536	-1.23701	-1.05135	1.61715	0.801619	0.704453	0.994859	0.622024	2.19942	0.876923	0.521505
894													0.782427	0.887029	0.994609	0.586331	3.32518	0.373684	0.587571
895	-0.793634	1.98939	0.14181	1.57532									0.753086	0.934156	0.83208	0.601266	8.48494	0.82	0.720238
896	0.927906	0.931705	-0.0519356	0.932042									0.791391	0.572848	0.788599	0.560563	1.53456	0.925926	0.59434
897	-0.756937	-0.645786	-0.27848	-0.440134	-0.364958	0.151118	0.264686	-0.473293	0.363195	-0.640253	0.00335915	0.885593	0.807018	0.652632	0.913486	0.59816	5.27393	1.39713	0.627219
898	-0.422193	0.700359	-0.801592	0.490327	-1.86876	-0.922243	-1.76435	0.301974	-0.201373	-1.62663	-0.736769	1.63189	0.868932	0.567961	0.772989	0.545113	0.622296	1.05848	0.508571
899	-1.09168	1.18113	0.0315129	1.86879	-0.512442	0.493709	-1.63722	0.630742	0.0487629	-0.814761	-0.477744	1.65148	0.818182	0.617424	0.706573	0.594427	3.32063	0.876777	0.478261
900	1.01242	-0.357327	-0.336603	-0.175929	0.65153	0.142774	-0.965252	0.641493	-0.26501	-0.446792	-0.364155	0.0885247	0.80756	0.752577	0.620038	0.41	0.866286	0.498084	0.405694
901	-0.804757	0.0272863	-1.44095	-0.486082	-1.36533	-1.85427	-0.86108	-0.549907	-0.370241	-1.27495	-0.55032	-0.383562	0.642857	1.025	0.933036	0.522523	1.424	1.23451	0.553097
902	-0.565655	0.892665	-0.355978	-0.187416	0.115985	1.14333	0.337999	0.280831	0.956249	-0.196794	0.310478	1.13348	0.754864	1	0.827251	0.343234	1.32481	1.06723	0.564103
903													0.62963	0.510288	1.02092	0.358362	3.92832	0.333333	0.608939
904	-0.613475	0.0272863	-0.142858	0.226122	-0.376294	0.292967	-0.69539	0.329024	0.0641969	-0.583207	-0.232812	0.439547	0.669323	0.772908	1.01575	0.551402	11.3513	0.547619	0.692737
905	-0.422193	3.10419	-1.22783	-0.0495697	0.0315436	-0.389195	0.190177	0.392601	0.932394	-0.0152264	0.655948	0.555386	0.781609	0.827586	0.941828	0.556701	1.21777	0.795455	0.421875
906													0.336406	0.903226	1.05085	0.300813		0.0175439	0.277778
907	-0.900398	0.892665	-0.239731	0.731558	-0.570854	0.763287	-1.60613	0.487392	-0.0244819	-0.424661	-0.493465	0.748293	0.422414	0.469828	0.629508	0.545113	5.0133	1.21277	0.765823
908	-0.661296	-0.357327	-0.879091	-0.555005	0.329387	-0.8685	0.340627	-0.00535411	0.250531	0.217219	0.410875	0.356028	0.727612	0.843284	0.94015	0.64759	5.64441	0.892308	0.458333
909	-1.52207	-0.74194	-1.15033	-0.336749	0.306896	-0.632533	0.317746	-0.113473	-0.159017	-0.449082	-0.0961575	-0.342039	0.65614	0.736842	0.923913	0.556213	5.61805	0.520833	0.726804
910	0.0560127	2.52727	-0.975963	-0.382698	1.50789	-1.78972	-0.143684	1.05516	0.763025	0.379708	-0.0718069	0.879852	0.473684	0.219298	0.771863	0.427273	8.20236	0.901734	0.657534
911													0.842466	0.657534	0.942857	0.672269	3.61741	0.463203	0.444444
912	0.964603	1.18113	-0.685345	-0.12998	0.726546	-1.40246	0.201149	0.688519	0.584569	0.0790235	0.334758	-0.277378	0.821429	0.632143	0.8389	0.519685	4.005	0.790123	0.373626
913	-1.52207	1.18113	0.205884	1.60458	0.402304	2.42543	-1.59079	0.661284	-0.106875	-1.49028	-1.16391	1.35579	0.585455	0.8	0.37659	0.544061	1.95764	0.921053	0.393064
914	1.15589	2.33496	-0.627222	-0.692852	0.569101	0.305974	-1.51005	1.1877	-0.424717	-0.581935	-0.625304	-0.491853	0.723214	0.732143	0.518703	0.527687	5.16382	0.651376	0.588957
915	-1.28296	0.700359	-1.5572	-0.325262	-0.888121	-0.0413643	-1.5875	0.443042	-0.494558	-1.10451	-0.882002	0.283561	0.651261	0.47479	0.571429	0.416058	8.1881	0.497487	0.782353
916	-1.3786	-0.45348	-1.34408	-0.348236	0.434651	-1.15035	0.0279562	-0.0304872	-0.00528714	-0.30459	-0.0686	0.168539	0.638376	0.594096	0.997361	0.414791	5.17001	0.831169	0.621053
917	-0.613475	0.892665	-0.91784	0.0423277	0.0644295	1.68763	-1.13438	1.47658	0.637418	-0.803505	-1.20734	1.64183	0.543919	0.358108	0.530864	0.575758	3.07623	1.08939	0.862275
918	-0.661296	-0.0688669	-0.665971	-0.623928	0.562812	-0.572724	0.347088	0.635876	1.25914	0.051995	-0.299409	1.05984	0.700389	0.840467	1.0118	0.491803	2.83357	0.66	0.548387
919													0.766102	0.654237	0.826667	0.595156	3.15357	0.410138	0.630435
920	0.916783	0.411899	0.438378	-0.428646	1.0171	0.075425	0.895958	1.39655	1.59257	-0.420145	-0.932524	1.48668	0.75	0.477679	0.785908	0.538206	4.71115	1.38587	0.635294
921	-1.1395	0.508052	-0.220356	0.582225	0.0274824	-0.554621	-1.56119	0.363819	-0.475253	-0.530485	-1.14161	0.271906	0.663399	0.552288	0.762943	0.420195	5.42765	1.35135	0.601942
922													0.884422	0.733668	1.00313	0.330909	2.87744	0.446154	0.546961
923													0.798561	0.571942	0.472941	0.55298	5.03741	0.57971	0.460733
924	0.67768	0.12344	0.593375	-0.118493	1.8385	0.882996	1.30723	0.968472	1.5722	-0.491946	-0.764205	1.03431	0.929412	0.635294	0.832589	0.34626	2.60023	1.19469	0.318021
925	0.773321	0.700359	0.632124	-0.394185	0.9783	-0.124327	0.630944	0.175186	0.460184	-0.893367	-1.42005	0.263606	0.626263	0.52862	0.866521	0.53012	0.359274	1.58594	0.380165
926	-0.565655	1.46958	-0.588472	-0.2908	-0.346404	0.128723	-1.55758	0.759994	-0.0560843	-0.918996	-1.2039	0.445439	0.592199	0.468085	0.644737	0.477966	1.38061	0.851695	0.631206
927	-0.661296	-0.549633	-0.123483	0.0193533	0.539314	-0.759463	-0.107766	0.497699	1.1465	-0.48336	-0.387859	1.41393	0.664474	0.572368	0.884444	0.625749	1.53553	0.988372	0.548837
928	1.34717	0.0272863	0.341506	-0.0840312	0.892822	-0.22028	-0.0530401	0.748307	0.825138	0.623282	0.570858	0.842005	0.67033	0.769231	0.997143	0.652459	1.75434	1.12381	0.484536
929	-0.99604	-0.16502	-0.937214	-0.107006	1.532	0.18332	0.946215	0.543017	1.24649	-0.466253	-0.26645	0.958275	0.703571	0.9	0.970509	0.551084	2.15319	0.768889	0.5
930	-0.99604	-0.261173	-0.627222	-0.0151082	0.290492	-0.449785	0.301919	0.0115348	0.50792	-0.463582	-0.333381	0.702964	0.718367	0.897959	0.933535	0.467577	0.817901	0.788177	0.614525
931	-0.422193	-0.0688669	0.186509	-0.635416	0.181073	-0.25954	0.405426	0.40624	1.18547	-0.348663	-0.416458	1.44911	0.681208	0.711409	0.98338	0.675926	1.39182	1.25	0.55665
932	-0.13527	0.12344	-0.297854	-0.440134	1.22868	-0.446761	0.00531416	1.01255	1.33198	0.195787	-0.163716	1.04876	0.67893	0.862876	0.98338	0.416149	4.92105	1.48333	0.5625
933	0.916783	1.75804	0.767746	1.4093	-0.459886	1.14514	-1.56289	0.297326	-0.10203	-0.995439	-0.747361	0.896517	0.812245	0.677551	0.664021	0.546099	0.504026	1.91975	0.365169
934													0.773279	0.481781	0.900277	0.460377	2.29398	0.557471	0.380117
935													0.75	0.598361	0.820163	0.426667	5.97101	0.508021	0.537634
936	-0.756937	1.27728	-0.530349	-0.141467	-0.140945	-1.08739	-0.162289	0.267441	0.618546	-0.252123	0.0418324	0.952039	0.718412	0.823105	0.842912	0.558405	2.7249	0.978022	0.352941
937	0.820799	-1.28955	0.24466	-0.048528	0.0158776	-0.334175	0.791804	0.245936	1.00234	0.595824	0.846627	1.0037	0.610063	0.59434	0.903846	0.532609	1.85337	1.66949	0.246479
938	0.533875	0.248904	0.302784	-0.278272	2.32818	0.447863	1.36935	1.49941	1.97253	0.458647	0.519194	0.34258	0.680147	0.702206	0.972431	0.611987	4.12909	1.17411	0.659574
939	0.438234	0.537364	-0.336576	0.0548565	0.36246	0.00217962	-1.81664	0.517813	-0.95005	-1.32415	-0.419209	-0.208746	0.614887	0.533981	0.762911	0.511765	0.574503	1.06061	0.54902
940	-0.613818	-0.231862	-0.0653326	-0.85263	0.538228	0.0548061	0.524917	0.952841	1.36341	0.185118	0.0558045	0.693861	0.638514	0.864865	1	0.642045	0.945806	1.59901	0.504545
941	-1.66587	2.65274	0.380282	0.904907	-0.099855	3.14434	-1.35405	0.896146	-0.170175	-0.785491	-0.5356	0.498201	0.758242	0.714286	0.842784	0.34471	1.54419	1.09589	0.459302
942	-0.900741	0.152751	0.0509147	2.20296	0.0394159	0.0586336	-1.59742	0.48922	-0.343984	-0.678522	-0.822131	0.728374	0.777372	0.569343	0.589005	0.674825	0.364162	1.01546	0.542857
943	-0.326895	0.921977	-1.13093	-0.737759	-1.39252	-0.995096	-1.06084	0.0949283	0.0297885	1.06173	0.234736	-0.885202	0.747126	0.448276	0.775401	0.57554	1.5364	1.10983	0.494505
944	-0.900741	-1.67416	0.0121656	-0.427605	0.370532	0.818517	0.586092	0.209441	1.0889	-0.340252	0.0831496	0.633178	0.916996	0.632411	0.98374	0.510714	0.647059	1.44796	0.390805
945	0.677337	0.0565979	0.167162	-0.358682	1.1193	0.377091	0.966018	1.197	1.61199	0.00819305	0.392504	1.14705	0.767176	0.763359	0.939891	0.622093	1.18063	1.1267	0.4375
946	-0.565997	-0.0395553	-1.01469	-0.151913	0.576539	-0.680699	-0.244449	0.229974	0.45453	0.290879	0.63258	-0.248872	0.794355	0.717742	0.930394	0.608696	0.901216	0.85446	0.430622
947	1.299	1.30659	-0.685318	-0.32422	-0.6493	0.393327	-0.984114	1.56233	0.82844	1.00659	1.0549	-0.388709	0.922764	0.784553	0.793503	0.470588	2.3995	1.14359
948													0.741313	0.938224	0.758748	0.697531	0.989286	0.504237	0.387352
949	0.725158	-0.808781	0.438406	-0.588425	0.223533	-0.0404215	1.1064	0.585296	1.14254	-0.165489	-0.269554	0.899154	0.825939	0.740614	0.851979	0.552198	3.33965	1.62449	0.150502
950	0.151311	-0.135709	0.24466	-0.335707	1.44609	0.0743026	1.76505	2.16372	2.16105	0.116689	-0.0244603	1.91616	0.661442	0.633229	0.927419	0.696891	3	1.04167	0.244813
951	-0.996382	-0.424168	-0.00720896	-0.795194	0.78129	1.23687	0.92909	-0.204324	0.5088	-0.78848	-1.13613	0.279038	0.642623	0.534426	0.858156	0.554645	0.278729	1.3301	0.42437
952	-1.0442	1.40274	-0.142831	-0.197861	0.834645	-0.439454	0.22975	0.343428	0.408955	-0.933162	-1.04178	0.210678	0.664311	0.600707	0.918681	0.648318	1.82624	1.26577	0.506608
953	1.25118	0.729671	-0.123456	-0.439092	1.19252	1.17387	1.10041	1.00785	0.696568	-0.608947	-0.388859	-0.521858	0.711538	0.811538	0.917021	0.554517	0.44389	0.964824	0.353909
954
955	-1.0442	0.0565979	-0.162205	-0.668835	0.910421	-0.491052	0.480121	0.192758	0.875854	-0.290265	-0.535782	0.288693	0.638989	0.837545	0.848485	0.444744	1.1806	1.06915	0.377358
956	-1.0442	0.0565979	-0.724067	-0.69181	0.262639	-0.365897	0.0377468	0.405521	0.405936	-0.148636	-0.247955	0.0409516	0.681979	0.713781	0.777215	0.590164	1.125	0.554622	0.475
957													0.773723	0.558394	0.811203	0.607843	5.36574	0.321888	0.390351
958	0.199132	-0.231862	-0.917813	-0.0370409	1.27694	0.0170403	0.847453	1.72507	0.86438	0.227346	0.447113	0.181455	0.834711	0.830579	0.768349	0.623729	0.15669	0.646617	0.276042
959	0.772978	-0.231862	-1.09218	-0.186374	0.675472	-0.391969	0.396563	0.439517	0.158518	-0.581537	-0.0178036	-0.391031	0.910204	0.836735	0.737634	0.63871	0.3744	0.686792	0.291667
960	0.629517	-0.520322	-0.123456	-0.680323	0.649612	0.445346	0.828675	0.369512	0.453809	-0.366199	-0.277293	0.0294902	0.787546	0.754579	0.779321	0.360215	3.83162	0.958848	0.194079
961	-1.37895	0.441211	-0.375325	1.41034	-0.33126	-0.238173	-1.59879	0.835955	-0.0342329	-0.802408	-0.320188	1.24867	0.778243	1.09623	0.695652	0.473214	0.605911	0.408889	0.559829
962	0.246952	-0.808781	-0.491573	-0.829656	-0.448055	-0.285498	0.637324	0.585707	0.765455	-0.347184	0.0470436	0.0960434	0.930612	0.963265	0.925729	0.635484	6.06527	1.01688	0.72327
963	0.390414	1.6912	0.380282	-0.0255537	0.21948	-0.420604	0.410343	0.00455594	-0.0885026	-0.720241	-0.579415	-0.316758	0.693798	1.39922	0.962121	0.567416	5.90922	0.939024	0.690265
964	0.199132	0.921977	-0.724067	-0.599912	0.0789319	-0.86585	-0.176455	0.634787	-0.173778	-1.07575	-0.898896	-0.986569	0.908	0.64	0.925187	0.655172	0.701689	0.92233	0.787879
965	1.0599	1.01813	0.496529	2.09957	0.961772	0.277397	-1.47715	1.23176	-0.152133	-0.245112	-0.0795753	2.60861	0.960352	1.12335	0.814917	0.570997	3.49637	1.23176	0.64532
966	-1.18766	0.441211	0.0509147	1.74347	0.237934	-0.0758434	-1.63078	0.822734	0.0365893	-0.284923	-0.481254	1.58731	0.840517	0.637931	0.811224	0.524752	1.50571	1.49261	0.625668
967	0.91644	-0.712628	-0.200954	-0.0600152	0.3905	-0.99927	0.938086	0.458846	1.21829	1.00138	1.19874	0.907583	0.888889	0.753472	0.971649	0.569014	2.79555	1.12987	0.528846
968	-1.66587	1.21044	0.302784	0.594754	1.05284	0.579027	-1.37439	0.335637	-0.980946	-1.09571	-0.444156	2.45499	0.618321	0.706107	0.76	0.327103	3.71571	0.671141	0.759615
969	-0.948562	2.55658	-0.123456	2.66245	-0.611508	-0.334542	-1.848	-0.007916	-0.831951	-0.539754	-0.416427	0.347204	0.809735	1.09735	0.822115	0.460177	2.94087	1	0.624413
970	0.390414	0.345058	-0.3947	0.0778309	0.098104	-0.408689	0.598198	0.430225	0.292551	-0.695566	-0.0484163	0.113956	0.868085	1.09787	0.926437	0.566456	5.62052	0.718062	0.534392
971	-1.0442	-0.0395553	-0.665943	-0.450579	-0.737965	-1.02591	0.287546	-0.116602	0.597719	-1.10996	-0.526869	0.470999	0.78355	0.909091	0.844156	0.450355	1.284	0.778302	0.610778
972	0.486055	-0.424168	0.0315401	-0.542477									0.787671	1.14726	0.903308	0.611413	1.54344	0.486111	0.542373
973					-0.00198123	-1.37839	1.05865	0.747403	1.51988	0.498013	0.576029	1.09696	0.669145	0.929368	0.785185	0.549451	0.85988	0.645022	0.57874
974	-0.996382	0.921977	-0.142831	-0.117451	-0.285486	-0.229468	0.109053	0.207831	0.570646	-0.965596	-0.732498	1.30054	0.751037	0.887967	1.05224	0.576547	2.31661	1.17982	0.531579
975	-1.09202	0.537364	-0.0459581	1.14614	0.045195	-0.197186	-1.56443	0.496511	-0.693642	-1.66179	-1.54737	2.12502	0.965812	0.653846	0.783133	0.591216	4.99473	1.12946	0.635294
976	-0.652019	-0.328734	-0.234758	-0.295084	-0.932044	-0.220462	0.069801	-0.484121	0.128031	-0.514222	0.0815541	0.936918	0.731225	0.86166	0.978082	0.514754	1.22748	1.21552	0.677778
977	1.16516	0.0558792	-0.409129	-0.375494	-0.149889	-0.136766	-0.0202523	1.00652	0.00499811	-1.08634	-0.634496	-0.144878	0.758621	0.509579	0.919668	0.4	1.47096	0.580952	0.659218
978	-0.795481	1.59433	-0.15726	1.45097	-0.427459	0.588935	-1.47858	-0.549246	-1.09316	-1.65069	-1.32137	-0.427519	0.5	0.4375	0.637821	0.627737	0.206897	1.13846	0.68323
979	-0.843301	1.78664	0.05586	0.394146	-0.200012	2.34404	-1.30111	0.710009	-0.0687888	-0.556068	-0.574869	0.448875	0.80543	0.425339	0.641337	0.451613	3.29947	1.19048	0.544304
980	1.40426	0.248186	0.210856	-0.341033	0.978456	-0.018734	0.778737	0.340467	0.164815	-0.0831651	0.187525	0.088112	0.869403	0.738806	1.02459	0.496933	1.76639	1.05021	0.579545
981	1.64337	0.536645	-0.273507	-0.674161	0.635965	-1.04888	-0.447384	0.0631902	-0.436351	-0.48802	-0.273861	-0.939172	0.529412	0.615686	0.722561	0.636364	0.293358	1.22513	0.426573
982	-1.27369	1.49818	-0.196009	-0.260623	-0.513561	-0.75002	-0.365905	-0.169075	-0.361816	-0.760277	-0.29372	-0.513619	0.671937	0.660079	0.864706	0.560117	2.6727	0.585492	0.904192
983	0.97388	1.97894	0.578973	0.945531	0.118539	0.509512	-1.49211	1.29966	-0.169079	-1.2307	-0.75717	1.33684	0.763948	0.746781	0.820896	0.436893	3.56548	1.08173	0.632432
984	-0.365096	-0.328734	-0.409129	-0.857956	0.298014	-0.0857	-0.0456944	-0.55366	-0.296305	-0.607454	-0.341824	-0.593031	0.992537	0.940299	0.791183	0.45098	4.37436	1.16335	0.497872
985	0.878239	0.921258	0.26898	0.669838	-0.155587	0.41786	-1.40289	1.71098	0.365403	-1.60287	-0.692879	1.73794	0.800712	0.893238	0.841608	0.555901	1.29985	1.32174	0.56213
986	1.35644	0.536645	-1.88159	1.27866	-0.241063	-0.599662	-1.51191	0.307756	-0.621319	-1.53984	-0.904568	0.0537495	0.78	0.613333	0.807851	0.517857	4.81778	0.851064	0.50463
987	-0.74766	-0.136427	-0.215384	-0.995802	0.799586	0.669105	0.170977	0.322028	0.17714	0.23698	-0.005327	-0.48231	0.733083	0.642857	0.964286	0.487578	2.95425	1.10169	0.62963
988	-0.986763	0.152032	-0.447878	0.635377	-1.38826	-0.49295	-1.80161	-0.239701	-1.13864	-1.59301	-1.13997	0.177588	0.793522	0.769231	0.938776	0.616613	5.38272	0.683417	0.572222
989	0.97388	-0.328734	-0.118511	0.0150694	1.41653	0.964418	1.18242	0.619036	0.779377	-0.304608	-0.551814	0.370409	0.611842	0.651316	0.78	0.682432	0.0204461	1.38916	0.463576
990													0.648746	0.677419	0.852868	0.442424	3.34339	0.371681	0.754386
991	-1.03458	0.440492	0.249605	-0.295084	-0.393795	-0.612205	-0.0556643	0.203192	0.268571	-0.70959	-0.173859	-0.0620466	0.744681	0.638298	0.8275	0.385852	2.57036	0.527919	0.715084
992	1.35644	0.0558792	0.230231	-0.295084	0.644902	-0.118868	1.24975	1.18483	1.06091	-0.033369	0.30776	1.74173	0.778523	0.607383	0.971867	0.407625	1.64249	1.21941	0.665
993	1.16516	0.152032	-0.118511	0.198864	0.361463	-0.329828	0.942926	0.350366	0.562113	-0.653244	-0.414775	1.55325	0.603774	0.558491	0.913738	0.596226	0.165517	1.32948	0.375839
994													0.768924	0.709163	0.874687	0.362018	4.92398	0.347594	0.684783
995													0.801653	0.933884	0.826531	0.531034	3.33659	0.44186	0.578125
996	1.06952	2.0751	0.113984	-0.421443	0.2997	-0.915749	-0.649149	0.890858	-0.215368	-0.224922	-0.138734	-1.15844	0.643836	0.678082	0.638462	0.66877	0.319484	0.838983	0.589595
997	-0.460737	0.921258	0.0364855	0.359685	-0.0592039	-0.254966	0.132463	0.153016	0.570108	-0.78845	-0.706263	1.11348	0.691983	0.43038	0.842407	0.58885	2.1687	1.39888	0.84375
998	1.21298	-0.52104	0.0364855	0.198864	1.00486	-0.584718	0.599058	0.992047	1.76016	1.44251	1.25313	1.29878	0.755556	0.72963	1.05291	0.619926	3.64903	1.53165	0.539773
999	-0.843301	0.921258	0.0364855	0.692813	-0.749032	0.20341	-1.26521	0.145725	-0.101606	-0.960987	-0.156479	1.23362	0.694656	0.534351	0.443272	0.630508	5.38402	1.42735	0.508287
1000	-0.843301	-0.52104	0.346478	0.152916	-0.3741	0.377884	0.372987	-0.0317767	0.500617	-0.567325	-0.245171	1.06562	0.721612	0.608059	1.00601	0.484756	4.07082	1.13636	0.57672
1001	1.45209	-0.424887	-0.467253	-0.249136	0.96495	0.8639	1.06995	1.34528	2.50278	0.309607	0.165309	2.98499	0.727273	0.839161	0.986413	0.632258	2.77778	1.47059	0.539267
1002	-1.0824	0.536645	0.191482	1.48543	-0.742985	-0.870989	-1.68952	0.932532	-0.317943	-0.56847	-0.645604	1.36714	0.763485	0.609959	0.837037	0.426426	1.76658	0.5	0.60101
1003	0.760252	0.254587	0.0267964	-0.613228	0.751319	-0.346301	0.618791	0.898424	0.754008	0.29041	0.112622	0.537895	0.578397	0.519164	0.824841	0.637993	1.36797	1.03141	0.725
1004	1.06952	-0.040274	-0.0410127	-0.547802	1.0367	-0.155837	0.751165	1.01606	1.46293	0.406591	0.340366	0.895201	0.812274	1.06137	0.980723	0.556548	0.694794	1.33981	0.634518
1005	-0.938943	0.248186	-0.331631	0.198864	-0.149697	0.36659	-1.27966	0.180189	-0.472407	-0.613305	-0.577388	0.553339	0.743396	0.558491	0.825137	0.527881	3.66311	1.27528	0.55618
1006	-1.27369	-1.29027	-0.641624	-0.27211	-0.314467	-1.15613	0.518844	0.534629	0.785031	0.067495	0.188365	0.650621	0.764479	0.490347	0.94362	0.395973	4.44884	0.545455	0.522222
1007	-0.508558	1.30587	0.210856	-0.226161	-0.534233	-0.688138	-0.17836	-0.203244	-0.041606	-0.701577	-0.626434	0.13486	0.79845	0.825581	1	0.472924	4.34013	1.51366	0.465241
1008													0.690141	0.672535	0.654822	0.635258	0.100775	0.819328	0.47486
1009	1.21298	-0.713347	0.0946091	-0.295084	0.263665	-0.551798	0.873675	0.034573	0.363131	-0.604974	-0.195002	0.143913	0.76834	0.710425	1.0029	0.618462	0.546603	1.20502	0.545455
1010	-1.03458	1.97894	0.230231	1.49691	-0.782673	1.05227	-1.44895	0.247771	-0.354137	-1.14198	-1.57682	1.1332	0.690909	0.341818	0.644681	0.348432	0	1.33197	0.644928
1011	-0.74766	1.59433	0.172107	-0.318059	1.28464	-0.117123	0.00276101	0.697843	0.305718	-0.126156	-0.596873	-0.0140294	0.541379	0.544828	0.962567	0.481366	7.56127	1.03734	0.604878
1012	1.49991	1.40202	-0.447878	-0.938366	2.06505	-0.637333	-0.25124	0.277236	-0.70153	-0.628187	-0.831719	-1.41485	0.678832	0.649635	0.745257	0.557047	0.127559	1.10407	0.538922
1013	-1.09352	-0.720578	-0.168058	-0.840913	0.663234	1.67815	1.45215	-0.772578	-0.114969	-1.87748	-1.56417	3.43433	0.670213	0.624113	0.965812	0.654485	3.54438	1.75
1014	0.580198	0.337108	0.0256871	-0.461836	0.964034	-0.266136	0.26239	0.0593245	0.312881	-0.20241	-0.0185811	-0.456399	0.718033	0.685246	0.972678	0.539106	3.03965	1.02811	0.552381
1015	0.341096	-0.0475051	0.141934	-0.186144	1.62212	0.39671	0.761696	1.24862	1.2484	0.702059	0.518335	0.147138	0.763158	0.720395	1.00809	0.611429	2.4452	1.00844	0.588517
1016	0.388916	-1.00904	0.0256871	-0.48481	0.234877	0.359678	1.32942	0.123267	2.45259	0.235833	-0.0476662	2.14292	0.624595	0.634304	0.893983	0.567398	0.0344288	1.21005	0.45283
1017	0.149813	-0.239812	0.413178	-0.266554	1.07133	0.118445	1.5037	0.703251	1.86929	-0.317647	-0.427776	0.940099	0.660839	0.72028	0.836478	0.630872	0.117293	1.15842	0.480519
1018	0.484557	-0.624424	-1.4274	-0.553733	0.0243563	-1.18494	-0.215051	0.343497	0.0722979	-0.0949958	-0.322321	-0.232376	0.821168	0.737226	1.03733	0.384892	3.65056	1.01604	0.713333
1019	0.293275	0.0486482	0.0450616	-0.369938	0.876704	-0.372389	0.816728	0.363723	1.46831	-0.556388	-0.356909	1.00665	0.772908	0.733068	0.810198	0.59589	0.358974	1.29075	0.386905
1020	-1.14134	-0.0475051	-0.691171	-0.875374	-0.553662	-0.232847	0.587005	0.72558	1.3972	-0.732805	-0.33091	1.00134	0.893443	0.930328	0.945824	0.464968	1.41691	1.04278	0.423469
1021	-0.902239	1.77941	-0.30368	-0.473323	0.167356	-0.818481	-0.108148	0.751047	0.153689	-0.537373	-0.6104	0.784759	0.5625	0.444853	0.698758	0.378205	7.41882	0.979592	0.959064
1022	0.436737	-0.0475051	0.103185	0.514574	0.236773	1.43745	-1.33897	0.986491	-0.3885	-0.816498	-0.696897	-0.238698	0.568345	0.564748	0.826772	0.580128	2.66719	1	0.40201
1023	0.72366	-0.335965	0.76192	-0.749015	-0.150446	-0.637975	0.619564	-0.208561	0.891414	-0.375965	-0.0748798	1.34432	0.761317	0.707819	1.05251	0.621118	3.61243	1.18257	0.490291
1024	0.388916	1.68325	0.316305	1.26124	0.236831	-0.0286622	-1.74941	1.23285	-0.170804	-0.67614	-0.365498	1.66904	0.644828	0.531034	0.738462	0.337278	0.89491	1.0793	0.517588
1025	-1.76301	-1.20134	-1.11741	-0.611169	0.0479235	0.416378	0.681565	0.3239	0.423781	-0.840664	-0.271141	-0.391975	0.712727	0.796364	1	0.596273	3.65586	0.87156	0.435233
1026	-1.0457	0.817874	0.0838107	1.67478	-0.879122	0.147245	-1.92427	0.669155	-0.0175064	-1.06847	-0.650239	1.40378	0.793249	0.518987	0.5725	0.533113	0.549606	0.370732	0.375661
1027	0.484557	-0.912884	0.432553	0.238882	0.0944086	-0.0243493	1.28472	0.680141	1.26062	-0.172202	0.262518	0.93668	0.84252	0.708661	0.968421	0.614094	0.793289	0.505495	0.502762
1028	0.341096	-0.720578	-0.0324365	-0.0482976	0.54437	0.84091	1.18486	0.492044	1.54336	-0.845561	-0.750504	1.58273	0.67037	0.788889	0.89916	0.643836	0.441077	1.12857	0.414634
1029	0.67584	-1.00904	0.219433	-0.415887	0.895073	0.684163	0.843557	0.514787	1.1289	-0.386077	-0.271111	0.829163	0.688103	0.540193	0.988235	0.341935	2.50469	1.74233	0.465347
1030	-1.66737	0.625568	-1.13679	0.28483	-1.64376	-0.467106	-2.0491	-0.559784	-1.27219	-1.63021	-1.0952	-0.75921	0.85022	0.612335	0.800518	0.578571	9.60794	0.771739	0.590062
1031	0.867122	0.240955	0.258182	0.28483	0.313535	0.384853	-1.60752	1.89777	0.320272	-0.692675	-0.646577	2.01035	0.776824	0.600858	0.710383	0.430147	2.24444	1.42405	0.398907
1032	0.484557	-0.239812	0.0450616	-0.289528	0.446294	0.0374639	0.885195	0.438056	1.55116	0.391899	0.861176	0.83798	0.871094	0.773438	0.849785	0.478395	1.27785	1.38498	0.336406
1033	-1.0457	1.10633	-0.5168	-0.726041	0.344502	-0.595834	-0.093874	0.474008	0.388651	-0.329031	-0.762675	-0.274458	0.617424	0.431818	0.744382	0.41433	3.29923	1.12381	0.776398
1034	-1.14134	-1.20134	-0.981789	-1.03619	-0.176623	-0.964669	-0.234536	-0.412397	-0.252078	-0.985855	-0.0869488	-0.0923025	0.676667	0.75	0.909692	0.54878	3.76577	0.944206	0.444444
1035	-1.33262	-1.10519	0.277556	-0.186144	0.0620653	0.171371	0.435605	-0.76059	0.048862	-1.01314	-1.12599	0.418942	0.620579	0.630225	0.921569	0.679191	2.22493	1.32794	0.467662
1036	-1.47609	0.529414	-1.29178	-0.346964	-0.85875	-0.731412	-0.520899	-0.0346363	-0.0210819	-0.631496	0.0553002	-0.508545	0.663333	0.686667	0.968889	0.598214	0.68693	0.400862	0.576923
1037	0.867122	0.914027	-0.148684	-0.335477	-0.767156	-1.18676	-0.0561019	-0.408332	-0.593775	-1.09817	-0.948212	-0.197605	0.676	0.348	0.872159	0.555985	0.17773	0.560976	0.453333
1038	0.436737	-0.624424	-0.962415	-0.519272	0.407871	-0.261442	0.779053	0.734762	0.428015	-0.145746	-0.0647531	-1.07929	0.607362	0.659509	0.872093	0.616216	1.34116	0.763285	0.488584
1039	1.10622	-0.239812	0.258182	-0.4044	0.308023	-0.538621	0.545321	0.967231	1.58501	-0.394662	0.0672074	0.78635	0.752727	0.814545	0.927765	0.577049	3.8165	0.973684	0.451282
1040	-0.902239	1.97171	-0.691171	-0.197631	-0.533971	1.13605	-2.08293	0.689346	-0.275596	-0.395934	0.188151	0.178705	0.825095	0.631179	0.89951	0.571429	0.792829	1.93976	0.375
1041	-0.902239	-0.0475051	-1.03991	0.28483	-0.207825	-2.02965	-0.13533	0.987195	0.870737	-0.401531	0.969484	0.104906	0.737903	0.544355	0.941964	0.525074	2.97301	0.398936	0.428571
1042	0.67584	1.10633	-0.439302	0.192933	0.0255927	-0.679906	-0.674482	0.665208	-0.23265	-0.891224	-0.274571	-0.417886	0.705426	0.689922	1.04857	0.419453	4.0123	1.25714	0.461187
1043	-1.2848	1.39479	0.103185	0.445651	-0.464417	-0.938479	-0.138831	0.415279	1.12113	-0.68727	0.223235	1.75263	0.781818	0.818182	0.824444	0.535055	1.74443	1.1809	0.507109
1044	0.341096	2.54863	0.703796	1.60586	0.241208	-0.324216	-1.94362	1.00062	-0.079373	-1.02179	-0.28756	1.29884	0.708333	0.472222	0.652174	0.545946	2.81903	1.2381
1045
1046	0.293275	0.625568	-0.788044	-0.151682	-0.725415	-1.0173	-2.05007	0.961315	-0.500766	-0.931162	-0.553231	0.673586	0.595238	0.634921	0.721264	0.539683	3.55848	0.759259	0.65625
1047	0.484557	0.914027	-0.536175	1.55991	-0.914528	0.0211478	0.335958	1.10179	0.309498	-0.920796	0.000458305	0.110776	0.70412	0.430712	1.07386	0.711864	9.24019	0.753695	0.551136
1048	1.14282	0.254587	0.763029	-0.831485	0.0974455	0.209194	0.669712	0.389337	0.90454	-0.446164	-0.782421	1.2622	0.753788	0.742424	1.00524	0.608844	6.39501	1.41451	0.538462
1049		-0.0215087	-1.16462	-0.437478	-1.09641	-0.702776	-0.142177	0.92259	0.129087	-0.853392	-1.87135	0.802822	0.67354	0.498282	0.828488	0.503268	10.0833	0.378505	0.745856
1050	-0.722185	1.11997	0.239916	-0.475382	-0.77024	-0.882472	-0.308963	-0.444038	-0.292782	-0.399485	-0.536467	0.0311881	1.02767	0.727273	1.05013	0.556338	5.09524	1.30804	0.420213
1051	-0.435262	-1.09156	-0.612563	-0.245639	-0.307508	-0.20011	0.220651	-0.521035	0.0957935	-0.812289	-0.630278	0.350815	0.664452	0.598007	0.987654	0.360335	1.81867	0.95339	0.313793
1052		0.363104	-1.06774	-0.391529	-0.343788	-0.415822	0.676831	0.808564	0.966999	-0.301057	-1.62681	-0.0757874	0.683274	0.384342	0.792857	0.451852	2.5835	0.325991	0.662857
1053	-0.722185	2.56226	-1.15505	-0.00440815	-1.25247	-0.101292	-1.61471	0.0884622	-0.792697	-0.903232	-1.16075	0.0574438	0.680672	0.487395	0.700935	0.522436	4.80351	0.4375	0.629412
1054	1.28628	2.56226	0.239916	-0.142254	-0.796488	-0.441428	-1.68575	0.230962	-0.701705	-1.21085	-1.82148	0.162252	0.733333	0.317647	0.701657	0.638989	2.04119	1.40659	0.488095
1055		1.70925	-1.41648	0.538932	-0.747554	0.695494	-1.87641	0.978358	-1.1886	-1.17576	-2.01394	-1.11929	0.694215	0.367769	0.740299	0.393728	8.01966	0.567568	0.586667
1056	1.04718	-0.226179	0.29804	0.179387	1.66936	0.116653	1.09052	0.586779	1.11329	-0.781445	-1.11998	0.643821	0.806723	0.966387	0.822157	0.585616	0.452055	1.37327	0.378698
1057	-0.817826	1.02381	-0.728811	0.443592	-0.941222	1.13478	-1.51782	0.455503	-0.854611	-1.54428	-1.59629	0.0924514	0.661654	0.473684	0.503984	0.567335	1.57163	1.01984	0.416988
1058													0.607759	0.646552	0.619681	0.637931	4.83075	0.389423	0.766467
1059	1.095	-0.610792	-0.690062	-0.406459	0.367743	-1.01211	0.572881	0.102613	0.0719322	-0.17766	0.241153	-0.391097	0.792593	0.896296	0.976064	0.469388	1.92308	0.597345	0.490991
1060	0.903714	3.23534	0.51116	0.340207	-0.276732	-0.301775	-1.8521	1.15315	-0.0796975	-0.602803	-0.898843	0.731319	0.676349	0.497925	0.704327	0.617544	0.822476	1.4555	0.558011
1061	0.712431	-0.514639	-0.302571	-0.234152	1.01918	0.42199	0.857686	0.704879	0.401901	-0.151013	-0.423617	-0.372926	0.823529	0.760784	0.887615	0.477273	1.58621	0.870466	0.669951
1062	-0.913468	-0.706946	-0.457567	-0.245639	0.630235	-0.504882	0.516288	0.379127	1.26715	-0.0469058	-0.0311751	0.750994	0.644444	0.8	0.799458	0.631229	0.00318979	1.04348	0.725275
1063	0.760252	-0.322333	-0.0507017	0.0185662	0.363447	-0.267462	0.68783	0.948871	1.14014	0.115011	-0.0421314	0.322323	1.01717	1.09013	0.787952	0.604106	2.01025	0.826291	0.426667
1064	-1.20039	-0.899252	-1.15505	-0.234152	-0.313507	-1.21988	0.0763296	-0.0844139	0.348661	-0.527759	0.000570643	-0.0522883	0.886076	1.1519	0.859223	0.607362	4.91654	0.443946	0.542289
1065	1.47756	0.35074	-0.0313272	0.397643	0.0860997	-1.03093	-1.70381	1.52518	0.304994	-0.354077	-0.537266	1.29168	0.949219	0.667969	0.834951	0.673016	0.689168	0.931507	0.53886
1066
1067	-1.10475	-0.226179	-0.166949	0.236823	0.323597	-0.830956	0.185512	0.194876	0.559762	0.664612	0.0684933	0.240051	0.804781	0.864542	0.819048	0.703364	2.47273	1.1875	0.582938
1068	-1.00911	1.40843	-0.205698	-0.245639	0.523763	0.188854	-1.47663	0.454943	-0.203856	-0.690947	-1.37827	0.703042	0.765125	0.921708	0.487751	0.400485	4.37455	1.14078	0.437262
1069	1.14282	0.927659	-0.418818	-0.452408	0.0407776	-1.29789	0.423308	0.500864	0.0998905	-0.522671	-0.249764	-1.10299	0.625	0.864286	0.809725	0.71831	4.60773	0.715556	0.545455
1070	1.42974	-0.610792	-0.0313272	-0.314562	0.734867	-0.279134	0.331068	0.350318	0.0402955	0.0301095	-0.24594	-0.670835	0.954545	1.53636	0.907652	0.437247	1.09825	1.28646	0.441176
1071	1.42974	-0.610792	0.743655	-0.0963055	0.413008	-0.683962	0.449086	0.841315	1.67598	0.932289	0.79204	1.80879	0.74502	1.04781	1.01124	0.452229	1.15852	1.40517	0.523256
1072	-0.674365	-0.610792	-0.748185	-0.406459	0.25264	-0.750752	0.46463	0.820419	0.894726	-0.140647	0.122232	0.436937	0.77907	0.697674	1.01496	0.551402	3.36186	0.716981	0.645349
1073	1.47756	-0.226179	0.375538	-0.257126	0.995427	-0.0143091	0.762858	-0.118111	-0.092359	-0.691138	-0.497812	-0.359358	0.708333	0.723485	0.872283	0.472464	1.30758	0.945607	1.01143
1074	-1.00911	0.446893	-0.515691	0.661848	-1.03709	0.343491	-1.82584	0.729543	-0.474758	-1.2506	-1.14889	1.22788	0.908	0.5	0.598039	0.615873	2.33029	0.717949	0.794286
1075	0.808072	1.31227	0.646782	0.133438	1.40383	-0.440679	0.484653	1.26046	0.855596	0.482853	0.0160288	0.431045	0.748988	0.793522	0.898734	0.474747	1.20996	1.10145	0.75
1076	-0.483083	0.254587	0.472411	-0.463895	0.00750204	0.645703	0.474832	0.679133	1.36331	-0.493862	-0.934473	1.63218	0.630522	0.626506	0.842105	0.530201	3.23939	1.26943	0.65896
1077	0.808072	-0.803099	-0.108825	-0.142254	1.09088	0.682062	1.39427	1.37254	2.14695	0.78748	1.08591	0.528498	0.754579	0.967033	0.977839	0.46395	4.55892	0.588785	0.645
1078	1.23846	-0.130026	0.763029	-0.11928	1.368	-0.772011	0.327544	0.792359	1.06259	-0.175816	-0.136519	0.975727	0.771552	0.849138	0.912281	0.438596	3.48013	1.15426	0.568862
1079	-0.961288	1.02381	-0.380069	-0.371998	-0.404697	0.185073	-0.343098	1.14275	1.13756	-0.534945	-0.513938	1.42988	0.902344	0.476562	0.829457	0.619883	2.38675	0.662222	0.616667
1080	-1.24821	-0.418486	-0.786934	0.466566	-0.953357	-0.0473967	-2.01795	0.702559	-0.635227	-0.37023	0.194758	1.08099	0.795455	0.737013	0.497462	0.475703	2.15273	0.889764	0.367857
1081	0.61679	-0.803099	0.801778	0.317233	-0.0338226	0.985676	0.672201	1.3095	2.3807	-0.11807	-0.649247	3.20815	0.776316	0.482456	0.867277	0.548043	3.41903	1.1086	0.622857
1082													0.571942	0.366906	0.763077	0.480836	7.40182	0.393519	0.654255
1083	0.903714	-0.514639	0.840527	-0.314562	-0.106046	0.0360419	1.38646	0.850622	1.73157	0.779848	0.626826	1.3447	0.550562	0.7603	1.07571	0.541502	0.481717	1.31016	0.539007
1084	-0.865647	-0.803099	-0.670687	-0.555793	-0.392466	1.38894	1.30348	0.5524	2.54299	-0.438978	-0.0346552	2.75658	0.70229	0.496183	0.994135	0.596154	3.1465	0.797235	0.614943
1085	-1.10475	0.446893	0.0849201	-0.349023	0.875156	-0.630393	0.171321	0.406891	-0.134132	-0.0611514	-0.685575	-0.426405	0.592982	0.666667	0.861671	0.427692	7.83793	0.511628	1.02326
1086	-1.1646	1.51694	-0.389634	1.71062	-1.22409	-0.743417	-1.90543	0.948015	-0.639418	-0.784581	-1.34163	0.606839	0.66426	0.707581	0.712159	0.576705	1.13985	0.720339	0.591346
1087		0.555411	0.385348	-0.219222	-0.527822	-0.0218086	0.755022	0.403388	1.34848	-0.253423	0.00598003	1.98478	0.828	0.668	1.0058	0.4	1.53333	1.45933	0.61413
1088		0.459257	-0.040892	0.895034	0.0553405	-0.644357	0.153867	0.260375	0.979819	0.216809	0.665105	0.620408	0.840637	0.812749	0.935233	0.568254	1.95478	1.33645	0.701657
1089		-0.213815	-0.350885	-0.276657	0.446275	-0.141864	0.233203	0.706674	1.42739	-0.248272	-0.33941	3.337	0.785441	0.639847	0.909341	0.664495	1.23546	1.30952	0.666667
1090		0.266951	-0.602754	-0.0469139	0.354749	-1.13437	0.321833	0.820409	0.992171	1.03879	0.355639	0.488248	0.798561	0.438849	0.850602	0.679487	0.819355	0.694805	0.612245
1091		-0.886888	-0.738376	-0.529375	-0.998936	-0.256765	0.516263	0.0773371	0.931959	-0.266905	0.292643	2.20947	0.768657	0.772388	0.863081	0.551622	4.27935	0.821918	0.532995
1092		-0.694581	0.0753553	-0.219222	0.754	-0.112303	1.14477	0.748603	1.77543	1.116	0.326139	2.20536	0.759322	0.688136	0.688312	0.615169	0.17507	1.21154	0.415525
1093		-0.790735	-0.738376	-0.403016	1.81905	-0.0939215	0.679488	1.81248	1.13749	0.950013	0.552558	-1.17537	0.758993	0.845324	0.951983	0.54039	3.46905	0.527778	0.519149
1094		1.51694	0.385348	-0.448965	0.264169	-0.971623	0.0294205	0.596311	0.330889	-0.247763	-0.0799804	0.573961	0.708333	0.643519	1.0472	0.484642	7.66934	0.916279	0.676647
1095		1.51694	0.598468	2.43432	0.434349	-0.100698	-1.61593	1.14524	0.0644269	-0.350789	0.100408	2.9611	0.684211	0.624561	0.83815	0.353312	2.00754	1.22944	0.845528
1096		1.51694	0.133479	-0.311119	-0.0727568	-0.506371	0.640298	0.310734	0.81701	-0.652936	-0.00891156	0.566972	0.678571	0.563492	0.971098	0.596774	4.19417	0.746411	0.619792
1097		-0.502275	-0.350885	-0.138811	0.625197	0.122187	1.32911	0.689046	0.442448	-0.115991	0.159388	0.0656407	0.784946	0.827957	0.907317	0.607784	5.43576	0.551402	0.548913
1098		1.70925	0.385348	0.688265	0.330398	-0.680651	-1.72226	0.477353	-0.897411	-0.890659	-0.938078	1.10391	0.776173	0.776173	0.719677	0.478659	2.56042	0.957082	0.631016
1099		0.747717	-0.680252	-0.55235	0.277326	-0.655063	0.137374	0.158006	0.252518	-0.632585	-0.905361	-0.0369522	0.836066	0.47541	0.928571	0.411348	3.2047	0.486772	0.566474
1100	-0.59075	-0.0215087	-0.234637	-0.311119	-0.877436	-0.961064	0.268842	-0.637378	-0.0430692	-0.803087	-0.248047	0.795274	0.72242	0.83274	0.91206	0.438806	0.254703	0.704082	0.584699
1101		0.555411	-0.292761	0.481496	-0.0550753	0.628185	0.546067	-0.0764794	0.374336	-1.10714	-0.915983	2.55884	0.610345	0.531034	0.764205	0.585859	0.48537	1.2723	0.540881
1102		-0.406122	0.0366062	-0.115837	-0.448527	-0.143327	-0.0885808	-0.704222	-0.156838	-0.927482	0.0970999	0.0798545	0.826415	0.584906	0.912807	0.345455	4.67621	1.37113	0.542553
1103
1104		-0.598428	0.0172317	-0.391529	2.29382	0.883625	1.6159	1.11518	1.58911	0.555461	-0.169067	0.232486	0.788321	0.682482	0.691974	0.558405	0.242798	1.21344	0.37069
1105		-0.790735	-0.796499	-0.357068	0.609978	0.501589	0.93239	-0.327504	-0.73452	-1.08081	-0.360017	-1.18724	0.732203	0.766102	0.901099	0.48318	2.37712		0.484444
1106		1.6131	0.52097	1.29709	0.639378	0.533618	-1.64911	0.538259	-1.29875	-0.636464	-0.468072	0.274654	0.832558	0.776744	0.58908	0.593284	2.97114	1.3066	0.592105
1107		1.42079	0.30785	0.906522	-0.354263	1.13248	-1.57442	0.322527	-0.446194	-0.467043	-0.401404	1.14326	0.757812	0.664062	0.919444	0.495327	2.80673	1.02767	0.546798
1108		-0.502275	-0.854623	-0.667221	0.0597032	0.343893	0.806504	0.634704	1.01025	0.219353	0.234746	0.591422	0.669039	0.893238	1.09249	0.685714	5.32569	0.242574	0.426036
1109		0.363104	-1.41648	-0.805067	0.784862	-0.236048	0.549822	0.637879	0.906224	-0.338006	-0.681511	-0.175155	0.609489	0.558394	0.765244	0.610108	0.497278	1.02273	0.55
1110		0.747717	0.462846	-0.161786	1.19024	0.268939	0.94432	0.825616	1.47454	0.265461	0.272632	0.167632	0.593525	0.651079	0.898026	0.628906	0.477745	1.45513	0.613333
1111		1.03618	-0.0602665	0.768675	0.501152	-0.804303	-1.60864	0.761373	-1.57094	-0.216791	0.167754	-0.0819374	0.581818	0.538182	1.02849	0.357798	5.53298	0.466368	0.487179
1112		0.170798	0.385348	1.65319	1.74825	0.533789	-1.39574	1.35365	-0.563064	-0.31562	-0.347655	0.571359	0.683206	0.60687	0.847118	0.418605	1.72078	1.24519	0.502793
1113		-0.790735	-0.195888	-0.368555	1.61472	1.05689	1.66975	1.6284	1.78507	0.296814	0.0979396	-0.165177	0.725	0.596429	0.956873	0.347962	3.54792	0.878947	0.559406
1114		1.13233	-0.873997	0.929496	-1.59645	-0.558596	-1.73404	-0.190129	-1.06506	-1.2648	-1.92289	0.819939	0.715909	0.42803	0.818182	0.564669	5.0183	0.621212	0.52973
1115		0.555411	-0.486506	-0.196247	-0.772835	-1.04079	0.251908	-0.0657242	0.25225	-0.298449	-0.944866	-0.459559	0.866171	0.698885	1	0.534375	3.02493	0.595238	0.358209
1116		-0.694581	-0.97087	-0.115837	0.00154894	-1.16576	0.423683	-0.0359557	0.122855	-0.504374	-0.00654428	-0.607632	0.885593	0.699153	0.754797	0.567398	0.1392	1.22318	0.35122
1117	-0.765389	0.125901	-0.779763	-0.421156	-0.311569	-1.17374	0.241195	0.113077	0.786305	-1.11882	-0.899553	0.418363	0.628289	0.513158	0.933747	0.447368	2.12516	0.617117	0.366379
1118	1.2909	0.414361	0.285837	-0.0420797	1.0698	-0.498502	0.984384	0.959562	1.01917	0.481266	0.168817	0.124927	0.737643	0.707224	0.917526	0.650177	2.57699	1.26891	0.443182
1119	0.908331	1.27974	0.750826	0.0957664	1.30676	-0.139717	0.782005	0.854238	1.02323	-0.340401	0.151295	0.165074	0.661654	0.703008	1.08858	0.503185	2.36622	0.44843	0.63388
1120	-1.19577	-0.931784	-0.89601	-0.765772	0.685563	-0.0276992	0.478755	0.35253	0.193847	-0.86876	-0.620326	0.747732	0.668966	0.682759	1.01171	0.446541	3.49927	0.331915	0.59322
1121	-0.430645	1.08743	0.150215	1.34787	-0.46579	0.232786	-1.56045	0.00645696	-0.176075	-0.638795	-0.133901	0.977754	0.699275	0.612319	0.894737	0.540717	1.35747	1.33493	0.640884
1122	1.14743	0.510514	0.440833	-0.0191053	0.426942	-0.60331	-1.72587	0.878931	-0.533323	-0.28787	-0.487738	1.11551	0.630824	0.688172	0.832386	0.306306	3.42185	1.17327	0.785311
1123	1.09961	0.510514	-0.934759	-0.2029	-0.333223	-1.2408	-0.0118259	0.59015	0.598571	-0.483747	0.307232	0.146474	0.606618	0.5625	0.966759	0.270769	4.27304	0.554455	0.727778
1124	-0.813209	1.08743	-0.876635	-0.708336	-0.043373	-1.08101	-0.264984	0.435875	0.379646	-0.731074	-0.227894	0.0456225	0.696154	0.769231	0.900285	0.548387	1.6089	0.489247	0.587209
1125	1.09961	0.702821	-1.2835	-0.306285	-0.150248	1.52481	-1.74739	0.947139	-0.733108	-1.25613	-1.28517	-1.06811	0.785425	0.510121	0.770449	0.480132	5.423	0.617647	0.5
1126	0.86051	-0.0664051	-1.55474	-0.777259	-0.123749	-1.18696	-0.78249	0.321851	-0.668668	-1.03576	-1.0629	-1.15371	0.685606	0.492424	0.833333	0.472603	11.0778	0.421965	0.577922
1127	0.430125	0.125901	0.324586	0.77351	0.586243	0.496227	1.14555	0.167437	-0.00319226	-0.85833	-1.1434	-0.244803	0.694323	0.441048	0.751429	0.515267	5.69231	1.26238	0.660131
1128	-1.10013	0.895127	0.130841	0.003869	-0.661952	-1.13379	-0.181764	-0.48741	0.459918	-0.779725	0.3895	1.88331	0.965665	0.433476	0.865079	0.284848	0.9926	0.87451	0.340081
1129	-0.526286	0.510514	-0.489145	-0.432644	1.31294	-0.0658906	0.50514	0.982851	1.22183	-0.225355	0.432232	0.763988	0.663265	0.704082	0.934911	0.581602	5.22365	0.546256	0.264463
1130	-0.621927	1.66435	0.0727172	-0.754285	-0.392427	-0.92831	-0.185368	-0.323099	-0.0132529	-1.17116	-0.878774	0.24068	0.634328	0.462687	0.874036	0.481356	1.32617	1.13636	0.443182
1131	-0.90885	2.04897	0.557081	1.69248	-0.903684	1.02772	-1.55651	0.955477	0.243807	-1.29517	-0.778832	1.8137	0.613971	0.639706	0.81741	0.647799	0.877273	1.14218	0.313636
1132	1.05179	0.606668	-0.721639	-0.685361	-0.0341382	-1.49938	0.328112	0.603537	0.132022	-0.527883	0.181301	-0.283875	0.714286	0.735714	0.871179	0.638365	0.248963	0.610837	0.442922
1133	0.669228	0.318208	-0.237276	-0.2029	0.0946939	-0.667022	0.93309	0.955635	0.751202	-0.765797	-0.530531	-0.0160494	0.800797	0.593625	1.05594	0.605505	4.19662	0.8	0.451777
1134	1.24307	-0.835631	-0.721639	-0.432644	1.41461	-0.138014	1.24189	1.7168	1.98426	-0.191203	0.075016	0.351488	0.663158	0.635088	0.833333	0.59434	0.0119048	0.987124	0.437158
1135	-0.90885	-0.0664051	-1.16725	-0.547515	-0.100051	-0.235804	0.0192061	0.0373508	-0.457697	-0.685539	0.198701	-0.914807	0.683824	0.558824	0.823096	0.564784	0.560759	0.399061	0.615385
1136	1.14743	0.318208	0.324586	0.0383305	0.131042	-0.975819	0.898015	0.410801	1.07027	-0.431661	0.187725	0.758333	0.710623	0.663004	0.905128	0.712903	1.45045	0.705069	0.464088
1137	0.956151	-0.162558	0.731452	0.176177	1.55109	-0.153664	0.949943	0.478541	1.29798	-0.124745	0.583525	0.534331	0.706107	0.427481	0.952381	0.535484	1.31852	1.25882	0.391089
1138
1139	0.956151	-0.739478	0.285837	-0.559003	3.76266	1.7765	2.08101	2.49554	3.24388	0.908253	0.149676	1.92412	0.88417	0.76834	0.658986	0.700637	0.634557	1.30992	0.340314
1140	-0.813209	1.66435	-0.644141	1.09515	-0.883617	0.169529	-1.75553	0.560946	-0.462014	-1.05917	0.239673	0.605164	0.807273	0.52	0.410742	0.569007	0.913713	0.729258	0.133508
1141	-0.717568	0.99128	0.0145935	-0.409669	0.230092	-0.422956	-0.000971165	0.143732	0.755855	-0.685284	0.184032	0.383657	0.619217	0.829181	0.887828	0.667692	4.73613	1.26141	0.627551
1142	1.19525	2.81819	0.557081	-0.133977	-0.816801	-0.726529	-1.77086	0.1162	-0.617898	-1.40335	-0.988336	0.855958	0.672794	0.334559	0.571823	0.414861	1.73369	1.155	0.737931
1143	1.00397	2.91435	0.402084	0.451869	0.437112	-0.85878	-1.83105	1.07675	-0.629146	-0.961547	-0.493221	-0.238546	0.571865	0.565749	0.709779	0.448179	1.45954	1.24378	0.766667
1144	1.19525	0.222055	-0.547268	1.15259	-0.371393	0.721894	-1.57312	0.567561	-0.769761	-0.582512	-0.0553056	-0.178637	0.785211	0.454225	0.780282	0.487013	2.05581	0.464646	0.534031
1145	-1.38706	0.606668	-1.07038	-0.179926	0.411234	-1.2095	-0.25715	-0.165034	-0.635775	-0.144587	0.455045	-1.12644	0.594595	0.486486	0.945245	0.378571	6.85114	0.386139	0.662577
1146	0.956151	0.414361	-0.295399	-0.191413	0.576498	1.50082	-1.4168	1.00639	-0.827448	-1.05764	-0.377994	0.230316	0.948207	0.844622	0.65762	0.416422	3.89683	0.594937	0.456897
1147	1.19525	-0.835631	0.440833	0.153202	0.403578	0.247187	0.17089	0.173858	0.151251	-1.14502	-1.05417	0.0909088	0.585209	0.614148	1.00245	0.574713	5.72801	0.903846	0.614458
1148	-0.430645	-0.451018	0.0145935	-0.6509	1.69439	0.421864	0.010411	1.04727	1.93039	-0.119912	0.482774	1.02672	0.652632	0.694737	1	0.49835	0.85693	1.25837	0.718919
1149	-0.765389	-0.643325	-0.508519	-0.0535669	1.79278	0.516381	0.2637	1.12525	1.45304	-0.140644	0.675576	0.708165	0.561905	0.653968	0.990291	0.376771	1.14535	1.32663	0.724324
1150	-0.430645	0.99128	0.111466	1.53166	-0.727275	0.840771	-1.42277	0.515171	-0.247721	-1.01465	-0.35941	1.1126	0.796875	0.484375	0.694517	0.687719	0.768786	0.698413	0.554913
1151	-1.42476	-0.725678	-0.431046	-0.233025	0.703387	-0.200953	0.213872	0.840766	0.441193	0.25024	0.932308	0.145017	0.745174	0.872587	0.979328	0.425532	4.43206	1.005	0.420561
1152	-1.66387	-0.725678	-0.566668	-0.428307	-0.220091	-0.366453	0.0131967	1.24239	1.23814	0.635317	1.18865	1.20155	1.16239	0.65812	0.831663	0.536585	1.63839	0.491304

## Sheet: Figure 2A
Variant	ORF	Type	Class	Condition_new	CHROM (liti filie)	Rank	Effect	Peak_width
V5459	YIL164C	SNP	Intergenic	1-propanol conc.	IX	4	0.74299	572
V1990	YDR110W	SNP	Synonymous	1-propanol conc.	IV	20	0.175046	478
V11347	YPL184C	SNP	Intergenic	1-propanol conc.	XVI	17	0.193757	1
V4828	YGR279C	SNP	Missense	1-propanol conc.	VII	5	0.390176	1
V2842	YEL064C	SNP	Synonymous	1-propanol conc.	V	12	0.214375	1
V8474	YML100W-A	SNP	Intergenic	1-propanol conc.	XIII	7	0.281626	1
V3952	YGL208W	SNP	Missense	1-propanol conc.	VII	25	0.148889	1
V3073	YER039C-A	SNP	Synonymous	1-propanol conc.	V	23	0.161194	1148
V4128	YGL093W	SNP	Synonymous	1-propanol conc.	VII	33	0.106915	1
V3642	YFL041W-A	SNP	Missense	1-propanol conc.	VI	21	0.172097	1632
V11746	YPR029C	SNP	Missense	1-propanol conc.	XVI	15	0.197565	4620
V7149	YKL032C	SNP	Synonymous	1-propanol conc.	XI	3	0.898623	1
V10622	YOR174W	SNP	Intergenic	1-propanol conc.	XV	24	0.151482	7031
V8310	YLR423C	SNP	Missense	1-propanol conc.	XII	31	0.11551	44
V634	YBR136W	SNP	Synonymous	1-propanol conc.	II	11	0.221965	8848
V10028	YOL156W	SNP	Intergenic	1-propanol conc.	XV	43		1
V4120	YGL094C	SNP	Missense	1-propanol conc.	VII	39	0.03109	1221
V6038	YJL163C	SNP	Intergenic	1-propanol conc.	X	8	0.256209	1
V5369	YHR202W	SNP	Synonymous	1-propanol conc.	VIII	26	0.147715	1735
V950	YCL041C	InDel	Frameshift	1-propanol conc.	III	18	0.185588	1
V5014	YHR028C	SNP	Missense	1-propanol conc.	VIII	34	0.0996946	8659
V10392	YOR029W	SNP	Intergenic	1-propanol conc.	XV	2	1.00095	1
V10427	YOR059C	SNP	Missense	1-propanol conc.	XV	14	0.200705	4813
V11232	YPL228W	SNP	Intergenic	1-propanol conc.	XVI	30	0.136103	17029
V3070	YER036C	SNP	Intergenic	1-propanol conc.	V	40	0.0291047	17376
V11090	YPL273W	SNP	Synonymous	1-propanol conc.	XVI	27	0.139036	7
V6871	YKL187C	SNP	Intergenic	1-propanol conc.	XI	1	1.07514	1
V8512	YML091C	SNP	Synonymous	1-propanol conc.	XIII	37	0.0357119	1
V773	YBR241C	SNP	Intergenic	1-propanol conc.	II	22	0.163529	18489
V440	YBR030W	SNP	Missense	1-propanol conc.	Not present	10	0.226364	1
V10754	YOR228C	SNP	Intergenic	1-propanol conc.	XV	13	0.206494	10616
V11794	YPR069C	SNP	Missense	1-propanol conc.	XVI	35	0.0713076	1
V737	YBR212W	SNP	Intergenic	1-propanol conc.	II	9	0.247779	1
V4073	YGL134W	SNP	Other	1-propanol conc.	VII	28	0.138362	10234
V6340	YJR041C	SNP	Synonymous	1-propanol conc.	X	38	0.035191	9587
V8178	YLR350W	SNP	Intergenic	1-propanol conc.	XII	6	0.332706	1
V5848	YIL009W	SNP	Missense	1-propanol conc.	IX	36	0.0639713	1
V5926	NA	SNP	Other	1-propanol conc.	IX	16	0.195712	10512
V2856	YEL061C	SNP	Missense	1-propanol conc.	V	42	0.00285967	6028
V269	YBL071W-A	SNP	Intergenic	1-propanol conc.	II	29	0.137528	15155
V4080	YGL126W	SNP	Intergenic	1-propanol conc.	VII	32	0.115034	222
V824	YBR274W	SNP	Synonymous	1-propanol conc.	II	19	0.182224	4232
V10249	YOL052C-A	SNP	Intergenic	1-propanol conc.	XV	41	0.0207108	12553
V5445	NA	SNP	Intergenic	ethyl acetate conc.	IX	39	0.00185675	8926
V1255	YDL244W	SNP	Missense	ethyl acetate conc.	IV	31	0.0427734	1
V7149	YKL032C	SNP	Synonymous	ethyl acetate conc.	XI	2	0.810651	1
V7064	YKL089W	SNP	Intergenic	ethyl acetate conc.	XI	21	0.0880083	1
V8190	YLR356W	SNP	Synonymous	ethyl acetate conc.	XII	30	0.0497075	1
V10719	YOR216C	SNP	Synonymous	ethyl acetate conc.	XV	12	0.111755	479
V8859	YMR135C	InDel	Frameshift	ethyl acetate conc.	XIII	25	0.0667403	1827
V7063	YKL089W	SNP	Missense	ethyl acetate conc.	XI	9	0.13556	1
V8155	YLR336C	SNP	Missense	ethyl acetate conc.	XII	17	0.0990705	1
V7136	YKL038W	SNP	Synonymous	ethyl acetate conc.	XI	10	0.12734	2172
V8240	YLR386W	SNP	Synonymous	ethyl acetate conc.	XII	22	0.0705344	1
V4836	YGR286C	SNP	Intergenic	ethyl acetate conc.	VII	3	0.590111	173
V9906	YNR063W	SNP	Missense	ethyl acetate conc.	XIV	38	0.00189586	5834
V138	YAR023C	SNP	Intergenic	ethyl acetate conc.	I	7	0.174521	1
V2971	YEL022W	SNP	Intergenic	ethyl acetate conc.	Not present	1	2.97102	1
V2274	YDR247W	SNP	Missense	ethyl acetate conc.	IV	27	0.0569689	1
V8341	YLR431C	SNP	Intergenic	ethyl acetate conc.	XII	37	0.00928293	1414
V12008	YPR201W	SNP	Intergenic	ethyl acetate conc.	XVI	35	0.0211116	1
V6031	YJL167W	SNP	Synonymous	ethyl acetate conc.	X	33	0.0278774	1
V7466	YLL035W	SNP	Missense	ethyl acetate conc.	XII	19	0.0948912	12316
V9800	YNR011C	SNP	Synonymous	ethyl acetate conc.	XIV	5	0.282115	3222
V9255	YMR319C	SNP	Intergenic	ethyl acetate conc.	XIII	28	0.0531623	1
V9996	YNR073C	SNP	Intergenic	ethyl acetate conc.	XIV	18	0.097877	13367
V5163	YHR102W	SNP	Missense	ethyl acetate conc.	VIII	36	0.0144585	1
V1991	YDR111C	SNP	Intergenic	ethyl acetate conc.	IV	15	0.104923	15746
V5961	YIR035C	SNP	Missense	ethyl acetate conc.	IX	20	0.0916574	15235
V10031	YOL156W	SNP	Synonymous	ethyl acetate conc.	XV	41		1
V11788	YPR061C	SNP	Intergenic	ethyl acetate conc.	XVI	29	0.0529634	3764
V11911	YPR155C	SNP	Intergenic	ethyl acetate conc.	XVI	11	0.118126	1
V8151	YLR335W	SNP	Missense	ethyl acetate conc.	XII	13	0.111653	1
V5098	YHR051W	SNP	Intergenic	ethyl acetate conc.	VIII	24	0.0679141	1
V7331	YKR072C	InDel	Frameshift	ethyl acetate conc.	XI	6	0.193728	1
V7252	YKR024C	SNP	Intergenic	ethyl acetate conc.	XI	34	0.0214556	2237
V8725	YMR064W	SNP	Missense	ethyl acetate conc.	XIII	8	0.154261	18601
V9321	NA	SNP	Intergenic	ethyl acetate conc.	XIV	26	0.0617708	9480
V9785	NA	SNP	Intergenic	ethyl acetate conc.	XIV	4	0.463586	1
V9366	YNL254C	SNP	Intergenic	ethyl acetate conc.	XIV	14	0.105634	1
V8941	YMR176W	SNP	Synonymous	ethyl acetate conc.	XIII	16	0.101375	16006
V11241	YPL224C	SNP	Synonymous	ethyl acetate conc.	XVI	40	0.00133474	18703
V4972	YHR007C	SNP	Missense	ethyl acetate conc.	VIII	23	0.0694442	9897
V10256	YOL051W	InDel	Frameshift	ethyl acetate conc.	Not present	32	0.037714	1
V11583	YPL057C	SNP	Intergenic	ethyl hexanoate conc.	XVI	3	0.396848	1
V8466	YML103C	SNP	Missense	ethyl hexanoate conc.	XIII	4	0.313923	1
V2292	YDR259C	SNP	Missense	ethyl hexanoate conc.	IV	11	0.226526	1
V1105	YCR045C	SNP	Synonymous	ethyl hexanoate conc.	III	24	0.146673	37
V3003	YER008C	SNP	Synonymous	ethyl hexanoate conc.	V	19	0.155643	11659
V5487	YIL148W	SNP	Intergenic	ethyl hexanoate conc.	IX	26	0.142502	3419
V1101	YCR044C	SNP	Intergenic	ethyl hexanoate conc.	III	27	0.137991	1
V1292	YDL222C	SNP	Synonymous	ethyl hexanoate conc.	IV	8	0.28907	1
V2795	YEL069C	SNP	Intergenic	ethyl hexanoate conc.	V	1	0.802602	1
V11501	YPL112C	SNP	Intergenic	ethyl hexanoate conc.	Excluded	35	0.103336	1
V11538	YPL087W	SNP	Intergenic	ethyl hexanoate conc.	Excluded	6	0.289545	1
V5268	YHR150W	SNP	Missense	ethyl hexanoate conc.	VIII	39	0.0642226	1
V5449	YIL166C	SNP	Intergenic	ethyl hexanoate conc.	IX	10	0.258341	9100
V6464	YJR122W	SNP	Intergenic	ethyl hexanoate conc.	X	25	0.145362	1
V2298	YDR259C	SNP	Synonymous	ethyl hexanoate conc.	IV	16	0.173273	1930
V950	YCL041C	InDel	Frameshift	ethyl hexanoate conc.	III	7	0.289141	1
V4900	YHL023C	SNP	Intergenic	ethyl hexanoate conc.	VIII	31	0.12159	1
V3141	YER064C	SNP	Missense	ethyl hexanoate conc.	V	21	0.151082	1
V8182	YLR351C	SNP	Missense	ethyl hexanoate conc.	XII	22	0.149665	2632
V7067	YKL088W	SNP	Missense	ethyl hexanoate conc.	XI	5	0.29551	3106
V9547	YNL120C	SNP	Other	ethyl hexanoate conc.	XIV	33	0.116476	9180
V5345	NA	SNP	Intergenic	ethyl hexanoate conc.	VIII	30	0.129625	6887
V8505	YML093W	SNP	Synonymous	ethyl hexanoate conc.	XIII	45	0.00857039	1
V1797	YDR040C	SNP	Synonymous	ethyl hexanoate conc.	IV	13	0.208117	1
V11209	YPL241C	SNP	Synonymous	ethyl hexanoate conc.	XVI	34	0.106763	15409
V7800	YLR116W	SNP	Intergenic	ethyl hexanoate conc.	XII	9	0.277149	14680
V9565	YNL103W-A	SNP	Intergenic	ethyl hexanoate conc.	XIV	38	0.0686164	1
V554	YBR085C-A	SNP	Intergenic	ethyl hexanoate conc.	II	18	0.155942	1887
V10515	YOR116C	SNP	Intergenic	ethyl hexanoate conc.	XV	12	0.21533	2601
V5883	YIR006C	SNP	Synonymous	ethyl hexanoate conc.	IX	32	0.117521	1
V5271	YHR152W	SNP	Missense	ethyl hexanoate conc.	VIII	43	0.0307454	1163
V10758	YOR229W	SNP	Intergenic	ethyl hexanoate conc.	XV	20	0.155638	3829
V11503	YPL110C	SNP	Missense	ethyl hexanoate conc.	XVI	42	0.0434844	10252
V462	YBR042C	SNP	Missense	ethyl hexanoate conc.	II	15	0.183418	3956
V9371	YNL252C	SNP	Intergenic	ethyl hexanoate conc.	XIV	37	0.0818043	15711
V4710	YGR218W	SNP	Intergenic	ethyl hexanoate conc.	VII	23	0.148616	7743
V11856	YPR113W	SNP	Intergenic	ethyl hexanoate conc.	XVI	17	0.171703	11960
V4829	YGR280C	SNP	Intergenic	ethyl hexanoate conc.	VII	2	0.451849	1
V5564	YIL130W	SNP	Synonymous	ethyl hexanoate conc.	IX	36	0.0935797	1
V5662	YIL089W	SNP	Intergenic	ethyl hexanoate conc.	IX	28	0.13388	8707
V8204	YLR371W	SNP	Missense	ethyl hexanoate conc.	XII	44	0.0142148	8879
V11759	YPR034W	SNP	Intergenic	ethyl hexanoate conc.	XVI	29	0.132983	9863
V5916	YIR019C	SNP	Intergenic	ethyl hexanoate conc.	IX	14	0.195417	9946
V3150	YER070W	SNP	Intergenic	ethyl hexanoate conc.	V	40	0.0497616	1
V8296	YLR416C	SNP	Missense	ethyl hexanoate conc.	XII	41	0.0469095	15577
V8458	YML106W	SNP	Missense	ethyl octanoate conc.	Not present	2	0.729361	1
V10804	YOR261C	SNP	Synonymous	ethyl octanoate conc.	XV	19	0.136214	1
V554	YBR085C-A	SNP	Intergenic	ethyl octanoate conc.	II	12	0.17201	1
V4002	YGL181W	SNP	Missense	ethyl octanoate conc.	Not present	14	0.165557	4700
V8876	YMR143W	SNP	Other	ethyl octanoate conc.	XIII	10	0.214389	12073
V9499	YNL160W	SNP	Missense	ethyl octanoate conc.	XIV	29	0.0360106	2977
V1862	YDR055W	SNP	Synonymous	ethyl octanoate conc.	IV	21	0.122195	7963
V6612	YKL223W	SNP	Intergenic	ethyl octanoate conc.	XI	8	0.268318	11404
V11573	YPL061W	SNP	Missense	ethyl octanoate conc.	XVI	7	0.281516	1707
V2691	YDR523C	SNP	Missense	ethyl octanoate conc.	IV	24	0.0987613	14822
V6357	NA	SNP	Intergenic	ethyl octanoate conc.	Not present	1	0.995325	1
V7726	YLR087C	SNP	Missense	ethyl octanoate conc.	XII	27	0.0641161	16075
V6667	YKL220C	SNP	Synonymous	ethyl octanoate conc.	XI	28	0.059133	1
V11417	YPL150W	SNP	Intergenic	ethyl octanoate conc.	XVI	18	0.137559	11319
V5582	YIL124W	SNP	Synonymous	ethyl octanoate conc.	IX	16	0.140548	19938
V3026	YER017C	SNP	Missense	ethyl octanoate conc.	V	11	0.189935	1694
V7781	YLR115W	SNP	Missense	ethyl octanoate conc.	XII	17	0.138113	1
V5267	YHR149C	SNP	Intergenic	ethyl octanoate conc.	VIII	25	0.0958525	1
V7839	YLR144C	SNP	Missense	ethyl octanoate conc.	XII	5	0.302026	11658
V7072	YKL083W	SNP	Missense	ethyl octanoate conc.	XI	4	0.31892	1219
V12026	Q0060	SNP	Missense	ethyl octanoate conc.	Excluded	31		1
V5248	YHR143W	SNP	Synonymous	ethyl octanoate conc.	VIII	30	0.0352652	5846
V7067	YKL088W	SNP	Missense	ethyl octanoate conc.	XI	3	0.384603	5142
V2791	YEL070W	SNP	Intergenic	ethyl octanoate conc.	Excluded	6	0.283744	1
V5235	YHR141C	SNP	Intergenic	ethyl octanoate conc.	VIII	20	0.12295	3595
V1084	YCR037C	SNP	Synonymous	ethyl octanoate conc.	III	13	0.167485	17552
V3298	YER169W	SNP	Intergenic	ethyl octanoate conc.	V	22	0.105453	9025
V8765	YMR086C-A	SNP	Intergenic	ethyl octanoate conc.	XIII	23	0.101552	8152
V4934	YHL008C	SNP	Intergenic	ethyl octanoate conc.	VIII	9	0.245539	14814
V10014	YOL159C	SNP	Intergenic	ethyl octanoate conc.	XV	15	0.16226	4
V10902	YOR326W	SNP	Intergenic	ethyl octanoate conc.	XV	26	0.0952293	1
V5458	YIL164C	SNP	Intergenic	isoamyl alcohol conc.	IX	1	0.658271	2546
V2869	YEL057C	SNP	Intergenic	isoamyl alcohol conc.	V	16	0.0963797	1
V4560	YGR150C	SNP	Synonymous	isoamyl alcohol conc.	VII	18	0.0679956	3144
V11223	YPL229W	SNP	Intergenic	isoamyl alcohol conc.	XVI	6	0.173948	1
V8888	YMR152W	SNP	Intergenic	isoamyl alcohol conc.	XIII	14	0.104307	1
V2897	YEL043W	SNP	Missense	isoamyl alcohol conc.	V	21	0.0579741	1
V9764	YNL007C	SNP	Missense	isoamyl alcohol conc.	XIV	30	0.0257994	1
V4900	YHL023C	SNP	Intergenic	isoamyl alcohol conc.	VIII	4	0.218539	4812
V2881	YEL050W-A	SNP	Intergenic	isoamyl alcohol conc.	V	3	0.237364	1
V2875	YEL052W	SNP	Missense	isoamyl alcohol conc.	V	22	0.0518518	1
V10198	YOL079W	SNP	Missense	isoamyl alcohol conc.	XV	40	0.00353528	196
V8470	YML102W	SNP	Intergenic	isoamyl alcohol conc.	XIII	23	0.0475384	1
V417	NA	SNP	Intergenic	isoamyl alcohol conc.	II	17	0.0763475	7047
V8039	YLR254C	SNP	Intergenic	isoamyl alcohol conc.	XII	5	0.195381	1
V4090	YGL119W	SNP	Intergenic	isoamyl alcohol conc.	VII	38	0.00601949	9104
V11324	YPL196W	SNP	Intergenic	isoamyl alcohol conc.	XVI	35	0.0104954	4411
V5158	YHR099W	SNP	Synonymous	isoamyl alcohol conc.	VIII	33	0.0208468	10931
V9625	YNL063W	SNP	Synonymous	isoamyl alcohol conc.	XIV	39	0.00381533	193
V11434	YPL146C	SNP	Missense	isoamyl alcohol conc.	XVI	27	0.0345949	18168
V5148	YHR090C	SNP	Missense	isoamyl alcohol conc.	VIII	37	0.00654052	1
V1912	YDR073W	SNP	Intergenic	isoamyl alcohol conc.	IV	10	0.12264	1
V7240	YKR015C	SNP	Missense	isoamyl alcohol conc.	XI	24	0.0437668	4299
V580	YBR108W	SNP	Missense	isoamyl alcohol conc.	II	26	0.0383935	3774
V11973	YPR184W	SNP	Missense	isoamyl alcohol conc.	XVI	28	0.0339638	2668
V602	YBR118W	SNP	Intergenic	isoamyl alcohol conc.	II	32	0.0220835	1
V3014	YER012W	SNP	Synonymous	isoamyl alcohol conc.	V	15	0.103148	1
V9634	YNL054W	SNP	Intergenic	isoamyl alcohol conc.	XIV	34	0.0156193	10977
V11242	YPL224C	SNP	Intergenic	isoamyl alcohol conc.	XVI	7	0.171325	4215
V434	YBR028C	SNP	Synonymous	isoamyl alcohol conc.	II	8	0.153044	17930
V600	YBR117C	SNP	Intergenic	isoamyl alcohol conc.	II	25	0.0415075	2
V11573	YPL061W	SNP	Missense	isoamyl alcohol conc.	XVI	41	0.00255457	1
V433	YBR023C	SNP	Intergenic	isoamyl alcohol conc.	II	11	0.118794	1
V8091	YLR296W	InDel	Frameshift	isoamyl alcohol conc.	XII	2	0.271726	1
V7857	YLR151C	SNP	Intergenic	isoamyl alcohol conc.	XII	42	0.000634492	17864
V8820	YMR122W-A	SNP	Intergenic	isoamyl alcohol conc.	XIII	29	0.0276469	258
V4932	YHL009W-B	SNP	Intergenic	isoamyl alcohol conc.	Not present	13	0.109697	4782
V5214	YHR134W	SNP	Missense	isoamyl alcohol conc.	VIII	20	0.0601829	6085
V8885	YMR149W	SNP	Missense	isoamyl alcohol conc.	XIII	12	0.118134	94
V2267	YDR239C	SNP	Synonymous	isoamyl alcohol conc.	IV	9	0.138701	15922
V6275	YJL010C	SNP	Intergenic	isoamyl alcohol conc.	X	19	0.0621566	17027
V2329	YDR277C	SNP	Intergenic	isoamyl alcohol conc.	IV	36	0.00974424	3737
V9637	YNL050C	SNP	Other	isoamyl alcohol conc.	XIV	31	0.023619	19002
V6543	YJR147W	SNP	Intergenic	isobutanol conc.	X	8	0.192444	1
V313	YBL042C	SNP	Missense	isobutanol conc.	II	24	0.0478707	1
V4552	YGR148C	SNP	Intergenic	isobutanol conc.	VII	16	0.0971915	1
V10196	YOL080C	SNP	Synonymous	isobutanol conc.	XV	3	0.274002	17206
V9802	YNR012W	SNP	Missense	isobutanol conc.	XIV	10	0.175394	2205
V10991	YOR359W	SNP	Missense	isobutanol conc.	XV	9	0.188555	19193
V7675	YLR057W	SNP	Synonymous	isobutanol conc.	XII	15	0.117555	1
V1098	YCR042C	SNP	Synonymous	isobutanol conc.	III	18	0.0915593	1
V11245	YPL222W	SNP	Intergenic	isobutanol conc.	XVI	19	0.0909875	1
V9599	YNL084C	SNP	Intergenic	isobutanol conc.	XIV	23	0.0498942	3390
V6282	YJL007C	SNP	Intergenic	isobutanol conc.	X	6	0.218984	1
V4899	YHL023C	SNP	Missense	isobutanol conc.	VIII	2	0.310319	7978
V7149	YKL032C	SNP	Synonymous	isobutanol conc.	XI	1	0.606137	1
V474	YBR053C	SNP	Missense	isobutanol conc.	II	25	0.0465268	899
V4677	YGR198W	SNP	Missense	isobutanol conc.	VII	20	0.074181	12890
V10333	YOL011W	SNP	Synonymous	isobutanol conc.	XV	14	0.129197	191
V2889	YEL046C	SNP	Missense	isobutanol conc.	V	5	0.228277	1
V8090	YLR296W	SNP	Intergenic	isobutanol conc.	XII	13	0.137592	2357
V2869	YEL057C	SNP	Intergenic	isobutanol conc.	V	31	0.0190376	6646
V8725	YMR064W	SNP	Missense	isobutanol conc.	XIII	12	0.145395	13446
V4005	YGL179C	SNP	Intergenic	isobutanol conc.	VII	28	0.0407483	17687
V7830	YLR138W	SNP	Synonymous	isobutanol conc.	XII	26	0.0422225	9379
V4835	YGR286C	SNP	Intergenic	isobutanol conc.	VII	7	0.200316	173
V3042	YER031C	SNP	Missense	isobutanol conc.	V	17	0.0935354	15853
V8891	YMR152W	SNP	Synonymous	isobutanol conc.	XIII	11	0.155232	14994
V5981	NA	SNP	Intergenic	isobutanol conc.	IX	4	0.250886	1
V5162	YHR101C	SNP	Missense	isobutanol conc.	VIII	34	0.00678065	3038
V7195	YKL005C	SNP	Intergenic	isobutanol conc.	XI	21	0.0599306	19937
V1346	YDL197C	SNP	Missense	isobutanol conc.	IV	22	0.059509	9955
V8680	YMR036C	SNP	Intergenic	isobutanol conc.	XIII	30	0.0305145	15248
V469	YBR049C	SNP	Synonymous	isobutanol conc.	II	33	0.00978043	1163
V5695	YIL069C	SNP	Intergenic	isobutanol conc.	IX	29	0.0326535	1
V11850	YPR110C	SNP	Intergenic	isobutanol conc.	XVI	32	0.017567	1
V1998	YDR113C	SNP	Missense	isobutanol conc.	IV	27	0.0421761	17518
V11754	YPR032W	SNP	Missense	isopentyl acetate conc.	XVI	8	0.258383	1
V8942	YMR176W	SNP	Missense	isopentyl acetate conc.	XIII	5	0.273655	2176
V8811	YMR119W	SNP	Synonymous	isopentyl acetate conc.	XIII	25	0.106951	10907
V1941	YDR091C	SNP	Intergenic	isopentyl acetate conc.	IV	34	0.00480509	1090
V11749	YPR030W	SNP	Missense	isopentyl acetate conc.	XVI	18	0.155339	1
V5613	YIL119C	SNP	Intergenic	isopentyl acetate conc.	IX	32	0.0163386	51
V8472	YML100W-A	SNP	Missense	isopentyl acetate conc.	XIII	3	0.357253	1
V6323	YJR016C	SNP	Intergenic	isopentyl acetate conc.	X	11	0.219939	1
V10192	YOL081W	SNP	Synonymous	isopentyl acetate conc.	XV	1	0.3913	29
V11580	YPL058C	SNP	Intergenic	isopentyl acetate conc.	XVI	6	0.263143	14076
V5920	YIR020W-A	SNP	Intergenic	isopentyl acetate conc.	IX	26	0.1044	1017
V8703	YMR053C	SNP	Missense	isopentyl acetate conc.	XIII	16	0.177862	7027
V11344	YPL184C	InDel	Frameshift	isopentyl acetate conc.	XVI	13	0.200088	1
V309	YBL042C	SNP	Intergenic	isopentyl acetate conc.	II	4	0.336176	15005
V3985	YGL194C	SNP	Missense	isopentyl acetate conc.	VII	23	0.121684	9506
V10391	YOR029W	SNP	Intergenic	isopentyl acetate conc.	XV	35		1
V3012	YER010C	SNP	Intergenic	isopentyl acetate conc.	V	15	0.195283	4908
V647	YBR144C	SNP	Intergenic	isopentyl acetate conc.	II	28	0.0900925	1
V7059	YKL094W	SNP	Intergenic	isopentyl acetate conc.	XI	9	0.239453	14483
V864	YBR295W	SNP	Synonymous	isopentyl acetate conc.	II	24	0.115362	6780
V5622	YIL113W	SNP	Intergenic	isopentyl acetate conc.	IX	31	0.0247758	5255
V5846	YIL009W	SNP	Intergenic	isopentyl acetate conc.	IX	21	0.126986	16660
V11483	YPL124W	SNP	Synonymous	isopentyl acetate conc.	XVI	19	0.149457	8893
V10545	YOR140W	SNP	Missense	isopentyl acetate conc.	XV	17	0.174572	10316
V773	YBR241C	SNP	Intergenic	isopentyl acetate conc.	II	29	0.0726988	1686
V5968	YIR036C	SNP	Intergenic	isopentyl acetate conc.	IX	7	0.260678	10189
V1067	YCR028C	SNP	Intergenic	isopentyl acetate conc.	III	10	0.221311	15030
V1707	YDL014W	SNP	Intergenic	isopentyl acetate conc.	IV	12	0.202856	3173
V11641	YPL016W	SNP	Missense	isopentyl acetate conc.	XVI	20	0.146516	8751
V5938	YIR025W	SNP	Missense	isopentyl acetate conc.	IX	14	0.198345	13267
V8855	YMR134W	SNP	Intergenic	isopentyl acetate conc.	Excluded	2	0.368524	10321
V10830	YOR279C	SNP	Missense	isopentyl acetate conc.	XV	22	0.124209	1
V113	NA	SNP	Intergenic	isopentyl acetate conc.	I	30	0.0626124	19369
V11884	YPR133W-A	SNP	Intergenic	isopentyl acetate conc.	XVI	33	0.0120962	3510
V435	YBR028C	SNP	Intergenic	isopentyl acetate conc.	II	27	0.100082	10
V4835	YGR286C	SNP	Intergenic	phenethyl acetate conc.	VII	2	0.592735	173
V10830	YOR279C	SNP	Missense	phenethyl acetate conc.	XV	23	0.145318	1
V10186	YOL082W	SNP	Intergenic	phenethyl acetate conc.	XV	3	0.415614	67
V5966	YIR036W-A	SNP	Missense	phenethyl acetate conc.	IX	6	0.263894	154
V8301	YLR417W	SNP	Synonymous	phenethyl acetate conc.	XII	33	0.0399932	1
V10836	YOR284W	SNP	Missense	phenethyl acetate conc.	XV	41	0.0188539	1
V6710	YKL219W	SNP	Missense	phenethyl acetate conc.	XI	16	0.186653	925
V1436	YDL155W	SNP	Synonymous	phenethyl acetate conc.	IV	21	0.157621	1971
V6953	YKL148C	SNP	Intergenic	phenethyl acetate conc.	XI	30	0.0678289	2027
V1408	YDL167C	SNP	Synonymous	phenethyl acetate conc.	IV	32	0.0448178	1273
V2744	YDR540C	SNP	Intergenic	phenethyl acetate conc.	IV	43	0.00691073	1
V2462	YDR372C	SNP	Intergenic	phenethyl acetate conc.	IV	9	0.240781	1
V628	YBR132C	SNP	Synonymous	phenethyl acetate conc.	II	29	0.0706655	1
V1044	YCR017C	SNP	Intergenic	phenethyl acetate conc.	III	8	0.253265	12582
V5470	YIL156W	SNP	Missense	phenethyl acetate conc.	IX	4	0.353876	19042
V8862	YMR135W-A	SNP	Intergenic	phenethyl acetate conc.	XIII	10	0.238393	2532
V4530	NA	SNP	Intergenic	phenethyl acetate conc.	VII	17	0.186453	1
V643	YBR140C	SNP	Missense	phenethyl acetate conc.	II	18	0.174008	6863
V10826	YOR272W	SNP	Synonymous	phenethyl acetate conc.	XV	37	0.0230884	793
V8690	YMR044W	SNP	Intergenic	phenethyl acetate conc.	XIII	7	0.257095	769
V11324	YPL196W	SNP	Intergenic	phenethyl acetate conc.	XVI	25	0.122107	10266
V11677	YPR007C	SNP	Intergenic	phenethyl acetate conc.	XVI	13	0.191685	1
V11854	YPR112C	SNP	Missense	phenethyl acetate conc.	XVI	24	0.122679	606
V6774	YKL218C	SNP	Intergenic	phenethyl acetate conc.	XI	27	0.0842656	13914
V2538	YDR428C	SNP	Missense	phenethyl acetate conc.	IV	15	0.187104	11965
V4592	YGR164W	InDel	Frameshift	phenethyl acetate conc.	VII	28	0.0791049	146
V8303	YLR419W	SNP	Synonymous	phenethyl acetate conc.	XII	38	0.0226785	1210
V368	YBL017C	SNP	Missense	phenethyl acetate conc.	II	31	0.062843	9633
V3900	YGL248W	SNP	Intergenic	phenethyl acetate conc.	VII	34	0.0391031	18002
V3121	YER055C	SNP	Intergenic	phenethyl acetate conc.	V	1	0.807675	1
V10464	YOR074C	SNP	Intergenic	phenethyl acetate conc.	XV	22	0.153039	3491
V1909	YDR073W	SNP	Intergenic	phenethyl acetate conc.	IV	12	0.212651	1
V10034	YOL155C	SNP	Missense	phenethyl acetate conc.	Not present	5	0.292177	1
V2473	YDR381W	SNP	Other	phenethyl acetate conc.	IV	26	0.0868115	2858
V8133	NA	SNP	Intergenic	phenethyl acetate conc.	XII	36	0.0259113	1
V4712	YGR218W	SNP	Synonymous	phenethyl acetate conc.	VII	40	0.021671	9201
V1901	YDR072C	SNP	Intergenic	phenethyl acetate conc.	IV	19	0.163289	1
V9643	YNL045W	SNP	Missense	phenethyl acetate conc.	XIV	14	0.191161	13027
V8146	YLR334C	SNP	Missense	phenethyl acetate conc.	XII	11	0.226037	13953
V7140	YKL033W	SNP	Missense	phenethyl acetate conc.	XI	35	0.0374157	12761
V6994	NA	SNP	Intergenic	phenethyl acetate conc.	Excluded	42	0.0120113	2133
V567	YBR103C-A	SNP	Missense	phenethyl acetate conc.	II	20	0.159316	13830
V4036	YGL159W	SNP	Synonymous	phenethyl acetate conc.	VII	39	0.0222613	1
V143	YAR027W	SNP	Intergenic	SO2 conc.	I	4	0.188988	3095
V1797	YDR040C	SNP	Synonymous	SO2 conc.	IV	1	0.669231	1
V1798	YDR040C	SNP	Synonymous	SO2 conc.	IV	5	0.162949	1
V2250	YDR234W	SNP	Intergenic	SO2 conc.	IV	2	0.390504	1
V4374	YGR053C	SNP	Intergenic	SO2 conc.	VII	3	0.197453	12421
V63	YAL034C	SNP	Intergenic	ethanol conc.	I	11	0.183751	4594
V390	YBL011W	SNP	Intergenic	ethanol conc.	II	10	0.195553	1
V2604	YDR476C	SNP	Intergenic	ethanol conc.	IV	13	0.119496	1
V3248	YER145C	SNP	Synonymous	ethanol conc.	V	7	0.208394	1
V3249	YER145C	SNP	Intergenic	ethanol conc.	V	14	0.0869159	1
V4415	YGR071C	SNP	Synonymous	ethanol conc.	VII	9	0.196134	4552
V4643	NA	SNP	Intergenic	ethanol conc.	VII	4	0.267963	1
V5453	YIL164C	SNP	Intergenic	ethanol conc.	IX	2	1.46993	1264
V5462	YIL162W	InDel	Frameshift	ethanol conc.	IX	1	1.49029	401
V5882	YIR006C	SNP	Missense	ethanol conc.	IX	6	0.212118	8285
V7051	YKL098W	SNP	Intergenic	ethanol conc.	XI	3	0.273861	2596
V7205	YKR002W	SNP	Synonymous	ethanol conc.	XI	15	0.086429	2545
V7212	YKR003W	SNP	Intergenic	ethanol conc.	XI	12	0.144038	1
V7235	YKR015C	SNP	Synonymous	ethanol conc.	XI	19	0.0145574	3668
V7339	YKR075C	SNP	Intergenic	ethanol conc.	XI	20	0.011955	13169
V8498	YML096W	SNP	Synonymous	ethanol conc.	XIII	5	0.221544	1
V9892	YNR057C	SNP	Missense	ethanol conc.	XIV	16	0.0639656	5659
V11043	YOR389W	SNP	Missense	ethanol conc.	XV	8	0.198043	1
V11128	NA	SNP	Intergenic	ethanol conc.	XVI	18	0.0326624	8217
V11677	YPR007C	SNP	Intergenic	ethanol conc.	XVI	17	0.0572572	1
V358	YBL024W	SNP	Synonymous	acetic acid conc.	II	36	0.0333719	720
V386	YBL012C	SNP	Missense	acetic acid conc.	II	14	0.223393	1
V749	YBR225W	SNP	Missense	acetic acid conc.	II	8	0.281326	1
V1105	YCR045C	SNP	Synonymous	acetic acid conc.	III	25	0.156596	7242
V2094	NA	SNP	Intergenic	acetic acid conc.	IV	12	0.251177	8144
V2283	YDR254W	SNP	Synonymous	acetic acid conc.	IV	13	0.228055	14579
V2615	YDR488C	SNP	Synonymous	acetic acid conc.	IV	20	0.176607	15622
V2792	YEL070W	SNP	Intergenic	acetic acid conc.	V	16	0.204449	1
V3799	YFR036W-A	SNP	Intergenic	acetic acid conc.	Excluded	21	0.164718	572
V4432	YGR083C	SNP	Synonymous	acetic acid conc.	VII	38	0.0166284	1
V4446	YGR087C	SNP	Intergenic	acetic acid conc.	VII	27	0.153913	5051
V4597	YGR169C	SNP	Synonymous	acetic acid conc.	VII	33	0.0742335	8983
V4829	YGR280C	SNP	Intergenic	acetic acid conc.	VII	32	0.088823	1
V4836	YGR286C	SNP	Intergenic	acetic acid conc.	VII	10	0.260881	661
V4952	YHR004C	SNP	Intergenic	acetic acid conc.	VIII	19	0.180728	12821
V5251	YHR145C	SNP	Missense	acetic acid conc.	Excluded	22	0.161847	1
V5305	YHR171W	SNP	Synonymous	acetic acid conc.	VIII	30	0.110939	4123
V5355	YHR194W	SNP	Synonymous	acetic acid conc.	VIII	28	0.130665	16071
V5458	YIL164C	SNP	Intergenic	acetic acid conc.	IX	11	0.259093	432
V5486	YIL148W	SNP	Intergenic	acetic acid conc.	IX	2	0.747175	1
V5587	YIL123W	SNP	Intergenic	acetic acid conc.	IX	34	0.0679399	1
V5913	YIR019C	SNP	Synonymous	acetic acid conc.	IX	4	0.602209	1
V6076	YJL129C	SNP	Synonymous	acetic acid conc.	X	39	0.00184414	5882
V6092	YJL117W	SNP	Synonymous	acetic acid conc.	X	18	0.185857	1
V7571	YLL003W	SNP	Synonymous	acetic acid conc.	XII	6	0.288672	16364
V7703	YLR074C	SNP	Intergenic	acetic acid conc.	XII	24	0.156968	1
V8133	NA	SNP	Intergenic	acetic acid conc.	XII	23	0.160425	1
V8358	YLR437C	InDel	Frameshift	acetic acid conc.	XII	17	0.199089	1
V8389	YLR454W	SNP	Missense	acetic acid conc.	XII	35	0.0432608	19081
V8458	YML106W	SNP	Missense	acetic acid conc.	Not present	3	0.707121	1
V8856	YMR134W	SNP	Intergenic	acetic acid conc.	Excluded	7	0.282415	1
V9231	YMR310C	SNP	Missense	acetic acid conc.	XIII	37	0.0311897	3580
V9257	YNL338W	SNP	Synonymous	acetic acid conc.	XIV	40		1
V9695	YNL032W	SNP	Intergenic	acetic acid conc.	XIV	15	0.215955	1
V9812	YNR021W	SNP	Missense	acetic acid conc.	XIV	26	0.154813	1
V10081	YOL138C	SNP	Synonymous	acetic acid conc.	XV	31	0.0995421	17320
V10191	YOL081W	SNP	Missense	acetic acid conc.	XV	5	0.33253	1
V10818	YOR267C	SNP	Missense	acetic acid conc.	XV	9	0.27289	2970
V10980	YOR354C	SNP	Missense	acetic acid conc.	XV	29	0.128569	50
V11573	YPL061W	SNP	Missense	acetic acid conc.	XVI	1	1.1162	1
V142	YAR027W	SNP	Missense	glycerol conc.	I	12	0.170961	5000
V347	YBL027W	SNP	Other	glycerol conc.	II	17	0.125621	7971
V375	YBL016W	SNP	Intergenic	glycerol conc.	II	21	0.0926396	1
V514	YBR071W	SNP	Intergenic	glycerol conc.	II	11	0.198746	9887
V866	YBR296C	SNP	Intergenic	glycerol conc.	II	16	0.127322	7759
V1081	YCR033W	SNP	Missense	glycerol conc.	III	24	0.0721762	17129
V1749	YDR014W	SNP	Intergenic	glycerol conc.	IV	22	0.075769	1
V1759	YDR014W-A	SNP	Missense	glycerol conc.	IV	27	0.0471238	7851
V2289	YDR259C	SNP	Missense	glycerol conc.	IV	20	0.0979289	1
V2318	YDR264C	SNP	Synonymous	glycerol conc.	IV	9	0.213834	4377
V2927	YEL031W	SNP	Synonymous	glycerol conc.	V	7	0.246182	1
V3055	YER033C	SNP	Intergenic	glycerol conc.	V	13	0.167617	11164
V4835	YGR286C	SNP	Intergenic	glycerol conc.	VII	1	0.991078	173
V4909	YHL017W	SNP	Missense	glycerol conc.	VIII	23	0.0753558	1
V5456	YIL164C	SNP	Intergenic	glycerol conc.	IX	3	0.612768	1238
V5909	YIR018C-A	SNP	Intergenic	glycerol conc.	IX	2	0.831003	1
V6412	YJR092W	SNP	Synonymous	glycerol conc.	X	28	0.00758428	9346
V7856	YLR151C	SNP	Intergenic	glycerol conc.	XII	19	0.11578	14835
V8266	YLR396C	SNP	Intergenic	glycerol conc.	XII	26	0.0508848	16687
V8392	YLR454W	SNP	Missense	glycerol conc.	XII	29	0.00518422	10757
V8469	YML103C	SNP	Synonymous	glycerol conc.	XIII	4	0.389205	1
V8597	YML030W	SNP	Intergenic	glycerol conc.	XIII	10	0.200852	5152
V10776	YOR239W	SNP	Missense	glycerol conc.	XV	5	0.260821	15762
V10839	YOR286W	SNP	Missense	glycerol conc.	XV	25	0.0718938	18579
V11384	YPL167C	SNP	Missense	glycerol conc.	XVI	8	0.242893	1
V11390	YPL164C	SNP	Synonymous	glycerol conc.	XVI	15	0.130417	1
V11433	YPL146C	SNP	Synonymous	glycerol conc.	XVI	6	0.25422	17101
V11536	YPL089C	SNP	Intergenic	glycerol conc.	XVI	14	0.140162	3545
V11595	YPL043W	SNP	Missense	glycerol conc.	XVI	18	0.123794	8800
V669	YBR163W	SNP	Missense	SO3 tolerance	II	7	0.225063	6719
V1272	YDL230W	SNP	Intergenic	SO3 tolerance	IV	6	0.225564	116
V1284	YDL226C	SNP	Synonymous	SO3 tolerance	IV	16	0.0855928	1
V5634	YIL107C	SNP	Synonymous	SO3 tolerance	IX	9	0.20002	17100
V6248	YJL013C	SNP	Missense	SO3 tolerance	X	14	0.169438	1
V6846	YKL198C	SNP	Missense	SO3 tolerance	XI	15	0.155415	321
V6925	YKL165C-A	SNP	Intergenic	SO3 tolerance	XI	8	0.202054	9917
V7117	YKL046C	SNP	Intergenic	SO3 tolerance	XI	13	0.169463	2132
V7569	YLL005C	SNP	Synonymous	SO3 tolerance	XII	11	0.199012	12338
V8409	YLR460C	SNP	Intergenic	SO3 tolerance	XII	4	0.296628	1
V8462	YML104C	SNP	Synonymous	SO3 tolerance	XIII	3	0.376783	1
V8994	YMR207C	SNP	Intergenic	SO3 tolerance	XIII	12	0.176118	1
V9236	YMR313C	SNP	Synonymous	SO3 tolerance	XIII	5	0.232838	3294
V10028	YOL156W	SNP	Intergenic	SO3 tolerance	XV	1	1.31771	1
V10183	YOL082W	SNP	Intergenic	SO3 tolerance	XV	2	0.641323	67
V11690	YPR010C	SNP	Synonymous	SO3 tolerance	XVI	10	0.199546	1
V141	YAR027W	SNP	Missense	acetic acid tolerance	I	27	0.157074	17675
V204	YBL106C	SNP	Missense	acetic acid tolerance	II	49	0.0507861	1
V431	YBR023C	SNP	Synonymous	acetic acid tolerance	II	5	0.356852	3190
V518	YBR073W	SNP	Missense	acetic acid tolerance	II	26	0.158405	8217
V606	YBR121C	SNP	Intergenic	acetic acid tolerance	II	23	0.164774	5759
V663	YBR158W	SNP	Missense	acetic acid tolerance	II	17	0.186029	4755
V782	YBR246W	SNP	Missense	acetic acid tolerance	II	41	0.096688	14963
V906	YCL074W	SNP	Intergenic	acetic acid tolerance	III	54	0.0029097	1
V950	YCL041C	InDel	Frameshift	acetic acid tolerance	III	9	0.25404	1
V1089	YCR038C	SNP	Missense	acetic acid tolerance	III	10	0.227266	2
V1130	YCR065W	SNP	Missense	acetic acid tolerance	III	16	0.18924	126
V1230	YCR102C	SNP	Missense	acetic acid tolerance	III	38	0.108382	1
V2170	YDR207C	SNP	Intergenic	acetic acid tolerance	IV	4	0.368685	1
V2193	YDR212W	SNP	Synonymous	acetic acid tolerance	IV	33	0.127796	7044
V2204	YDR218C	SNP	Intergenic	acetic acid tolerance	IV	50	0.0481812	2618
V2536	YDR425W	SNP	Missense	acetic acid tolerance	IV	11	0.219992	1
V2669	YDR505C	SNP	Intergenic	acetic acid tolerance	IV	8	0.281875	1
V2932	YEL031W	SNP	Synonymous	acetic acid tolerance	V	40	0.0998168	1
V3195	YER110C	SNP	Intergenic	acetic acid tolerance	V	39	0.102386	9484
V3211	YER120W	SNP	Synonymous	acetic acid tolerance	V	35	0.116441	1
V3942	YGL219C	SNP	Missense	acetic acid tolerance	VII	44	0.0818206	1
V3946	YGL215W	SNP	Intergenic	acetic acid tolerance	VII	19	0.180571	1
V4282	YGL016W	SNP	Missense	acetic acid tolerance	VII	24	0.162098	1
V4286	YGL014W	SNP	Missense	acetic acid tolerance	VII	13	0.205314	1
V5587	YIL123W	SNP	Intergenic	acetic acid tolerance	IX	6	0.314278	1
V7329	YKR072C	SNP	Intergenic	acetic acid tolerance	XI	22	0.16888	4528
V7335	YKR075C	SNP	Intergenic	acetic acid tolerance	XI	46	0.0697505	321
V7425	YLL064C	SNP	Intergenic	acetic acid tolerance	Excluded	20	0.178886	1
V7433	YLL061W	SNP	Intergenic	acetic acid tolerance	XII	52	0.0187643	6574
V7815	YLR133W	SNP	Synonymous	acetic acid tolerance	XII	53	0.0045322	1
V7819	YLR135W	SNP	Missense	acetic acid tolerance	XII	42	0.0961142	1
V7833	YLR140W	InDel	Frameshift	acetic acid tolerance	XII	45	0.0758608	1
V7888	YLR172C	SNP	Synonymous	acetic acid tolerance	XII	36	0.115125	10268
V8080	YLR283W	SNP	Missense	acetic acid tolerance	XII	48	0.0640822	2321
V8167	YLR342W	SNP	Missense	acetic acid tolerance	XII	37	0.112968	6590
V8372	YLR442C	SNP	Synonymous	acetic acid tolerance	XII	32	0.128015	5804
V8458	YML106W	SNP	Missense	acetic acid tolerance	Not present	1	0.905097	1
V8792	YMR109W	SNP	Missense	acetic acid tolerance	XIII	55	0.000547514	2929
V8800	YMR113W	SNP	Synonymous	acetic acid tolerance	XIII	34	0.119833	9896
V8943	YMR177W	SNP	Intergenic	acetic acid tolerance	XIII	14	0.203441	16620
V9149	YMR279C	SNP	Missense	acetic acid tolerance	XIII	25	0.159859	1
V9186	YMR301C	SNP	Missense	acetic acid tolerance	XIII	12	0.209428	1
V9466	YNL177C	SNP	Missense	acetic acid tolerance	XIV	30	0.135452	8599
V9559	YNL106C	SNP	Missense	acetic acid tolerance	XIV	28	0.155537	6649
V9700	YNL028W	SNP	Intergenic	acetic acid tolerance	XIV	21	0.173488	1
V9794	YNR008W	SNP	Intergenic	acetic acid tolerance	XIV	47	0.0648403	14330
V10049	YOL155C	SNP	Intergenic	acetic acid tolerance	XV	3	0.662011	1
V10059	YOL152W	SNP	Missense	acetic acid tolerance	XV	43	0.0862228	1
V10187	YOL082W	SNP	Intergenic	acetic acid tolerance	XV	7	0.282999	19224
V10478	YOR082C	SNP	Missense	acetic acid tolerance	XV	51	0.0328641	7782
V10928	YOR341W	SNP	Missense	acetic acid tolerance	XV	15	0.18954	5325
V10984	YOR354C	SNP	Intergenic	acetic acid tolerance	XV	2	0.687828	1
V11209	YPL241C	SNP	Synonymous	acetic acid tolerance	XVI	18	0.18403	1
V11794	YPR069C	SNP	Missense	acetic acid tolerance	XVI	29	0.136046	1
V11987	YPR194C	SNP	Missense	acetic acid tolerance	XVI	31	0.12944	1
V69	YAL031C	SNP	Synonymous	ethanol tolerance	I	22	0.1548	2610
V217	YBL101C	InDel	Frameshift	ethanol tolerance	II	10	0.257474	8926
V331	YBL034C	SNP	Intergenic	ethanol tolerance	II	21	0.162067	1
V809	YBR268W	SNP	Missense	ethanol tolerance	II	33	0.100156	5386
V831	YBR281C	SNP	Intergenic	ethanol tolerance	II	26	0.143905	7706
V1045	YCR018C	SNP	Intergenic	ethanol tolerance	III	35	0.084209	18319
V1092	YCR038C	SNP	Missense	ethanol tolerance	III	3	0.354554	268
V1258	YDL242W	SNP	Intergenic	ethanol tolerance	IV	7	0.301561	6758
V1293	YDL221W	SNP	Missense	ethanol tolerance	IV	34	0.0965961	553
V1529	YDL107W	SNP	Intergenic	ethanol tolerance	IV	45	0.0315293	3944
V1622	YDL079C	SNP	Missense	ethanol tolerance	IV	25	0.148108	2962
V1866	YDR057W	SNP	Intergenic	ethanol tolerance	IV	36	0.0814593	11312
V1891	YDR068W	SNP	Missense	ethanol tolerance	IV	47	0.000568941	13285
V2004	YDR119W	SNP	Intergenic	ethanol tolerance	IV	2	0.371315	1
V2231	YDR228C	SNP	Intergenic	ethanol tolerance	IV	39	0.0613124	1
V2445	YDR356W	SNP	Missense	ethanol tolerance	IV	13	0.205333	8586
V3175	YER093C	SNP	Missense	ethanol tolerance	V	42	0.0553259	9615
V3757	YFR016C	SNP	Missense	ethanol tolerance	Not present	24	0.149703	1
V4064	YGL142C	SNP	Missense	ethanol tolerance	VII	8	0.296466	10213
V5217	YHR135C	SNP	Missense	ethanol tolerance	VIII	37	0.0769732	1894
V5482	YIL149C	SNP	Intergenic	ethanol tolerance	IX	27	0.138596	10244
V5918	YIR020C	SNP	Intergenic	ethanol tolerance	IX	1	0.938309	1185
V6124	YJL099W	SNP	Synonymous	ethanol tolerance	X	30	0.129443	1533
V6453	YJR114W	SNP	Intergenic	ethanol tolerance	Excluded	19	0.17303	1
V6804	YKL207W	SNP	Synonymous	ethanol tolerance	XI	44	0.03362	1
V6849	YKL194C	SNP	Intergenic	ethanol tolerance	XI	31	0.107857	1
V6862	YKL191W	SNP	Missense	ethanol tolerance	XI	32	0.10566	1
V7536	YLL010C	SNP	Intergenic	ethanol tolerance	XII	5	0.317129	1
V7592	YLR019W	SNP	Missense	ethanol tolerance	XII	40	0.0586685	18975
V7615	YLR030W	SNP	Missense	ethanol tolerance	XII	23	0.150549	9878
V7665	YLR053C	SNP	Intergenic	ethanol tolerance	XII	14	0.194819	1
V7985	YLR219W	SNP	Missense	ethanol tolerance	XII	4	0.319759	13608
V8458	YML106W	SNP	Missense	ethanol tolerance	Not present	6	0.316426	1
V8476	YML100W	SNP	Synonymous	ethanol tolerance	XIII	15	0.190755	1
V8667	YMR030W	SNP	Missense	ethanol tolerance	XIII	17	0.188482	4294
V9160	NA	SNP	Intergenic	ethanol tolerance	XIII	28	0.133869	10007
V9459	YNL189W	SNP	Synonymous	ethanol tolerance	XIV	43	0.0337438	1
V9463	YNL179C	SNP	Intergenic	ethanol tolerance	Excluded	20	0.169338	9546
V9792	YNR008W	SNP	Synonymous	ethanol tolerance	XIV	18	0.175485	1
V10450	YOR071C	SNP	Intergenic	ethanol tolerance	XV	12	0.231175	8340
V10551	YOR142W	SNP	Missense	ethanol tolerance	XV	11	0.25685	14002
V11203	YPL245W	SNP	Synonymous	ethanol tolerance	XVI	38	0.073416	964
V11216	YPL231W	SNP	Missense	ethanol tolerance	XVI	41	0.0579467	1
V11321	NA	SNP	Intergenic	ethanol tolerance	XVI	16	0.190025	9832
V11684	YPR008W	SNP	Intergenic	ethanol tolerance	XVI	9	0.261162	9697
V11979	YPR191W	SNP	Synonymous	ethanol tolerance	XVI	29	0.133799	1
V11983	YPR194C	SNP	Missense	ethanol tolerance	XVI	46	0.006771	3615
V47	YAL041W	SNP	Intergenic	maltose growth	I	18	0.141562	1518
V647	YBR144C	SNP	Intergenic	maltose growth	II	14	0.168144	5205
V834	YBR284W	SNP	Synonymous	maltose growth	II	38	0.0545484	1
V1005	YCL017C	SNP	Intergenic	maltose growth	III	8	0.228153	1
V1031	YCR011C	SNP	Missense	maltose growth	III	32	0.0885116	1
V1230	YCR102C	SNP	Missense	maltose growth	III	15	0.167098	1
V1259	YDL241W	SNP	Intergenic	maltose growth	IV	46	0.0205675	271
V1875	YDR062W	SNP	Intergenic	maltose growth	IV	42	0.0388105	1443
V1891	YDR068W	SNP	Missense	maltose growth	IV	23	0.113145	1
V2326	YDR277C	SNP	Intergenic	maltose growth	IV	25	0.109195	1
V2732	YDR537C	SNP	Missense	maltose growth	IV	44	0.0336189	1
V3985	YGL194C	SNP	Missense	maltose growth	VII	49	0.00455392	18344
V4358	YGR048W	SNP	Intergenic	maltose growth	VII	16	0.156162	9693
V4835	YGR286C	SNP	Intergenic	maltose growth	VII	1	1.35087	1
V4854	YHL037C	SNP	Missense	maltose growth	VIII	45	0.0212897	243
V4855	YHL037C	InDel	Frameshift	maltose growth	VIII	40	0.0414539	1
V4954	YHR004C	SNP	Missense	maltose growth	VIII	43	0.0386749	354
V5035	YHR030C	InDel	Frameshift	maltose growth	VIII	41	0.039979	3595
V5172	YHR108W	SNP	Missense	maltose growth	VIII	11	0.18744	5096
V5299	YHR168W	SNP	Intergenic	maltose growth	VIII	10	0.196373	1
V5303	YHR169W	SNP	Missense	maltose growth	VIII	27	0.102673	1
V5887	YIR007W	SNP	Synonymous	maltose growth	IX	19	0.127703	400
V5981	NA	SNP	Intergenic	maltose growth	IX	2	1.32732	1
V6289	YJL005W	SNP	Missense	maltose growth	X	36	0.0623456	1
V7059	YKL094W	SNP	Intergenic	maltose growth	XI	30	0.0996116	15205
V7290	YKR047W	InDel	Frameshift	maltose growth	Excluded	6	0.29817	1
V7404	YKR101W	SNP	Intergenic	maltose growth	XI	3	0.460949	3639
V7458	YLL043W	SNP	Synonymous	maltose growth	XII	21	0.118553	1
V7460	YLL041C	SNP	Synonymous	maltose growth	XII	12	0.18662	2739
V7471	YLL034C	SNP	Synonymous	maltose growth	XII	20	0.121089	5913
V7883	YLR166C	SNP	Intergenic	maltose growth	XII	24	0.111853	1
V7984	YLR215C	SNP	Intergenic	maltose growth	XII	47	0.0144967	12692
V8450	YML113W	SNP	Missense	maltose growth	XIII	39	0.0417899	1
V8451	YML112W	SNP	Missense	maltose growth	XIII	37	0.0563452	1
V8818	YMR122C	SNP	Intergenic	maltose growth	XIII	26	0.103018	1412
V8853	YMR134W	SNP	Missense	maltose growth	XIII	48	0.00472097	3569
V9235	YMR313C	SNP	Missense	maltose growth	XIII	35	0.0647694	18743
V10194	YOL081W	SNP	Missense	maltose growth	XV	5	0.36919	1
V10563	YOR151C	SNP	Synonymous	maltose growth	XV	9	0.205535	12499
V10745	YOR227W	SNP	Missense	maltose growth	XV	34	0.0701656	130
V11241	YPL224C	SNP	Synonymous	maltose growth	XVI	33	0.0793058	11037
V11326	YPL194W	SNP	Missense	maltose growth	XVI	13	0.185689	17894
V11588	YPL049C	SNP	Missense	maltose growth	XVI	22	0.11382	1
V11589	YPL049C	SNP	Missense	maltose growth	XVI	28	0.101359	1
V11684	YPR008W	SNP	Intergenic	maltose growth	XVI	31	0.0903949	1
V11690	YPR010C	SNP	Synonymous	maltose growth	XVI	17	0.152356	1
V11831	YPR101W	SNP	Intergenic	maltose growth	XVI	29	0.0999337	8208
V11998	YPR196W	SNP	Missense	maltose growth	XVI	7	0.277916	2142
V12023	Q0032	SNP	Intergenic	maltose growth	Excluded	4	0.399482	1
V87	YAL021C	InDel	Frameshift	halotolerance	Excluded	17	0.17246	86
V106	YAL001C	SNP	Synonymous	halotolerance	I	31	0.0815086	886
V648	YBR148W	SNP	Synonymous	halotolerance	II	42	0.0378927	5651
V735	YBR211C	SNP	Missense	halotolerance	II	30	0.0823552	4782
V1060	YCR022C	SNP	Intergenic	halotolerance	III	27	0.085501	1
V1107	YCR046C	SNP	Intergenic	halotolerance	III	21	0.123258	286
V1360	YDL192W	SNP	Intergenic	halotolerance	IV	16	0.178728	1892
V1362	YDL190C	SNP	Intergenic	halotolerance	IV	19	0.13113	427
V1628	YDL070W	InDel	Frameshift	halotolerance	IV	11	0.220338	3026
V1832	YDR040C	SNP	Intergenic	halotolerance	IV	2	0.691807	483
V1919	YDR080W	SNP	Missense	halotolerance	IV	46	0.0139608	17029
V1931	NA	SNP	Intergenic	halotolerance	IV	18	0.160086	5215
V2252	YDR235W	SNP	Synonymous	halotolerance	IV	43	0.0349847	1
V2373	YDR316W-B	SNP	Intergenic	halotolerance	IV	9	0.262388	16635
V2404	YDR339C	SNP	Intergenic	halotolerance	IV	10	0.220977	1564
V2602	YDR475C	SNP	Missense	halotolerance	IV	35	0.0735895	3520
V2755	YDR541C	SNP	Intergenic	halotolerance	IV	41	0.0502669	9809
V3786	YFR029W	SNP	Missense	halotolerance	VI	26	0.0978505	1
V3865	YGL259W	SNP	Missense	halotolerance	VII	39	0.0536147	1
V3956	YGL206C	SNP	Synonymous	halotolerance	VII	40	0.052461	10325
V3993	YGL192W	SNP	Synonymous	halotolerance	VII	25	0.116425	1862
V4193	YGL055W	SNP	Missense	halotolerance	VII	13	0.201377	1451
V5189	YHR117W	SNP	Synonymous	halotolerance	VIII	20	0.130595	1
V6521	YJR140C	SNP	Synonymous	halotolerance	X	14	0.194008	5091
V6787	YKL215C	SNP	Intergenic	halotolerance	XI	47	0.0126562	7548
V7151	YKL032C	SNP	Missense	halotolerance	XI	3	0.382305	54
V7211	YKR002W	SNP	Intergenic	halotolerance	XI	7	0.288424	9004
V7678	YLR059C	SNP	Missense	halotolerance	XII	23	0.119569	455
V7695	YLR071C	SNP	Synonymous	halotolerance	XII	37	0.0663293	1
V7867	NA	SNP	Intergenic	halotolerance	XII	44	0.0299318	11476
V7931	YLR196W	SNP	Missense	halotolerance	XII	48	0.00637468	5754
V7978	YLR214W	SNP	Missense	halotolerance	XII	4	0.37316	1
V8213	YLR375W	SNP	Synonymous	halotolerance	XII	5	0.328443	68
V8279	YLR405W	SNP	Intergenic	halotolerance	XII	15	0.179261	1
V8363	YLR438C-A	SNP	Intergenic	halotolerance	Not present	24	0.118636	1
V8383	YLR450W	SNP	Missense	halotolerance	XII	28	0.0830865	1
V8458	YML106W	SNP	Missense	halotolerance	Not present	1	1.19518	1
V9035	YMR217W	SNP	Synonymous	halotolerance	XIII	8	0.265381	17448
V9167	YMR288W	SNP	Intergenic	halotolerance	XIII	36	0.0717159	1
V9281	YNL322C	SNP	Missense	halotolerance	XIV	32	0.0810507	4715
V9618	YNL066W	SNP	Missense	halotolerance	XIV	33	0.0753732	7055
V10195	YOL081W	SNP	Missense	halotolerance	XV	6	0.294442	1
V10826	YOR272W	SNP	Synonymous	halotolerance	XV	29	0.0830856	1
V10859	YOR298W	SNP	Synonymous	halotolerance	XV	22	0.119903	18416
V10979	YOR354C	SNP	Synonymous	halotolerance	XV	45	0.0283408	11578
V11186	YPL250C	SNP	Intergenic	halotolerance	XVI	38	0.0569796	816
V11201	YPL247C	SNP	Missense	halotolerance	XVI	34	0.0746256	291
V11362	YPL177C	SNP	Synonymous	halotolerance	XVI	12	0.207557	1
V171	YAR042W	SNP	Synonymous	osmotolerance	I	27	0.115635	1
V179	YAR050W	SNP	Synonymous	osmotolerance	I	4	0.341047	1
V204	YBL106C	SNP	Missense	osmotolerance	II	49	0.0312744	1238
V211	YBL104C	SNP	Intergenic	osmotolerance	II	53	0.00505895	1
V275	YBL063W	SNP	Missense	osmotolerance	II	46	0.0526052	18559
V373	YBL017C	SNP	Intergenic	osmotolerance	II	48	0.0355429	894
V462	YBR042C	SNP	Missense	osmotolerance	II	45	0.0532943	6301
V1143	YCR073W-A	SNP	Intergenic	osmotolerance	III	3	0.393457	1
V1652	YDL047W	SNP	Intergenic	osmotolerance	IV	47	0.0476033	1
V1796	YDR036C	SNP	Synonymous	osmotolerance	IV	39	0.0726736	1
V1935	YDR089W	SNP	Intergenic	osmotolerance	IV	18	0.171514	3437
V2403	YDR338C	SNP	Missense	osmotolerance	IV	42	0.0597171	1
V2419	YDR342C	SNP	Intergenic	osmotolerance	IV	7	0.251553	1
V2565	YDR446W	SNP	Synonymous	osmotolerance	IV	32	0.10304	6793
V3163	YER079W	SNP	Intergenic	osmotolerance	V	25	0.143239	1
V3165	YER080W	SNP	Synonymous	osmotolerance	V	51	0.020424	1
V3625	YFL049W	InDel	Frameshift	osmotolerance	VI	50	0.0289901	17961
V3670	YFL033C	SNP	Missense	osmotolerance	VI	5	0.321561	6174
V4485	YGR098C	SNP	Missense	osmotolerance	VII	26	0.116184	8534
V4762	YGR248W	SNP	Intergenic	osmotolerance	VII	52	0.0138865	16595
V4974	YHR007C	SNP	Intergenic	osmotolerance	VIII	24	0.150816	11318
V5004	YHR025W	SNP	Synonymous	osmotolerance	VIII	54	0.00100068	1
V5019	YHR028C	SNP	Synonymous	osmotolerance	VIII	36	0.0848134	3378
V5379	YHR208W	SNP	Intergenic	osmotolerance	VIII	40	0.0684523	1
V5583	YIL124W	SNP	Missense	osmotolerance	IX	41	0.0611882	10931
V5605	YIL119C	SNP	Intergenic	osmotolerance	IX	29	0.110112	6075
V5778	YIL049W	SNP	Intergenic	osmotolerance	IX	15	0.191444	12474
V5878	YIR006C	SNP	Synonymous	osmotolerance	IX	10	0.22522	1
V5880	YIR006C	SNP	Missense	osmotolerance	IX	19	0.1673	1
V5918	YIR020C	SNP	Intergenic	osmotolerance	IX	14	0.192952	7797
V6027	YJL174W	SNP	Intergenic	osmotolerance	X	35	0.0943195	578
V6039	YJL162C	SNP	Synonymous	osmotolerance	X	44	0.0536012	1
V6045	YJL158C	SNP	Intergenic	osmotolerance	X	43	0.0581094	1
V6123	YJL100W	SNP	Missense	osmotolerance	X	31	0.106185	1533
V6299	YJL001W	SNP	Intergenic	osmotolerance	X	55		1
V6342	YJR042W	SNP	Missense	osmotolerance	X	9	0.230822	3677
V7015	YKL118W	InDel	Frameshift	osmotolerance	XI	13	0.197361	6775
V7020	YKL115C	InDel	Frameshift	osmotolerance	XI	28	0.113879	1
V7156	YKL029C	SNP	Synonymous	osmotolerance	XI	33	0.0991102	9102
V7252	YKR024C	SNP	Intergenic	osmotolerance	XI	23	0.151367	16564
V7340	YKR076W	SNP	Missense	osmotolerance	XI	17	0.175189	1
V7560	YLL007C	SNP	Missense	osmotolerance	XII	8	0.232495	8145
V8455	YML110C	SNP	Synonymous	osmotolerance	XIII	6	0.274557	1
V8658	YMR017W	SNP	Intergenic	osmotolerance	XIII	11	0.214398	9156
V9113	YMR247W-A	SNP	Intergenic	osmotolerance	XIII	21	0.15623	12052
V10191	YOL081W	SNP	Missense	osmotolerance	XV	2	0.608454	1
V10528	YOR127W	SNP	Missense	osmotolerance	XV	20	0.165796	9587
V10635	YOR180C	SNP	Missense	osmotolerance	XV	12	0.201723	1
V10904	YOR327C	SNP	Intergenic	osmotolerance	XV	38	0.0745117	1
V10913	YOR330C	SNP	Synonymous	osmotolerance	XV	16	0.178621	1
V11340	YPL185W	SNP	Intergenic	osmotolerance	XVI	22	0.153042	6906
V11349	YPL183C	SNP	Intergenic	osmotolerance	XVI	37	0.0775262	9791
V11526	YPL101W	SNP	Synonymous	osmotolerance	XVI	30	0.107121	1152
V11586	YPL053C	SNP	Missense	osmotolerance	XVI	34	0.0980159	14535
V12023	Q0032	SNP	Intergenic	osmotolerance	Excluded	1	0.652471	1

## Sheet: Figure 2B
Condition_new	Class	Study
4NQO	Intergenic	She
4NQO	Missense	She
4NQO	Missense	She
4NQO	Missense	She
4NQO	Missense	She
4NQO	Missense	She
4NQO	Missense	She
4NQO	Missense	She
5Fcytosine	Synonymous	She
5Fcytosine	Intergenic	She
5Fcytosine	Intergenic	She
5Fcytosine	Missense	She
5Fcytosine	Missense	She
5Fcytosine	Intergenic	She
5Fcytosine	Intergenic	She
5Fcytosine	Intergenic	She
5Fcytosine	Missense	She
5Fcytosine	Intergenic	She
5Fcytosine	Missense	She
5Fcytosine	Intergenic	She
5Fcytosine	Intergenic	She
5Fcytosine	Intergenic	She
5Fcytosine	Intergenic	She
5Fcytosine	Synonymous	She
5Fcytosine	Missense	She
5Fcytosine	Missense	She
5Fcytosine	Intergenic	She
5Fcytosine	Synonymous	She
5Fcytosine	Missense	She
5Fcytosine	Missense	She
5Fcytosine	Intergenic	She
5Fcytosine	Other	She
5Fcytosine	Missense	She
5Fcytosine	Missense	She
5Fcytosine	Missense	She
5Fcytosine	Missense	She
5Fcytosine	Intergenic	She
5Fcytosine	Synonymous	She
5Fcytosine	Missense	She
5Fcytosine	Synonymous	She
5Fcytosine	Missense	She
5FU	Synonymous	She
5FU	Intergenic	She
5FU	Intergenic	She
5FU	Missense	She
5FU	Intergenic	She
5FU	Intergenic	She
5FU	Intergenic	She
5FU	Frameshift	She
5FU	Intergenic	She
Amphotericin	Intergenic	She
Amphotericin	Intergenic	She
Amphotericin	Intergenic	She
Amphotericin	Synonymous	She
Amphotericin	Missense	She
Amphotericin	Synonymous	She
Amphotericin	Synonymous	She
Amphotericin	Missense	She
Amphotericin	Missense	She
Anisomycin	Synonymous	She
Anisomycin	Missense	She
Clotrimazole	Synonymous	She
Clotrimazole	Intergenic	She
Clotrimazole	Missense	She
Clotrimazole	Intergenic	She
Cobalt	Missense	She
Cobalt	Intergenic	She
Cobalt	Intergenic	She
Cobalt	Synonymous	She
Cobalt	Missense	She
Cobalt	Intergenic	She
Cobalt	Intergenic	She
Cobalt	Missense	She
Cobalt	Synonymous	She
Cobalt	Intergenic	She
Cobalt	Synonymous	She
CongoRed	Intergenic	She
CongoRed	Intergenic	She
CongoRed	Synonymous	She
CongoRed	Missense	She
CongoRed	Synonymous	She
CongoRed	Missense	She
CongoRed	Intergenic	She
CongoRed	Other	She
CongoRed	Missense	She
CongoRed	Intergenic	She
CongoRed	Intergenic	She
CongoRed	Intergenic	She
CongoRed	Intergenic	She
CongoRed	Frameshift	She
CongoRed	Synonymous	She
CongoRed	Missense	She
CongoRed	Intergenic	She
CongoRed	Missense	She
CongoRed	Intergenic	She
CongoRed	Intergenic	She
CongoRed	Missense	She
CongoRed	Intergenic	She
CuSO4	Intergenic	She
CuSO4	Missense	She
CuSO4	Missense	She
CuSO4	Synonymous	She
CuSO4	Intergenic	She
CuSO4	Intergenic	She
CuSO4	Intergenic	She
CuSO4	Intergenic	She
CuSO4	Intergenic	She
Doxorubicin	Intergenic	She
Doxorubicin	Synonymous	She
Doxorubicin	Missense	She
Doxorubicin	Intergenic	She
Doxorubicin	Intergenic	She
Doxorubicin	Intergenic	She
Doxorubicin	Intergenic	She
Doxorubicin	Synonymous	She
Doxorubicin	Missense	She
Doxorubicin	Intergenic	She
Doxorubicin	Intergenic	She
Doxorubicin	Intergenic	She
Doxorubicin	Intergenic	She
Doxorubicin	Intergenic	She
Doxorubicin	Missense	She
Doxorubicin	Missense	She
Doxorubicin	Intergenic	She
Doxorubicin	Intergenic	She
Doxorubicin	Synonymous	She
Doxorubicin	Intergenic	She
Doxorubicin	Missense	She
Ferulic	Intergenic	She
Ferulic	Missense	She
Ferulic	Synonymous	She
Ferulic	Synonymous	She
Ferulic	Intergenic	She
Ferulic	Intergenic	She
Ferulic	Missense	She
Ferulic	Synonymous	She
Ferulic	Missense	She
Ferulic	Missense	She
Ferulic	Intergenic	She
Fluconazole	Intergenic	She
Fluconazole	Intergenic	She
Fluconazole	Frameshift	She
Fluconazole	Missense	She
Fluconazole	Intergenic	She
GdHCl	Missense	She
GdHCl	Intergenic	She
GdHCl	Missense	She
GdHCl	Intergenic	She
GdHCl	Synonymous	She
GdHCl	Intergenic	She
GdHCl	Missense	She
GdHCl	Intergenic	She
GdHCl	Intergenic	She
GdHCl	Missense	She
GdHCl	Intergenic	She
GdHCl	Synonymous	She
GdHCl	Synonymous	She
GdHCl	Missense	She
GdHCl	Frameshift	She
GdHCl	Missense	She
GdHCl	Synonymous	She
GdHCl	Missense	She
GdHCl	Synonymous	She
Itraconazole	Missense	She
Itraconazole	Missense	She
Itraconazole	Intergenic	She
Itraconazole	Missense	She
Ketoconazole	Missense	She
Ketoconazole	Missense	She
Ketoconazole	Intergenic	She
Ketoconazole	Missense	She
Ketoconazole	Missense	She
Ketoconazole	Intergenic	She
Ketoconazole	Synonymous	She
Ketoconazole	Intergenic	She
Ketoconazole	Synonymous	She
Ketoconazole	Intergenic	She
Ketoconazole	Synonymous	She
Ketoconazole	Frameshift	She
Manganese	Missense	She
Manganese	Missense	She
Manganese	Missense	She
Manganese	Synonymous	She
Manganese	Intergenic	She
Manganese	Intergenic	She
Manganese	Intergenic	She
Manganese	Missense	She
Manganese	Missense	She
Manganese	Missense	She
Manganese	Synonymous	She
Manganese	Intergenic	She
Manganese	Missense	She
Manganese	Frameshift	She
Manganese	Synonymous	She
Manganese	Synonymous	She
Manganese	Missense	She
Manganese	Missense	She
Manganese	Intergenic	She
Manganese	Intergenic	She
Methotrexate	Missense	She
Methotrexate	Intergenic	She
Methotrexate	Missense	She
Methotrexate	Intergenic	She
Methotrexate	Missense	She
MMS	Missense	She
Progesterone	Intergenic	She
Progesterone	Intergenic	She
Prothioconazole	Missense	She
Prothioconazole	Intergenic	She
Prothioconazole	Intergenic	She
Prothioconazole	Synonymous	She
Prothioconazole	Intergenic	She
Prothioconazole	Intergenic	She
Prothioconazole	Intergenic	She
Prothioconazole	Missense	She
Prothioconazole	Missense	She
Prothioconazole	Intergenic	She
Prothioconazole	Intergenic	She
Prothioconazole	Intergenic	She
Prothioconazole	Intergenic	She
Rapamycin	Intergenic	She
Rapamycin	Missense	She
Rapamycin	Intergenic	She
Rapamycin	Missense	She
Rapamycin	Missense	She
Rapamycin	Intergenic	She
Rapamycin	Intergenic	She
Rapamycin	Missense	She
Rapamycin	Intergenic	She
Rapamycin	Missense	She
Rapamycin	Intergenic	She
Rapamycin	Intergenic	She
Rapamycin	Intergenic	She
Rapamycin	Intergenic	She
Rapamycin	Synonymous	She
Rapamycin	Missense	She
Rapamycin	Synonymous	She
Rapamycin	Missense	She
Selenomethionine	Missense	She
Selenomethionine	Missense	She
Selenomethionine	Intergenic	She
Tebuconazole	Missense	She
Tebuconazole	Missense	She
Tebuconazole	Intergenic	She
Tebuconazole	Missense	She
Tebuconazole	Intergenic	She
Tebuconazole	Synonymous	She
Tebuconazole	Synonymous	She
Tebuconazole	Missense	She
Tebuconazole	Intergenic	She
Tebuconazole	Missense	She
Tebuconazole	Intergenic	She
Tebuconazole	Missense	She
Tebuconazole	Intergenic	She
Tebuconazole	Missense	She
Tebuconazole	Missense	She
Tebuconazole	Missense	She
Tebuconazole	Missense	She
Tebuconazole	Intergenic	She
Tebuconazole	Synonymous	She
Tebuconazole	Missense	She
Tebuconazole	Synonymous	She
Tebuconazole	Intergenic	She
Tebuconazole	Intergenic	She
Tebuconazole	Synonymous	She
Tebuconazole	Intergenic	She
Tebuconazole	Missense	She
Tebuconazole	Intergenic	She
Tebuconazole	Intergenic	She
Tebuconazole	Intergenic	She
Tebuconazole	Intergenic	She
Tebuconazole	Synonymous	She
Tebuconazole	Missense	She
Tebuconazole	Missense	She
Tebuconazole	Intergenic	She
Tebuconazole	Intergenic	She
Tebuconazole	Frameshift	She
Tebuconazole	Missense	She
Tebuconazole	Intergenic	She
Tebuconazole	Intergenic	She
Tebuconazole	Intergenic	She
Trifluoperazine	Synonymous	She
Trifluoperazine	Frameshift	She
Trifluoperazine	Other	She
Trifluoperazine	Missense	She
Trifluoperazine	Synonymous	She
Trifluoperazine	Missense	She
Trifluoperazine	Missense	She
Trifluoperazine	Missense	She
Trifluoperazine	Intergenic	She
Trifluoperazine	Missense	She
Trifluoperazine	Intergenic	She
Trifluoperazine	Synonymous	She
Trifluoperazine	Synonymous	She
Trifluoperazine	Intergenic	She
Trifluoperazine	Missense	She
Trifluoperazine	Intergenic	She
Trifluoperazine	Intergenic	She
Trifluoperazine	Intergenic	She
Trifluoperazine	Missense	She
Trifluoperazine	Intergenic	She
Voriconazole	Intergenic	She
Voriconazole	Synonymous	She
Voriconazole	Intergenic	She
Voriconazole	Synonymous	She
Voriconazole	Intergenic	She
Voriconazole	Intergenic	She
Voriconazole	Frameshift	She
Voriconazole	Synonymous	She
Voriconazole	Synonymous	She
Voriconazole	Synonymous	She
Voriconazole	Synonymous	She
Voriconazole	Missense	She
Voriconazole	Intergenic	She
EtOH	Synonymous	Chris
EtOH	Synonymous	Chris
EtOH	Synonymous	Chris
EtOH	Synonymous	Chris
EtOH	Missense	Chris
Galactose	Intergenic	Chris
Galactose	Intergenic	Chris
Galactose	Intergenic	Chris
Galactose	Intergenic	Chris
Galactose	Missense	Chris
Galactose	Intergenic	Chris
Galactose	Intergenic	Chris
Galactose	Intergenic	Chris
Galactose	Intergenic	Chris
Galactose	Missense	Chris
Galactose	Synonymous	Chris
Galactose	Missense	Chris
Galactose	Intergenic	Chris
Galactose	Intergenic	Chris
Galactose	Intergenic	Chris
Galactose	Synonymous	Chris
Galactose	Intergenic	Chris
Glycerol	Intergenic	Chris
Glycerol	Missense	Chris
Glycerol	Synonymous	Chris
Glycerol	Intergenic	Chris
Glycerol	Intergenic	Chris
Glycerol	Synonymous	Chris
Glycerol	Intergenic	Chris
Glycerol	Synonymous	Chris
Glycerol	Intergenic	Chris
Glycerol	Missense	Chris
Glycerol	Intergenic	Chris
Glycerol	Intergenic	Chris
Glycerol	Missense	Chris
Glycerol	Intergenic	Chris
Glycerol	Intergenic	Chris
Glycerol	Intergenic	Chris
Glycerol	Intergenic	Chris
Glycerol	Intergenic	Chris
Glycerol	Missense	Chris
Glycerol	Intergenic	Chris
Glycerol	Synonymous	Chris
Glycerol	Intergenic	Chris
Glycerol	Intergenic	Chris
Glycerol	Intergenic	Chris
Glycerol	Missense	Chris
Glycerol	Missense	Chris
Glycerol	Intergenic	Chris
Glycerol	Synonymous	Chris
Glycerol	Missense	Chris
Glycerol	Intergenic	Chris
Glycerol	Synonymous	Chris
Glycerol	Intergenic	Chris
Glycerol	Missense	Chris
Glycerol	Missense	Chris
Glycerol	Intergenic	Chris
Glycerol	Intergenic	Chris
Lactic Acid	Intergenic	Chris
Lactic Acid	Intergenic	Chris
Lactic Acid	Intergenic	Chris
Lactic Acid	Missense	Chris
Lactic Acid	Intergenic	Chris
Lactic Acid	Missense	Chris
Lactic Acid	Intergenic	Chris
Lactic Acid	Intergenic	Chris
Lactic Acid	Missense	Chris
Lactic Acid	Missense	Chris
Lactic Acid	Missense	Chris
Lactic Acid	Missense	Chris
Lactic Acid	Intergenic	Chris
Lactic Acid	Intergenic	Chris
Lactic Acid	Intergenic	Chris
Lactic Acid	Frameshift	Chris
Lactic Acid	Missense	Chris
Lactic Acid	Missense	Chris
Raffinose	Frameshift	Chris
Raffinose	Intergenic	Chris
Raffinose	Missense	Chris
Raffinose	Missense	Chris
Raffinose	Intergenic	Chris
Raffinose	Intergenic	Chris
Raffinose	Synonymous	Chris
Raffinose	Missense	Chris
Raffinose	Missense	Chris
Raffinose	Intergenic	Chris
Raffinose	Missense	Chris
Raffinose	Missense	Chris
Raffinose	Missense	Chris
Raffinose	Intergenic	Chris
Raffinose	Frameshift	Chris
Raffinose	Intergenic	Chris
Raffinose	Synonymous	Chris
Raffinose	Intergenic	Chris
Raffinose	Intergenic	Chris
Raffinose	Intergenic	Chris
Raffinose	Intergenic	Chris
Raffinose	Intergenic	Chris
Raffinose	Intergenic	Chris
Raffinose	Missense	Chris
Raffinose	Intergenic	Chris
Raffinose	Intergenic	Chris
Raffinose	Synonymous	Chris
Raffinose	Missense	Chris
Raffinose	Synonymous	Chris
Raffinose	Intergenic	Chris
Raffinose	Missense	Chris
Raffinose	Synonymous	Chris
Raffinose	Synonymous	Chris
Raffinose	Synonymous	Chris
Raffinose	Intergenic	Chris
Raffinose	Intergenic	Chris
acetic acid tolerance	Missense	Ping
osmotolerance	Missense	Ping
ethyl hexanoate conc.	Synonymous	Ping
isoamyl alcohol conc.	Missense	Ping
glycerol conc.	Missense	Ping
glycerol conc.	Missense	Ping
acetic acid tolerance	Missense	Ping
maltose growth	Missense	Ping
osmotolerance	Synonymous	Ping
isobutanol conc.	Missense	Ping
phenethyl acetate conc.	Missense	Ping
acetic conc.	Missense	Ping
maltose growth	Synonymous	Ping
maltose growth	Missense	Ping
1-propanol conc.	Intergenic	Ping
ethyl octanoate conc.	Intergenic	Ping
acetic acid tolerance	Missense	Ping
maltose growth	Intergenic	Ping
osmotolerance	Missense	Ping
halotolerance	Synonymous	Ping
ethyl hexanoate conc.	Intergenic	Ping
isopentyl acetate conc.	Missense	Ping
acetic acid tolerance	Intergenic	Ping
halotolerance	Intergenic	Ping
osmotolerance	Synonymous	Ping
ethanol conc.	Synonymous	Ping
acetic acid tolerance	Synonymous	Ping
ethyl acetate conc.	Missense	Ping
ethyl hexanoate conc.	Intergenic	Ping
ethyl octanoate conc.	Missense	Ping
isoamyl alcohol conc.	Missense	Ping
acetic conc.	Missense	Ping
acetic conc.	Missense	Ping
acetic conc.	Synonymous	Ping
acetic conc.	Intergenic	Ping
halotolerance	Synonymous	Ping
phenethyl acetate conc.	Intergenic	Ping
glycerol conc.	Synonymous	Ping
phenethyl acetate conc.	Intergenic	Ping
phenethyl acetate conc.	Intergenic	Ping
halotolerance	Synonymous	Ping
acetic conc.	Synonymous	Ping
ethyl hexanoate conc.	Missense	Ping
acetic acid tolerance	Intergenic	Ping
osmotolerance	Intergenic	Ping
phenethyl acetate conc.	Synonymous	Ping
maltose growth	Missense	Ping
maltose growth	Intergenic	Ping
ethyl octanoate conc.	Intergenic	Ping
maltose growth	Missense	Ping
isoamyl alcohol conc.	Intergenic	Ping
phenethyl acetate conc.	Intergenic	Ping
ethyl hexanoate conc.	Intergenic	Ping
isoamyl alcohol conc.	Intergenic	Ping
SO3 tolerance	Intergenic	Ping
ethyl acetate conc.	Synonymous	Ping
isoamyl alcohol conc.	Intergenic	Ping
phenethyl acetate conc.	Intergenic	Ping
1-propanol conc.	Intergenic	Ping
halotolerance	Synonymous	Ping
ethanol tolerance	Intergenic	Ping
acetic conc.	Synonymous	Ping
acetic acid tolerance	Intergenic	Ping
acetic acid tolerance	Intergenic	Ping
ethanol tolerance	Missense	Ping
ethyl acetate conc.	Intergenic	Ping
1-propanol conc.	Synonymous	Ping
1-propanol conc.	Intergenic	Ping
acetic acid tolerance	Intergenic	Ping
ethanol conc.	Intergenic	Ping
ethyl hexanoate conc.	Missense	Ping
isoamyl alcohol conc.	Missense	Ping
isoamyl alcohol conc.	Intergenic	Ping
osmotolerance	Synonymous	Ping
osmotolerance	Intergenic	Ping
halotolerance	Missense	Ping
acetic acid tolerance	Missense	Ping
phenethyl acetate conc.	Intergenic	Ping
SO3 tolerance	Synonymous	Ping
phenethyl acetate conc.	Intergenic	Ping
ethyl acetate conc.	Frameshift	Ping
maltose growth	Synonymous	Ping
isopentyl acetate conc.	Intergenic	Ping
ethanol conc.	Intergenic	Ping
maltose growth	Missense	Ping
glycerol conc.	Synonymous	Ping
isoamyl alcohol conc.	Missense	Ping
1-propanol conc.	Intergenic	Ping
osmotolerance	Synonymous	Ping
ethyl acetate conc.	Intergenic	Ping
osmotolerance	Synonymous	Ping
ethyl hexanoate conc.	Intergenic	Ping
osmotolerance	Intergenic	Ping
acetic conc.	Missense	Ping
ethyl acetate conc.	Missense	Ping
isopentyl acetate conc.	Missense	Ping
1-propanol conc.	Synonymous	Ping
isoamyl alcohol conc.	Intergenic	Ping
acetic conc.	Intergenic	Ping
ethyl acetate conc.	Intergenic	Ping
SO3 tolerance	Missense	Ping
isobutanol conc.	Intergenic	Ping
1-propanol conc.	Intergenic	Ping
isopentyl acetate conc.	Intergenic	Ping
acetic acid tolerance	Intergenic	Ping
ethanol tolerance	Intergenic	Ping
acetic conc.	Frameshift	Ping
isobutanol conc.	Intergenic	Ping
acetic conc.	Intergenic	Ping
osmotolerance	Synonymous	Ping
1-propanol conc.	Intergenic	Ping
ethyl acetate conc.	Intergenic	Ping
maltose growth	Missense	Ping
ethyl hexanoate conc.	Intergenic	Ping
halotolerance	Missense	Ping
ethyl hexanoate conc.	Synonymous	Ping
phenethyl acetate conc.	Synonymous	Ping
glycerol conc.	Intergenic	Ping
SO2 conc.	Intergenic	Ping
isopentyl acetate conc.	Frameshift	Ping
1-propanol conc.	Intergenic	Ping
ethyl acetate conc.	Intergenic	Ping
acetic acid tolerance	Frameshift	Ping
glycerol conc.	Intergenic	Ping
isobutanol conc.	Missense	Ping
SO2 conc.	Synonymous	Ping
ethanol tolerance	Synonymous	Ping
1-propanol conc.	Synonymous	Ping
isoamyl alcohol conc.	Frameshift	Ping
maltose growth	Missense	Ping
ethyl acetate conc.	Synonymous	Ping
isobutanol conc.	Intergenic	Ping
acetic conc.	Missense	Ping
ethyl octanoate conc.	Synonymous	Ping
isoamyl alcohol conc.	Intergenic	Ping
acetic conc.	Intergenic	Ping
phenethyl acetate conc.	Intergenic	Ping
isobutanol conc.	Intergenic	Ping
ethanol tolerance	Intergenic	Ping
SO3 tolerance	Synonymous	Ping
ethyl acetate conc.	Intergenic	Ping
1-propanol conc.	Missense	Ping
maltose growth	Intergenic	Ping
acetic acid tolerance	Synonymous	Ping
ethyl acetate conc.	Missense	Ping
halotolerance	Synonymous	Ping
glycerol conc.	Synonymous	Ping
ethanol conc.	Intergenic	Ping
glycerol conc.	Intergenic	Ping
osmotolerance	Frameshift	Ping
phenethyl acetate conc.	Synonymous	Ping
ethanol tolerance	Intergenic	Ping
isoamyl alcohol conc.	Missense	Ping
osmotolerance	Intergenic	Ping
isoamyl alcohol conc.	Intergenic	Ping
glycerol conc.	Missense	Ping
ethanol conc.	Intergenic	Ping
maltose growth	Intergenic	Ping
ethanol conc.	Missense	Ping
acetic acid tolerance	Missense	Ping
osmotolerance	Intergenic	Ping
acetic acid tolerance	Missense	Ping
ethyl hexanoate conc.	Missense	Ping
1-propanol conc.	Synonymous	Ping
isoamyl alcohol conc.	Intergenic	Ping
isobutanol conc.	Intergenic	Ping
ethyl hexanoate conc.	Intergenic	Ping
ethyl hexanoate conc.	Missense	Ping
ethyl acetate conc.	Intergenic	Ping
ethyl hexanoate conc.	Intergenic	Ping
isopentyl acetate conc.	Missense	Ping
ethyl acetate conc.	Synonymous	Ping
isoamyl alcohol conc.	Synonymous	Ping
ethyl octanoate conc.	Synonymous	Ping
ethyl hexanoate conc.	Intergenic	Ping
osmotolerance	Intergenic	Ping
osmotolerance	Intergenic	Ping
1-propanol conc.	Intergenic	Ping
isopentyl acetate conc.	Intergenic	Ping
acetic acid tolerance	Intergenic	Ping
ethanol tolerance	Synonymous	Ping
ethanol tolerance	Synonymous	Ping
ethanol conc.	Synonymous	Ping
isoamyl alcohol conc.	Intergenic	Ping
acetic conc.	Intergenic	Ping
ethyl acetate conc.	Missense	Ping
1-propanol conc.	Frameshift	Ping
isobutanol conc.	Intergenic	Ping
SO3 tolerance	Intergenic	Ping
acetic acid tolerance	Synonymous	Ping
maltose growth	Intergenic	Ping
osmotolerance	Synonymous	Ping
halotolerance	Missense	Ping
ethyl acetate conc.	Missense	Ping
maltose growth	Missense	Ping
maltose growth	Frameshift	Ping
osmotolerance	Intergenic	Ping
isobutanol conc.	Synonymous	Ping
acetic acid tolerance	Missense	Ping
osmotolerance	Missense	Ping
osmotolerance	Intergenic	Ping
ethyl acetate conc.	Intergenic	Ping
isopentyl acetate conc.	Missense	Ping
osmotolerance	Synonymous	Ping
osmotolerance	Missense	Ping
acetic acid tolerance	Missense	Ping
acetic acid tolerance	Missense	Ping
ethyl acetate conc.	Synonymous	Ping
ethyl hexanoate conc.	Synonymous	Ping
acetic acid tolerance	Missense	Ping
ethanol tolerance	Intergenic	Ping
1-propanol conc.	Missense	Ping
ethyl hexanoate conc.	Synonymous	Ping
acetic acid tolerance	Missense	Ping
osmotolerance	Synonymous	Ping
halotolerance	Intergenic	Ping
isobutanol conc.	Intergenic	Ping
acetic conc.	Synonymous	Ping
acetic acid tolerance	Intergenic	Ping
ethanol conc.	Intergenic	Ping
maltose growth	Missense	Ping
maltose growth	Missense	Ping
isobutanol conc.	Synonymous	Ping
halotolerance	Missense	Ping
1-propanol conc.	Missense	Ping
ethyl octanoate conc.	Intergenic	Ping
acetic acid tolerance	Synonymous	Ping
ethanol tolerance	Missense	Ping
maltose growth	Intergenic	Ping
ethanol tolerance	Intergenic	Ping
1-propanol conc.	Missense	Ping
ethyl acetate conc.	Missense	Ping
halotolerance	Missense	Ping
ethyl octanoate conc.	Intergenic	Ping
halotolerance	Intergenic	Ping
SO3 tolerance	Synonymous	Ping
ethanol tolerance	Synonymous	Ping
ethyl hexanoate conc.	Synonymous	Ping
ethanol tolerance	Synonymous	Ping
1-propanol conc.	Missense	Ping
ethyl acetate conc.	Intergenic	Ping
ethyl acetate conc.	Frameshift	Ping
ethyl hexanoate conc.	Intergenic	Ping
ethyl hexanoate conc.	Intergenic	Ping
ethyl octanoate conc.	Missense	Ping
ethyl octanoate conc.	Intergenic	Ping
ethyl octanoate conc.	Missense	Ping
phenethyl acetate conc.	Missense	Ping
acetic conc.	Intergenic	Ping
ethanol tolerance	Missense	Ping
ethanol tolerance	Intergenic	Ping
maltose growth	Frameshift	Ping
maltose growth	Intergenic	Ping
halotolerance	Intergenic	Ping
Overall	Intergenic	ALL
Overall	Intergenic	ALL
Overall	Intergenic	ALL
Overall	Intergenic	ALL
Overall	Intergenic	ALL
Overall	Intergenic	ALL
Overall	Intergenic	ALL
Overall	Synonymous	ALL
Overall	Missense	ALL
Overall	Synonymous	ALL
Overall	Synonymous	ALL
Overall	Synonymous	ALL
Overall	Synonymous	ALL
Overall	Missense	ALL
Overall	Synonymous	ALL
Overall	Synonymous	ALL
Overall	Missense	ALL
Overall	Intergenic	ALL
Overall	Intergenic	ALL
Overall	Intergenic	ALL
Overall	Intergenic	ALL
Overall	Intergenic	ALL
Overall	Intergenic	ALL
Overall	Intergenic	ALL
Overall	Intergenic	ALL
Overall	Intergenic	ALL
Overall	Intergenic	ALL
Overall	Intergenic	ALL
Overall	Missense	ALL
Overall	Intergenic	ALL
Overall	Intergenic	ALL
Overall	Synonymous	ALL
Overall	Intergenic	ALL
Overall	Synonymous	ALL
Overall	Intergenic	ALL
Overall	Intergenic	ALL
Overall	Synonymous	ALL
Overall	Missense	ALL
Overall	Missense	ALL
Overall	Intergenic	ALL
Overall	Missense	ALL
Overall	Synonymous	ALL
Overall	Synonymous	ALL
Overall	Synonymous	ALL
Overall	Synonymous	ALL
Overall	Intergenic	ALL
Overall	Intergenic	ALL
Overall	Intergenic	ALL
Overall	Missense	ALL
Overall	Synonymous	ALL
Overall	Intergenic	ALL
Overall	Missense	ALL
Overall	Intergenic	ALL
Overall	Intergenic	ALL
Overall	Intergenic	ALL
Overall	Missense	ALL
Overall	Missense	ALL
Overall	Synonymous	ALL
Overall	Synonymous	ALL
Overall	Missense	ALL
Overall	Synonymous	ALL
Overall	Intergenic	ALL
Overall	Intergenic	ALL
Overall	Intergenic	ALL
Overall	Missense	ALL
Overall	Synonymous	ALL
Overall	Frameshift	ALL
Overall	Missense	ALL
Overall	Synonymous	ALL
Overall	Other	ALL
Overall	Other	ALL
Overall	Synonymous	ALL
Overall	Missense	ALL
Overall	Missense	ALL
Overall	Synonymous	ALL
Overall	Missense	ALL
Overall	Missense	ALL
Overall	Synonymous	ALL
Overall	Missense	ALL
Overall	Intergenic	ALL
Overall	Intergenic	ALL
Overall	Synonymous	ALL
Overall	Synonymous	ALL
Overall	Synonymous	ALL
Overall	Missense	ALL
Overall	Missense	ALL
Overall	Frameshift	ALL
Overall	Synonymous	ALL
Overall	Synonymous	ALL
Overall	Missense	ALL
Overall	Frameshift	ALL
Overall	Intergenic	ALL
Overall	Missense	ALL
Overall	Missense	ALL
Overall	Missense	ALL
Overall	Missense	ALL
Overall	Missense	ALL
Overall	Synonymous	ALL
Overall	Intergenic	ALL
Overall	Intergenic	ALL
Overall	Missense	ALL
Overall	Missense	ALL
Overall	Missense	ALL
Overall	Synonymous	ALL
Overall	Synonymous	ALL
Overall	Synonymous	ALL
Overall	Intergenic	ALL
Overall	Missense	ALL
Overall	Intergenic	ALL
Overall	Missense	ALL
Overall	Intergenic	ALL
Overall	Intergenic	ALL
Overall	Intergenic	ALL
Overall	Missense	ALL
Overall	Synonymous	ALL
Overall	Synonymous	ALL
Overall	Synonymous	ALL
Overall	Synonymous	ALL
Overall	Missense	ALL
Overall	Missense	ALL
Overall	Missense	ALL
Overall	Synonymous	ALL
Overall	Intergenic	ALL
Overall	Intergenic	ALL
Overall	Intergenic	ALL
Overall	Intergenic	ALL
Overall	Intergenic	ALL
Overall	Intergenic	ALL
Overall	Intergenic	ALL
Overall	Intergenic	ALL
Overall	Intergenic	ALL
Overall	Intergenic	ALL
Overall	Intergenic	ALL
Overall	Intergenic	ALL
Overall	Intergenic	ALL
Overall	Intergenic	ALL
Overall	Intergenic	ALL
Overall	Intergenic	ALL
Overall	Intergenic	ALL
Overall	Synonymous	ALL
Overall	Missense	ALL
Overall	Missense	ALL
Overall	Intergenic	ALL
Overall	Intergenic	ALL
Overall	Frameshift	ALL
Overall	Missense	ALL
Overall	Missense	ALL
Overall	Synonymous	ALL
Overall	Intergenic	ALL
Overall	Intergenic	ALL
Overall	Intergenic	ALL
Overall	Intergenic	ALL
Overall	Intergenic	ALL
Overall	Intergenic	ALL
Overall	Intergenic	ALL
Overall	Intergenic	ALL
Overall	Missense	ALL
Overall	Other	ALL
Overall	Intergenic	ALL
Overall	Intergenic	ALL
Overall	Intergenic	ALL
Overall	Intergenic	ALL
Overall	Intergenic	ALL
Overall	Intergenic	ALL
Overall	Synonymous	ALL
Overall	Missense	ALL
Overall	Intergenic	ALL
Overall	Intergenic	ALL
Overall	Intergenic	ALL
Overall	Intergenic	ALL
Overall	Synonymous	ALL
Overall	Frameshift	ALL
Overall	Missense	ALL
Overall	Missense	ALL
Overall	Intergenic	ALL
Overall	Intergenic	ALL
Overall	Intergenic	ALL
Overall	Frameshift	ALL
Overall	Synonymous	ALL
Overall	Intergenic	ALL
Overall	Intergenic	ALL
Overall	Intergenic	ALL
Overall	Missense	ALL
Overall	Missense	ALL
Overall	Missense	ALL
Overall	Missense	ALL
Overall	Missense	ALL
Overall	Frameshift	ALL
Overall	Missense	ALL
Overall	Frameshift	ALL
Overall	Frameshift	ALL
Overall	Missense	ALL
Overall	Missense	ALL
Overall	Intergenic	ALL
Overall	Intergenic	ALL
Overall	Intergenic	ALL
Overall	Intergenic	ALL
Overall	Intergenic	ALL
Overall	Synonymous	ALL
Overall	Missense	ALL
Overall	Missense	ALL
Overall	Synonymous	ALL
Overall	Missense	ALL
Overall	Missense	ALL
Overall	Synonymous	ALL
Overall	Synonymous	ALL
Overall	Intergenic	ALL
Overall	Synonymous	ALL
Overall	Synonymous	ALL
Overall	Missense	ALL
Overall	Intergenic	ALL
Overall	Synonymous	ALL
Overall	Synonymous	ALL
Overall	Synonymous	ALL
Overall	Missense	ALL
Overall	Synonymous	ALL
Overall	Frameshift	ALL
Overall	Intergenic	ALL
Overall	Intergenic	ALL
Overall	Intergenic	ALL
Overall	Missense	ALL
Overall	Missense	ALL
Overall	Other	ALL
Overall	Synonymous	ALL
Overall	Synonymous	ALL
Overall	Synonymous	ALL
Overall	Synonymous	ALL
Overall	Missense	ALL
Overall	Missense	ALL
Overall	Intergenic	ALL
Overall	Intergenic	ALL
Overall	Intergenic	ALL
Overall	Other	ALL
Overall	Other	ALL
Overall	Intergenic	ALL
Overall	Intergenic	ALL
Overall	Intergenic	ALL
Overall	Missense	ALL
Overall	Intergenic	ALL
Overall	Intergenic	ALL
Overall	Intergenic	ALL
Overall	Intergenic	ALL
Overall	Missense	ALL
Overall	Intergenic	ALL
Overall	Intergenic	ALL
Overall	Intergenic	ALL
Overall	Missense	ALL
Overall	Intergenic	ALL
Overall	Intergenic	ALL
Overall	Frameshift	ALL
Overall	Frameshift	ALL
Overall	Synonymous	ALL
Overall	Synonymous	ALL
Overall	Intergenic	ALL
Overall	Intergenic	ALL
Overall	Intergenic	ALL
Overall	Intergenic	ALL
Overall	Missense	ALL
Overall	Missense	ALL
Overall	Synonymous	ALL
Overall	Intergenic	ALL
Overall	Intergenic	ALL
Overall	Intergenic	ALL
Overall	Missense	ALL
Overall	Synonymous	ALL
Overall	Other	ALL
Overall	Missense	ALL
Overall	Intergenic	ALL
Overall	Intergenic	ALL
Overall	Intergenic	ALL
Overall	Intergenic	ALL
Overall	Missense	ALL
Overall	Missense	ALL
Overall	Synonymous	ALL
Overall	Missense	ALL
Overall	Missense	ALL
Overall	Frameshift	ALL
Overall	Synonymous	ALL
Overall	Synonymous	ALL
Overall	Missense	ALL
Overall	Missense	ALL
Overall	Missense	ALL
Overall	Intergenic	ALL
Overall	Intergenic	ALL
Overall	Intergenic	ALL
Overall	Missense	ALL
Overall	Synonymous	ALL
Overall	Synonymous	ALL
Overall	Synonymous	ALL
Overall	Synonymous	ALL
Overall	Missense	ALL
Overall	Intergenic	ALL
Overall	Intergenic	ALL
Overall	Missense	ALL
Overall	Synonymous	ALL
Overall	Synonymous	ALL
Overall	Synonymous	ALL
Overall	Intergenic	ALL
Overall	Missense	ALL
Overall	Missense	ALL
Overall	Intergenic	ALL
Overall	Missense	ALL
Overall	Missense	ALL
Overall	Intergenic	ALL
Overall	Intergenic	ALL
Overall	Intergenic	ALL
Overall	Frameshift	ALL
Overall	Missense	ALL
Overall	Intergenic	ALL
Overall	Intergenic	ALL
Overall	Synonymous	ALL
Overall	Synonymous	ALL
Overall	Missense	ALL
Overall	Synonymous	ALL
Overall	Intergenic	ALL
Overall	Intergenic	ALL
Overall	Missense	ALL
Overall	Missense	ALL
Overall	Intergenic	ALL
Overall	Intergenic	ALL
Overall	Intergenic	ALL
Overall	Synonymous	ALL
Overall	Missense	ALL
Overall	Intergenic	ALL
Overall	Intergenic	ALL
Overall	Intergenic	ALL
Overall	Synonymous	ALL
Overall	Missense	ALL
Overall	Synonymous	ALL
Overall	Intergenic	ALL
Overall	Intergenic	ALL
Overall	Synonymous	ALL
Overall	Synonymous	ALL
Overall	Missense	ALL
Overall	Intergenic	ALL
Overall	Missense	ALL
Overall	Intergenic	ALL
Overall	Intergenic	ALL
Overall	Missense	ALL
Overall	Synonymous	ALL
Overall	Intergenic	ALL
Overall	Intergenic	ALL
Overall	Intergenic	ALL
Overall	Frameshift	ALL
Overall	Intergenic	ALL
Overall	Intergenic	ALL
Overall	Other	ALL
Overall	Synonymous	ALL
Overall	Intergenic	ALL
Overall	Intergenic	ALL
Overall	Intergenic	ALL
Overall	Other	ALL
Overall	Intergenic	ALL
Overall	Intergenic	ALL
Overall	Missense	ALL
Overall	Synonymous	ALL
Overall	Synonymous	ALL
Overall	Synonymous	ALL
Overall	Intergenic	ALL
Overall	Synonymous	ALL
Overall	Missense	ALL
Overall	Missense	ALL
Overall	Missense	ALL
Overall	Synonymous	ALL
Overall	Missense	ALL
Overall	Intergenic	ALL
Overall	Missense	ALL
Overall	Missense	ALL
Overall	Frameshift	ALL
Overall	Frameshift	ALL
Overall	Intergenic	ALL
Overall	Intergenic	ALL
Overall	Intergenic	ALL
Overall	Intergenic	ALL
Overall	Intergenic	ALL
Overall	Intergenic	ALL
Overall	Intergenic	ALL
Overall	Intergenic	ALL
Overall	Intergenic	ALL
Overall	Intergenic	ALL
Overall	Intergenic	ALL
Overall	Intergenic	ALL
Overall	Missense	ALL
Overall	Intergenic	ALL
Overall	Intergenic	ALL
Overall	Missense	ALL
Overall	Synonymous	ALL
Overall	Synonymous	ALL
Overall	Intergenic	ALL
Overall	Intergenic	ALL
Overall	Intergenic	ALL
Overall	Missense	ALL
Overall	Missense	ALL
Overall	Synonymous	ALL
Overall	Intergenic	ALL
Overall	Synonymous	ALL
Overall	Missense	ALL
Overall	Synonymous	ALL
Overall	Intergenic	ALL
Overall	Missense	ALL
Overall	Synonymous	ALL
Overall	Synonymous	ALL
Overall	Synonymous	ALL
Overall	Intergenic	ALL
Overall	Intergenic	ALL
Overall	Synonymous	ALL
Overall	Missense	ALL
Overall	Intergenic	ALL
Overall	Intergenic	ALL
Overall	Intergenic	ALL
Overall	Intergenic	ALL
Overall	Intergenic	ALL
Overall	Intergenic	ALL
Overall	Intergenic	ALL
Overall	Intergenic	ALL
Overall	Missense	ALL
Overall	Intergenic	ALL
Overall	Missense	ALL
Overall	Missense	ALL
Overall	Missense	ALL
Overall	Missense	ALL
Overall	Intergenic	ALL
Overall	Missense	ALL
Overall	Synonymous	ALL
Overall	Synonymous	ALL
Overall	Intergenic	ALL
Overall	Missense	ALL
Overall	Intergenic	ALL
Overall	Intergenic	ALL
Overall	Intergenic	ALL
Overall	Synonymous	ALL
Overall	Missense	ALL
Overall	Intergenic	ALL
Overall	Synonymous	ALL
Overall	Intergenic	ALL
Overall	Intergenic	ALL
Overall	Intergenic	ALL
Overall	Intergenic	ALL
Overall	Missense	ALL
Overall	Missense	ALL
Overall	Synonymous	ALL
Overall	Missense	ALL
Overall	Synonymous	ALL
Overall	Intergenic	ALL
Overall	Missense	ALL
Overall	Synonymous	ALL
Overall	Synonymous	ALL
Overall	Synonymous	ALL
Overall	Synonymous	ALL
Overall	Synonymous	ALL
Overall	Other	ALL
Overall	Intergenic	ALL
Overall	Synonymous	ALL
Overall	Missense	ALL
Overall	Synonymous	ALL
Overall	Missense	ALL
Overall	Synonymous	ALL
Overall	Intergenic	ALL
Overall	Intergenic	ALL
Overall	Intergenic	ALL
Overall	Synonymous	ALL
Overall	Missense	ALL
Overall	Missense	ALL
Overall	Missense	ALL
Overall	Intergenic	ALL
Overall	Other	ALL
Overall	Intergenic	ALL
Overall	Synonymous	ALL
Overall	Synonymous	ALL
Overall	Missense	ALL
Overall	Synonymous	ALL
Overall	Missense	ALL
Overall	Intergenic	ALL
Overall	Missense	ALL
Overall	Intergenic	ALL
Overall	Intergenic	ALL
Overall	Intergenic	ALL
Overall	Missense	ALL
Overall	Intergenic	ALL
Overall	Intergenic	ALL
Overall	Synonymous	ALL
Overall	Missense	ALL
Overall	Frameshift	ALL
Overall	Missense	ALL
Overall	Synonymous	ALL
Overall	Synonymous	ALL
Overall	Missense	ALL
Overall	Intergenic	ALL
Overall	Intergenic	ALL
Overall	Missense	ALL
Overall	Synonymous	ALL
Overall	Missense	ALL
Overall	Missense	ALL
Overall	Missense	ALL
Overall	Intergenic	ALL
Overall	Intergenic	ALL
Overall	Intergenic	ALL
Overall	Intergenic	ALL
Overall	Intergenic	ALL
Overall	Intergenic	ALL
Overall	Missense	ALL
Overall	Missense	ALL
Overall	Intergenic	ALL
Overall	Missense	ALL
Overall	Intergenic	ALL
Overall	Intergenic	ALL
Overall	Intergenic	ALL
Overall	Intergenic	ALL
Overall	Intergenic	ALL
Overall	Intergenic	ALL
Overall	Intergenic	ALL
Overall	Intergenic	ALL
Overall	Intergenic	ALL
Overall	Intergenic	ALL
Overall	Intergenic	ALL
Overall	Synonymous	ALL
Overall	Synonymous	ALL
Overall	Missense	ALL
Overall	Intergenic	ALL
Overall	Missense	ALL
Overall	Synonymous	ALL
Overall	Intergenic	ALL
Overall	Intergenic	ALL
Overall	Intergenic	ALL
Overall	Missense	ALL
Overall	Intergenic	ALL
Overall	Other	ALL
Overall	Intergenic	ALL
Overall	Intergenic	ALL
Overall	Missense	ALL
Overall	Missense	ALL
Overall	Missense	ALL
Overall	Synonymous	ALL
Overall	Missense	ALL
Overall	Missense	ALL
Overall	Synonymous	ALL
Overall	Missense	ALL
Overall	Intergenic	ALL
Overall	Intergenic	ALL
Overall	Synonymous	ALL
Overall	Synonymous	ALL
Overall	Synonymous	ALL
Overall	Missense	ALL
Overall	Intergenic	ALL
Overall	Intergenic	ALL
Overall	Intergenic	ALL
Overall	Intergenic	ALL
Overall	Intergenic	ALL
Overall	Synonymous	ALL
Overall	Intergenic	ALL
Overall	Intergenic	ALL
Overall	Intergenic	ALL
Overall	Intergenic	ALL
Overall	Intergenic	ALL
Overall	Intergenic	ALL
Overall	Synonymous	ALL
Overall	Missense	ALL
Overall	Synonymous	ALL
Overall	Synonymous	ALL
Overall	Missense	ALL
Overall	Intergenic	ALL
Overall	Intergenic	ALL
Overall	Synonymous	ALL
Overall	Synonymous	ALL
Overall	Missense	ALL
Overall	Missense	ALL
Overall	Missense	ALL
Overall	Intergenic	ALL
Overall	Missense	ALL
Overall	Missense	ALL
Overall	Synonymous	ALL
Overall	Intergenic	ALL
Overall	Intergenic	ALL
Overall	Synonymous	ALL
Overall	Missense	ALL
Overall	Frameshift	ALL
Overall	Frameshift	ALL
Overall	Missense	ALL
Overall	Frameshift	ALL
Overall	Missense	ALL
Overall	Missense	ALL
Overall	Missense	ALL
Overall	Intergenic	ALL
Overall	Intergenic	ALL
Overall	Synonymous	ALL
Overall	Synonymous	ALL
Overall	Missense	ALL
Overall	Missense	ALL
Overall	Synonymous	ALL
Overall	Missense	ALL
Overall	Synonymous	ALL
Overall	Synonymous	ALL
Overall	Missense	ALL
Overall	Synonymous	ALL
Overall	Intergenic	ALL
Overall	Intergenic	ALL
Overall	Synonymous	ALL
Overall	Intergenic	ALL
Overall	Intergenic	ALL
Overall	Intergenic	ALL
Overall	Intergenic	ALL
Overall	Intergenic	ALL
Overall	Other	ALL
Overall	Synonymous	ALL
Overall	Intergenic	ALL
Overall	Intergenic	ALL
Overall	Intergenic	ALL
Overall	Intergenic	ALL
Overall	Synonymous	ALL
Overall	Intergenic	ALL
Overall	Synonymous	ALL
Overall	Synonymous	ALL
Overall	Missense	ALL
Overall	Intergenic	ALL
Overall	Intergenic	ALL
Overall	Intergenic	ALL
Overall	Missense	ALL
Overall	Intergenic	ALL
Overall	Intergenic	ALL
Overall	Missense	ALL
Overall	Missense	ALL
Overall	Missense	ALL
Overall	Intergenic	ALL
Overall	Intergenic	ALL
Overall	Synonymous	ALL
Overall	Missense	ALL
Overall	Missense	ALL
Overall	Synonymous	ALL
Overall	Intergenic	ALL
Overall	Frameshift	ALL
Overall	Intergenic	ALL
Overall	Missense	ALL
Overall	Synonymous	ALL
Overall	Synonymous	ALL
Overall	Missense	ALL
Overall	Synonymous	ALL
Overall	Synonymous	ALL
Overall	Synonymous	ALL
Overall	Synonymous	ALL
Overall	Synonymous	ALL
Overall	Synonymous	ALL
Overall	Synonymous	ALL
Overall	Missense	ALL
Overall	Missense	ALL
Overall	Frameshift	ALL
Overall	Synonymous	ALL
Overall	Intergenic	ALL
Overall	Synonymous	ALL
Overall	Missense	ALL
Overall	Intergenic	ALL
Overall	Intergenic	ALL
Overall	Intergenic	ALL
Overall	Missense	ALL
Overall	Intergenic	ALL
Overall	Intergenic	ALL
Overall	Intergenic	ALL
Overall	Intergenic	ALL
Overall	Synonymous	ALL
Overall	Intergenic	ALL
Overall	Missense	ALL
Overall	Intergenic	ALL
Overall	Intergenic	ALL
Overall	Missense	ALL
Overall	Synonymous	ALL
Overall	Missense	ALL
Overall	Intergenic	ALL
Overall	Intergenic	ALL
Overall	Intergenic	ALL
Overall	Missense	ALL
Overall	Missense	ALL
Overall	Intergenic	ALL
Overall	Intergenic	ALL
Overall	Intergenic	ALL
Overall	Synonymous	ALL
Overall	Missense	ALL
Overall	Intergenic	ALL
Overall	Intergenic	ALL
Overall	Intergenic	ALL
Overall	Other	ALL
Overall	Synonymous	ALL
Overall	Missense	ALL
Overall	Missense	ALL
Overall	Intergenic	ALL
Overall	Missense	ALL
Overall	Intergenic	ALL
Overall	Intergenic	ALL
Overall	Intergenic	ALL
Overall	Intergenic	ALL
Overall	Intergenic	ALL
Overall	Intergenic	ALL
Overall	Other	ALL
Overall	Intergenic	ALL
Overall	Intergenic	ALL
Overall	Intergenic	ALL
Overall	Intergenic	ALL
Overall	Intergenic	ALL
Overall	Missense	ALL
Overall	Missense	ALL
Overall	Missense	ALL
Overall	Intergenic	ALL
Overall	Intergenic	ALL
Overall	Missense	ALL
Overall	Intergenic	ALL
Overall	Missense	ALL
Overall	Intergenic	ALL
Overall	Missense	ALL
Overall	Intergenic	ALL
Overall	Missense	ALL
Overall	Missense	ALL
Overall	Missense	ALL
Overall	Synonymous	ALL
Overall	Intergenic	ALL
Overall	Intergenic	ALL
Overall	Intergenic	ALL
Overall	Intergenic	ALL
Overall	Intergenic	ALL
Overall	Synonymous	ALL
Overall	Intergenic	ALL
Overall	Intergenic	ALL
Overall	Missense	ALL
Overall	Missense	ALL
Overall	Synonymous	ALL
Overall	Frameshift	ALL
Overall	Missense	ALL
Overall	Missense	ALL
Overall	Missense	ALL
Overall	Missense	ALL
Overall	Synonymous	ALL
Overall	Missense	ALL
Overall	Missense	ALL
Overall	Synonymous	ALL
Overall	Intergenic	ALL
Overall	Intergenic	ALL
Overall	Intergenic	ALL
Overall	Missense	ALL
Overall	Intergenic	ALL
Overall	Intergenic	ALL
Overall	Synonymous	ALL
Overall	Intergenic	ALL
Overall	Intergenic	ALL
Overall	Missense	ALL
Overall	Missense	ALL
Overall	Intergenic	ALL
Overall	Synonymous	ALL
Overall	Other	ALL
Overall	Missense	ALL
Overall	Missense	ALL
Overall	Missense	ALL
Overall	Missense	ALL
Overall	Synonymous	ALL
Overall	Missense	ALL
Overall	Synonymous	ALL
Overall	Intergenic	ALL
Overall	Intergenic	ALL
Overall	Synonymous	ALL
Overall	Intergenic	ALL
Overall	Synonymous	ALL
Overall	Missense	ALL
Overall	Missense	ALL
Overall	Missense	ALL
Overall	Missense	ALL
Overall	Synonymous	ALL
Overall	Intergenic	ALL
Overall	Intergenic	ALL
Overall	Intergenic	ALL
Overall	Intergenic	ALL
Overall	Missense	ALL
Overall	Missense	ALL
Overall	Missense	ALL
Overall	Missense	ALL
Overall	Synonymous	ALL
Overall	Synonymous	ALL
Overall	Intergenic	ALL
Overall	Intergenic	ALL
Overall	Intergenic	ALL
Overall	Missense	ALL
Overall	Synonymous	ALL
Overall	Intergenic	ALL
Overall	Synonymous	ALL
Overall	Missense	ALL
Overall	Missense	ALL
Overall	Missense	ALL
Overall	Intergenic	ALL
Overall	Intergenic	ALL
Overall	Intergenic	ALL
Overall	Intergenic	ALL
Overall	Intergenic	ALL
Overall	Intergenic	ALL
Overall	Synonymous	ALL
Overall	Intergenic	ALL
Overall	Intergenic	ALL
Overall	Intergenic	ALL
Overall	Intergenic	ALL
Overall	Intergenic	ALL
Overall	Synonymous	ALL
Overall	Intergenic	ALL
Overall	Synonymous	ALL
Overall	Synonymous	ALL
Overall	Intergenic	ALL
Overall	Missense	ALL
Overall	Synonymous	ALL
Overall	Synonymous	ALL
Overall	Synonymous	ALL
Overall	Missense	ALL
Overall	Synonymous	ALL
Overall	Intergenic	ALL
Overall	Synonymous	ALL
Overall	Missense	ALL
Overall	Missense	ALL
Overall	Intergenic	ALL
Overall	Intergenic	ALL
Overall	Intergenic	ALL
Overall	Missense	ALL
Overall	Missense	ALL
Overall	Synonymous	ALL
Overall	Synonymous	ALL
Overall	Intergenic	ALL
Overall	Intergenic	ALL
Overall	Intergenic	ALL
Overall	Missense	ALL
Overall	Missense	ALL
Overall	Intergenic	ALL
Overall	Missense	ALL
Overall	Synonymous	ALL
Overall	Synonymous	ALL
Overall	Intergenic	ALL
Overall	Missense	ALL
Overall	Missense	ALL
Overall	Synonymous	ALL
Overall	Synonymous	ALL
Overall	Intergenic	ALL
Overall	Synonymous	ALL
Overall	Synonymous	ALL
Overall	Synonymous	ALL
Overall	Intergenic	ALL
Overall	Intergenic	ALL
Overall	Intergenic	ALL
Overall	Missense	ALL
Overall	Missense	ALL
Overall	Missense	ALL
Overall	Synonymous	ALL
Overall	Missense	ALL
Overall	Frameshift	ALL
Overall	Frameshift	ALL
Overall	Missense	ALL
Overall	Synonymous	ALL
Overall	Missense	ALL
Overall	Missense	ALL
Overall	Intergenic	ALL
Overall	Intergenic	ALL
Overall	Synonymous	ALL
Overall	Missense	ALL
Overall	Missense	ALL
Overall	Intergenic	ALL
Overall	Synonymous	ALL
Overall	Missense	ALL
Overall	Synonymous	ALL
Overall	Missense	ALL
Overall	Synonymous	ALL
Overall	Intergenic	ALL
Overall	Intergenic	ALL
Overall	Intergenic	ALL
Overall	Missense	ALL
Overall	Synonymous	ALL
Overall	Synonymous	ALL
Overall	Intergenic	ALL
Overall	Intergenic	ALL
Overall	Intergenic	ALL
Overall	Intergenic	ALL
Overall	Missense	ALL
Overall	Missense	ALL
Overall	Missense	ALL
Overall	Synonymous	ALL
Overall	Missense	ALL
Overall	Synonymous	ALL
Overall	Synonymous	ALL
Overall	Missense	ALL
Overall	Synonymous	ALL
Overall	Intergenic	ALL
Overall	Intergenic	ALL
Overall	Intergenic	ALL
Overall	Intergenic	ALL
Overall	Missense	ALL
Overall	Missense	ALL
Overall	Missense	ALL
Overall	Intergenic	ALL
Overall	Intergenic	ALL
Overall	Intergenic	ALL
Overall	Intergenic	ALL
Overall	Intergenic	ALL
Overall	Intergenic	ALL
Overall	Intergenic	ALL
Overall	Intergenic	ALL
Overall	Intergenic	ALL
Overall	Intergenic	ALL
Overall	Intergenic	ALL
Overall	Intergenic	ALL
Overall	Intergenic	ALL
Overall	Intergenic	ALL
Overall	Intergenic	ALL
Overall	Intergenic	ALL
Overall	Intergenic	ALL
Overall	Intergenic	ALL
Overall	Missense	ALL
Overall	Missense	ALL
Overall	Intergenic	ALL
Overall	Missense	ALL
Overall	Missense	ALL
Overall	Synonymous	ALL
Overall	Missense	ALL
Overall	Intergenic	ALL
Overall	Intergenic	ALL
Overall	Intergenic	ALL
Overall	Intergenic	ALL
Overall	Intergenic	ALL
Overall	Intergenic	ALL
Overall	Synonymous	ALL
Overall	Intergenic	ALL
Overall	Intergenic	ALL
Overall	Intergenic	ALL
Overall	Intergenic	ALL
Overall	Missense	ALL
Overall	Missense	ALL
Overall	Synonymous	ALL
Overall	Missense	ALL
Overall	Intergenic	ALL
Overall	Intergenic	ALL
Overall	Missense	ALL
Overall	Synonymous	ALL
Overall	Intergenic	ALL
Overall	Intergenic	ALL
Overall	Intergenic	ALL
Overall	Intergenic	ALL
Overall	Intergenic	ALL
Overall	Intergenic	ALL
Overall	Intergenic	ALL
Overall	Intergenic	ALL
Overall	Missense	ALL
Overall	Synonymous	ALL
Overall	Missense	ALL
Overall	Missense	ALL
Overall	Synonymous	ALL
Overall	Synonymous	ALL
Overall	Synonymous	ALL
Overall	Synonymous	ALL
Overall	Missense	ALL
Overall	Synonymous	ALL
Overall	Missense	ALL
Overall	Missense	ALL
Overall	Frameshift	ALL
Overall	Frameshift	ALL
Overall	Intergenic	ALL
Overall	Missense	ALL
Overall	Missense	ALL
Overall	Intergenic	ALL
Overall	Intergenic	ALL
Overall	Intergenic	ALL
Overall	Intergenic	ALL
Overall	Intergenic	ALL
Overall	Intergenic	ALL
Overall	Missense	ALL
Overall	Missense	ALL
Overall	Intergenic	ALL
Overall	Intergenic	ALL
Overall	Intergenic	ALL
Overall	Intergenic	ALL
Overall	Synonymous	ALL
Overall	Intergenic	ALL
Overall	Synonymous	ALL
Overall	Synonymous	ALL
Overall	Synonymous	ALL
Overall	Synonymous	ALL
Overall	Synonymous	ALL
Overall	Missense	ALL
Overall	Intergenic	ALL
Overall	Synonymous	ALL
Overall	Intergenic	ALL
Overall	Intergenic	ALL
Overall	Missense	ALL
Overall	Synonymous	ALL
Overall	Intergenic	ALL
Overall	Missense	ALL
Overall	Missense	ALL
Overall	Missense	ALL
Overall	Intergenic	ALL
Overall	Intergenic	ALL
Overall	Intergenic	ALL
Overall	Intergenic	ALL
Overall	Intergenic	ALL
Overall	Intergenic	ALL
Overall	Intergenic	ALL
Overall	Intergenic	ALL
Overall	Intergenic	ALL
Overall	Intergenic	ALL
Overall	Intergenic	ALL
Overall	Intergenic	ALL
Overall	Intergenic	ALL
Overall	Intergenic	ALL
Overall	Intergenic	ALL
Overall	Intergenic	ALL
Overall	Intergenic	ALL
Overall	Intergenic	ALL
Overall	Intergenic	ALL
Overall	Intergenic	ALL
Overall	Intergenic	ALL
Overall	Synonymous	ALL
Overall	Missense	ALL
Overall	Missense	ALL
Overall	Missense	ALL
Overall	Other	ALL
Overall	Intergenic	ALL
Overall	Synonymous	ALL
Overall	Missense	ALL
Overall	Intergenic	ALL
Overall	Intergenic	ALL
Overall	Intergenic	ALL
Overall	Missense	ALL
Overall	Synonymous	ALL
Overall	Intergenic	ALL
Overall	Missense	ALL
Overall	Intergenic	ALL
Overall	Intergenic	ALL
Overall	Synonymous	ALL
Overall	Intergenic	ALL
Overall	Intergenic	ALL
Overall	Intergenic	ALL
Overall	Synonymous	ALL
Overall	Synonymous	ALL
Overall	Synonymous	ALL
Overall	Missense	ALL
Overall	Missense	ALL
Overall	Missense	ALL
Overall	Intergenic	ALL
Overall	Missense	ALL
Overall	Intergenic	ALL
Overall	Intergenic	ALL
Overall	Intergenic	ALL
Overall	Synonymous	ALL
Overall	Missense	ALL
Overall	Missense	ALL
Overall	Missense	ALL
Overall	Intergenic	ALL
Overall	Intergenic	ALL
Overall	Intergenic	ALL
Overall	Intergenic	ALL
Overall	Missense	ALL
Overall	Intergenic	ALL
Overall	Intergenic	ALL
Overall	Intergenic	ALL
Overall	Intergenic	ALL
Overall	Intergenic	ALL
Overall	Intergenic	ALL
Overall	Intergenic	ALL
Overall	Intergenic	ALL
Overall	Intergenic	ALL
Overall	Intergenic	ALL
Overall	Intergenic	ALL
Overall	Intergenic	ALL
Overall	Synonymous	ALL
Overall	Intergenic	ALL
Overall	Other	ALL
Overall	Synonymous	ALL
Overall	Missense	ALL
Overall	Intergenic	ALL
Overall	Intergenic	ALL
Overall	Intergenic	ALL
Overall	Intergenic	ALL
Overall	Intergenic	ALL
Overall	Intergenic	ALL
Overall	Intergenic	ALL
Overall	Synonymous	ALL
Overall	Synonymous	ALL
Overall	Missense	ALL
Overall	Missense	ALL
Overall	Missense	ALL
Overall	Missense	ALL
Overall	Missense	ALL
Overall	Missense	ALL
Overall	Missense	ALL
Overall	Missense	ALL
Overall	Missense	ALL
Overall	Synonymous	ALL
Overall	Synonymous	ALL
Overall	Synonymous	ALL
Overall	Missense	ALL
Overall	Missense	ALL
Overall	Synonymous	ALL
Overall	Intergenic	ALL
Overall	Missense	ALL
Overall	Synonymous	ALL
Overall	Synonymous	ALL
Overall	Missense	ALL
Overall	Missense	ALL
Overall	Missense	ALL
Overall	Missense	ALL
Overall	Missense	ALL
Overall	Synonymous	ALL
Overall	Synonymous	ALL
Overall	Intergenic	ALL
Overall	Intergenic	ALL
Overall	Intergenic	ALL
Overall	Intergenic	ALL
Overall	Synonymous	ALL
Overall	Synonymous	ALL
Overall	Synonymous	ALL
Overall	Synonymous	ALL
Overall	Intergenic	ALL
Overall	Synonymous	ALL
Overall	Synonymous	ALL
Overall	Intergenic	ALL
Overall	Missense	ALL
Overall	Missense	ALL
Overall	Frameshift	ALL
Overall	Missense	ALL
Overall	Synonymous	ALL
Overall	Intergenic	ALL
Overall	Synonymous	ALL
Overall	Missense	ALL
Overall	Missense	ALL
Overall	Synonymous	ALL
Overall	Missense	ALL
Overall	Intergenic	ALL
Overall	Intergenic	ALL
Overall	Synonymous	ALL
Overall	Synonymous	ALL
Overall	Intergenic	ALL
Overall	Intergenic	ALL
Overall	Intergenic	ALL
Overall	Intergenic	ALL
Overall	Missense	ALL
Overall	Missense	ALL
Overall	Missense	ALL
Overall	Missense	ALL
Overall	Missense	ALL
Overall	Intergenic	ALL
Overall	Missense	ALL
Overall	Intergenic	ALL
Overall	Synonymous	ALL
Overall	Intergenic	ALL
Overall	Intergenic	ALL
Overall	Missense	ALL
Overall	Missense	ALL
Overall	Intergenic	ALL
Overall	Missense	ALL
Overall	Synonymous	ALL
Overall	Missense	ALL
Overall	Synonymous	ALL
Overall	Missense	ALL
Overall	Synonymous	ALL
Overall	Synonymous	ALL
Overall	Intergenic	ALL
Overall	Synonymous	ALL
Overall	Missense	ALL
Overall	Missense	ALL
Overall	Missense	ALL
Overall	Intergenic	ALL
Overall	Missense	ALL
Overall	Synonymous	ALL
Overall	Synonymous	ALL
Overall	Synonymous	ALL
Overall	Missense	ALL
Overall	Synonymous	ALL
Overall	Missense	ALL
Overall	Missense	ALL
Overall	Intergenic	ALL
Overall	Intergenic	ALL
Overall	Intergenic	ALL
Overall	Synonymous	ALL
Overall	Intergenic	ALL
Overall	Intergenic	ALL
Overall	Missense	ALL
Overall	Intergenic	ALL
Overall	Intergenic	ALL
Overall	Synonymous	ALL
Overall	Intergenic	ALL
Overall	Intergenic	ALL
Overall	Intergenic	ALL
Overall	Missense	ALL
Overall	Missense	ALL
Overall	Synonymous	ALL
Overall	Missense	ALL
Overall	Synonymous	ALL
Overall	Missense	ALL
Overall	Missense	ALL
Overall	Missense	ALL
Overall	Missense	ALL
Overall	Missense	ALL
Overall	Missense	ALL
Overall	Synonymous	ALL
Overall	Intergenic	ALL
Overall	Intergenic	ALL
Overall	Intergenic	ALL
Overall	Intergenic	ALL
Overall	Intergenic	ALL
Overall	Intergenic	ALL
Overall	Intergenic	ALL
Overall	Intergenic	ALL
Overall	Intergenic	ALL
Overall	Intergenic	ALL
Overall	Intergenic	ALL
Overall	Intergenic	ALL
Overall	Intergenic	ALL
Overall	Intergenic	ALL
Overall	Intergenic	ALL
Overall	Intergenic	ALL
Overall	Intergenic	ALL
Overall	Intergenic	ALL
Overall	Intergenic	ALL
Overall	Intergenic	ALL
Overall	Intergenic	ALL
Overall	Intergenic	ALL
Overall	Missense	ALL
Overall	Missense	ALL
Overall	Missense	ALL
Overall	Intergenic	ALL
Overall	Intergenic	ALL
Overall	Intergenic	ALL
Overall	Synonymous	ALL
Overall	Intergenic	ALL
Overall	Intergenic	ALL
Overall	Intergenic	ALL
Overall	Intergenic	ALL
Overall	Intergenic	ALL
Overall	Intergenic	ALL
Overall	Intergenic	ALL
Overall	Intergenic	ALL
Overall	Missense	ALL
Overall	Missense	ALL
Overall	Missense	ALL
Overall	Missense	ALL
Overall	Intergenic	ALL
Overall	Intergenic	ALL
Overall	Missense	ALL
Overall	Intergenic	ALL
Overall	Intergenic	ALL
Overall	Intergenic	ALL
Overall	Intergenic	ALL
Overall	Intergenic	ALL
Overall	Intergenic	ALL
Overall	Intergenic	ALL
Overall	Intergenic	ALL
Overall	Intergenic	ALL
Overall	Intergenic	ALL
Overall	Intergenic	ALL
Overall	Intergenic	ALL
Overall	Intergenic	ALL
Overall	Missense	ALL
Overall	Missense	ALL
Overall	Missense	ALL
Overall	Intergenic	ALL
Overall	Missense	ALL
Overall	Other	ALL
Overall	Missense	ALL
Overall	Synonymous	ALL
Overall	Missense	ALL
Overall	Synonymous	ALL
Overall	Synonymous	ALL
Overall	Intergenic	ALL
Overall	Intergenic	ALL
Overall	Intergenic	ALL
Overall	Intergenic	ALL
Overall	Missense	ALL
Overall	Synonymous	ALL
Overall	Missense	ALL
Overall	Intergenic	ALL
Overall	Intergenic	ALL
Overall	Missense	ALL
Overall	Missense	ALL
Overall	Intergenic	ALL
Overall	Missense	ALL
Overall	Missense	ALL
Overall	Intergenic	ALL
Overall	Intergenic	ALL
Overall	Intergenic	ALL
Overall	Intergenic	ALL
Overall	Intergenic	ALL
Overall	Intergenic	ALL
Overall	Intergenic	ALL
Overall	Intergenic	ALL
Overall	Intergenic	ALL
Overall	Missense	ALL
Overall	Synonymous	ALL
Overall	Missense	ALL
Overall	Synonymous	ALL
Overall	Missense	ALL
Overall	Missense	ALL
Overall	Synonymous	ALL
Overall	Intergenic	ALL
Overall	Missense	ALL
Overall	Frameshift	ALL
Overall	Intergenic	ALL
Overall	Synonymous	ALL
Overall	Missense	ALL
Overall	Other	ALL
Overall	Intergenic	ALL
Overall	Intergenic	ALL
Overall	Intergenic	ALL
Overall	Missense	ALL
Overall	Intergenic	ALL
Overall	Intergenic	ALL
Overall	Missense	ALL
Overall	Synonymous	ALL
Overall	Missense	ALL
Overall	Intergenic	ALL
Overall	Synonymous	ALL
Overall	Missense	ALL
Overall	Missense	ALL
Overall	Synonymous	ALL
Overall	Synonymous	ALL
Overall	Intergenic	ALL
Overall	Missense	ALL
Overall	Intergenic	ALL
Overall	Intergenic	ALL
Overall	Intergenic	ALL
Overall	Intergenic	ALL
Overall	Intergenic	ALL
Overall	Intergenic	ALL
Overall	Intergenic	ALL
Overall	Intergenic	ALL
[truncated: 10,735 more rows]

## Sheet: Figure 2C
Condition_new	R_mean	Y_mean	positive_allele	Greater_effect_allele	combined_effect	Rank
1-propanol conc.	0.400861	-0.342129	R	RM	0.74	4
1-propanol conc.	-0.0826152	0.0924306	Y	YJM	0.18	20
1-propanol conc.	0.110259	-0.0834983	R	RM	0.19	17
1-propanol conc.	0.185098	-0.205078	R	YJM	0.39	5
1-propanol conc.	-0.109129	0.105246	Y	RM	0.21	12
1-propanol conc.	0.0523606	-0.229265	R	YJM	0.28	7
1-propanol conc.	-0.0680597	0.0808289	Y	YJM	0.15	25
1-propanol conc.	-0.0783268	0.0828675	Y	YJM	0.16	23
1-propanol conc.	0.0490674	-0.057848	R	YJM	0.11	33
1-propanol conc.	0.108576	-0.0635205	R	RM	0.17	21
1-propanol conc.	0.102506	-0.0950584	R	RM	0.2	15
1-propanol conc.	0.645285	-0.253339	R	RM	0.9	3
1-propanol conc.	-0.0628537	0.0886279	Y	YJM	0.15	24
1-propanol conc.	-0.0797011	0.0358085	Y	RM	0.12	31
1-propanol conc.	0.134033	-0.0879321	R	RM	0.22	11
1-propanol conc.	0.442275	NA		#VALUE!		43
1-propanol conc.	0.00936587	-0.0217241	R	YJM	0.03	39
1-propanol conc.	0.132921	-0.123288	R	RM	0.26	8
1-propanol conc.	0.0675065	-0.0802083	R	YJM	0.15	26
1-propanol conc.	-0.129577	0.0560107	Y	RM	0.19	18
1-propanol conc.	0.0435086	-0.056186	R	YJM	0.1	34
1-propanol conc.	-0.977046	0.0239018	Y	RM	1	2
1-propanol conc.	0.105989	-0.0947158	R	RM	0.2	14
1-propanol conc.	0.0588819	-0.0772214	R	YJM	0.14	30
1-propanol conc.	0.0124307	-0.0166739	R	YJM	0.03	40
1-propanol conc.	0.0661715	-0.0728641	R	YJM	0.14	27
1-propanol conc.	-0.856932	0.218205	Y	RM	1.08	1
1-propanol conc.	0.0100602	-0.0256518	R	YJM	0.04	37
1-propanol conc.	-0.0729427	0.090586	Y	YJM	0.16	22
1-propanol conc.	-0.117988	0.108375	Y	RM	0.23	10
1-propanol conc.	0.093958	-0.112536	R	YJM	0.21	13
1-propanol conc.	-0.0336358	0.0376719	Y	YJM	0.07	35
1-propanol conc.	-0.127289	0.12049	Y	RM	0.25	9
1-propanol conc.	0.0792794	-0.0590822	R	RM	0.14	28
1-propanol conc.	-0.0167453	0.0184457	Y	YJM	0.04	38
1-propanol conc.	-0.0564357	0.27627	Y	YJM	0.33	6
1-propanol conc.	0.0297857	-0.0341856	R	YJM	0.06	36
1-propanol conc.	-0.0998597	0.0958528	Y	RM	0.2	16
1-propanol conc.	-0.0122125	-0.00935281	Y	RM	0	42
1-propanol conc.	-0.0854054	0.0521221	Y	RM	0.14	29
1-propanol conc.	-0.0670175	0.0480165	Y	RM	0.12	32
1-propanol conc.	-0.0787665	0.103457	Y	YJM	0.18	19
1-propanol conc.	-0.00109475	-0.0218056	R	YJM	0.02	41
ethyl acetate conc.	-0.00839101	-0.00653426	Y	RM	0	39
ethyl acetate conc.	0.00024452	-0.0425289	R	YJM	0.04	31
ethyl acetate conc.	0.324495	-0.486156	R	YJM	0.81	2
ethyl acetate conc.	0.0453281	-0.0426802	R	RM	0.09	21
ethyl acetate conc.	-0.0231678	0.0265398	Y	YJM	0.05	30
ethyl acetate conc.	0.0494365	-0.0623187	R	YJM	0.11	12
ethyl acetate conc.	0.030357	-0.0363833	R	YJM	0.07	25
ethyl acetate conc.	0.0683097	-0.0672507	R	RM	0.14	9
ethyl acetate conc.	0.0483392	-0.0507313	R	YJM	0.1	17
ethyl acetate conc.	0.0573876	-0.0699524	R	YJM	0.13	10
ethyl acetate conc.	-0.0242865	0.0462479	Y	YJM	0.07	22
ethyl acetate conc.	0.266945	-0.323167	R	YJM	0.59	3
ethyl acetate conc.	-0.000256168	-0.00215203	R	YJM	0	38
ethyl acetate conc.	-0.182123	-0.00760213	Y	RM	0.17	7
ethyl acetate conc.	0.0465919	3.01761	Y	YJM	2.97	1
ethyl acetate conc.	-0.0291674	0.0278015	Y	RM	0.06	27
ethyl acetate conc.	-0.00692768	0.00235525	Y	RM	0.01	37
ethyl acetate conc.	-0.0118417	0.00926988	Y	RM	0.02	35
ethyl acetate conc.	-0.0166082	0.0112692	Y	RM	0.03	33
ethyl acetate conc.	-0.056198	0.0386932	Y	RM	0.09	19
ethyl acetate conc.	-0.139881	0.142235	Y	YJM	0.28	5
ethyl acetate conc.	0.053893	0.000730701	R	RM	0.05	28
ethyl acetate conc.	0.0720005	-0.0258765	R	RM	0.1	18
ethyl acetate conc.	0.00951742	-0.00494105	R	RM	0.01	36
ethyl acetate conc.	-0.0515895	0.0533335	Y	YJM	0.1	15
ethyl acetate conc.	-0.0437956	0.0478619	Y	YJM	0.09	20
ethyl acetate conc.	0.00495831	NA		#VALUE!		41
ethyl acetate conc.	0.0585685	0.00560511	R	RM	0.05	29
ethyl acetate conc.	0.064748	-0.0533778	R	RM	0.12	11
ethyl acetate conc.	0.041503	-0.07015	R	YJM	0.11	13
ethyl acetate conc.	0.0310039	-0.0369102	R	YJM	0.07	24
ethyl acetate conc.	-0.0370095	0.156719	Y	YJM	0.19	6
ethyl acetate conc.	0.00326258	-0.018193	R	YJM	0.02	34
ethyl acetate conc.	0.0803418	-0.0739194	R	RM	0.15	8
ethyl acetate conc.	-0.0343992	0.0273715	Y	RM	0.06	26
ethyl acetate conc.	-0.283732	0.179854	Y	RM	0.46	4
ethyl acetate conc.	-0.048279	0.0573554	Y	YJM	0.11	14
ethyl acetate conc.	0.0520138	-0.0493612	R	RM	0.1	16
ethyl acetate conc.	0.00107377	0.00240851	Y	YJM	0	40
ethyl acetate conc.	-0.0397613	0.0296829	Y	RM	0.07	23
ethyl acetate conc.	-0.022166	0.015548	Y	RM	0.04	32
ethyl hexanoate conc.	-0.194701	0.202148	Y	YJM	0.4	3
ethyl hexanoate conc.	0.0580141	-0.255909	R	YJM	0.31	4
ethyl hexanoate conc.	-0.128525	0.0980013	Y	RM	0.23	11
ethyl hexanoate conc.	-0.0782192	0.0684537	Y	RM	0.15	24
ethyl hexanoate conc.	0.060161	-0.0954818	R	YJM	0.16	19
ethyl hexanoate conc.	-0.025456	0.117046	Y	YJM	0.14	26
ethyl hexanoate conc.	-0.0623557	0.0756357	Y	YJM	0.14	27
ethyl hexanoate conc.	0.140592	-0.148478	R	YJM	0.29	8
ethyl hexanoate conc.	0.747287	-0.0553148	R	RM	0.8	1
ethyl hexanoate conc.	-0.0521605	0.0511756	Y	RM	0.1	35
ethyl hexanoate conc.	0.155591	-0.133955	R	RM	0.29	6
ethyl hexanoate conc.	-0.0349805	0.0292421	Y	RM	0.06	39
ethyl hexanoate conc.	0.131265	-0.127076	R	RM	0.26	10
ethyl hexanoate conc.	-0.0698265	0.075536	Y	YJM	0.15	25
ethyl hexanoate conc.	-0.0837099	0.0895634	Y	YJM	0.17	16
ethyl hexanoate conc.	0.197228	-0.0919128	R	RM	0.29	7
ethyl hexanoate conc.	-0.0508007	0.0707894	Y	YJM	0.12	31
ethyl hexanoate conc.	-0.07929	0.0717917	Y	RM	0.15	21
ethyl hexanoate conc.	-0.0660427	0.0836222	Y	YJM	0.15	22
ethyl hexanoate conc.	-0.145863	0.149646	Y	YJM	0.3	5
ethyl hexanoate conc.	0.0645047	-0.0519711	R	RM	0.12	33
ethyl hexanoate conc.	-0.0354422	0.0941824	Y	YJM	0.13	30
ethyl hexanoate conc.	0.00193187	-0.00663853	R	YJM	0.01	45
ethyl hexanoate conc.	0.481831	0.273713	R	RM	0.21	13
ethyl hexanoate conc.	-0.0548712	0.0518913	Y	RM	0.11	34
ethyl hexanoate conc.	0.16648	-0.110669	R	RM	0.28	9
ethyl hexanoate conc.	-0.0398237	0.0287927	Y	RM	0.07	38
ethyl hexanoate conc.	0.0896511	-0.0662909	R	RM	0.16	18
ethyl hexanoate conc.	0.104891	-0.110439	R	YJM	0.22	12
ethyl hexanoate conc.	-0.0542324	0.0632891	Y	YJM	0.12	32
ethyl hexanoate conc.	-0.0149648	0.0157806	Y	YJM	0.03	43
ethyl hexanoate conc.	0.139282	-0.0163559	R	RM	0.16	20
ethyl hexanoate conc.	0.0240548	-0.0194295	R	RM	0.04	42
ethyl hexanoate conc.	-0.0900129	0.0934052	Y	YJM	0.18	15
ethyl hexanoate conc.	-0.0556726	0.0261317	Y	RM	0.08	37
ethyl hexanoate conc.	0.0607766	-0.0878398	R	YJM	0.15	23
ethyl hexanoate conc.	-0.0734356	0.0982678	Y	YJM	0.17	17
ethyl hexanoate conc.	0.0277095	0.479559	Y	YJM	0.45	2
ethyl hexanoate conc.	0.334354	0.240774	R	RM	0.09	36
ethyl hexanoate conc.	0.0649416	-0.0689381	R	YJM	0.13	28
ethyl hexanoate conc.	-0.0149868	-0.00077206	Y	RM	0.01	44
ethyl hexanoate conc.	-0.0644928	0.0684898	Y	YJM	0.13	29
ethyl hexanoate conc.	0.0725051	-0.122912	R	YJM	0.2	14
ethyl hexanoate conc.	-0.0151951	0.0345665	Y	YJM	0.05	40
ethyl hexanoate conc.	-0.0141373	0.0327722	Y	YJM	0.05	41
ethyl octanoate conc.	0.111745	-0.617616	R	YJM	0.73	2
ethyl octanoate conc.	-0.0654112	0.0708032	Y	YJM	0.14	19
ethyl octanoate conc.	0.102192	-0.0698187	R	RM	0.17	12
ethyl octanoate conc.	-0.0842396	0.0813173	Y	RM	0.17	14
ethyl octanoate conc.	0.0862893	-0.1281	R	YJM	0.21	10
ethyl octanoate conc.	0.0193402	-0.0166704	R	RM	0.04	29
ethyl octanoate conc.	-0.0624787	0.0597164	Y	RM	0.12	21
ethyl octanoate conc.	-0.0318104	0.236508	Y	YJM	0.27	8
ethyl octanoate conc.	-0.141531	0.139985	Y	RM	0.28	7
ethyl octanoate conc.	0.0310898	-0.0676715	R	YJM	0.1	24
ethyl octanoate conc.	-0.341403	0.653921	Y	YJM	1	1
ethyl octanoate conc.	0.0600264	-0.0040897	R	RM	0.06	27
ethyl octanoate conc.	0.0311015	-0.0280315	R	RM	0.06	28
ethyl octanoate conc.	-0.0667304	0.0708287	Y	YJM	0.14	18
ethyl octanoate conc.	0.0725525	-0.0679958	R	RM	0.14	16
ethyl octanoate conc.	0.0927235	-0.0972114	R	YJM	0.19	11
ethyl octanoate conc.	0.065033	-0.0730803	R	YJM	0.14	17
ethyl octanoate conc.	-0.0261391	0.0697134	Y	YJM	0.1	25
ethyl octanoate conc.	0.149867	-0.152159	R	YJM	0.3	5
ethyl octanoate conc.	-0.0918605	0.22706	Y	YJM	0.32	4
ethyl octanoate conc.	0.478512	NA		#VALUE!		31
ethyl octanoate conc.	-0.024534	0.0107312	Y	RM	0.04	30
ethyl octanoate conc.	-0.189427	0.195175	Y	YJM	0.38	3
ethyl octanoate conc.	-0.0882782	0.195466	Y	YJM	0.28	6
ethyl octanoate conc.	-0.0549837	0.0679659	Y	YJM	0.12	20
ethyl octanoate conc.	-0.094294	0.0731913	Y	RM	0.17	13
ethyl octanoate conc.	0.0707541	-0.0346984	R	RM	0.11	22
ethyl octanoate conc.	0.0539845	-0.0475674	R	RM	0.1	23
ethyl octanoate conc.	0.171523	-0.0740167	R	RM	0.25	9
ethyl octanoate conc.	0.105629	-0.0566313	R	RM	0.16	15
ethyl octanoate conc.	-0.00410767	0.0911216	Y	YJM	0.1	26
isoamyl alcohol conc.	0.354669	-0.303603	R	RM	0.66	1
isoamyl alcohol conc.	-0.0468267	0.049553	Y	YJM	0.1	16
isoamyl alcohol conc.	0.0391926	-0.028803	R	RM	0.07	18
isoamyl alcohol conc.	-0.0985679	0.0753804	Y	RM	0.17	6
isoamyl alcohol conc.	0.0473819	-0.0569252	R	YJM	0.1	14
isoamyl alcohol conc.	0.0230254	-0.0349487	R	YJM	0.06	21
isoamyl alcohol conc.	-0.011429	0.0143704	Y	YJM	0.03	30
isoamyl alcohol conc.	-0.101791	0.116748	Y	YJM	0.22	4
isoamyl alcohol conc.	0.193669	-0.0436946	R	RM	0.24	3
isoamyl alcohol conc.	0.0263163	-0.0255355	R	RM	0.05	22
isoamyl alcohol conc.	-0.00960929	-0.006074	Y	RM	0	40
isoamyl alcohol conc.	-0.0110676	0.0364709	Y	YJM	0.05	23
isoamyl alcohol conc.	0.0399985	-0.036349	R	RM	0.08	17
isoamyl alcohol conc.	-0.1323	0.0630804	Y	RM	0.2	5
isoamyl alcohol conc.	0.00422179	-0.0017977	R	RM	0.01	38
isoamyl alcohol conc.	-0.00970476	0.00079065	Y	RM	0.01	35
isoamyl alcohol conc.	-0.00603979	0.014807	Y	YJM	0.02	33
isoamyl alcohol conc.	-0.0116972	-0.00788182	Y	RM	0	39
isoamyl alcohol conc.	-0.0155421	0.0190528	Y	YJM	0.03	27
isoamyl alcohol conc.	0.000144544	-0.00639598	R	YJM	0.01	37
isoamyl alcohol conc.	0.0924932	-0.030147	R	RM	0.12	10
isoamyl alcohol conc.	0.0170337	-0.0267331	R	YJM	0.04	24
isoamyl alcohol conc.	-0.0245772	0.0138163	Y	RM	0.04	26
isoamyl alcohol conc.	0.0152857	-0.0186781	R	YJM	0.03	28
isoamyl alcohol conc.	-0.0296182	-0.00753462	Y	RM	0.02	32
isoamyl alcohol conc.	0.0344234	-0.0687248	R	YJM	0.1	15
isoamyl alcohol conc.	0.00681223	-0.00880704	R	YJM	0.02	34
isoamyl alcohol conc.	-0.0920279	0.0792975	Y	RM	0.17	7
isoamyl alcohol conc.	0.0775992	-0.0754447	R	RM	0.15	8
isoamyl alcohol conc.	-0.0374233	0.00408421	Y	RM	0.04	25
isoamyl alcohol conc.	-0.00233966	0.000214908	Y	RM	0	41
isoamyl alcohol conc.	0.0641042	-0.0546896	R	RM	0.12	11
isoamyl alcohol conc.	-0.0949195	0.176806	Y	YJM	0.27	2
isoamyl alcohol conc.	-0.0104789	-0.00984436	Y	RM	0	42
isoamyl alcohol conc.	0.00836493	-0.0192819	R	YJM	0.03	29
isoamyl alcohol conc.	0.0678462	-0.0418503	R	RM	0.11	13
isoamyl alcohol conc.	0.0310594	-0.0291234	R	RM	0.06	20
isoamyl alcohol conc.	0.0509896	-0.0671441	R	YJM	0.12	12
isoamyl alcohol conc.	-0.082969	0.0557323	Y	RM	0.14	9
isoamyl alcohol conc.	0.016332	-0.0458246	R	YJM	0.06	19
isoamyl alcohol conc.	0.00329289	0.0130371	Y	YJM	0.01	36
isoamyl alcohol conc.	-0.0129983	0.0106207	Y	RM	0.02	31
isobutanol conc.	0.102846	-0.0895984	R	RM	0.19	8
isobutanol conc.	-0.0321751	0.0156956	Y	RM	0.05	24
isobutanol conc.	0.0511848	-0.0460068	R	RM	0.1	16
isobutanol conc.	-0.203639	0.0703627	Y	RM	0.27	3
isobutanol conc.	-0.0853401	0.0900537	Y	YJM	0.18	10
isobutanol conc.	-0.0753401	0.113215	Y	YJM	0.19	9
isobutanol conc.	0.0819906	-0.0355647	R	RM	0.12	15
isobutanol conc.	0.061613	-0.0299463	R	RM	0.09	18
isobutanol conc.	-0.0174685	0.073519	Y	YJM	0.09	19
isobutanol conc.	0.0454593	-0.00443486	R	RM	0.05	23
isobutanol conc.	0.0592013	-0.159782	R	YJM	0.22	6
isobutanol conc.	-0.159099	0.151219	Y	RM	0.31	2
isobutanol conc.	0.218482	-0.387656	R	YJM	0.61	1
isobutanol conc.	0.0271644	-0.0193624	R	RM	0.05	25
isobutanol conc.	-0.0383838	0.0357972	Y	RM	0.07	20
isobutanol conc.	-0.0690365	0.0601603	Y	RM	0.13	14
isobutanol conc.	0.0906431	-0.137634	R	YJM	0.23	5
isobutanol conc.	-0.0286443	0.108948	Y	YJM	0.14	13
isobutanol conc.	0.0161484	-0.00288915	R	RM	0.02	31
isobutanol conc.	0.0821807	-0.0632138	R	RM	0.15	12
isobutanol conc.	0.0554753	0.0147269	R	RM	0.04	28
isobutanol conc.	-0.0110046	0.0312178	Y	YJM	0.04	26
isobutanol conc.	0.0949198	-0.105396	R	YJM	0.2	7
isobutanol conc.	0.0377205	-0.0558149	R	YJM	0.09	17
isobutanol conc.	0.0709265	-0.0843051	R	YJM	0.16	11
isobutanol conc.	0.163088	-0.0877984	R	RM	0.25	4
isobutanol conc.	9.44e-06	0.0067901	Y	YJM	0.01	34
isobutanol conc.	0.0212998	-0.0386308	R	YJM	0.06	21
isobutanol conc.	-0.0273943	0.0321147	Y	YJM	0.06	22
isobutanol conc.	-0.0152529	0.0152616	Y	YJM	0.03	30
isobutanol conc.	0.0102551	0.000474638	R	RM	0.01	33
isobutanol conc.	-0.0275259	0.00512753	Y	RM	0.03	29
isobutanol conc.	-0.0080514	0.00951563	Y	YJM	0.02	32
isobutanol conc.	-0.0128074	0.0293687	Y	YJM	0.04	27
isopentyl acetate conc.	-0.135371	0.123013	Y	RM	0.26	8
isopentyl acetate conc.	0.134793	-0.138862	R	YJM	0.27	5
isopentyl acetate conc.	-0.0442352	0.0627161	Y	YJM	0.11	25
isopentyl acetate conc.	-0.00315816	-0.00796325	R	YJM	0	34
isopentyl acetate conc.	-0.0694959	0.0858431	Y	YJM	0.16	18
isopentyl acetate conc.	0.00772	-0.00861863	R	YJM	0.02	32
isopentyl acetate conc.	0.0639471	-0.293306	R	YJM	0.36	3
isopentyl acetate conc.	0.0848807	-0.135058	R	YJM	0.22	11
isopentyl acetate conc.	-0.291176	0.100124	Y	RM	0.39	1
isopentyl acetate conc.	-0.118932	0.144211	Y	YJM	0.26	6
isopentyl acetate conc.	0.0575464	-0.0468533	R	RM	0.1	26
isopentyl acetate conc.	0.103123	-0.0747388	R	RM	0.18	16
isopentyl acetate conc.	0.304635	0.104546	R	RM	0.2	13
isopentyl acetate conc.	-0.209446	0.12673	Y	RM	0.34	4
isopentyl acetate conc.	0.0604363	-0.0612474	R	YJM	0.12	23
isopentyl acetate conc.	-0.115035	NA		#VALUE!		35
isopentyl acetate conc.	0.0766137	-0.118669	R	YJM	0.2	15
isopentyl acetate conc.	-0.0543043	0.0357882	Y	RM	0.09	28
isopentyl acetate conc.	-0.111944	0.127509	Y	YJM	0.24	9
isopentyl acetate conc.	-0.0636044	0.0517576	Y	RM	0.12	24
isopentyl acetate conc.	0.0140779	-0.0106979	R	RM	0.02	31
isopentyl acetate conc.	0.0605978	-0.0663881	R	YJM	0.13	21
isopentyl acetate conc.	-0.0811608	0.0682964	Y	RM	0.15	19
isopentyl acetate conc.	0.0647069	-0.109865	R	YJM	0.17	17
isopentyl acetate conc.	-0.0295026	0.0431962	Y	YJM	0.07	29
isopentyl acetate conc.	-0.128798	0.13188	Y	YJM	0.26	7
isopentyl acetate conc.	0.130041	-0.0912696	R	RM	0.22	10
isopentyl acetate conc.	0.117032	-0.0858241	R	RM	0.2	12
isopentyl acetate conc.	-0.0773398	0.0691762	Y	RM	0.15	20
isopentyl acetate conc.	-0.101031	0.0973144	Y	RM	0.2	14
isopentyl acetate conc.	0.242227	-0.126297	R	RM	0.37	2
isopentyl acetate conc.	-0.0621855	0.062024	Y	RM	0.12	22
isopentyl acetate conc.	-0.0287315	0.0338809	Y	YJM	0.06	30
isopentyl acetate conc.	0.00491022	-0.00718594	R	YJM	0.01	33
isopentyl acetate conc.	0.0697081	-0.0303742	R	RM	0.1	27
phenethyl acetate conc.	0.278761	-0.313974	R	YJM	0.59	2
phenethyl acetate conc.	-0.0735518	0.071766	Y	RM	0.15	23
phenethyl acetate conc.	-0.311151	0.104464	Y	RM	0.42	3
phenethyl acetate conc.	-0.128939	0.134954	Y	YJM	0.26	6
phenethyl acetate conc.	0.0259158	-0.0140774	R	RM	0.04	33
phenethyl acetate conc.	0.00461046	-0.0142435	R	YJM	0.02	41
phenethyl acetate conc.	0.0931408	-0.0935127	R	YJM	0.19	16
phenethyl acetate conc.	-0.0794511	0.0781702	Y	RM	0.16	21
phenethyl acetate conc.	-0.0420473	0.0257816	Y	RM	0.07	30
phenethyl acetate conc.	-0.0191121	0.0257057	Y	YJM	0.04	32
phenethyl acetate conc.	-0.00742942	-0.000518689	Y	RM	0.01	43
phenethyl acetate conc.	0.125277	-0.115504	R	RM	0.24	9
phenethyl acetate conc.	0.0444161	-0.0262494	R	RM	0.07	29
phenethyl acetate conc.	0.177117	-0.0761485	R	RM	0.25	8
phenethyl acetate conc.	-0.187741	0.166135	Y	RM	0.35	4
phenethyl acetate conc.	0.0952958	-0.143097	R	YJM	0.24	10
phenethyl acetate conc.	0.0870414	-0.0994117	R	YJM	0.19	17
phenethyl acetate conc.	-0.122269	0.0517384	Y	RM	0.17	18
phenethyl acetate conc.	0.0117665	-0.0113218	R	RM	0.02	37
phenethyl acetate conc.	0.148796	-0.108299	R	RM	0.26	7
phenethyl acetate conc.	-0.0715484	0.0505583	Y	RM	0.12	25
phenethyl acetate conc.	-0.107933	0.0837523	Y	RM	0.19	13
phenethyl acetate conc.	-0.058866	0.0638128	Y	YJM	0.12	24
phenethyl acetate conc.	0.0423432	-0.0419224	R	RM	0.08	27
phenethyl acetate conc.	0.094546	-0.0925576	R	RM	0.19	15
phenethyl acetate conc.	-0.0417546	0.0373503	Y	RM	0.08	28
phenethyl acetate conc.	-0.0130933	0.00958522	Y	RM	0.02	38
phenethyl acetate conc.	0.0389899	-0.0238531	R	RM	0.06	31
phenethyl acetate conc.	0.0174292	-0.0216739	R	YJM	0.04	34
phenethyl acetate conc.	0.877696	0.0700215	R	RM	0.81	1
phenethyl acetate conc.	-0.0746692	0.0783697	Y	YJM	0.15	22
phenethyl acetate conc.	0.165954	-0.0466977	R	RM	0.21	12
phenethyl acetate conc.	-0.0682024	0.223974	Y	YJM	0.29	5
phenethyl acetate conc.	0.0441968	-0.0426147	R	RM	0.09	26
phenethyl acetate conc.	-0.0116053	0.014306	Y	YJM	0.03	36
phenethyl acetate conc.	-0.0116948	0.00997613	Y	RM	0.02	40
phenethyl acetate conc.	0.105303	-0.0579859	R	RM	0.16	19
phenethyl acetate conc.	0.0948742	-0.0962871	R	YJM	0.19	14
phenethyl acetate conc.	0.135073	-0.0909632	R	RM	0.23	11
phenethyl acetate conc.	-0.0211539	0.0162619	Y	RM	0.04	35
phenethyl acetate conc.	0.00685208	-0.00515927	R	RM	0.01	42
phenethyl acetate conc.	-0.0901275	0.0691889	Y	RM	0.16	20
phenethyl acetate conc.	-0.0136185	0.00864276	Y	RM	0.02	39
SO2 conc.	0.0980178	-0.0909703	R	RM	0.19	4
SO2 conc.	0.922639	0.253408	R	RM	0.67	1
SO2 conc.	0.19234	0.355288	Y	YJM	0.16	5
SO2 conc.	-0.0752347	0.315269	Y	YJM	0.39	2
SO2 conc.	-0.137598	0.0598551	Y	RM	0.2	3
ethanol conc.	-0.09	0.1	Y	YJM	0.18	11
ethanol conc.	-0.09	0.11	Y	YJM	0.2	10
ethanol conc.	-0.06	0.06	Y	YJM	0.12	13
ethanol conc.	0.11	-0.1	R	RM	0.21	7
ethanol conc.	-0.08	0.01	Y	RM	0.09	14
ethanol conc.	0.11	-0.08	R	RM	0.2	9
ethanol conc.	0.37	0.1	R	RM	0.27	4
ethanol conc.	0.79	-0.68	R	RM	1.47	2
ethanol conc.	0.81	-0.68	R	RM	1.49	1
ethanol conc.	-0.1	0.11	Y	YJM	0.21	6
ethanol conc.	-0.13	0.14	Y	YJM	0.27	3
ethanol conc.	0.03	-0.05	R	YJM	0.09	15
ethanol conc.	0.06	-0.09	R	YJM	0.14	12
ethanol conc.	0	0.02	Y	YJM	0.01	19
ethanol conc.	0	0.01	Y	YJM	0.01	20
ethanol conc.	-0.06	0.17	Y	YJM	0.22	5
ethanol conc.	-0.03	0.03	Y	RM	0.06	16
ethanol conc.	-0.04	0.16	Y	YJM	0.2	8
ethanol conc.	0.02	-0.01	R	RM	0.03	18
ethanol conc.	-0.03	0.03	Y	RM	0.06	17
acetic acid conc.	0.0229347	-0.0104372	R	RM	0.03	36
acetic acid conc.	-0.123295	0.100098	Y	RM	0.22	14
acetic acid conc.	-0.112322	0.169004	Y	YJM	0.28	8
acetic acid conc.	0.0792746	-0.0773209	R	RM	0.16	25
acetic acid conc.	-0.140537	0.11064	Y	RM	0.25	12
acetic acid conc.	0.121084	-0.106971	R	RM	0.23	13
acetic acid conc.	0.0780144	-0.0985928	R	YJM	0.18	20
acetic acid conc.	-0.0446067	0.159842	Y	YJM	0.2	16
acetic acid conc.	-0.0840262	0.0806921	Y	RM	0.16	21
acetic acid conc.	0.00967346	-0.00695492	R	RM	0.02	38
acetic acid conc.	0.0530568	-0.100856	R	YJM	0.15	27
acetic acid conc.	0.0290996	-0.0451339	R	YJM	0.07	33
acetic acid conc.	-0.183426	-0.0946033	Y	RM	0.09	32
acetic acid conc.	0.117266	-0.143615	R	YJM	0.26	10
acetic acid conc.	0.10539	-0.0753377	R	RM	0.18	19
acetic acid conc.	0.0788021	-0.0830446	R	YJM	0.16	22
acetic acid conc.	0.05855	-0.0523885	R	RM	0.11	30
acetic acid conc.	0.0588338	-0.0718314	R	YJM	0.13	28
acetic acid conc.	0.137983	-0.121109	R	RM	0.26	11
acetic acid conc.	-0.721343	0.0258328	Y	RM	0.75	2
acetic acid conc.	-0.0421234	0.0258165	Y	RM	0.07	34
acetic acid conc.	-0.297625	0.304585	Y	YJM	0.6	4
acetic acid conc.	-0.00136073	0.000483412	Y	RM	0	39
acetic acid conc.	-0.0899505	0.095907	Y	YJM	0.19	18
acetic acid conc.	0.207913	-0.0807593	R	RM	0.29	6
acetic acid conc.	-0.0946564	0.0623117	Y	RM	0.16	24
acetic acid conc.	0.0820133	-0.0784121	R	RM	0.16	23
acetic acid conc.	-0.0830609	0.116028	Y	YJM	0.2	17
acetic acid conc.	-0.0246741	0.0185867	Y	RM	0.04	35
acetic acid conc.	-0.107625	0.599495	Y	YJM	0.71	3
acetic acid conc.	-0.0770747	0.20534	Y	YJM	0.28	7
acetic acid conc.	0.0147691	-0.0164206	R	YJM	0.03	37
acetic acid conc.	1.27786	NA		#VALUE!		40
acetic acid conc.	0.0891918	-0.126763	R	YJM	0.22	15
acetic acid conc.	0.0765941	-0.0782193	R	YJM	0.15	26
acetic acid conc.	-0.0540795	0.0454626	Y	RM	0.1	31
acetic acid conc.	0.241853	-0.0906763	R	RM	0.33	5
acetic acid conc.	0.143098	-0.129792	R	RM	0.27	9
acetic acid conc.	0.068327	-0.0602424	R	RM	0.13	29
acetic acid conc.	0.555878	-0.560325	R	YJM	1.12	1
glycerol conc.	-0.0940815	0.07688	Y	RM	0.17	12
glycerol conc.	-0.0641245	0.0614963	Y	RM	0.13	17
glycerol conc.	0.0568774	-0.0357623	R	RM	0.09	21
glycerol conc.	-0.106088	0.0926582	Y	RM	0.2	11
glycerol conc.	-0.0691783	0.0581438	Y	RM	0.13	16
glycerol conc.	-0.0414674	0.0307088	Y	RM	0.07	24
glycerol conc.	-0.0362467	0.0395223	Y	YJM	0.08	22
glycerol conc.	0.0273371	-0.0197866	R	RM	0.05	27
glycerol conc.	0.0518667	-0.0460622	R	RM	0.1	20
glycerol conc.	0.110982	-0.102852	R	RM	0.21	9
glycerol conc.	0.0464901	-0.199692	R	YJM	0.25	7
glycerol conc.	0.0699919	-0.0976253	R	YJM	0.17	13
glycerol conc.	0.468149	-0.522928	R	YJM	0.99	1
glycerol conc.	0.043032	-0.0323238	R	RM	0.08	23
glycerol conc.	0.33874	-0.274028	R	RM	0.61	3
glycerol conc.	-0.211737	0.619266	Y	YJM	0.83	2
glycerol conc.	0.00597354	-0.00161074	R	RM	0.01	28
glycerol conc.	-0.0714681	0.0443115	Y	RM	0.12	19
glycerol conc.	-0.0275622	0.0233227	Y	RM	0.05	26
glycerol conc.	0.00980059	0.0149848	Y	YJM	0.01	29
glycerol conc.	0.0736342	-0.31557	R	YJM	0.39	4
glycerol conc.	-0.0873693	0.113483	Y	YJM	0.2	10
glycerol conc.	0.153185	-0.107636	R	RM	0.26	5
glycerol conc.	0.0372218	-0.034672	R	RM	0.07	25
glycerol conc.	-0.126625	0.116268	Y	RM	0.24	8
glycerol conc.	-0.0689261	0.0614911	Y	RM	0.13	15
glycerol conc.	-0.130333	0.123887	Y	RM	0.25	6
glycerol conc.	0.0524769	-0.087685	R	YJM	0.14	14
glycerol conc.	0.0573481	-0.0664457	R	YJM	0.12	18
SO3 tolerance	-0.121937	0.103126	Y	RM	0.23	7
SO3 tolerance	0.116505	-0.109059	R	RM	0.23	6
SO3 tolerance	0.0422254	-0.0433674	R	YJM	0.09	16
SO3 tolerance	-0.105192	0.0948285	Y	RM	0.2	9
SO3 tolerance	0.0693376	-0.1001	R	YJM	0.17	14
SO3 tolerance	0.0766829	-0.0787319	R	YJM	0.16	15
SO3 tolerance	0.101756	-0.100297	R	RM	0.2	8
SO3 tolerance	0.0742495	-0.0952133	R	YJM	0.17	13
SO3 tolerance	-0.0851955	0.113816	Y	YJM	0.2	11
SO3 tolerance	-0.0347687	0.261859	Y	YJM	0.3	4
SO3 tolerance	0.0645984	-0.312185	R	YJM	0.38	3
SO3 tolerance	0.0885629	-0.0875548	R	RM	0.18	12
SO3 tolerance	-0.114999	0.11784	Y	YJM	0.23	5
SO3 tolerance	0.501777	-0.815931	R	YJM	1.32	1
SO3 tolerance	-0.468637	0.172686	Y	RM	0.64	2
SO3 tolerance	-0.112598	0.0869487	Y	RM	0.2	10
acetic acid tolerance	-0.0744184	0.0826556	Y	YJM	0.16	27
acetic acid tolerance	0.0348555	-0.0159306	R	RM	0.05	49
acetic acid tolerance	-0.209133	0.147719	Y	RM	0.36	5
acetic acid tolerance	0.0895288	-0.0688761	R	RM	0.16	26
acetic acid tolerance	0.0861528	-0.0786209	R	RM	0.16	23
acetic acid tolerance	-0.108381	0.0776475	Y	RM	0.19	17
acetic acid tolerance	0.0386765	-0.0580115	R	YJM	0.1	41
acetic acid tolerance	-0.000627516	0.00228218	Y	YJM	0	54
acetic acid tolerance	0.16574	-0.0882995	R	RM	0.25	9
acetic acid tolerance	-0.123411	0.103856	Y	RM	0.23	10
acetic acid tolerance	-0.0955799	0.0936605	Y	RM	0.19	16
acetic acid tolerance	-0.0393143	0.0690675	Y	YJM	0.11	38
acetic acid tolerance	-0.159086	0.209598	Y	YJM	0.37	4
acetic acid tolerance	-0.0745638	0.053232	Y	RM	0.13	33
acetic acid tolerance	0.0378196	-0.0103617	R	RM	0.05	50
acetic acid tolerance	0.119674	-0.100318	R	RM	0.22	11
acetic acid tolerance	0.102941	-0.178933	R	YJM	0.28	8
acetic acid tolerance	-0.0186158	0.0812009	Y	YJM	0.1	40
acetic acid tolerance	0.0518271	-0.0505592	R	RM	0.1	39
acetic acid tolerance	-0.0508963	0.065545	Y	YJM	0.12	35
acetic acid tolerance	0.0369335	-0.044887	R	YJM	0.08	44
acetic acid tolerance	0.0955041	-0.0850672	R	RM	0.18	19
acetic acid tolerance	-0.08535	0.0767476	Y	RM	0.16	24
acetic acid tolerance	-0.122804	0.0825103	Y	RM	0.21	13
acetic acid tolerance	-0.151572	0.162706	Y	YJM	0.31	6
acetic acid tolerance	0.101241	-0.0676385	R	RM	0.17	22
acetic acid tolerance	0.0421041	-0.0276463	R	RM	0.07	46
acetic acid tolerance	0.120654	-0.0582317	R	RM	0.18	20
acetic acid tolerance	0.00796798	-0.0107964	R	YJM	0.02	52
acetic acid tolerance	-0.000387529	0.00414467	Y	YJM	0	53
acetic acid tolerance	0.0505098	-0.0456044	R	RM	0.1	42
acetic acid tolerance	0.0473201	-0.0285407	R	RM	0.08	45
acetic acid tolerance	-0.0643998	0.0507247	Y	RM	0.12	36
acetic acid tolerance	-0.0310159	0.0330663	Y	YJM	0.06	48
acetic acid tolerance	-0.0551033	0.0578646	Y	YJM	0.11	37
acetic acid tolerance	0.0659998	-0.0620151	R	RM	0.13	32
acetic acid tolerance	0.147478	-0.75762	R	YJM	0.91	1
acetic acid tolerance	-0.00322383	-0.00267632	Y	RM	0	55
acetic acid tolerance	0.0535074	-0.0663258	R	YJM	0.12	34
acetic acid tolerance	0.104734	-0.0987068	R	RM	0.2	14
acetic acid tolerance	0.0794435	-0.0804156	R	YJM	0.16	25
acetic acid tolerance	-0.11414	0.0952873	Y	RM	0.21	12
acetic acid tolerance	-0.0810456	0.054406	Y	RM	0.14	30
acetic acid tolerance	0.0918998	-0.0636374	R	RM	0.16	28
acetic acid tolerance	0.0803365	-0.0931519	R	YJM	0.17	21
acetic acid tolerance	-0.040001	0.0248393	Y	RM	0.06	47
acetic acid tolerance	-0.751157	-0.089146	Y	RM	0.66	3
acetic acid tolerance	-0.0418184	0.0444044	Y	YJM	0.09	43
acetic acid tolerance	-0.210591	0.0724073	Y	RM	0.28	7
acetic acid tolerance	-0.00933604	0.0235281	Y	YJM	0.03	51
acetic acid tolerance	-0.0958775	0.0936628	Y	RM	0.19	15
acetic acid tolerance	-0.29805	0.389778	Y	YJM	0.69	2
acetic acid tolerance	0.0951221	-0.0889079	R	RM	0.18	18
acetic acid tolerance	-0.0667084	0.069338	Y	YJM	0.14	29
acetic acid tolerance	0.0616527	-0.0677869	R	YJM	0.13	31
ethanol tolerance	-0.075784	0.079016	Y	YJM	0.15	22
ethanol tolerance	-0.126307	0.131167	Y	YJM	0.26	10
ethanol tolerance	-0.107894	0.0541727	Y	RM	0.16	21
ethanol tolerance	0.0492888	-0.0508668	R	YJM	0.1	33
ethanol tolerance	-0.0745451	0.0693599	Y	RM	0.14	26
ethanol tolerance	-0.0532375	0.0309715	Y	RM	0.08	35
ethanol tolerance	0.200482	-0.154072	R	RM	0.35	3
ethanol tolerance	-0.158486	0.143076	Y	RM	0.3	7
ethanol tolerance	0.0389873	-0.0576088	R	YJM	0.1	34
ethanol tolerance	0.0209911	-0.0105381	R	RM	0.03	45
ethanol tolerance	-0.0787978	0.06931	Y	RM	0.15	25
ethanol tolerance	0.031031	-0.0504283	R	YJM	0.08	36
ethanol tolerance	-0.00872706	-0.00815812	Y	RM	0	47
ethanol tolerance	0.0629916	-0.308323	R	YJM	0.37	2
ethanol tolerance	0.0395061	-0.0218062	R	RM	0.06	39
ethanol tolerance	-0.104587	0.100746	Y	RM	0.21	13
ethanol tolerance	-0.0330966	0.0222293	Y	RM	0.06	42
ethanol tolerance	0.0637081	-0.0859952	R	YJM	0.15	24
ethanol tolerance	-0.159447	0.137019	Y	RM	0.3	8
ethanol tolerance	0.0345372	-0.0424359	R	YJM	0.08	37
ethanol tolerance	0.0614832	-0.0771128	R	YJM	0.14	27
ethanol tolerance	0.489515	-0.448794	R	RM	0.94	1
ethanol tolerance	0.0603624	-0.0690811	R	YJM	0.13	30
ethanol tolerance	0.0423703	-0.13066	R	YJM	0.17	19
ethanol tolerance	-0.0149093	0.0187107	Y	YJM	0.03	44
ethanol tolerance	0.0441001	-0.0637569	R	YJM	0.11	31
ethanol tolerance	-0.0501177	0.0555423	Y	YJM	0.11	32
ethanol tolerance	-0.122407	0.194721	Y	YJM	0.32	5
ethanol tolerance	0.034656	-0.0240125	R	RM	0.06	40
ethanol tolerance	-0.0743142	0.0762348	Y	YJM	0.15	23
ethanol tolerance	0.0966751	-0.0981441	R	YJM	0.19	14
ethanol tolerance	0.154838	-0.164921	R	YJM	0.32	4
ethanol tolerance	0.0480271	-0.268399	R	YJM	0.32	6
ethanol tolerance	0.0292358	-0.161519	R	YJM	0.19	15
ethanol tolerance	0.128414	-0.0600677	R	RM	0.19	17
ethanol tolerance	0.0562859	-0.077583	R	YJM	0.13	28
ethanol tolerance	0.0164481	-0.0172957	R	YJM	0.03	43
ethanol tolerance	-0.111539	0.057799	Y	RM	0.17	20
ethanol tolerance	0.0829722	-0.092513	R	YJM	0.18	18
ethanol tolerance	-0.10914	0.122035	Y	YJM	0.23	12
ethanol tolerance	0.107397	-0.149453	R	YJM	0.26	11
ethanol tolerance	-0.0452009	0.0282151	Y	RM	0.07	38
ethanol tolerance	0.0301763	-0.0277705	R	RM	0.06	41
ethanol tolerance	-0.127274	0.0627503	Y	RM	0.19	16
ethanol tolerance	-0.138963	0.122199	Y	RM	0.26	9
ethanol tolerance	-0.0655984	0.0682006	Y	YJM	0.13	29
ethanol tolerance	0.00444483	-0.00232617	R	RM	0.01	46
maltose growth	-0.0390078	0.102554	Y	YJM	0.14	18
maltose growth	-0.0639915	0.104153	Y	YJM	0.17	14
maltose growth	0.0627196	0.00817123	R	RM	0.05	38
maltose growth	0.00557239	0.233725	Y	YJM	0.23	8
maltose growth	0.0950487	0.00653713	R	RM	0.09	32
maltose growth	0.0730693	-0.0940291	R	YJM	0.17	15
maltose growth	0.0501759	0.0296084	R	RM	0.02	46
maltose growth	0.0223386	0.0611491	Y	YJM	0.04	42
maltose growth	-0.041242	0.0719027	Y	YJM	0.11	23
maltose growth	0.0966325	-0.0125623	R	RM	0.11	25
maltose growth	0.0211125	0.0547314	Y	YJM	0.03	44
maltose growth	0.0376263	0.0330723	R	RM	0	49
maltose growth	-0.0665477	0.089614	Y	YJM	0.16	16
maltose growth	0.732107	-0.618763	R	RM	1.35	1
maltose growth	0.0428379	0.0215482	R	RM	0.02	45
maltose growth	0.031308	0.072762	Y	YJM	0.04	40
maltose growth	0.00482048	0.0434954	Y	YJM	0.04	43
maltose growth	0.01234	0.052319	Y	YJM	0.04	41
maltose growth	-0.0709784	0.116462	Y	YJM	0.19	11
maltose growth	0.135686	-0.0606865	R	RM	0.2	10
maltose growth	0.084941	-0.0177316	R	RM	0.1	27
maltose growth	-0.0333208	0.0943827	Y	YJM	0.13	19
maltose growth	0.75935	-0.567973	R	RM	1.33	2
maltose growth	0.0507778	-0.0115678	R	RM	0.06	36
maltose growth	-0.0150423	0.0845693	Y	YJM	0.1	30
maltose growth	0.0689408	0.367111	Y	YJM	0.3	6
maltose growth	0.246336	-0.214613	R	RM	0.46	3
maltose growth	-0.0306804	0.0878727	Y	YJM	0.12	21
maltose growth	-0.0669817	0.119638	Y	YJM	0.19	12
maltose growth	-0.0357419	0.0853472	Y	YJM	0.12	20
maltose growth	-0.0200052	0.0918478	Y	YJM	0.11	24
maltose growth	0.0172803	0.0317771	Y	YJM	0.01	47
maltose growth	0.0238998	0.0656897	Y	YJM	0.04	39
maltose growth	0.0491309	-0.00721427	R	RM	0.06	37
maltose growth	-0.0145074	0.0885104	Y	YJM	0.1	26
maltose growth	0.0302859	0.0350068	Y	YJM	0	48
maltose growth	-0.00368535	0.061084	Y	YJM	0.06	35
maltose growth	-0.23591	0.13328	Y	RM	0.37	5
maltose growth	0.132279	-0.0732565	R	RM	0.21	9
maltose growth	0.0697321	-0.000433585	R	RM	0.07	34
maltose growth	0.0727809	-0.00652487	R	RM	0.08	33
maltose growth	-0.0706249	0.115064	Y	YJM	0.19	13
maltose growth	0.0936667	-0.0201533	R	RM	0.11	22
maltose growth	0.0825579	-0.0188011	R	RM	0.1	28
maltose growth	-0.0111766	0.0792183	Y	YJM	0.09	31
maltose growth	-0.0471968	0.105159	Y	YJM	0.15	17
maltose growth	0.0783666	-0.0215671	R	RM	0.1	29
maltose growth	0.158539	-0.119378	R	RM	0.28	7
maltose growth	0.0736335	-0.325849	R	YJM	0.4	4
halotolerance	-0.092814	0.0796463	Y	RM	0.17	17
halotolerance	0.0398417	-0.0416668	R	YJM	0.08	31
halotolerance	-0.0214631	0.0164297	Y	RM	0.04	42
halotolerance	-0.0425685	0.0397867	Y	RM	0.08	30
halotolerance	-0.0585555	0.0269455	Y	RM	0.09	27
halotolerance	-0.0683881	0.05487	Y	RM	0.12	21
halotolerance	-0.0872549	0.0914733	Y	YJM	0.18	16
halotolerance	-0.0615349	0.069595	Y	YJM	0.13	19
halotolerance	0.140711	-0.0796271	R	RM	0.22	11
halotolerance	0.446115	-0.245693	R	RM	0.69	2
halotolerance	-0.022077	-0.00811621	Y	RM	0.01	46
halotolerance	0.0876036	-0.0724821	R	RM	0.16	18
halotolerance	-0.0172431	0.0177416	Y	YJM	0.03	43
halotolerance	-0.167495	0.0948937	Y	RM	0.26	9
halotolerance	-0.110821	0.110156	Y	RM	0.22	10
halotolerance	0.0362649	-0.0373246	R	YJM	0.07	35
halotolerance	-0.00233988	0.047927	Y	YJM	0.05	41
halotolerance	0.0484432	-0.0494073	R	YJM	0.1	26
halotolerance	0.00525815	-0.0483565	R	YJM	0.05	39
halotolerance	0.0249431	-0.0275179	R	YJM	0.05	40
halotolerance	-0.0589429	0.0574826	Y	RM	0.12	25
halotolerance	-0.107403	0.093974	Y	RM	0.2	13
halotolerance	-0.0701086	0.0604866	Y	RM	0.13	20
halotolerance	-0.0932914	0.100716	Y	YJM	0.19	14
halotolerance	0.00495129	-0.00770495	R	YJM	0.01	47
halotolerance	0.175543	-0.206761	R	YJM	0.38	3
halotolerance	0.12983	-0.158594	R	YJM	0.29	7
halotolerance	-0.0683524	0.0512162	Y	RM	0.12	23
halotolerance	0.0524864	-0.0138429	R	RM	0.07	37
halotolerance	-0.00399292	0.0259389	Y	YJM	0.03	44
halotolerance	0.00828313	0.00190845	R	RM	0.01	48
halotolerance	-0.177357	0.195803	Y	YJM	0.37	4
halotolerance	-0.161356	0.167087	Y	YJM	0.33	5
halotolerance	0.0710682	-0.108193	R	YJM	0.18	15
halotolerance	-0.0836333	0.0350027	Y	RM	0.12	24
halotolerance	0.0463066	-0.0367799	R	RM	0.08	28
halotolerance	0.183762	-1.01142	R	YJM	1.2	1
halotolerance	-0.119111	0.14627	Y	YJM	0.27	8
halotolerance	0.0456499	-0.026066	R	RM	0.07	36
halotolerance	-0.0408898	0.0401609	Y	RM	0.08	32
halotolerance	-0.0391666	0.0362067	Y	RM	0.08	33
halotolerance	0.200899	-0.0935424	R	RM	0.29	6
halotolerance	-0.0390688	0.0440169	Y	YJM	0.08	29
halotolerance	0.0491892	-0.0707142	R	YJM	0.12	22
halotolerance	0.000316413	-0.0280244	R	YJM	0.03	45
halotolerance	0.0296239	-0.0273557	R	RM	0.06	38
halotolerance	-0.0385234	0.0361022	Y	RM	0.07	34
halotolerance	0.120971	-0.0865854	R	RM	0.21	12
osmotolerance	0.0587851	-0.0568502	R	RM	0.12	27
osmotolerance	-0.31655	0.0244973	Y	RM	0.34	4
osmotolerance	0.013577	-0.0176974	R	YJM	0.03	49
osmotolerance	-0.00224699	0.00281196	Y	YJM	0.01	53
osmotolerance	0.0143668	-0.0382384	R	YJM	0.05	46
osmotolerance	-0.0346475	0.00089534	Y	RM	0.04	48
osmotolerance	-0.0364123	0.016882	Y	RM	0.05	45
osmotolerance	-0.40198	-0.00852277	Y	RM	0.39	3
osmotolerance	-0.072371	-0.0247677	Y	RM	0.05	47
osmotolerance	0.0335717	-0.0391019	R	YJM	0.07	39
osmotolerance	0.068444	-0.10307	R	YJM	0.17	18
osmotolerance	0.0217404	-0.0379766	R	YJM	0.06	42
osmotolerance	0.113638	-0.137915	R	YJM	0.25	7
osmotolerance	-0.0566231	0.046417	Y	RM	0.1	32
osmotolerance	-0.0116758	-0.154915	R	YJM	0.14	25
osmotolerance	-0.0122069	-0.0326309	R	YJM	0.02	51
osmotolerance	-0.0223527	0.00663746	Y	RM	0.03	50
osmotolerance	0.183907	-0.137654	R	RM	0.32	5
osmotolerance	0.0546145	-0.0615692	R	YJM	0.12	26
osmotolerance	-0.00376841	-0.0176549	R	YJM	0.01	52
osmotolerance	0.0807692	-0.070047	R	RM	0.15	24
osmotolerance	0.00147855	0.00247922	Y	YJM	0	54
osmotolerance	-0.0413408	0.0434727	Y	YJM	0.08	36
osmotolerance	-0.0315511	0.0369012	Y	YJM	0.07	40
osmotolerance	0.0240602	-0.037128	R	YJM	0.06	41
osmotolerance	0.0367558	-0.0733565	R	YJM	0.11	29
osmotolerance	-0.104185	0.087259	Y	RM	0.19	15
osmotolerance	0.109139	-0.116081	R	YJM	0.23	10
osmotolerance	0.0901031	-0.0771968	R	RM	0.17	19
osmotolerance	-0.103402	0.0895493	Y	RM	0.19	14
osmotolerance	0.0296662	-0.0646533	R	YJM	0.09	35
osmotolerance	-0.0591873	-0.0055861	Y	RM	0.05	44
osmotolerance	-0.0369543	0.0211551	Y	RM	0.06	43
osmotolerance	-0.0552055	0.0509791	Y	RM	0.11	31
osmotolerance	-0.0110788	NA		#VALUE!		55
osmotolerance	-0.101278	0.129544	Y	YJM	0.23	9
osmotolerance	0.0823457	-0.115015	R	YJM	0.2	13
osmotolerance	0.0402807	-0.073598	R	YJM	0.11	28
osmotolerance	-0.0416418	0.0574684	Y	YJM	0.1	33
osmotolerance	0.0515889	-0.0997784	R	YJM	0.15	23
osmotolerance	-0.087703	0.0874864	Y	RM	0.18	17
osmotolerance	0.141419	-0.091076	R	RM	0.23	8
osmotolerance	-0.0630142	0.211543	Y	YJM	0.27	6
osmotolerance	-0.133438	0.0809605	Y	RM	0.21	11
osmotolerance	0.0701057	-0.086124	R	YJM	0.16	21
osmotolerance	0.439875	-0.168579	R	RM	0.61	2
osmotolerance	0.0704923	-0.0953035	R	YJM	0.17	20
osmotolerance	0.0741814	-0.127542	R	YJM	0.2	12
osmotolerance	0.0225115	-0.0520002	R	YJM	0.07	38
osmotolerance	0.0848526	-0.0937683	R	YJM	0.18	16
osmotolerance	0.0897315	-0.0633103	R	RM	0.15	22
osmotolerance	0.0416456	-0.0358806	R	RM	0.08	37
osmotolerance	-0.0539098	0.0532115	Y	RM	0.11	30
osmotolerance	-0.0487706	0.0492454	Y	YJM	0.1	34
osmotolerance	-0.0577998	0.594671	Y	YJM	0.65	1

## Sheet: Figure 2D
variantPos(FW)	Nr. Strains carrying at least 1 copy RM	Nr. strains arrying at least 1 copy YJM
V138	471	405
V113	955	99
V143	2	822
V63	3	1008
V142	19	841
V141	675	75
V69	408	642
V47	753	313
V106	999	16
V171	108	921
V179	179	471
V634	966	54
V773	76	965
V737	4	1007
V269	385	722
V824	674	409
V554	1004	7
V462	1002	7
V554	1004	7
V417	981	33
V580	1	1010
V602	34	554
V434	945	144
V600	3	1008
V433	890	218
V313	3	1008
V474	833	305
V469	523	584
V309	986	34
V647	877	180
V864	968	38
V773	76	965
V435	441	350
V628	18	998
V643	1000	13
V368	676	404
V567	974	71
V390	728	157
V358	7	1006
V386	547	578
V749	8	1002
V347	1	936
V375	416	685
V514	256	855
V866	285	775
V669	426	679
V204	745	359
V431	473	664
V518	56	981
V606	12	1002
V663	997	14
V782	616	456
V217	859	198
V331	330	785
V809	11	1000
V831	241	830
V647	877	180
V834	3	1008
V648	1001	10
V735	4	1007
V204	745	359
V211	17	996
V275	1	1010
V373	24	1001
V462	1002	7
V950	906	260
V1105	759	383
V1101	816	286
V950	906	260
V1084	12	866
V1098	960	90
V1067	983	62
V1044	2	1009
V1105	759	383
V1081	709	355
V906	16	841
V950	906	260
V1089	813	273
V1130	997	14
V1230	783	87
V1045	335	20
V1092	259	873
V1005	635	140
V1031	2	1009
V1230	783	87
V1060	1004	34
V1107	549	563
V1143	718	81
V1990	478	631
V1255	652	21
V2274	221	829
V1991	12	1000
V2292	88	961
V1292	989	26
V2298	468	597
V1797	405	317
V1862	3	1008
V2691	1	1010
V1912	41	972
V2267	957	86
V2329	3	1009
V1346	115	921
V1998	995	15
V1941	3	1009
V1707	10	999
V1436	404	678
V1408	984	32
V2744	569	335
V2462	141	905
V2538	864	204
V1909	41	973
V2473	808	265
V1901	13	61
V1797	405	317
V1798	500	345
V2250	428	78
V2604	996	15
V2094	974	40
V2283	126	944
V2615	555	511
V1749	686	442
V1759	712	394
V2289	725	317
V2318	963	55
V1272	66	957
V1284	599	476
V2170	329	3
V2193	7	1008
V2204	994	20
V2536	960	91
V2669	995	15
V1258	7	995
V1293	8	1004
V1529	860	272
V1622	892	225
V1866	48	775
V1891	520	630
V2004	595	264
V2231	988	31
V2445	3	1008
V1259	904	110
V1875	897	122
V1891	520	630
V2326	20	983
V2732	996	14
V1360	1000	11
V1362	898	149
V1628	4	1007
V1832	77	981
V1919	3	892
V1931	3	997
V2252	14	998
V2373	30	985
V2404	4	1003
V2602	70	942
V2755	753	227
V1652	863	261
V1796	348	467
V1935	104	936
V2403	4	1007
V2419	863	17
V2565	690	386
V5459	532	472
V5848	632	492
V5926	338	757
V5445	290	681
V5961	357	758
V5487	361	739
V5449	831	146
V5883	2	1009
V5564	987	8
V5662	232	817
V5916	50	969
V5582	700	398
V5458	76	935
V5981	339	284
V5695	808	3
V5613	74	952
V5920	27	787
V5622	899	154
V5846	10	1003
V5968	547	579
V5938	178	897
V5966	853	253
V5470	12	988
V5453	957	36
V5462	1002	14
V5882	1008	4
V5458	76	935
V5486	566	14
V5587	273	185
V5913	47	384
V5456	9	979
V5909	480	1
V5634	424	686
V5587	273	185
V5482	1	1010
V5918	37	983
V5887	983	37
V5981	339	284
V5583	613	493
V5605	313	757
V5778	1001	12
V5878	973	58
V5880	1	993
V5918	37	983
V2842	74	973
V3073	993	19
V3070	998	13
V2856	993	17
V3003	996	23
V2795	6	868
V3141	801	260
V3150	384	769
V3026	5	1007
V3298	969	59
V2869	255	816
V2897	161	248
V2881	29	618
V2875	2	1010
V3014	858	227
V2889	489	592
V2869	255	816
V3042	1	1010
V3012	978	74
V3121	12
V3248	7	1004
V3249	80	173
V2792	343	479
V2927	676	419
V3055	381	394
V2932	643	469
V3195	45	992
V3211	923	139
V3175	170	873
V3163	971	48
V3165	2	1009
V3642	36	986
V3786	1003	9
V3625	5	1006
V3670	1002	8
V4828	1003	10
V3952	989	28
V4128	806	268
V4120	1003	8
V4073	1001	7
V4080	683	405
V4836	169	852
V4710	750	49
V4829	203	494
V4560	834	257
V4090	1002	8
V4552	539	158
V4677	595	482
V4005	16	995
V4835	4	1002
V3985	998	13
V4835	4	1002
V4530	29	990
V4592	964	74
V3900	2	1010
V4712	192	862
V4036	704	378
V4374	5	1006
V4415	2	1009
V4643	150	609
V4432	994	29
V4446	324	697
V4597	949	68
V4829	203	494
V4836	169	852
V4835	4	1002
V3942	2	1008
V3946	6	1007
V4282	4	1008
V4286	991	26
V4064	7	1006
V3985	998	13
V4358	8	1004
V4835	4	1002
V3865	399	2
V3956	965	51
V3993	670	441
V4193	760	323
V4485	1007	4
V4762	672	375
V5369	231	802
V5014	590	488
V5163	905	137
V5098	818	247
V4972	527	607
V5268	817	283
V4900	818	305
V5345	885	104
V5271	2	1008
V5267	1000	10
V5248	886	172
V5235	980	62
V4934	135	422
V4900	818	305
V5158	1002	9
V5148	711	353
V5214	345	742
V4899	998	17
V5162	991	21
V4952	10	2
V5305	5	1008
V5355	998	12
V4909	2	1009
V5217	387	656
V4854	2	1008
V4855	959	113
V4954	984	34
V5035	80	680
V5172	2	1010
V5299	1000	11
V5303	18	999
V5189	43	993
V4974	427	707
V5004	6	1006
V5019	535	583
V5379	115	926
V6038	164	875
V6340	983	86
V6031	837	196
V6464	33	983
V6275	322	832
V6543	312	772
V6282	918	241
V6323	146	927
V6076	1	1010
V6092	15	999
V6412	32	989
V6248	287	859
V6124	326	773
V6289	996	13
V6521	998	13
V6027	9	1002
V6039	200	755
V6045	959	70
V6123	533	564
V6299	204	337
V6342	9	1004
V7149	227	826
V6871	77	316
V7149	227	826
V7064	70	954
V7063	1003	8
V7136	32	984
V7331	142	111
V7252	3	1010
V7067	965	64
V6612	672	117
V6667	553	493
V7072	8	1005
V7067	965	64
V7240	224	653
V7149	227	826
V7195	263	864
V7059	390	692
V6710	108	918
V6953	211	824
V6774	534	534
V7140	366	734
V7051	3	997
V7205	307	852
V7212	682	383
V7235	218	417
V7339	914	165
V6846	1010	1
V6925	1	1010
V7117	20	991
V7329	123	917
V7335	208	651
V6804	1009	1
V6849	1001	13
V6862	63	959
V7059	390	692
V7404	5	1006
V6787	18	998
V7151	633	514
V7211	2	1010
V7015	5	1003
V7020	698	218
V7156	52	972
V7252	3	1010
V7340	968	55
V8310	1	1010
V8178	458	567
V8190	986	29
V8155	8	1003
V8240	534	507
V8341	135	773
V7466	147	912
V8151	956	63
V8182	949	73
V7800	609	474
V8204	35	984
V8296	915	100
V7726	998	12
V7781	8	1003
V7839	839	235
V8039	566	641
V8091	517	127
V7857	978	43
V7675	997	14
V8090	450	249
V7830	602	527
V8301	415	627
V8303	50	963
V8133	122	1
V8146	88	937
V7571	218	866
V7703	898	101
V8133	122	1
V8358	332	292
V8389	2	1009
V7856	431	5
V8266	40	980
V8392	31	981
V7569	899	146
V8409	35	528
V7433	996	11
V7815	7	1004
V7819	985	26
V7833	472	285
V7888	430	622
V8080	157	880
V8167	90	928
V8372	17	997
V7536	45	797
V7592	44	981
V7615	955	81
V7665	704	406
V7985	937	84
V7458	143	930
V7460	1	1010
V7471	542	579
V7883	936	103
V7984	961	54
V7678	21	978
V7695	9	1002
V7867	17	990
V7931	859	169
V7978	954	66
V8213	750	294
V8279	993	19
V8383	997	14
V7560	947	81
V8474	877	180
V8512	503	590
V8859	32	28
V9255	278	810
V8725	2	1009
V8941	852	239
V8466	16	998
V8505	1009	1
V8876	63	950
V8765	234	834
V8888	725	357
V8470	807	275
V8820	371	7
V8885	742	363
V8725	2	1009
V8891	5	1008
V8680	783	230
V8942	17	994
V8811	633	514
V8472	834	272
V8703	2	1009
V8862	950	103
V8690	45	973
V8498	888	148
V9231	998	13
V8469	157	899
V8597	942	80
V8462	1005	8
V8994	919	106
V9236	566	508
V8792	236	867
V8800	1001	9
V8943	759	320
V9149	987	31
V9186	1	1010
V8476	500	604
V8667	226	832
V9160	10	1004
V8450	25	994
V8451	3	1008
V8818	906	130
V8853	2	1005
V9235	928	97
V9035	271	835
V9167	6	1007
V8455	940	114
V8658	2	1010
V9113	735	372
V9906	1	1010
V9800	3	1009
V9996	2	960
V9321	995	13
V9785	972	3
V9366	617	467
V9547	910	126
V9565	861	135
V9371	963	52
V9499	165	879
V9764	89	809
V9625	937	101
V9634	833	281
V9637	383	731
V9802	193	901
V9599	92	941
V9643	4	1006
V9892	954	96
V9257	8	316
V9695	9	1003
V9812	3	1008
V9466	161	888
V9559	95	933
V9700	77	969
V9794	940	102
V9459	887	145
V9792	1008	3
V9281	81	950
V9618	898	148
V10622	281	810
V10028	42	614
V10392	320	545
V10427	5	1006
V10754	734	343
V10249	34	293
V10719	45	974
V10031	37	567
V10515	787	304
V10758	28	353
V10804	859	212
V10014	8	818
V10902	23	416
V10198	1000	16
V10196	99	933
V10991	998	13
V10333	554	555
V10192	1006	5
V10391	320	545
V10545	185	852
V10830	225	799
V10830	225	799
V10186	1007	3
V10836	3	1008
V10826	5	1006
V10464	174	884
V11043	734	22
V10081	17	997
V10191	206	856
V10818	746	314
V10980	992	19
V10776	817	245
V10839	2	1009
V10028	42	614
V10183	24	998
V10049	62	67
V10059	984	10
V10187	987	30
V10478	597	495
V10928	15	997
V10984	881	167
V10450	241	803
V10551	939	83
V10194	150	890
V10563	5	1007
V10745	1	1010
V10195	117	918
V10826	5	1006
V10859	801	265
V10979	462	613
V10191	206	856
V10528	53	969
V10635	979	38
V10904	747	21
V10913	991	15
V11347	349	712
V11746	1001	7
V11232	767	271
V11090	537	220
V11794	999	9
V12008	183	789
V11788	7	1002
V11911	364	467
V11241	241	850
V11583	8	1004
V11209	1000	11
V11503	161	910
V11856	485	598
V11759	817	237
V11573	8	1003
V11417	795	311
V11223	94	947
V11324	967	54
V11434	169	886
V11973	28	982
V11242	3	1008
V11573	8	1003
V11245	574	549
V11850	994	17
V11754	6	1003
V11749	973	37
V11580	968	81
V11344	457	393
V11483	1007	4
V11641	973	48
V11884	912	118
V11324	967	54
V11677	10	1001
V11854	1	1008
V11128	489	505
V11677	10	1001
V11573	8	1003
V11384	2	1009
V11390	10	1001
V11433	670	382
V11536	939	111
V11595	999	14
V11690	125	946
V11209	1000	11
V11794	999	9
V11987	119	453
V11203	4	1007
V11216	1000	10
V11321	983	36
V11684	728	368
V11979	882	175
V11983	133	900
V11241	241	850
V11326	663	449
V11588	379	737
V11589	957	81
V11684	728	368
V11690	125	946
V11831	4	1005
V11998	904	84
V11186	227	819
V11201	2	1009
V11362	657	454
V11340	695	375
V11349	13	999
V11526	3	1009
V11586	1002	9

## Sheet: Figure 2E
Condition_new	Group4_final	R_mean	Y_mean	Greater_effect_allele	combined_effect	Rank	variantPos(FW)	location (ping)	peak	1A.Wine_European_RM	1A.Wine_European_YJM	1A.Wine_European_others	1B.Wine_European_subclade1_RM	1B.Wine_European_subclade1_YJM	1B.Wine_European_subclade1_others	1C.Wine_European_subclade2_RM	1C.Wine_European_subclade2_YJM	1C.Wine_European_subclade2_others	1D.Wine_European_subclade3_RM	1D.Wine_European_subclade3_YJM	1D.Wine_European_subclade3_others	1E.Wine_European_subclade4_RM	1E.Wine_European_subclade4_YJM	1E.Wine_European_subclade4_others	2.Alpechin_RM	2.Alpechin_YJM	2.Alpechin_others	3.Brazilianbioethanol_RM	3.Brazilianbioethanol_YJM	3.Brazilianbioethanol_others	4.Mediterraneanoak_RM	4.Mediterraneanoak_YJM	4.Mediterraneanoak_others	5.Frenchdairy_RM	5.Frenchdairy_YJM	5.Frenchdairy_others	6.Africanbeer_RM	6.Africanbeer_YJM	6.Africanbeer_others	7.Mosaicbeer_RM	7.Mosaicbeer_YJM	7.Mosaicbeer_others	8.Mixedorigin_RM	8.Mixedorigin_YJM	8.Mixedorigin_others	9.Mexicanagave_RM	9.Mexicanagave_YJM	9.Mexicanagave_others	10.FrenchGuianahuman_RM
1-propanol conc.	Esters and fusel alcohols	-0.856932	0.218205	RM	1.07514	1	V6871	92279	1	0	1.69811	98.3019	0	0	100	0	58.3333	41.6667	0	0	100	0	18.4211	81.5789	0	0	100	5.88235	2.94118	91.1765	0	0	100	0	68.9655	31.0345	0	2.5	97.5	0	16.6667	83.3333	0	39.5833	60.4167	0	0	100	100
1-propanol conc.	Esters and fusel alcohols	-0.977046	0.0239018	RM	1.00095	2	V10392	385655	1	0	83.7079	16.2921	0	83.3333	16.6667	0	96.1538	3.84615	0	50	50	0	32.8947	67.1053	0	73.5294	26.4706	60.2941	0	39.7059	0	93.75	6.25	3.125	75	21.875	0	10	90	30.9524	40.4762	28.5714	46.4286	42.1429	11.4286	0	0	100	0
1-propanol conc.	Esters and fusel alcohols	0.645285	-0.253339	RM	0.898623	3	V7149	381673	1	28.1716	71.8284	0	47.2222	52.7778	0	0	100	0	0	100	0	0	100	0	100	0	0	0	100	0	0	100	0	0	100	0	0	100	0	66.6667	33.3333	0	5.55556	94.4444	0	14.2857	35.7143	50	100
1-propanol conc.	Esters and fusel alcohols	0.400861	-0.342129	RM	0.74299	4	V5459	36687	572	88.8235	11.1765	0	33.3333	66.6667	0	75	25	0	100	0	0	100	0	0	0	100	0	82.3529	17.6471	0	0	100	0	3.22581	96.7742	0	80	20	0	50	50	0	86.8056	13.1944	0	100	0	0	0
1-propanol conc.	Esters and fusel alcohols	0.185098	-0.205078	YJM	0.390176	5	V4828	1049339	1	98.8806	1.1194	0	100	0	0	53.8462	46.1538	0	100	0	0	100	0	0	100	0	0	100	0	0	100	0	0	100	0	0	100	0	0	100	0	0	100	0	0	100	0	0	100
ethanol conc.	Other metabolites	0.81486	-0.675427	RM	1.49029	1	V5462	37777	401	97.0149	2.98507	0	100	0	0	76.9231	23.0769	0	100	0	0	100	0	0	100	0	0	100	0	0	100	0	0	100	0	0	100	0	0	100	0	0	100	0	0	100	0	0	0
ethanol conc.	Other metabolites	0.78846	-0.681471	RM	1.46993	2	V5453	35132	1264	91.8919	8.10811	0	100	0	0	76.9231	23.0769	0	100	0	0	100	0	0	100	0	0	100	0	0	100	0	0	100	0	0	100	0	0	94.7368	5.26316	0	100	0	0	100	0	0	0
ethanol conc.	Other metabolites	-0.130918	0.142943	YJM	0.273861	3	V7051	258195	2596	0.746269	99.2537	0	0	100	0	0	100	0	0	100	0	0	100	0	0	100	0	0	100	0	0	100	0	0	100	0	0	100	0	0	100	0	0	100	0	0	100	0	0
ethanol conc.	Other metabolites	0.365494	0.0975304	RM	0.267963	4	V4643	876475	1	19.0385	80.1923	0.769231	13.8889	86.1111	0	0	100	0	0	100	0	0	100	0	100	0	0	20.5882	77.9412	1.47059	0	100	0	3.125	68.75	28.125	100	0	0	42.3077	46.1538	11.5385	0	47.8873	52.1127	58.3333	41.6667	0	0
ethanol conc.	Other metabolites	-0.0555726	0.165971	YJM	0.221544	5	V8498	80679	1	83.9552	16.0448	0	94.4444	5.55556	0	73.0769	26.9231	0	100	0	0	0	100	0	52.9412	47.0588	0	100	0	0	100	0	0	84.375	15.625	0	100	0	0	100	0	0	100	0	0	100	0	0	0
acetic acid conc.	Other metabolites	0.555878	-0.560325	YJM	1.1162	1	V11573	432771	1	2.23881	97.7612	0	0	100	0	0	100	0	0	100	0	0	100	0	0	100	0	0	100	0	0	100	0	0	100	0	0	100	0	0	100	0	0	100	0	0	100	0	0
acetic acid conc.	Other metabolites	-0.721343	0.0258328	RM	0.747175	2	V5486	69689	1	27.0522	0	72.9478	0	0	100	0	0	100	0	0	100	100	0	0	100	0	0	69.1176	0	30.8824	87.5	0	12.5	53.5714	0	46.4286	77.5	0	22.5	85.7143	0	14.2857	67.6471	0	32.3529	0	0	100	0
acetic acid conc.	Other metabolites	-0.107625	0.599495	YJM	0.707121	3	V8458	56990	1
acetic acid conc.	Other metabolites	-0.297625	0.304585	YJM	0.602209	4	V5913	391282	1	18.4049	81.5951	0	27.2727	72.7273	0	0	100	0	0	100	0	16.6667	83.3333	0	0	0	0	0	100	0	0	100	0	4	96	0	0	100	0	0	100	0	20	80	0	0	100	0	0
acetic acid conc.	Other metabolites	0.241853	-0.0906763	RM	0.33253	5	V10191	171671	1	38.9098	61.0902	0	94.4444	5.55556	0	0	100	0	0	100	0	100	0	0	5.88235	94.1176	0	25.7143	74.2857	0	0	100	0	6.25	93.75	0	0	100	0	0	100	0	0	100	0	0	100	0	0
acetic acid tolerance	Stress tolerance	0.147478	-0.75762	YJM	0.905097	1	V8458	56990	1
acetic acid tolerance	Stress tolerance	-0.29805	0.389778	YJM	0.687828	2	V10984	1004274	1	85.0746	13.0597	1.86567	86.1111	2.77778	11.1111	0	100	0	100	0	0	83.3333	0	16.6667	100	0	0	90	10	0	93.75	6.25	0	29.0323	70.9677	0	55	25	20	97.619	2.38095	0	100	0	0	78.5714	21.4286	0	82.2581
acetic acid tolerance	Stress tolerance	-0.751157	-0.089146	RM	0.662011	3	V10049	32395	1	11.3281	0	88.6719	0	0	100	53.8462	0	46.1538	0	0	100	0	0	100	0	0	100	1.42857	0	98.5714	0	0	100	0	0	100	0	0	100	0	2.38095	97.619	0	29.1667	70.8333	0	0	100	0
acetic acid tolerance	Stress tolerance	-0.159086	0.209598	YJM	0.368685	4	V2170	864990	1	24.7191	0	75.2809	75	0	25	0	0	100	0	0	100	0	1.28205	98.7179	14.7059	0	85.2941	58.8235	0	41.1765	100	0	0	79.0323	0	20.9677	42.5	5	52.5	71.4286	0	28.5714	6.25	0	93.75	35.7143	0	64.2857	0
acetic acid tolerance	Stress tolerance	-0.209133	0.147719	RM	0.356852	5	V431	286762	3190	12.6866	87.3134	0	11.1111	88.8889	0	0	100	0	0	100	0	0	100	0	0	100	0	32.3529	67.6471	0	0	100	0	79.6875	20.3125	0	2.5	97.5	0	9.52381	90.4762	0	47.8873	52.1127	0	0	100	0	0
ethanol tolerance	Stress tolerance	0.489515	-0.448794	RM	0.938309	1	V5918	394182	1185	11.3806	88.6194	0	5.55556	94.4444	0	0	100	0	0	100	0	0	100	0	0	100	0	0	100	0	0	100	0	0	100	0	0	100	0	0	100	0	0	100	0	0	100	0	0
ethanol tolerance	Stress tolerance	0.0629916	-0.308323	YJM	0.371315	2	V2004	688062	1	49.8106	21.7803	28.4091	52.7778	36.1111	11.1111	15.3846	0	84.6154	50	20.8333	29.1667	44.7368	23.6842	31.5789	32.3529	11.7647	55.8824	26.4706	0	73.5294	21.4286	0	78.5714	25.8065	14.5161	59.6774	15	20	65	21.4286	4.7619	73.8095	20.7143	2.85714	76.4286	57.1429	14.2857	28.5714	12.9032
ethanol tolerance	Stress tolerance	0.200482	-0.154072	RM	0.354554	3	V1092	198348	268	34.3511	65.6489	0	11.1111	88.8889	0	0	100	0	50	50	0	0	100	0	0	100	0	64.2857	35.7143	0	0	100	0	0	100	0	0	100	0	54.7619	45.2381	0	16.6667	83.3333	0	0	100	0	0
ethanol tolerance	Stress tolerance	0.154838	-0.164921	YJM	0.319759	4	V7985	574586	13608	80.5243	19.4757	0	100	0	0	0	100	0	100	0	0	100	0	0	100	0	0	98.5714	1.42857	0	100	0	0	100	0	0	100	0	0	100	0	0	100	0	0	100	0	0	100
ethanol tolerance	Stress tolerance	-0.122407	0.194721	YJM	0.317129	5	V7536	129214	1	5.81395	72.4806	21.7054	5.88235	88.2353	5.88235	11.1111	22.2222	66.6667	12.5	58.3333	29.1667	3.84615	84.6154	11.5385	0	80	20	4.54545	81.8182	13.6364	0	100	0	0	100	0	0	97.3684	2.63158	0	67.8571	32.1429	4.16667	72.9167	22.9167	0	85.7143	14.2857	0
ethyl acetate conc.	Esters and fusel alcohols	0.0465919	3.01761	YJM	2.97102	1	V2971	115925	1
ethyl acetate conc.	Esters and fusel alcohols	0.324495	-0.486156	YJM	0.810651	2	V7149	381673	1	28.1716	71.8284	0	47.2222	52.7778	0	0	100	0	0	100	0	0	100	0	100	0	0	0	100	0	0	100	0	0	100	0	0	100	0	66.6667	33.3333	0	5.55556	94.4444	0	14.2857	35.7143	50	100
ethyl acetate conc.	Esters and fusel alcohols	0.266945	-0.323167	YJM	0.590111	3	V4836	1066735	173	49.0672	50.9328	0	55.5556	44.4444	0	0	100	0	0	100	0	0	100	0	0	100	0	5.71429	94.2857	0	0	100	0	0	100	0	0	100	0	0	100	0	0	100	0	0	100	0	0
ethyl acetate conc.	Esters and fusel alcohols	-0.283732	0.179854	RM	0.463586	4	V9785	631825	1	99.6269	0	0.373134	100	0	0	76.9231	23.0769	0	100	0	0	100	0	0	100	0	0	100	0	0	100	0	0	100	0	0	100	0	0	100	0	0	100	0	0	100	0	0	100
ethyl acetate conc.	Esters and fusel alcohols	-0.139881	0.142235	YJM	0.282115	5	V9800	646585	3222	0.746269	99.2537	0	0	100	0	0	100	0	0	100	0	0	100	0	0	100	0	0	100	0	0	100	0	0	100	0	0	100	0	0	100	0	0	100	0	0	100	0	0
ethyl hexanoate conc.	Esters and fusel alcohols	0.747287	-0.0553148	RM	0.802602	1	V2795	21341	1	0.200803	99.3976	0.401606	0	100	0	0	100	0	0	100	0	0	100	0	60	40	0	0	100	0	0	100	0	0	96.6667	3.33333	0	87.5	12.5	0	100	0	0	100	0	0	91.6667	8.33333	0
ethyl hexanoate conc.	Esters and fusel alcohols	0.0277095	0.479559	YJM	0.451849	2	V4829	1051846	1	23.6538	13.4615	62.8846	23.5294	8.82353	67.6471	46.1538	15.3846	38.4615	0	0	100	85.5263	0	14.4737	0	0	100	8.82353	17.6471	73.5294	0	0	100	0	66.6667	33.3333	15.7895	18.4211	65.7895	0	5	95	0	40.625	59.375	0	91.6667	8.33333	0
ethyl hexanoate conc.	Esters and fusel alcohols	-0.194701	0.202148	YJM	0.396848	3	V11583	453075	1	1.6791	98.3209	0	0	100	0	0	100	0	0	100	0	0	100	0	0	100	0	0	100	0	0	100	0	0	100	0	0	100	0	0	100	0	0	100	0	0	100	0	0
ethyl hexanoate conc.	Esters and fusel alcohols	0.0580141	-0.255909	YJM	0.313923	4	V8466	65881	1	5.41045	94.5896	0	0	100	0	0	100	0	0	100	0	0	100	0	0	100	0	0	100	0	0	100	0	0	100	0	0	100	0	0	100	0	0	100	0	0	100	0	0
ethyl hexanoate conc.	Esters and fusel alcohols	-0.145863	0.149646	YJM	0.29551	5	V7067	275754	3106	87.6866	12.3134	0	97.2222	2.77778	0	41.6667	58.3333	0	100	0	0	100	0	0	100	0	0	62.8571	37.1429	0	100	0	0	100	0	0	100	0	0	100	0	0	100	0	0	100	0	0	100
ethyl octanoate conc.	Esters and fusel alcohols	-0.341403	0.653921	YJM	0.995325	1	V6357	541427	1
ethyl octanoate conc.	Esters and fusel alcohols	0.111745	-0.617616	YJM	0.729361	2	V8458	56990	1
ethyl octanoate conc.	Esters and fusel alcohols	-0.189427	0.195175	YJM	0.384603	3	V7067	275754	5142	87.6866	12.3134	0	97.2222	2.77778	0	41.6667	58.3333	0	100	0	0	100	0	0	100	0	0	62.8571	37.1429	0	100	0	0	100	0	0	100	0	0	100	0	0	100	0	0	100	0	0	100
ethyl octanoate conc.	Esters and fusel alcohols	-0.0918605	0.22706	YJM	0.31892	4	V7072	280991	1219	1.6791	98.3209	0	0	100	0	0	100	0	0	100	0	0	100	0	0	100	0	0	100	0	0	100	0	0	100	0	0	95	5	0	100	0	0	100	0	0	100	0	0
ethyl octanoate conc.	Esters and fusel alcohols	0.149867	-0.152159	YJM	0.302026	5	V7839	431739	11658	70.7865	29.2135	0	22.2222	77.7778	0	0	100	0	33.3333	66.6667	0	97.4359	2.5641	0	100	0	0	66.1765	33.8235	0	100	0	0	57.8125	42.1875	0	100	0	0	92.8571	7.14286	0	100	0	0	100	0	0	100
glycerol conc.	Other metabolites	0.468149	-0.522928	YJM	0.991078	1	V4835	1066563	173	1.1194	98.8806	0	0	100	0	0	100	0	0	100	0	0	100	0	0	100	0	0	100	0	0	100	0	0	100	0	0	100	0	0	100	0	0	100	0	0	100	0	0
glycerol conc.	Other metabolites	-0.211737	0.619266	YJM	0.831003	2	V5909	388000	1	95.9184	0	4.08163	0	0	0	0	0	0	100	0	0	100	0	0	100	0	0	100	0	0	100	0	0	95	5	0	100	0	0	100	0	0	100	0	0	0	0	0	0
glycerol conc.	Other metabolites	0.33874	-0.274028	RM	0.612768	3	V5456	35938	1238	0.760456	99.2395	0	0	100	0	0	100	0	0	100	0	0	100	0	0	100	0	0	100	0	0	100	0	0	100	0	0	100	0	18.4211	81.5789	0	0	100	0	0	100	0	0
glycerol conc.	Other metabolites	0.0736342	-0.31557	YJM	0.389205	4	V8469	67103	1	28.9179	71.0821	0	38.8889	61.1111	0	69.2308	30.7692	0	50	50	0	3.84615	96.1538	0	100	0	0	0	100	0	0	100	0	0	100	0	0	100	0	0	100	0	0	100	0	0	100	0	0
glycerol conc.	Other metabolites	0.153185	-0.107636	RM	0.260821	5	V10776	785154	15762	48.6891	51.3109	0	66.6667	33.3333	0	0	100	0	100	0	0	100	0	0	100	0	0	75.7143	24.2857	0	100	0	0	100	0	0	100	0	0	88.0952	11.9048	0	68.75	31.25	0	100	0	0	100
halotolerance	Stress tolerance	0.183762	-1.01142	YJM	1.19518	1	V8458	56990	1
halotolerance	Stress tolerance	0.446115	-0.245693	RM	0.691807	2	V1832	538866	483	10.8614	89.1386	0	0	100	0	0	100	0	0	100	0	0	100	0	0	100	0	0	100	0	0	100	0	28.3333	71.6667	0	0	100	0	0	100	0	14.7887	85.2113	0	0	100	0	0
halotolerance	Stress tolerance	0.175543	-0.206761	YJM	0.382305	3	V7151	381726	54	29.9625	70.0375	0	47.2222	52.7778	0	0	100	0	0	100	0	0	100	0	100	0	0	20	80	0	0	100	0	81.25	18.75	0	5	95	0	88.0952	11.9048	0	37.5	62.5	0	64.2857	35.7143	0	100
halotolerance	Stress tolerance	-0.177357	0.195803	YJM	0.37316	4	V7978	569926	1	92.9104	7.08955	0	100	0	0	0	100	0	100	0	0	100	0	0	100	0	0	27.1429	72.8571	0	100	0	0	100	0	0	100	0	0	100	0	0	100	0	0	100	0	0	100
halotolerance	Stress tolerance	-0.161356	0.167087	YJM	0.328443	5	V8213	872065	68	29.9625	70.0375	0	0	100	0	0	100	0	100	0	0	100	0	0	94.1176	5.88235	0	80	20	0	75	25	0	100	0	0	100	0	0	90.4762	9.52381	0	66.6667	33.3333	0	100	0	0	100
isoamyl alcohol conc.	Esters and fusel alcohols	0.354669	-0.303603	RM	0.658271	1	V5458	36369	2546	1.5444	98.4556	0	20	80	0	0	100	0	0	100	0	0	100	0	0	100	0	0	100	0	0	100	0	0	100	0	0	100	0	0	100	0	65.2778	34.7222	0	0	100	0	0
isoamyl alcohol conc.	Esters and fusel alcohols	-0.0949195	0.176806	YJM	0.271726	2	V8091	723209	1	44.6768	0.190114	55.1331	13.8889	0	86.1111	61.5385	0	38.4615	60.4167	0	39.5833	51.3158	0	48.6842	50	0	50	50	0	50	75	0	25	6	50	44	11.1111	36.1111	52.7778	35	0	65	52.6786	0.892857	46.4286	0	50	50	42.8571
isoamyl alcohol conc.	Esters and fusel alcohols	0.193669	-0.0436946	RM	0.237364	3	V2881	59386	1	2.29885	44.0613	53.6398	2.94118	52.9412	44.1176	0	65.3846	34.6154	0	47.9167	52.0833	0	51.2821	48.7179	0	47.0588	52.9412	2	44	54	7.14286	14.2857	78.5714	13.0435	8.69565	78.2609	6.25	6.25	87.5	0	32.5	67.5	0	30.3571	69.6429	0	33.3333	66.6667	3.33333
isoamyl alcohol conc.	Esters and fusel alcohols	-0.101791	0.116748	YJM	0.218539	4	V4900	62723	4812	50.3745	49.6255	0	63.8889	36.1111	0	0	100	0	100	0	0	94.8718	5.12821	0	88.2353	11.7647	0	97.1429	2.85714	0	100	0	0	100	0	0	100	0	0	38.0952	61.9048	0	50	50	0	78.5714	21.4286	0	100
isoamyl alcohol conc.	Esters and fusel alcohols	-0.1323	0.0630804	RM	0.195381	5	V8039	645231	1	43.4109	52.1318	4.45736	30	46.6667	23.3333	30.7692	65.3846	3.84615	50	50	0	44.8718	51.2821	3.84615	34.375	56.25	9.375	21.875	31.25	46.875	37.5	25	37.5	46.7742	50	3.22581	19.4444	2.77778	77.7778	36.8421	39.4737	23.6842	47.2222	50.6944	2.08333	0	0	100	0
isobutanol conc.	Esters and fusel alcohols	0.218482	-0.387656	YJM	0.606137	1	V7149	381673	1	28.1716	71.8284	0	47.2222	52.7778	0	0	100	0	0	100	0	0	100	0	100	0	0	0	100	0	0	100	0	0	100	0	0	100	0	66.6667	33.3333	0	5.55556	94.4444	0	14.2857	35.7143	50	100
isobutanol conc.	Esters and fusel alcohols	-0.159099	0.151219	RM	0.310319	2	V4899	61846	7978	96.2687	3.73134	0	100	0	0	61.5385	38.4615	0	100	0	0	100	0	0	100	0	0	100	0	0	100	0	0	100	0	0	100	0	0	100	0	0	100	0	0	100	0	0	100
isobutanol conc.	Esters and fusel alcohols	-0.203639	0.0703627	RM	0.274002	3	V10196	180876	17206	16.4179	83.5821	0	5.55556	94.4444	0	0	100	0	100	0	0	0	100	0	29.4118	70.5882	0	8.57143	91.4286	0	0	100	0	0	100	0	0	100	0	19.0476	80.9524	0	0	100	0	0	100	0	0
isobutanol conc.	Esters and fusel alcohols	0.163088	-0.0877984	RM	0.250886	4	V5981	437940	1	74.6988	25.3012	0	23.5294	76.4706	0	50	50	0	93.3333	6.66667	0	62.5	37.5	0	0	100	0	80	20	0	0	100	0	26.9231	73.0769	0	25	75	0	64.2857	35.7143	0	51.7241	48.2759	0	100	0	0	0
isobutanol conc.	Esters and fusel alcohols	0.0906431	-0.137634	YJM	0.228277	5	V2889	68714	1	93.4701	6.52985	0	100	0	0	0	100	0	100	0	0	100	0	0	100	0	0	10	90	0	0	100	0	6.25	93.75	0	0	100	0	59.5238	40.4762	0	24.3056	75.6944	0	0	100	0	0
isopentyl acetate conc.	Esters and fusel alcohols	-0.291176	0.100124	RM	0.3913	1	V10192	172074	29	99.6269	0.373134	0	100	0	0	69.2308	30.7692	0	100	0	0	100	0	0	100	0	0	100	0	0	100	0	0	100	0	0	100	0	0	100	0	0	100	0	0	100	0	0	100
isopentyl acetate conc.	Esters and fusel alcohols	0.242227	-0.126297	RM	0.368524	2	V8855	538607	10321
isopentyl acetate conc.	Esters and fusel alcohols	0.0639471	-0.293306	YJM	0.357253	3	V8472	70163	1	54.4776	45.5224	0	80.5556	19.4444	0	69.2308	30.7692	0	100	0	0	100	0	0	11.7647	88.2353	0	72.8571	27.1429	0	100	0	0	100	0	0	100	0	0	97.619	2.38095	0	54.9296	45.0704	0	100	0	0	0
isopentyl acetate conc.	Esters and fusel alcohols	-0.209446	0.12673	RM	0.336176	4	V309	138209	15005	90.8582	9.14179	0	100	0	0	61.5385	38.4615	0	100	0	0	100	0	0	100	0	0	100	0	0	100	0	0	100	0	0	100	0	0	100	0	0	100	0	0	100	0	0	100
isopentyl acetate conc.	Esters and fusel alcohols	0.134793	-0.138862	YJM	0.273655	5	V8942	614530	2176	2.61194	97.3881	0	0	100	0	0	100	0	0	100	0	0	100	0	60	40	0	0	100	0	0	100	0	0	100	0	0	100	0	0	100	0	0	100	0	0	100	0	0
maltose growth	Other metabolites	0.732107	-0.618763	RM	1.35087	1	V4835	1066563	1	1.1194	98.8806	0	0	100	0	0	100	0	0	100	0	0	100	0	0	100	0	0	100	0	0	100	0	0	100	0	0	100	0	0	100	0	0	100	0	0	100	0	0
maltose growth	Other metabolites	0.75935	-0.567973	RM	1.32732	2	V5981	437940	1	74.6988	25.3012	0	23.5294	76.4706	0	50	50	0	93.3333	6.66667	0	62.5	37.5	0	0	100	0	80	20	0	0	100	0	26.9231	73.0769	0	25	75	0	64.2857	35.7143	0	51.7241	48.2759	0	100	0	0	0
maltose growth	Other metabolites	0.246336	-0.214613	RM	0.460949	3	V7404	644791	3639	1.49254	98.5075	0	0	100	0	0	100	0	0	100	0	0	100	0	0	100	0	0	100	0	0	100	0	0	100	0	0	100	0	0	100	0	0	100	0	0	100	0	0
maltose growth	Other metabolites	0.0736335	-0.325849	YJM	0.399482	4	V12023	11516	1
maltose growth	Other metabolites	-0.23591	0.13328	RM	0.36919	5	V10194	173340	1	39.1791	60.8209	0	94.4444	5.55556	0	0	100	0	0	100	0	2.5641	97.4359	0	17.6471	82.3529	0	0	100	0	0	100	0	0	100	0	0	100	0	0	100	0	0	100	0	0	100	0	0
nitrogen use	Other metabolites	0.737899	-0.475405	RM	1.2133	1	V8456	53770	1	99.7685	0	0.231481	100	0	0	100	0	0	100	0	0	100	0	0	100	0	0	100	0	0	100	0	0	100	0	0	100	0	0	100	0	0	100	0	0	100	0	0	0
nitrogen use	Other metabolites	-0.0889294	0.562251	YJM	0.65118	2	V138	179139	1	36.3806	45.709	17.9104	5.55556	83.3333	11.1111	0	100	0	0	0	100	0	0	100	5.88235	0	94.1176	20	58.5714	21.4286	0	87.5	12.5	1.5625	96.875	1.5625	77.5	0	22.5	14.2857	42.8571	42.8571	77.7778	0	22.2222	0	50	50	1.6129
nitrogen use	Other metabolites	-0.290648	0.327404	YJM	0.618052	3	V4835	1066563	173	1.1194	98.8806	0	0	100	0	0	100	0	0	100	0	0	100	0	0	100	0	0	100	0	0	100	0	0	100	0	0	100	0	0	100	0	0	100	0	0	100	0	0
nitrogen use	Other metabolites	-0.112081	0.389316	YJM	0.501398	4	V3564	565808	1	10.4839	89.5161	0	0	100	0	0	100	0	0	100	0	94.2857	5.71429	0	88.2353	11.7647	0	66.6667	33.3333	0	100	0	0	100	0	0	90	10	0	2.5	97.5	0	23.3333	76.6667	0	100	0	0	100
nitrogen use	Other metabolites	-0.229512	0.220893	RM	0.450405	5	V11911	837643	1	51.5326	33.5249	14.9425	83.3333	16.6667	0	0	88.4615	11.5385	100	0	0	0	5.88235	94.1176	8.33333	75	16.6667	52.8571	38.5714	8.57143	0	81.25	18.75	5.17241	5.17241	89.6552	23.6842	42.1053	34.2105	9.52381	30.9524	59.5238	52.1127	38.7324	9.15493	0	0	100	0
osmotolerance	Stress tolerance	-0.0577998	0.594671	YJM	0.652471	1	V12023	11516	1
osmotolerance	Stress tolerance	0.439875	-0.168579	RM	0.608454	2	V10191	171671	1	38.9098	61.0902	0	94.4444	5.55556	0	0	100	0	0	100	0	100	0	0	5.88235	94.1176	0	25.7143	74.2857	0	0	100	0	6.25	93.75	0	0	100	0	0	100	0	0	100	0	0	100	0	0
osmotolerance	Stress tolerance	-0.40198	-0.00852277	RM	0.393457	3	V1143	247980	1	86.9403	2.05224	11.0075	52.7778	0	47.2222	100	0	0	89.5833	10.4167	0	67.9487	1.28205	30.7692	57.6923	0	42.3077	88.5714	4.28571	7.14286	68.75	12.5	18.75	29.0323	0	70.9677	17.5	2.5	80	57.1429	2.38095	40.4762	36.6197	0	63.3803	10	0	90	20.9677
osmotolerance	Stress tolerance	-0.31655	0.0244973	RM	0.341047	4	V179	206675	1	11.6541	88.3459	0	0	100	0	0	100	0	0	100	0	25	75	0	0	100	0	4.6875	95.3125	0	0	100	0	42.8571	57.1429	0	0	100	0	11.7647	88.2353	0	25	75	0	0	100	0	0
osmotolerance	Stress tolerance	0.183907	-0.137654	RM	0.321561	5	V3670	71997	6174	99.6269	0.373134	0	100	0	0	41.6667	58.3333	0	100	0	0	100	0	0	100	0	0	100	0	0	100	0	0	100	0	0	100	0	0	100	0	0	100	0	0	100	0	0	100
phenethyl acetate conc.	Stress tolerance	0.877696	0.0700215	RM	0.807675	1	V3121	266246	1	0	0	100	0	0	100	0	0	100	0	0	100	0	0	100	0	0	100	0	0	100	0	0	100	0	0	100	0	0	100	0	0	100	0	0	100	0	0	100	0
phenethyl acetate conc.	Esters and fusel alcohols	0.278761	-0.313974	YJM	0.592735	2	V4835	1066563	173	1.1194	98.8806	0	0	100	0	0	100	0	0	100	0	0	100	0	0	100	0	0	100	0	0	100	0	0	100	0	0	100	0	0	100	0	0	100	0	0	100	0	0
phenethyl acetate conc.	Esters and fusel alcohols	-0.311151	0.104464	RM	0.415614	3	V10186	170347	67	100	0	0	100	0	0	75	25	0	100	0	0	100	0	0	100	0	0	100	0	0	100	0	0	100	0	0	100	0	0	100	0	0	100	0	0	100	0	0	100
phenethyl acetate conc.	Esters and fusel alcohols	-0.187741	0.166135	RM	0.353876	4	V5470	49364	19042	3.57143	96.4286	0	5.55556	94.4444	0	0	100	0	0	100	0	0	100	0	0	100	0	0	100	0	0	100	0	0	100	0	0	100	0	0	100	0	0	100	0	0	100	0	0
phenethyl acetate conc.	Esters and fusel alcohols	-0.0682024	0.223974	YJM	0.292177	5	V10034	29736	1
SO2 conc.	Other metabolites	0.922639	0.253408	RM	0.669231	1	V1797	537994	1	53.8278	46.1722	0	100	0	0	0	100	0	0	100	0	28.9474	71.0526	0	0	100	0	44.4444	55.5556	0	100	0	0	0	100	0	88.8889	11.1111	0	46.6667	53.3333	0	70.5882	29.4118	0	100	0	0	100
SO2 conc.	Other metabolites	-0.0752347	0.315269	YJM	0.390504	2	V2250	930964	1	40.9774	0.37594	58.6466	22.2222	0	77.7778	96.1538	0	3.84615	97.9167	0	2.08333	43.5897	0	56.4103	41.1765	0	58.8235	30.303	28.7879	40.9091	87.5	0	12.5	20.3125	0	79.6875	10	10	80	40.4762	2.38095	57.1429	29.7101	20.2899	50	78.5714	0	21.4286	66.129
SO2 conc.	Other metabolites	-0.137598	0.0598551	RM	0.197453	3	V4374	596233	12421	1.86567	98.1343	0	0	100	0	0	100	0	0	100	0	0	100	0	0	100	0	0	100	0	0	100	0	0	100	0	0	100	0	0	100	0	0	100	0	0	100	0	0
SO2 conc.	Other metabolites	0.0980178	-0.0909703	RM	0.188988	4	V143	184641	3095	0.77821	99.2218	0	0	100	0	0	100	0	0	100	0	0	100	0	0	100	0	0	100	0	0	100	0	0	100	0	0	100	0	0	100	0	0	100	0	0	100	0	0
SO2 conc.	Other metabolites	0.19234	0.355288	YJM	0.162949	5	V1798	538009	1	57.4236	42.5764	0	100	0	0	0	100	0	0	100	0	31.8182	68.1818	0	0	100	0	44.8276	55.1724	0	100	0	0	0	100	0	83.3333	16.6667	0	55.5556	44.4444	0	52.2222	47.7778	0	100	0	0	100
SO3 tolerance	Stress tolerance	0.501777	-0.815931	YJM	1.31771	1	V10028	25244	1	4.72441	95.2756	0	0	100	0	66.6667	33.3333	0	0	100	0	0	100	0	0	100	0	0	100	0	0	100	0	0	100	0	0	100	0	66.6667	33.3333	0	1.85185	98.1481	0	0	0	0	0
SO3 tolerance	Stress tolerance	-0.468637	0.172686	RM	0.641323	2	V10183	168592	67	2.05224	97.9478	0	0	100	0	0	100	0	0	100	0	0	100	0	0	100	0	0	100	0	0	100	0	0	100	0	0	100	0	0	100	0	13.1944	86.8056	0	0	100	0	0
SO3 tolerance	Stress tolerance	0.0645984	-0.312185	YJM	0.376783	3	V8462	60048	1	99.2537	0.746269	0	100	0	0	69.2308	30.7692	0	100	0	0	100	0	0	100	0	0	100	0	0	100	0	0	100	0	0	100	0	0	100	0	0	100	0	0	100	0	0	0
SO3 tolerance	Stress tolerance	-0.0347687	0.261859	YJM	0.296628	4	V8409	1059611	1	9.47368	90.5263	0	0	100	0	0	100	0	16.6667	83.3333	0	0	100	0	0	100	0	2.17391	97.8261	0	0	100	0	0	100	0	100	0	0	20	80	0	5.17241	94.8276	0	0	100	0	0
SO3 tolerance	Stress tolerance	-0.114999	0.11784	YJM	0.232838	5	V9236	900561	3294	91.2313	8.76866	0	72.2222	27.7778	0	0	100	0	100	0	0	0	100	0	100	0	0	95.7143	4.28571	0	0	100	0	70.3125	29.6875	0	0	100	0	88.0952	11.9048	0	62.5	37.5	0	0	100	0	0
CO2 production	Other metabolites	0.785028	-0.663338	RM	1.44837	1	V5459	36687	693	88.8235	11.1765	0	33.3333	66.6667	0	75	25	0	100	0	0	100	0	0	0	100	0	82.3529	17.6471	0	0	100	0	3.22581	96.7742	0	80	20	0	50	50	0	86.8056	13.1944	0	100	0	0	0
CO2 production	Other metabolites	0.728377	-0.661226	RM	1.3896	2	V5447	32320	10364	0.380228	99.6198	0	0	100	0	0	100	0	0	100	0	0	100	0	0	100	0	0	100	0	0	100	0	0	100	0	0	100	0	0	100	0	0	100	0	0	100	0	0
CO2 production	Other metabolites	-0.356024	0.0511489	RM	0.407173	3	V645	528729	1	0.746269	99.2537	0	0	100	0	0	100	0	0	100	0	0	100	0	0	100	0	40	60	0	0	100	0	31.25	37.5	31.25	0	100	0	4.7619	95.2381	0	18.75	81.25	0	0	100	0	0
CO2 production	Other metabolites	-0.140545	0.160038	YJM	0.300583	4	V7051	258195	2596	0.746269	99.2537	0	0	100	0	0	100	0	0	100	0	0	100	0	0	100	0	0	100	0	0	100	0	0	100	0	0	100	0	0	100	0	0	100	0	0	100	0	0
CO2 production	Other metabolites	-0.144418	0.143256	RM	0.287673	5	V10616	653769	8334	79.291	20.709	0	88.8889	11.1111	0	0	100	0	100	0	0	100	0	0	100	0	0	100	0	0	100	0	0	100	0	0	100	0	0	100	0	0	100	0	0	100	0	0	100
[truncated: 59 more columns]

## Sheet: Figure 3
chr	position	pos	RM11	YJM975	1-propanol conc.	ethyl acetate conc.	ethyl hexanoate conc.	ethyl octanoate conc.	isoamyl alcohol conc.	isobutanol conc.	isopentyl acetate conc.	phenethyl acetate conc.	ethanol conc.	acetic acid conc.	glycerol conc.	nitrogen use	SO2 conc.	SO3 tolerance	osmotolerance	acetic acid tolerance	ethanol tolerance	maltose growth	halotolerance	CO2 production	H2S (a.u.)
1	1	1025	T	C	0.0333912	0.603009	0.385027	0.143811	0.796726	0.0281553	0.294009	0.276783	0.310659	0.52115	0.269377	0.0638322	0.0427559	0.228945	0.481671	0.785277	0.829654	0.352396	0.75534	0.431704	0.163907
1	2	1035	T	A	0.19108	0.34533	0.324317	0.266689	0.226576	0.0627632	0.0855322	0.654597	0.127347	0.061967	0.212477	0.155323	0.117084	0.0114231	0.0591063	0.0465784	0.128033	0.216438	0.420278	0.647753	0.759303
1	3	1074	C	C	0.500488	0.319292	0.263282	0.233711	0.350725	0.179805	0.0402005	0.959841	0.836196	1.36158	1.30793	0.0415242	0.330276	0.170539	0.216154	0.0627647	0.0286942	0.104152	0.660139	0.1114	0.311749
1	4	1470	A	A	0.364736	0.088045	1.2148	7.71843	0.165448	0.438408	0.0304082	0.576468	0.103576	0.0587612	0.0524696	0.231387	0.0693906	0.465128	0.0827814	0.273194	0.23014	0.219195	0.064597	0.036014	0.0952481
1	5	1475	A	AT	0.488322	0.626261	0.610795	0.173068	1.1126	0.453228	0.407589	0.00907393	0.204593	3.23864	0.790097	0.566527	0.227172	0.0718522	0.876315	0.228434	0.770282	0.301508	0.191743	0.0964616	1.03133
1	6	1491	C	T	1.22735	0.706243	0.379821	0.229537	0.66825	0.534597	0.581928	0.00968986	0.212873	0.188438	0.286252	0.00851475	0.342026	0.770213	0.534258	0.622901	0.492905	0.300112	0.355368	0.0603574	0.235137
1	7	21249	T	C	0.280513	1.38497	0.229681	0.153267	0.260283	0.847942	0.775306	0.0143979	0.664385	0.249713	0.243678	0.455397	0.732164	0.290009	0.656773	0.286612	0.457726	0.00294273	1.13698	0.592987	0.0423284
1	8	27243	G	A	0.229453	0.153008	0.439226	1.12015	0.585922	0.0298789	0.0199721	0.250214	0.138633	0.18496	1.59379	0.05685	0.529851	0.100609	0.61981	0.173528	0.150376	0.478961	0.492195	0.990874	0.0585322
1	9	27272	T	FALSE	0.244326	0.0357588	0.122974	1.11413	0.562677	0.0745522	0.152262	0.561126	0.0275617	0.0948155	1.77036	0.29857	0.650707	0.103874	0.333269	0.223818	0.414765	0.900087	0.351266	0.937681	0.311561
1	10	27498	A	T	0.121623	0.412682	0.0677383	0.206479	0.067219	0.040436	0.410655	0.172916	0.902797	0.0909385	0.634522	0.00168881	0.263582	0.482276	0.04257	0.374812	0.443024	0.288369	0.0140651	0.201544	0.427617
1	11	27561	G	T	0.255112	0.280137	0.433827	0.0168265	0.720424	0.554383	0.288552	0.379908	0.623013	0.00867099	0.238179	1.69507	0.441566	0.797028	0.042738	0.205322	1.05655	0.217302	0.297803	0.611748	1.34527
1	12	27816	A	G	0.332051	0.0264099	0.42845	0.204879	2.05731	0.364859	0.024719	0.0490808	0.264654	0.393414	0.270963	0.110543	0.0889205	0.121242	0.119711	0.363129	0.0139856	0.350432	0.20106	0.0111442	0.287112
1	13	27822	C	T	0.43335	0.02802	0.491601	0.171872	1.89292	0.506599	0.00559626	0.0881422	0.244363	0.148176	0.260209	0.136195	0.0742078	0.152487	0.000546336	0.505771	0.0338824	0.460002	0.248129	0.308817	0.344163
1	14	27823	A	T	0.33138	0.0459599	0.604382	0.124518	1.41363	0.473309	0.012687	0.147899	0.150848	0.17898	0.648959	0.270032	0.562034	0.314668	0.0644208	0.923948	0.125437	0.194994	0.158431	0.277052	0.536706
1	15	27825	T	C	0.432955	0.0420815	0.470135	0.170033	1.8647	0.527774	0.00201589	0.130277	0.267318	0.19351	0.267276	0.0925638	0.106056	0.183709	0.0316041	0.561583	0.00421043	0.435968	0.301958	6.46255	0.400671
1	16	27843	G	A	0.207919	0.27697	0.563178	0.243796	1.32156	0.369257	0.205213	0.0120991	0.43045	0.191226	0.423581	0.137756	0.109835	0.0780867	0.14867	0.700172	0.10077	0.189641	0.194856	0.184805	0.0239316
1	17	27848	C	T	0.137334	0.316936	0.617913	0.318631	1.45863	0.460757	0.229983	0.0169618	0.29074	0.265065	0.375372	0.170733	0.0898668	0.0569606	0.195092	0.746806	0.148507	0.269378	0.0752765	0.246322	0.0233678
1	18	28495	G	A	0.0240219	0.28555	0.469617	0.240775	1.16117	0.289661	0.374874	0.105011	0.729694	0.254802	0.381553	0.105594	0.160598	0.0253475	0.210282	0.808628	0.122212	0.206615	0.308091	0.325609	0.303008
1	19	28975	G	A	0.146142	0.337446	0.520701	0.583867	1.33166	0.314593	0.120487	0.0111249	0.438138	0.3032	0.172359	0.0740887	0.0262367	0.10236	0.143849	0.400472	0.0469209	0.319942	0.151253	0.15524	0.0736844
1	20	29283	CT	CTTTT	0.618941	0.183154	0.369573	0.0861795	0.0442666	0.0799022	0.0420266	0.104394	1.14727	0.425005	0.069655	0.377975	0.178014	0.220321	0.47135	0.0873046	0.375186	0.309108	0.0555353	0.488094	0.144224
1	21	29752	CT	FALSE	0.531598	0.447185	1.50496	0.612557	0.35658	0.121217	0.0811139	0.499494	0.67333	0.144738	0.476376	0.37171	0.109732	1.09142	0.439622	0.51968	0.979193	0.595147	0.164279	0.102962	0.679518
1	22	29787	A	G	1.56892	0.134997	0.140781	0.132518	0.615181	0.257203	0.239687	0.0316326	0.517228	0.0512895	0.00113169	0.844521	0.201551	1.24338	0.892034	0.857687	0.126275	0.00702175	0.676672	0.314599	0.187816
1	23	30057	G	G	0.56286	0.115675	0.707625	0.385453	0.087221	0.197109	0.0322711	0.951216	0.00410855	0.55021	1.04216	0.248575	0.616209	0.735826	0.269794	0.602109	0.164711	0.221852	0.936023	0.26835	0.183137
1	24	30479	TC	T	0.428508	0.528648	0.229488	0.2924	1.3338	1.89785	0.372652	0.985657	0.225778	0.174416	0.154218	0.18716	0.271952	1.16565	0.410815	0.206322	0.276823	3.63745e-05	0.301569	0.221556	1.10795
1	25	30706	T	C	0.00955205	0.10434	0.766768	0.172545	1.1974	0.978968	0.108609	0.0739221	0.202836	0.111439	0.358635	0.0317702	0.126468	0.131795	0.0431428	0.528475	0.114382	0.222284	0.00307771	0.633962	0.489598
1	26	31435	T	C	0.0766552	0.756854	0.326931	0.296905	0.833925	0.370104	0.13923	0.0254397	0.196702	0.00645072	0.109393	0.00969796	0.049361	0.0621262	0.19965	0.33086	0.0309303	0.0627251	0.251107	1.02533	0.519358
1	27	35128	AGAACT	AGGAACT	0.332164	0.0628662	0.355461	0.490901	0.0866274	1.8186	0.0592022	0.137804	1.07539	0.509451	0.00186707	1.16574	0.610027	0.574569	0.158031	0.234155	0.0768513	0.815371	0.402689	0.2582	0.529325
1	28	35129	G	A	0.32798	0.0956441	0.257811	0.429635	0.514918	0.319752	0.31115	0.0835412	0.930191	0.605605	0.0395794	0.580321	0.347778	0.201068	3.99142	0.245456	0.603614	0.361665	0.313848	0.0394638	1.5267
1	29	36146	T	A	0.360411	0.443989	0.22608	0.404672	0.113671	0.291342	0.119883	0.0159885	0.429719	0.0801937	0.136521	0.0676745	0.19679	0.23169	0.46292	0.0784858	0.251309	0.138482	0.241698	0.382004	1.1766
1	30	37255	T	T	0.451611	0.146241	0.123789	0.547229	0.0412412	0.849568	0.0789149	0.0890372	0.0393617	0.264591	0.862423	0.199956	0.30457	0.613563	0.332209	0.698151	0.501088	0.205512	0.3417	0.269817	0.401575
1	31	37409	C	A	0.432018	0.595424	0.472174	0.374383	0.0394823	0.149219	0.0743228	0.0559883	0.251347	0.147329	0.211232	0.267102	0.106873	0.334249	0.189813	0.100296	0.260441	0.0906994	0.552364	0.0692147	1.15603
1	32	37478	C	G	0.374673	0.682461	0.493403	0.236829	0.1218	0.270777	0.0266499	0.10977	0.126638	0.1483	0.251443	0.278963	0.00546166	0.115987	0.074928	0.148156	0.542471	0.0734007	0.324539	0.0202566	1.09771
1	33	39144	A	G	0.163994	0.133236	0.115244	0.454041	0.301749	0.251747	0.0896428	0.247605	0.0116406	0.125221	0.213133	0.602937	0.0578709	0.110585	0.0306396	0.17412	0.0191183	0.047397	0.151149	0.222975	0.877863
1	34	41499	G	A	0.0943166	0.407922	0.53229	0.15597	0.00783616	0.187343	0.311978	0.215559	0.34069	0.0169768	0.51578	0.665099	0.220925	0.091631	0.0858006	0.0722371	0.293071	0.395051	0.0905209	0.413722	1.36311
1	35	45359	FALSE	AGG	0.116459	0.120251	0.238869	1.1512	0.374855	0.0308885	0.325303	0.0991613	1.1574	0.0736856	0.893429	0.0752703	0.130521	1.64148	0.0490148	0.862863	0.0272265	0.13811	0.139263	0.257631	1.19418
1	36	45634	FALSE	CTT	0.213097	0.467607	0.199064	0.0802053	0.362303	0.0293914	0.0271099	0.436347	0.288598	0.294441	0.493059	1.06731	0.145026	0.0247511	0.513545	1.01871	0.243124	0.193319	0.637328	1.9761	0.099083
1	37	51248	T	G	0.0920904	0.0113781	0.366463	1.49745	0.171848	0.423825	0.519932	0.300809	0.214178	0.247705	0.0459952	0.18886	0.477843	0.707066	0.882132	0.104181	0.144424	0.351543	0.100525	0.0482366	0.376379
1	38	51462	G	A	0.0399891	0.19565	0.492365	1.05627	0.00183256	0.631433	0.404559	0.273543	0.241448	0.280168	0.079136	0.352876	0.49078	0.506824	0.751369	0.507151	0.067085	0.205327	0.0990398	0.0324739	0.20736
1	39	52124	T	C	0.0739491	0.0579857	0.0175877	0.369814	0.0140043	0.606619	0.382322	0.0361499	0.0997388	0.211304	0.0388672	0.601873	0.343596	0.51252	0.599799	0.596868	0.531717	0.112442	0.479151	0.111866	0.0733773
1	40	52667	C	CT	0.073439	0.122357	0.153368	0.454509	0.147618	0.244911	0.842781	0.277704	0.00822203	0.0479074	0.165104	0.0686598	0.364663	0.571938	0.526438	0.599542	0.138919	0.0634493	0.13363	0.0577847	0.0846689
1	41	55470	A	G	0.438506	0.309438	0.664987	0.399704	0.256094	0.213773	0.291009	0.416503	0.206032	0.0171733	0.472118	0.135171	0.0782496	0.428507	0.346499	0.242527	0.264207	0.114321	0.113423	0.416725	0.254648
1	42	59265	A	C	0.63352	0.479075	0.725123	0.333861	0.297823	0.189686	0.273148	0.0121824	0.723174	0.0963027	0.623755	0.100485	0.289501	0.62127	0.146039	0.830121	0.137358	0.0927103	0.0931797	0.650359	0.445589
1	43	60165	C	T	0.0646903	0.498383	0.977922	0.36994	0.23456	0.198585	0.145949	0.241457	0.443308	0.0788172	0.65387	0.0150628	0.438135	0.554378	0.106118	0.699867	0.179663	0.0134596	0.113098	0.508627	0.265566
1	44	62308	T	C	0.410282	0.386765	0.323828	0.929689	0.022912	0.334713	0.129998	6.81154	0.0669113	0.173718	0.207414	0.425873	0.604849	0.638123	0.616773	0.0294316	0.210491	0.238825	0.11165	0.701921	0.444663
1	45	62869	G	C	0.427504	0.00963757	0.553315	0.539309	0.0212285	0.171821	0.0658177	0.0532163	0.342955	0.0793328	0.440448	0.45261	0.454506	0.068095	0.776974	0.200303	0.029756	0.366326	0.248405	0.281601	0.908733
1	46	65431	T	C	0.439766	0.321582	0.395011	0.684064	0.0431223	0.555244	0.130595	0.142781	0.114609	0.515915	0.0230235	0.236263	0.452823	0.0160024	0.524813	0.00929692	0.262475	0.877655	0.155188	0.60469	1.05547
1	47	65451	A	C	0.354984	0.0999062	0.541958	0.720889	0.0721424	0.476535	0.170406	0.171046	0.40568	0.44402	0.0797955	0.215411	0.365508	0.0216495	0.377746	0.124882	0.549036	8.10532	0.146919	0.298489	0.87877
1	48	65719	T	C	0.528314	0.0773829	0.394081	0.829643	0.0971669	0.548023	0.0219745	1.17143	0.08259	0.820069	0.0426244	0.685891	0.160596	0.252797	0.208296	0.0863269	0.0869794	0.769697	0.251764	0.530806	1.04774
1	49	66841	G	A	0.386971	0.191117	0.717989	0.455821	0.00931638	0.336134	0.0544057	0.620327	0.0478476	0.0389936	0.0216658	0.60888	0.221479	0.0039742	0.424434	0.1493	0.304217	0.301579	0.026704	0.20179	1.25173
1	50	66948	T	C	0.503231	0.338863	0.421324	0.358049	0.00478092	0.236657	0.0510418	0.458322	0.223422	0.183362	0.208721	0.480286	0.164167	0.0146114	0.462135	0.0944056	0.220728	0.0220741	0.0433008	0.201318	1.41174
1	51	68621	A	AT	0.16729	0.675643	0.631799	0.0776481	0.479521	0.0639337	0.356232	0.0408303	0.171642	0.152674	0.0706006	0.374818	1.45504	0.0434146	0.1047	0.0161278	0.832749	0.748988	0.245214	0.0752244	0.431029
1	52	69417	G	T	0.0650231	0.870972	0.541892	0.219871	1.04685	0.0867371	0.467789	0.0425074	0.144732	0.142542	0.588784	0.677949	1.81745	0.388109	0.19005	0.174186	0.329139	1.02106	0.055337	0.183846	0.164098
1	53	69820	TTTTTTTTC	TTTTTTTTC	0.0247949	0.67903	0.231026	0.966486	0.273296	0.130386	0.425331	0.00895756	0.219164	0.0285733	0.209161	1.12759	0.0406202	0.232774	0.374691	0.258742	0.112007	0.123992	0.350736	0.542861	0.375699
1	54	69821	TTTTTTTC	TTTTTTTC	0.129672	0.274662	0.131303	0.179063	0.1438	0.365418	0.174904	0.00218515	0.204422	0.211046	0.0578136	0.232161	0.151516	0.684484	1.06384	0.200521	0.32283	0.122193	0.151348	7.46875e-06	0.0116413
1	55	70906	GAAAA	GA	0.532899	0.506749	0.153869	1.37773	0.223764	0.102985	0.0878148	0.472942	0.327498	1.8772	0.248556	1.11116	0.102165	0.529005	0.197445	0.754118	0.43538	0.380934	0.31296	0.0266675	0.0786841
1	56	74327	C	T	0.805629	0.0912993	0.328184	0.22295	0.981595	0.190027	0.290173	0.308357	0.101699	0.0169183	0.471126	0.460882	0.751663	0.540364	0.317931	0.0337042	0.604365	0.0550105	0.595515	0.113183	0.0963709
1	57	74572	G	A	0.929531	0.577274	0.490158	0.0292945	0.846717	0.123591	0.113285	0.117637	0.124609	0.211015	0.472535	0.243004	0.766904	0.564664	0.00903641	0.0731701	0.480792	0.0654873	0.698784	0.10322	0.127044
1	58	75211	T	C	1.13707	0.410477	0.500939	0.0929124	0.656268	0.252474	0.0398787	0.309789	0.11701	0.121454	0.21903	0.215708	0.750572	0.282734	0.110209	0.103092	0.480496	0.344061	0.116919	0.0899942	0.340684
1	59	76030	C	T	0.942286	0.427921	0.435091	0.28221	0.814965	0.125519	0.185013	0.610824	0.0153722	0.226254	0.0748337	0.325634	0.618116	0.0104796	0.0806983	0.233724	0.397576	0.0406616	0.313616	0.223382	0.601588
1	60	80108	G	C	1.54073	0.650587	0.684275	0.109653	0.354014	0.0025541	0.295036	0.133833	0.0327514	0.054429	0.0394569	0.203177	0.158736	1.03207	0.244673	0.653069	0.159906	1.09665	0.209548	0.303209	0.144659
1	61	81262	A	G	1.35117	0.52124	0.437407	0.0617917	0.668508	0.136311	0.0967309	0.214372	0.252545	0.180923	0.104222	0.0452794	0.885104	0.497272	0.179855	0.271803	0.637711	0.435311	0.00796444	0.514895	0.00437156
1	62	81999	T	C	1.15342	0.445816	0.416808	0.398571	0.468781	0.0674014	0.151852	0.413792	0.411883	0.22581	0.0577931	0.0724664	0.494239	0.268932	0.246345	0.160252	0.167163	1.00988	0.196499	1.13061	0.409854
1	63	82431	T	C	0.808171	0.302026	0.617957	0.45961	0.74517	0.188299	0.142855	0.25174	5.69047	0.0801362	0.182653	0.0693085	0.701637	0.205165	0.386518	0.431347	0.212702	1.49013	0.388535	1.65571	1.10179
1	64	83284	G	A	0.434497	0.100647	0.0645211	0.069945	0.391749	0.187331	0.11011	0.116485	0.669825	0.113486	0.249899	0.244859	0.202114	0.444819	0.182728	0.248402	0.00817356	1.14772	0.0256006	1.36384	0.222445
1	65	83613	C	T	1.00566	0.0163292	0.27497	0.140444	0.190719	0.106745	0.278032	0.594655	0.655119	0.126651	0.0365535	0.199296	0.171516	0.511826	0.227185	0.0172384	0.337091	1.58505	0.270517	1.33359	0.30697
1	66	84112	C	T	0.76439	0.0943237	0.280205	0.0284509	0.421639	0.0193543	0.29187	0.386514	0.464659	0.0528148	0.177031	0.480026	0.356271	0.65289	0.216801	0.0149347	0.463996	1.55933	0.0651223	0.822055	0.0231763
1	67	84701	CT	C	0.222253	0.0181648	0.434326	0.0499013	0.167877	0.152537	0.148114	0.110071	0.232231	0.186541	0.0849639	0.467453	0.151246	0.292714	0.0619294	0.281593	0.190685	1.38145	0.657381	0.931402	0.00701083
1	68	84858	A	C	0.332839	0.0298872	0.369238	0.0532319	0.461686	0.0710411	0.10368	0.220029	0.538697	0.121666	0.136922	0.137035	0.342441	0.601717	0.0666507	0.229815	0.0927573	0.65909	0.0753792	0.889411	0.133947
1	69	85751	C	T	0.285763	0.106629	0.196273	0.0850598	0.381561	0.434557	0.0563874	0.0593067	0.64406	0.124039	0.0747033	0.454245	0.102071	0.60346	0.0207523	0.00499787	6.97556	0.977995	0.217962	1.05778	0.0870954
1	70	87445	T	A	0.31515	0.0448042	0.207185	0.103338	0.24361	0.479523	0.14256	0.407536	0.44516	0.503009	0.0258539	0.375098	0.0663786	1.02809	0.0150854	0.0649839	0.0397112	0.647476	0.329217	0.856121	0.227197
1	71	87467	T	A	0.254075	0.0448032	0.154089	0.0158696	0.0275092	0.46125	0.206704	0.353767	0.530408	0.394658	0.0845925	0.276491	0.0682909	0.785566	0.148333	0.0745465	0.255281	0.563871	0.0677656	0.696223	0.0858378
1	72	89070	G	A	0.024364	0.284661	0.205803	0.0926429	0.453196	0.607599	0.0833353	0.569585	0.126433	0.48224	0.105237	0.251602	0.109829	0.566234	0.0632969	0.223877	0.00796669	0.597197	0.189466	0.472145	0.014086
1	73	89616	G	C	0.00288201	0.250545	0.207945	0.318876	0.595836	0.68536	0.109236	0.293281	0.130617	0.351958	0.185821	0.214009	0.197005	0.915724	0.0544194	0.0800426	0.0266095	0.56303	0.0278935	0.594673	0.111692
1	74	89679	T	A	0.00222414	0.0843872	0.311883	0.253874	0.32379	0.595298	0.00603984	0.591654	0.571913	0.347371	0.20325	0.122111	0.255364	1.07512	0.016189	0.0423065	0.017808	0.336466	0.0760589	0.323699	0.106675
1	75	89880	T	C	0.00885451	0.330306	0.262074	0.124278	0.527642	0.85723	0.0403868	0.269126	0.11065	0.471591	0.392586	0.443405	0.163875	0.834113	0.0292573	0.203773	0.0152583	0.564288	0.00876639	0.40577	0.00482794
1	76	91472	G	A	0.101485	0.401444	0.0500227	0.028092	0.616446	0.897461	0.217566	0.0965382	0.792747	0.118552	0.269576	0.341824	0.314178	0.754269	0.0818127	0.0263938	0.488758	0.357434	0.0423432	0.709179	0.0149204
1	77	93789	A	T	0.507689	0.42552	0.144796	0.0226856	0.374222	0.451299	0.00997582	0.215679	1.01556	0.188995	0.0420677	0.391666	0.795522	0.064981	0.380548	0.137594	0.318394	0.183457	0.155051	0.16859	0.0234479
1	78	94351	A	G	0.443898	0.250806	0.147158	0.16541	1.05457	0.6554	0.107989	0.320139	1.09436	0.158282	0.0857144	0.816875	0.648691	0.137577	0.074342	0.027548	0.549905	0.489908	0.217714	0.83723	0.148343
1	79	99148	C	T	0.134603	0.406332	0.0576644	0.0803223	0.725269	0.639695	0.100507	0.0859706	0.385015	0.186263	0.393496	0.457891	0.301782	0.0445084	0.0543539	0.293763	0.141091	0.111727	3.31995	6.81847	0.210105
1	80	101281	CAA	FALSE	0.0112783	0.58518	0.943334	0.254205	0.391257	0.382861	0.0558392	0.138584	0.106912	0.407247	0.341754	0.234592	0.311185	0.133062	0.835349	0.982506	0.046641	1.75833	0.636943	0.321929	1.04744
1	81	106011	GT	G	0.0842896	0.358201	0.210584	0.0312015	0.578201	0.341836	0.0569862	0.340153	0.458444	0.115474	0.599909	0.264328	0.0329052	0.411308	0.0116224	0.11081	0.0866875	0.00875651	0.0687547	0.0857109	0.352182
1	82	106800	T	C	0.129	0.310657	0.372887	0.0563033	0.35535	0.432784	0.654088	0.778564	0.47884	0.0121624	0.278495	0.424179	0.0830296	0.283896	0.00357401	0.236359	0.120675	0.105254	0.0184434	0.169781	0.040598
1	83	107970	A	G	0.263015	0.157077	0.258042	0.277529	0.457344	0.336118	0.406268	0.561114	0.301112	0.158745	0.21926	0.494852	0.141186	0.573626	0.101344	0.230442	0.395247	0.105311	0.383388	0.0366177	0.26789
1	84	109000	C	T	0.490609	0.285419	0.493825	0.167305	1.23968	0.23752	0.149328	1.03648	0.177927	0.137475	0.0476869	0.445305	0.0534362	0.666074	0.215112	0.342962	0.204943	0.383139	0.389595	0.059814	0.0239993
1	85	112549	A	G	0.339404	0.234551	0.0390866	0.469666	0.764127	0.50859	0.0794503	0.115738	1.36846	0.167369	0.229138	0.0723531	0.111078	0.113717	0.148832	0.12269	0.258364	0.254587	0.709433	0.29061	0.104617
1	86	112742	G	C	0.416895	0.114545	0.0386909	0.602197	1.24983	0.487468	0.0796989	0.0898262	1.40911	0.239444	0.278464	0.0631967	0.0915133	0.080857	0.031572	0.141499	0.227852	0.215595	0.453731	0.18864	0.138751
1	87	113050	CGTTGTTGTTGTTGTT	CGTTGTT	0.414908	0.252029	0.0116895	0.421167	0.883042	0.474721	0.183968	0.0450025	0.836981	0.312471	0.402801	0.266824	0.152602	0.146257	0.0561325	0.108384	2.89085	0.208259	7.37792	0.186009	0.471525
1	88	113135	C	T	0.427863	0.0463682	0.139368	0.399284	1.01814	0.634597	0.285606	0.217683	1.5896	0.0626873	0.442971	0.167321	0.494638	0.0174936	0.075167	0.0586039	0.145371	0.278178	0.641783	0.011641	0.671203
1	89	114076	C	T	0.492711	0.624651	0.00188261	0.598461	0.744384	0.904778	0.252531	0.0376716	1.22568	0.470217	0.279345	0.0352005	0.076276	0.123398	0.133626	0.286956	0.452976	0.106624	0.335215	0.0612493	0.218013
1	90	114628	T	G	0.453555	0.271164	0.117828	0.241485	0.431225	0.935507	0.0903056	0.340882	0.647335	0.524094	0.269955	0.0357125	0.0680925	0.273749	0.0465626	0.213274	0.445252	0.395204	0.195679	0.144873	2.33614
1	91	116283	T	TCCAGCA	0.0299069	0.245929	0.109928	0.244251	4.00505	0.421896	0.279661	0.0690475	0.254387	0.344738	0.0568688	0.299779	0.0575504	0.435789	0.0993724	0.0882883	0.16241	0.17151	0.574384	0.535388	0.0456542
1	92	126880	CTTT	FALSE	0.316959	0.263648	0.234529	0.14521	0.0722382	0.00259923	1.10446	0.795416	0.166583	0.0206441	0.0919753	0.158265	0.00244117	0.473297	1.07971	8.6239	0.211895	0.150742	0.786275	0.10246	0.182215
1	93	127853	A	G	0.32284	0.750382	0.0308664	0.0144639	0.0909766	0.281094	0.423343	0.311445	0.184334	0.0751317	0.69527	0.0908493	0.576819	0.0226666	0.224802	0.0684512	0.131876	0.0778066	0.0590841	0.397199	0.0442084
1	94	128302	C	T	0.222596	0.895961	0.0622297	0.0822582	0.066938	0.0705412	0.196392	0.244986	0.336974	0.0675472	0.979025	0.0556703	0.723767	0.238694	0.0145796	0.533087	0.19457	0.0975766	0.272516	0.253824	0.0558307
1	95	128704	A	C	0.187738	0.905518	0.0751559	0.114476	0.149928	0.127707	0.222789	0.10275	0.442207	0.00837835	1.03837	0.125675	0.361009	0.481072	0.167278	0.770003	0.652874	0.0423245	0.241331	0.558656	0.198104
1	96	128911	C	A	0.368365	0.764303	0.125165	0.0583398	0.226304	0.085721	0.237761	0.157655	0.380112	0.263254	0.655611	0.0986272	0.578063	0.216787	0.370793	0.289049	0.291349	0.00497628	0.0625183	0.282882	0.262024
1	97	130267	A	G	0.419356	0.580671	0.243486	0.0767061	0.333711	0.0158659	0.605155	0.331596	0.0468206	0.830575	1.36962	0.16545	0.68856	0.20652	0.391171	0.112243	0.673217	0.346939	0.276769	0.268249	0.133598
1	98	130271	T	C	0.364424	0.454369	0.14492	0.0999255	0.373901	0.0150949	0.685443	0.270954	0.0217409	0.900656	1.60402	0.110288	0.681518	0.154284	0.291649	0.220846	0.598281	0.542181	0.456813	0.212174	0.170697
1	99	130613	CT	C	0.0617383	0.425255	0.25283	0.472009	0.857382	0.024769	0.800129	0.825061	0.175934	0.960585	0.920783	0.543615	0.568012	0.047561	0.355323	0.230509	1.16794	0.210295	0.0146614	0.63291	0.626771
1	100	132012	C	T	0.13025	0.423093	0.0155734	0.0449731	0.01272	0.147257	0.218802	0.0135578	0.609321	0.0553052	0.0827824	0.0805648	0.613523	0.384046	0.291685	0.0373667	3.94408	0.114556	0.265311	0.253622	0.36863
1	101	133231	G	T	0.0308873	0.199147	0.296566	0.101599	0.324756	0.170465	0.249572	0.00310875	1.08772	0.246465	0.0215331	0.206705	0.162075	0.138019	0.205116	0.0808184	0.411239	0.161884	0.16119	0.018206	0.108953
1	102	137074	G	C	0.18035	0.092893	0.333206	0.446275	0.575715	0.111554	0.617509	0.424297	0.912784	1.01474	0.131907	0.690278	0.200741	0.056773	0.374335	0.170755	0.345094	0.0842647	0.0296999	0.0246427	0.0351657
1	103	137304	G	T	0.102262	0.128967	0.431406	0.856361	0.433279	0.01446	0.602481	0.398383	1.58747	0.48812	0.218781	0.747108	0.121494	0.0578601	0.28372	0.27815	0.30905	0.0261855	0.073366	0.342955	0.239293
1	104	139686	G	A	0.0171561	0.276807	0.35833	0.431552	0.333983	0.06734	0.209588	0.143067	0.77638	0.363722	0.05333	0.712525	0.117374	0.0960821	0.621388	0.128026	0.235292	0.0261268	0.40313	0.0296012	0.228015
1	105	149562	T	G	0.17934	0.228618	0.0476699	0.308566	0.00498883	0.181996	0.673868	0.874276	0.890854	0.432935	0.294396	0.0532511	0.110484	0.000827187	0.918539	0.454477	0.389775	0.196953	0.0196264	0.342511	0.0780799
1	106	150447	C	T	0.208569	0.337619	0.0456128	0.543523	0.00954403	0.0396341	0.674591	0.971105	0.695996	0.345948	0.155157	0.00176858	0.130105	0.0177041	0.634057	0.209734	0.391241	0.396072	5.257	0.107816	0.0417745
1	107	151446	A	A	0.222767	0.0043598	0.0204924	0.174555	0.456677	0.053487	0.0570875	0.31813	0.97821	0.00645453	0.905299	0.240058	0.189032	0.343288	0.00835517	0.155653	0.621962	0.241698	0.204075	0.0595437	0.0157644
1	108	154084	G	A	0.0952559	0.260106	0.212956	0.492468	0.0297581	0.025409	0.411506	1.00657	0.532092	0.547683	0.354427	0.0564457	0.121943	0.0216408	0.357334	0.407326	0.258134	0.402541	0.365409	0.251362	0.0708296
1	109	156633	A	G	0.142267	0.253926	0.174737	0.539539	0.0791123	0.0528821	0.361526	0.802689	0.868259	0.585427	0.307559	0.00728234	0.0110818	0.176063	1.0582	0.347261	0.36515	0.312294	0.0593001	0.411847	0.0546265
1	110	157269	T	C	0.19312	0.0320462	0.301051	0.650312	0.0364835	0.0900921	0.596554	0.678395	0.603387	0.514467	0.483179	0.0522283	0.0409963	0.0542349	0.761269	0.512266	0.338073	0.307532	0.171458	0.0999666	0.217239
1	111	160054	A	G	0.202474	0.084607	0.534219	0.524125	0.398798	0.0586209	0.497227	0.604978	0.724367	0.355584	0.119908	0.249844	0.00681198	0.663217	0.745452	0.238005	0.097192	0.285516	1.146	0.00605096	0.084297
1	112	166222	T	C	0.164332	0.21588	0.427365	0.629338	0.116481	0.107811	0.329712	0.63897	0.82496	0.392541	0.149586	0.207612	0.179021	0.513248	0.60471	0.397269	0.282099	0.430597	0.496162	0.165215	0.0222728
1	113	166416	T	C	0.0684868	0.127502	0.343377	0.594032	0.131599	0.0266682	0.670643	0.681439	1.03384	0.4152	0.00894211	0.356471	0.132052	0.775742	0.920719	0.476097	0.0208925	0.448521	1.01513	0.0493022	0.0597867
1	114	167326	T	C	0.0380255	0.0247526	0.377471	0.196694	0.230051	0.0645597	0.322533	0.428269	1.20596	0.424529	0.180604	0.358745	0.263698	0.468718	0.441655	0.270189	0.0604182	0.195007	0.333925	0.144602	0.073166
1	115	168836	A	G	0.515308	0.228124	1.01915	0.394919	0.11884	0.347805	0.0188576	0.4921	0.773884	0.618949	0.0481594	0.361973	0.359136	1.07873	0.044365	0.1065	0.0613104	0.641377	0.545582	0.148284	0.353743
1	116	171200	G	A	0.395737	0.126408	0.54344	0.0375716	0.602928	0.0968011	0.122805	0.445175	0.466559	0.714382	0.059163	0.299015	0.245735	0.922063	0.381125	0.34883	0.0855372	0.665746	1.36566	0.0417827	0.318959
1	117	171431	A	G	0.20389	0.0689325	0.441498	0.0224009	0.984473	0.17992	0.206099	0.531671	0.53984	0.585138	0.268898	0.357768	0.000288268	0.969905	0.266692	0.0549641	0.120677	0.403496	0.409991	0.119839	0.489096
1	118	173339	A	G	0.243238	0.0362668	0.436634	0.210775	0.111816	0.205718	0.387625	0.400645	0.406039	0.218991	0.232119	0.218722	0.207618	1.15424	0.42702	0.234118	0.341157	0.521628	0.582696	0.117262	3.01772
1	119	173845	C	T	0.3095	0.201808	0.159071	0.0912485	0.00171832	0.461843	0.394903	0.235784	0.613222	0.209831	0.144669	0.339056	0.0292545	1.51542	0.17465	0.0851889	0.217044	0.625773	0.770475	0.0832282	0.313458
1	120	175121	G	A	0.273713	0.100768	0.65363	0.216258	0.0605148	0.222353	0.27231	0.407419	0.340499	0.0335478	0.229475	0.605633	0.152502	0.827758	0.726569	0.0286287	0.199034	0.542024	0.187139	0.0889022	0.216174
1	121	175281	A	G	0.247297	0.0841651	0.623347	0.313388	0.0546345	0.32919	0.103489	0.452258	0.157072	0.03947	0.271377	0.543498	0.540022	0.79232	0.756341	0.209168	0.24614	0.656819	0.302422	0.162261	0.158867
1	122	175315	A	G	0.398483	0.189341	0.485257	0.212703	0.11047	0.134954	0.157162	0.389922	0.237815	0.0682943	0.231697	0.44965	0.617122	1.05405	0.632702	0.103698	0.0915284	0.78082	0.0123624	0.268134	0.115794
1	123	175523	T	G	0.360636	0.0809793	0.717871	0.328426	0.0234254	0.207505	0.338394	0.425349	0.358015	0.16155	0.275388	0.61955	0.489929	0.907913	0.851683	0.0853152	0.0740901	1.05032	0.179144	0.0373509	0.140603
1	124	175541	G	A	0.299645	0.0924331	0.70155	0.24509	0.0796651	0.296475	0.185185	0.373362	0.364215	0.116588	0.198891	0.622458	0.384876	0.777511	0.92473	0.0311103	0.120773	1.02276	0.096771	0.0406074	0.0509778
1	125	175653	T	C	0.49037	0.0731074	0.502783	0.218094	0.136432	0.0363155	0.0732393	0.166908	0.288416	0.170449	0.385903	0.482266	0.463661	0.666709	0.728339	0.0572791	0.3311	0.853188	0.0386413	0.194188	0.0513673
1	126	175805	T	TA	0.373429	0.0406815	0.879675	0.402423	0.0413585	0.119769	0.000981433	0.174305	0.542095	0.00395481	0.0110561	0.416202	1.08672	0.363028	0.381931	0.19079	0.571386	1.32235	0.480914	0.00696086	0.296413
1	127	175818	G	T	0.318346	0.0133414	0.767987	0.425497	0.151655	0.150391	0.15123	0.380315	0.703092	0.00946528	0.0987576	0.461757	0.671232	0.25562	0.34075	0.288594	0.74394	1.22256	0.163038	0.107495	0.0148452
1	128	175856	T	TG	0.152253	0.0141628	0.542709	0.327397	0.125681	0.398046	0.131999	0.343611	0.273181	0.105458	0.0980858	0.678089	0.849621	0.795239	0.440241	0.0494138	0.309527	0.954578	0.0147028	0.0192519	0.230888
1	129	175876	T	C	0.25665	0.0831911	0.506117	0.121295	0.032398	0.307637	0.251677	0.40896	0.325078	0.0356493	0.17404	0.637566	0.653708	0.56223	0.618525	0.0141967	0.261519	1.2258	0.16216	0.0221473	0.275366
1	130	175989	T	C	0.265142	0.106477	0.789468	0.473023	0.0591534	0.100096	0.181121	0.812661	0.29025	0.134122	0.430309	0.680247	0.210473	0.712409	0.666136	0.0952602	0.184728	0.92937	0.193131	0.0850319	0.238269
1	131	176001	C	T	0.279721	0.107953	0.796069	0.404369	0.0471996	0.21319	0.222183	0.878363	0.397561	0.0138228	0.299928	0.610098	0.0143854	0.694909	0.674058	0.109998	0.286833	0.988039	0.369101	0.032594	0.173669
1	132	176451	T	C	0.56622	0.0793123	0.638863	0.297776	0.0144626	0.0907862	0.290238	0.734685	0.601497	0.241885	0.252998	0.655877	0.148461	0.323537	0.423409	0.37065	0.276066	1.02914	0.130813	0.0347271	0.534207
1	133	177692	A	G	0.131822	0.162199	0.570156	0.143604	0.00251792	0.265624	0.0339822	0.227977	0.948828	0.175333	0.0777971	0.932613	0.507993	0.988809	0.692115	0.0231573	0.345686	0.728728	0.42786	0.166894	0.250309
1	134	178191	T	A	0.220933	0.0997106	0.541783	0.103652	0.127652	0.407646	0.0819712	0.235974	0.837944	0.412087	0.0868097	0.631752	0.144713	0.861968	0.550368	0.0785421	0.17934	0.380858	0.0133049	0.0379271	0.034394
1	135	178224	G	A	0.150152	0.0509991	0.797234	0.0703768	0.186987	0.188924	0.0598713	0.0641067	1.08248	0.474104	0.25325	1.03433	3.21466	0.731619	0.483366	0.0380328	0.385593	0.762016	0.0472719	0.0639619	0.132541
1	136	178960	C	T	0.149353	0.119895	0.855926	0.270878	0.0268281	0.54428	0.167926	0.033899	0.685062	0.210821	0.496847	0.89335	0.175297	1.04982	0.42819	0.121695	0.142823	0.299978	0.235275	0.171111	0.442657
1	137	179139	ATT	A	0.189153	0.202113	0.63324	0.00827461	0.164975	0.428643	0.0298003	0.213549	0.38235	0.687686	0.191102	0.957172	0.613784	0.455963	0.708382	0.170126	0.267588	0.485068	0.604622	0.0359627	0.41559
1	138	179139	ATT	AT	0.552895	0.16114	0.599178	0.19764	0.444196	0.124669	0.293583	2.34242	0.103064	0.373976	0.900157	7.23347	0.456822	0.170764	0.186347	0.261828	0.796117	0.778787	0.312495	0.109895	0.370559
1	139	180955	A	G	0.0700452	0.324414	0.285542	0.0631546	0.0360368	0.882144	0.168198	0.206583	0.187038	0.146894	1.01979	0.520447	0.098963	0.521967	0.255061	0.145894	0.0315204	0.321725	0.841033	0.215222	0.332677
1	140	183802	A	G	0.255651	0.0811571	0.22258	0.162002	0.00693349	0.379769	0.994921	0.623679	1.01561	0.273272	0.372238	0.0115565	0.0453031	1.33113	0.54191	0.860427	0.262899	0.13407	0.105251	0.452021	0.250739
1	141	183954	T	C	0.0850531	0.0398622	0.202433	0.0584165	0.0169991	0.072403	0.782444	0.885835	0.974985	0.14995	0.602639	0.0330735	0.0310225	1.01779	0.698398	5.96239	0.294566	0.158309	0.707578	0.366059	0.30159
1	142	184450	C	G	0.161929	0.0470264	0.302352	0.014161	0.0967846	0.184115	1.03133	0.896168	0.666356	0.278284	7.75077	0.144051	0.276007	1.54049	0.624408	0.888797	0.173264	0.0927676	0.804203	0.190586	0.107719
1	143	184641	CTA	C	0.537796	0.11084	0.341828	0.291677	0.0794034	0.0704001	0.91289	0.813138	0.72657	0.269827	0.0473036	0.420611	7.30999	1.20256	0.748002	0.303124	0.317797	0.057969	0.727047	0.212888	0.123394
1	144	184718	C	CG	0.387143	0.0958494	0.50914	0.123351	0.0484188	0.128759	1.12764	0.643922	0.918516	0.118989	1.27524	0.0805763	0.0887	1.02978	0.734054	0.583156	0.282051	0.113824	0.579345	0.306292	0.315903
1	145	185296	AT	A	0.485483	0.328779	0.734245	0.229547	0.0319538	0.0924347	1.12132	0.633688	1.15905	0.236955	0.92482	0.00603227	0.0647033	0.683042	0.885097	1.35028	0.283501	0.0214183	0.503209	0.120341	0.03671
1	146	185438	T	C	0.222161	0.250843	0.62503	0.0834648	0.0359855	0.0195563	0.859631	0.825023	0.846147	0.112702	0.946352	0.0346786	0.00931096	1.03253	0.880223	0.616436	0.17225	0.164348	0.638511	0.137869	0.0409143
1	147	185469	C	T	0.208822	0.0862565	0.733753	0.0725609	0.108665	0.0264273	0.771502	0.653751	0.727898	0.141716	0.807341	0.0245475	0.0294097	0.635393	0.989505	0.275321	0.258629	0.14135	0.541939	0.0460867	0.185597
1	148	185503	C	T	0.277246	0.175964	0.705691	0.099306	0.00538766	0.0911174	0.851143	0.668111	0.674635	0.11475	0.43372	0.0414432	0.115795	0.683893	0.800948	0.216124	0.327516	0.137727	0.754567	0.0771829	0.0797481
1	149	185705	A	G	0.174234	0.275971	0.866078	0.183127	0.0591196	0.0640647	0.919884	0.6942	0.736796	0.0571077	0.480683	0.148105	0.020831	0.675602	1.24089	0.612987	0.319516	0.184588	0.505598	0.109122	0.222892
1	150	185749	G	T	0.157883	0.305691	0.546066	0.0798072	0.0152012	0.0957127	0.821203	0.954668	1.0531	0.394403	1.02603	0.0415173	0.175124	1.02997	0.747952	1.1058	0.115326	0.113754	0.670528	0.0799788	0.00334178
1	151	185806	TTG	T	0.412805	0.146795	0.576393	0.173474	0.152198	0.239509	1.3547	0.973851	0.770682	0.00394307	1.24877	0.0713744	0.234377	0.894111	0.87709	0.668067	0.0100149	0.108273	0.666148	0.209163	0.152496
1	152	185879	G	A	0.414202	0.356986	0.846431	0.157431	0.0450113	0.152859	1.14591	0.922059	0.533327	0.180171	0.347121	0.0111463	0.421428	0.639828	0.998377	0.415522	0.198989	0.045405	0.590807	0.117877	0.164719
1	153	185916	A	C	0.385502	0.0321991	0.893793	0.142637	0.0520077	0.0392004	0.788345	0.549558	0.912867	0.322547	0.504019	0.00120381	0.164166	1.0945	0.508606	0.683303	0.21854	0.131847	0.573877	0.140869	0.00594125
1	154	185941	A	G	0.441028	0.119491	0.56528	0.133292	0.0377302	0.26753	0.905707	0.942604	0.808719	0.313387	1.05429	0.152133	0.0533409	0.721755	0.463923	1.38255	0.177549	0.182303	0.72482	0.218313	0.0541656
1	155	185954	A	T	0.45232	0.110532	0.575965	0.188241	0.0404517	0.322377	0.9414	0.8991	0.740368	0.197415	0.738767	0.0504766	0.160357	0.942261	0.584848	1.41675	0.125133	0.231905	0.666563	0.102184	0.0548446
1	156	186055	T	C	0.311174	0.0766525	0.528239	0.224087	0.100421	0.143386	1.01681	0.659589	0.849053	0.262752	0.0843214	0.0141685	0.0326269	0.803805	0.600203	0.86624	0.197317	0.157709	0.730555	0.208075	0.132674
1	157	186896	G	T	0.123533	0.343284	0.566785	0.292345	0.00911527	0.17839	0.979861	0.654629	0.493746	0.030081	0.2488	0.0131315	0.44605	0.596358	1.1515	1.31598	0.263725	0.103122	0.10271	0.200366	0.0338858
1	158	187697	C	C	0.0638946	0.00533777	0.0409313	0.0618724	1.14609	0.0956283	0.250295	0.522958	0.519755	1.0481	0.601869	0.756756	1.15691	1.46656	0.786638	0.184504	0.222437	0.547505	0.573049	0.23008	0.291616
1	159	189392	C	C	0.104606	0.417123	0.23579	0.862392	0.280116	0.0484613	0.638345	0.407527	0.0758199	0.0342199	0.0702495	0.11743	1.15613	0.0177477	0.104082	0.00396667	0.646558	0.167631	0.533677	1.14814	0.162266
1	160	189416	T	T	0.00673261	0.637507	0.0701074	1.22391	0.597257	0.236393	0.0520384	0.0449663	0.219756	0.0986436	0.381111	0.121006	0.368633	0.393464	0.0625345	0.286877	0.687765	0.00520897	0.992765	0.672143	3.35058
1	161	190132	T	C	0.106314	0.0252495	0.140604	0.628666	0.0856404	0.285032	0.483614	0.575093	0.274246	0.171057	0.516507	1.37369	0.172292	0.973438	0.45991	0.474774	0.41674	0.297313	0.0372213	0.896563	0.57836
1	162	190148	T	C	0.123375	0.242871	0.1297	0.73246	0.0267718	0.323207	0.676942	0.623772	0.0876927	0.0918062	0.4452	1.37945	0.151209	0.909114	0.444396	0.259701	0.393713	0.149074	0.0456908	0.995745	0.352934
1	163	190165	AC	A	0.23129	0.0405691	0.292664	0.445133	0.0112088	0.535446	0.74734	0.629325	0.229854	0.162922	0.483415	1.49803	0.160433	0.868846	0.411883	0.040493	0.459489	0.141622	0.0819538	1.00094	0.279537
1	164	190169	C	G	0.229387	0.095243	0.147403	0.38162	0.0336274	0.452622	0.720545	0.711524	0.119519	0.177441	0.524601	1.42969	0.138195	0.905703	0.449126	0.1093	0.655175	0.134803	0.0821103	0.873498	0.2758
1	165	190933	C	G	0.28159	0.345171	0.86143	0.0281543	0.330373	0.0213944	0.0327672	0.0601664	0.415938	0.208735	1.04874	1.22432	1.13218	0.215596	0.106602	1.84594	1.28683	0.189155	0.0645009	0.216982	0.63371
1	166	192149	A	G	0.0561587	0.742027	0.559822	0.327595	0.204071	0.0652532	0.2507	0.351034	0.106948	0.130515	0.116954	0.205186	0.0431	0.645263	0.379538	0.0471451	0.535847	0.377406	0.0463201	0.154065	0.133111
1	167	192302	A	ACT	0.0728626	0.119978	0.670488	0.165031	0.18116	0.395054	0.227681	0.249636	0.136421	0.435212	0.776498	13.1495	0.846494	0.375429	0.704729	0.332221	0.250349	0.0518617	0.792923	0.479848	0.244345
1	168	192303	FALSE	A	0.0148908	0.425606	0.410365	0.23667	0.518214	0.359083	0.0947945	0.411915	0.106634	0.0797596	2.94224	1.37932	0.543338	0.795859	1.42849	0.179189	0.371273	0.212241	0.535189	0.164532	0.119835
1	169	192305	A	FALSE	0.111876	0.263981	0.726098	0.0444259	0.342425	0.572874	0.188801	3.75989	0.0782034	0.244313	0.49788	0.113006	1.20984	0.24626	0.797916	0.436013	0.327199	0.0450879	0.341616	0.489975	0.210329
1	170	192315	C	CA	0.0667633	0.202842	0.326443	0.0494219	0.220879	0.0822558	0.254968	0.427592	0.0536021	0.215514	0.153959	1.06929	3.70764	0.579394	1.10287	0.421868	0.048785	0.851089	0.0506416	0.00788978	0.306
1	171	192795	T	C	0.319945	0.133079	0.502677	0.210496	0.00570413	0.561738	0.0465361	0.00686521	0.119373	0.130505	0.160169	0.160423	0.2712	0.938708	8.67384	0.34238	0.315329	0.573477	0.222101	0.314767	0.238832
1	172	194020	T	TATG	0.14646	0.0757115	0.181907	0.410943	0.238447	0.422492	0.308057	0.0997889	0.129335	0.624451	0.202938	0.0655551	0.096425	0.715747	0.157691	0.0840887	0.357942	0.142973	0.00770939	0.12631	0.305244
1	173	194187	C	A	0.143167	0.184624	0.152698	0.58905	0.470043	0.649278	0.104145	0.160126	0.236516	0.997225	0.586357	0.0989753	0.141718	0.757922	0.458135	0.139278	0.224593	0.157892	0.0080628	0.0640574	0.118519
1	174	194867	T	A	0.0244478	0.0786802	0.498035	0.628599	1.18986	0.112568	0.0866775	0.324682	0.597952	0.0102911	0.430607	0.0161797	1.49845	0.359871	0.299575	0.153955	0.0478166	0.139479	0.0627428	0.797634	0.251274
1	175	197325	A	G	0.0523403	0.024333	0.720408	0.564526	0.387348	0.361495	0.0935166	0.329551	0.58821	0.0185522	0.193521	0.409598	1.22345	0.473769	1.29903	0.389235	0.814188	0.0826887	0.247869	0.664499	0.080509
1	176	197392	A	G	0.114302	0.276581	0.966414	0.332464	0.586104	0.0829106	0.0707661	0.303276	0.482898	0.233654	0.221921	0.613077	1.26495	0.309136	1.00357	0.429548	0.650425	0.0684864	0.0730413	0.322536	0.0761905
1	177	198857	C	T	1.59447	0.164143	0.550468	0.479206	0.235992	1.14267	0.830227	0.547329	0.644389	0.80913	0.115856	0.0266358	0.249717	0.168516	0.059446	0.195564	0.794598	0.0659775	0.477957	0.239644	0.61702
1	178	206666	GTCA	G	0.533577	0.846544	0.71555	0.595351	0.843322	0.0348618	1.60725	0.456325	0.193226	0.74422	0.0514412	0.0932208	0.25437	0.228961	0.329203	0.0802979	0.834993	0.0746152	0.055444	0.341393	1.14162
1	179	206675	T	A	0.680747	0.288291	0.0144496	0.261612	0.312738	0.188187	1.81483	0.0984706	0.0600018	0.0837972	0.436399	0.243875	0.295119	0.00195461	6.71131	0.0208673	0.018029	0.280937	0.120178	0.435006	0.100883
1	180	223051	G	A	0.642444	0.516611	0.470771	0.171529	0.475035	0.0824089	0.586842	0.339534	0.29035	0.362153	0.343117	0.0197921	0.414449	0.6764	0.075802	0.206312	0.536911	1.49026	0.358479	0.642064	0.0486405
1	181	223059	C	G	0.835882	0.113971	0.282023	0.0454155	0.187823	0.0522097	0.556561	0.213612	0.31564	0.101915	0.162877	0.181669	0.170961	0.731118	0.675242	3.40285	0.681248	0.646964	0.354318	0.851941	0.33487
2	182	7366	C	T	0.208998	0.312322	0.541316	0.793894	0.0477327	1.18701	0.895494	0.180896	0.522043	0.0313795	1.17572	0.1166	1.32004	2.61036	0.323692	0.116381	0.301969	0.203811	0.365303	0.235744	0.227596
2	183	8180	G	G	0.408297	0.579929	0.160761	0.181869	0.283371	0.347714	0.254233	0.0993831	0.338509	0.222283	0.747595	1.12265	0.203381	0.166702	0.16247	0.344637	0.14132	0.415485	0.0656948	1.62388	0.0971575
2	184	8187	T	T	0.604313	0.193369	0.342518	0.679038	0.309131	0.561529	0.145887	0.218103	0.434825	0.350907	0.644013	0.38026	0.0790215	0.0674888	0.0842958	0.122479	0.749542	0.0878348	0.638982	0.497742	1.94133
2	185	8250	A	A	0.0549914	0.0739666	0.329456	0.458084	0.411099	0.203481	0.243602	0.284611	0.243273	0.227753	1.22338	0.257827	0.484957	0.133501	0.451585	0.578245	0.0465187	0.53931	0.0176338	1.19592	0.378538
2	186	8253	C	C	0.0893306	0.184651	0.205491	0.410907	0.203628	0.0308112	0.449132	0.328803	0.0561674	0.370173	1.10175	0.573613	0.235048	0.122944	0.362376	0.35803	0.169566	0.608515	0.394617	1.122	0.390808
2	187	8285	G	T	0.2077	0.217128	0.150723	0.116808	0.105305	0.00216387	0.145743	0.176278	0.00260544	0.606838	1.28254	0.127941	0.586268	0.000380968	0.22453	0.122653	0.412799	0.311803	0.235936	1.24016	0.389139
2	188	8302	CGG	C	0.0782953	0.255758	0.0328298	0.382589	0.322206	0.126658	0.0330355	0.498341	0.0133942	0.260994	1.61059	0.336488	0.376141	0.0796102	0.161018	0.875322	0.706585	0.272765	0.348099	0.803902	1.50032
2	189	8306	G	A	0.104074	0.268693	0.04336	0.356371	0.319509	0.145256	0.0486393	0.493844	0.0054441	0.27107	1.49546	0.374833	0.397798	0.0604376	0.199318	0.940851	0.666871	0.269368	0.35787	0.884294	1.34444
2	190	8314	TGA	FALSE	0.058154	0.0853136	0.00804098	0.408321	0.328087	0.162255	0.0177673	0.270978	0.0314097	0.149993	1.43915	0.6503	0.220489	0.110139	0.210275	0.292887	0.678394	0.29029	0.243799	0.540051	1.24592
2	191	8317	A	ATG	0.0715029	0.294901	0.0523137	0.352623	0.298666	0.174182	0.0598297	0.5131	0.00670751	0.276816	1.51959	0.492002	0.356296	0.0402398	0.141424	0.756601	0.612576	0.278511	0.351641	0.886837	1.53549
2	192	8328	G	C	0.0658882	0.0657744	0.126129	0.415694	0.329153	0.140658	0.00953097	0.41092	0.032002	0.230758	1.61875	0.463666	0.397183	0.0717748	0.333473	0.762771	0.321879	0.420784	0.512898	0.874541	0.849459
2	193	8331	C	T	0.0553404	0.0425544	0.0994125	0.466057	0.342209	0.0910162	0.0261527	0.361736	0.00278977	0.206262	1.71733	0.397607	0.432126	0.0836201	0.261953	0.64517	0.346224	0.377758	0.525067	0.862925	0.809342
2	194	8498	C	T	0.109123	0.209769	0.288708	0.119471	0.231214	0.687545	0.136723	0.691109	0.000749396	0.387781	0.849286	0.534256	0.315026	0.0747965	0.320705	1.63659	0.307395	0.411043	0.430375	1.13339	0.983261
2	195	8651	G	C	0.110758	0.153129	0.247229	0.158651	0.190125	0.388565	0.313259	0.430389	0.121608	0.235328	0.967881	0.566418	0.459065	0.0634064	0.072745	1.10587	0.0340794	0.584418	0.343863	1.02727	0.543704
2	196	9418	C	C	0.344752	0.758206	0.202656	0.0249416	0.0722778	0.279578	0.207401	0.187346	0.0608874	0.00576072	0.0865668	0.0704338	0.490058	0.0356106	0.0019269	0.042447	0.0293138	0.281781	0.63405	0.961706	0.110496
2	197	9812	G	T	0.149902	0.0662774	0.228308	0.362405	0.0283765	0.0212748	0.325026	0.321821	0.205145	0.403305	0.587872	0.269913	0.682814	0.180475	0.279223	0.707433	0.160264	0.477481	0.468275	0.757033	0.895725
2	198	9932	C	T	0.0629004	0.171426	0.0802068	0.283741	0.14872	0.0462347	0.00222715	0.468819	0.247611	0.361914	0.561223	0.586692	0.407267	0.0449232	0.0061445	0.234023	0.26304	0.612487	0.343015	0.844474	0.863982
2	199	10135	T	C	0.0467033	0.0881354	0.0395686	0.465771	0.252854	0.0846012	0.0456441	0.767692	0.361472	0.332434	0.748768	0.348149	0.40102	0.0288787	0.0949807	0.0190017	0.221164	0.430581	0.146474	0.869359	0.0682871
2	200	11616	C	T	0.0653325	0.0529391	0.0207282	0.32717	0.269482	0.122567	0.088555	0.392597	0.156039	0.389929	0.780021	0.38374	0.497347	0.0354281	0.339353	0.611244	0.00590895	0.317873	0.454441	0.957312	0.507924
2	201	12133	C	T	0.109684	0.00989942	0.0292957	0.252051	0.191021	0.227181	0.0704385	0.439774	0.121497	0.417178	0.685717	0.464516	0.255353	0.072213	0.102944	1.2008	0.12269	0.439648	0.616238	1.0682	0.0282671
2	202	12194	G	A	0.046887	0.0469062	0.05743	0.403886	0.14096	0.212763	0.032287	0.5321	0.234655	0.273087	0.672783	0.495199	0.407499	0.127123	0.39877	1.00745	0.0104868	0.35531	0.438242	0.674963	0.498388
2	203	12359	T	G	0.0419119	0.0611059	0.0937217	0.436368	0.276843	0.295776	0.017729	0.494725	0.351536	0.348878	0.601825	0.652869	0.48581	0.200446	0.221517	0.0985561	0.142896	0.385207	0.469421	0.801993	0.220841
2	204	13061	T	G	0.0145092	0.0675751	0.0248761	0.403818	0.0978169	0.0699712	0.0621556	0.640694	0.24945	0.701505	0.412391	0.596731	0.329095	0.00640655	10.9078	7.30764	0.0404455	0.0840065	0.534031	0.6125	0.423825
2	205	14298	G	C	0.0447814	0.115041	0.0196473	0.297856	0.160233	0.133579	0.0668421	0.728429	0.372577	0.686199	0.181042	0.334945	0.349147	0.0206672	0.0173115	0.113145	0.0751062	0.0254411	0.352529	0.781004	0.163942
2	206	15222	A	T	0.0899529	0.0572022	0.0386227	0.226697	0.199734	0.125051	0.0697891	0.481523	0.250093	0.275946	0.663798	0.658116	0.247788	0.0270739	0.0517287	1.43562	0.235291	0.400558	0.360314	0.837854	0.741766
2	207	17986	G	T	0.122625	0.0362475	0.0378116	0.314281	0.172128	0.0441447	0.161908	0.653927	0.0372832	0.832395	0.839208	0.318136	0.364375	0.196902	0.436111	0.235534	0.126877	0.0427731	0.241075	1.36019	0.777923
2	208	19770	A	G	0.0979925	0.152735	0.0627492	0.843996	0.0848336	0.304203	0.122148	0.25683	0.391981	0.343895	0.813077	0.767424	0.397222	0.00846583	0.427606	0.101214	0.198741	0.158238	0.276624	0.857486	0.266945
2	209	19836	G	A	0.173559	0.139853	0.0758411	0.748684	0.108055	0.237002	0.190808	0.361664	0.456513	0.340094	0.853506	0.69625	0.343523	0.100614	0.277803	0.229748	0.184841	0.106838	0.51837	1.01604	0.0758535
2	210	19851	T	G	0.171149	0.0913089	0.0251212	0.588204	0.0701136	0.135175	0.251022	0.511012	0.636941	0.349417	0.871038	0.707274	0.361035	0.0173724	0.367324	0.126358	0.274146	0.136147	0.41124	0.961577	6.34397
2	211	21595	A	T	0.279301	0.0976519	0.0204534	0.86831	0.0339716	0.0753656	0.108024	0.630966	0.40822	0.0881169	1.23633	0.789534	0.434834	0.113975	6.0648	4.76664	0.249517	0.0936189	0.379747	0.677196	0.123462
2	212	22385	A	G	0.313805	0.0492814	0.0203929	0.596224	0.0331221	0.129767	0.0232331	0.59336	0.370941	0.0304821	1.0381	0.493893	0.400042	0.0900847	0.642896	0.13855	0.543275	0.188361	0.203444	0.861953	0.0648462
2	213	23441	A	C	0.0991536	0.0248087	0.118525	0.131812	0.031569	0.0708684	0.0263967	0.371352	0.320177	0.115385	0.507327	0.513978	0.304967	0.0299342	0.577491	1.0407	0.585686	0.0561196	0.660891	0.976025	0.172798
2	214	24209	C	T	0.0109976	0.00961001	0.362349	0.123275	0.126943	1.17061	0.172611	0.231679	0.183239	0.10618	0.506814	0.368488	0.550207	0.0618305	0.607901	0.971853	0.370208	0.266781	0.457112	1.18543	0.145804
2	215	24341	A	G	0.118411	0.0578764	0.256982	0.111431	0.138039	0.858943	0.109352	0.079995	0.0676328	0.152599	0.668082	0.0784861	0.438346	0.0250601	0.185412	0.613412	0.350383	0.285338	0.507631	0.786552	0.196469
2	216	26815	A	G	0.168542	0.327733	0.0474166	0.116311	0.208387	3.01026	0.272927	0.587191	0.0645387	0.104958	0.743004	0.067765	0.450403	0.482379	0.268513	0.770484	0.544269	0.470535	0.415149	0.569154	0.148551
2	217	28209	GAAACGGCTGTCCTTTAGACTGGTTTAAATCTGTTTCTGATAAAGAGTGGGATGAATTTTTCGCCACCGGTCTTGATGTTAT	G	0.597373	0.222988	0.123405	0.0863743	0.254416	0.340546	0.0957613	0.253173	0.0712092	0.245887	0.370279	0.307379	0.451677	0.144176	0.879365	1.13164	5.30322	0.665895	0.0874679	0.589847	4.42995
2	218	28695	CT	CTT	0.221834	0.0523262	0.0493677	0.264687	0.289371	0.144554	0.446877	0.0336143	0.284495	0.132338	1.19061	0.118499	0.13819	0.116653	0.0102353	0.00581207	0.176841	0.769815	0.0565584	0.463987	0.247766
2	219	35849	T	TCGATCCA	1.33961	0.0119288	1.4626	0.122974	0.141439	0.0473579	0.574193	0.28293	0.252927	0.144438	1.26719	1.70308	0.162677	0.154666	0.0145054	0.39197	0.585971	0.0958115	0.0149735	1.97953	0.107236
2	220	35850	C	CTGTT	0.00762355	0.169425	0.649727	0.237814	0.144506	0.683375	0.348368	0.202916	0.038298	0.0070618	0.199289	0.297674	0.0722022	0.183311	0.463253	0.16374	0.14309	0.986981	0.170454	0.405879	0.908705
2	221	41245	T	C	0.197065	0.503755	0.0989226	0.618352	1.17671	1.4755	0.0926314	0.828175	0.44548	0.512514	0.713698	0.44804	0.407269	0.310213	0.30118	0.958138	0.249689	0.931369	0.159707	0.0429361	0.041335
2	222	43214	A	G	0.266226	0.631959	0.111012	0.845037	1.43186	6.04553	0.0631465	0.599249	0.34422	0.584012	0.622716	0.60338	0.315596	0.0944547	0.38874	0.787195	0.0201112	1.27135	0.0717446	0.13355	0.976958
2	223	47104	T	G	0.0507328	0.556848	0.429065	0.913697	1.30241	0.165821	0.129665	0.997741	0.206013	0.046307	0.468983	0.0310302	0.262861	0.471473	0.271586	0.401412	0.496137	1.08905	0.285162	0.0690704	0.57791
2	224	50915	T	C	0.416524	0.465227	0.59744	3.85399	1.0534	0.0383727	0.126966	0.656801	0.0301854	0.334471	0.341315	0.366938	0.363163	0.197073	0.161488	0.747952	0.119704	0.967428	0.0127398	0.0734805	0.565772
2	225	55834	G	A	0.810791	0.194753	0.713129	0.58034	1.31905	0.0248124	0.00767644	0.423007	0.475005	0.022037	0.297358	0.412316	0.203911	0.231857	0.136612	0.992416	0.149339	0.1791	0.0974686	0.101116	0.278539
2	226	56422	T	C	0.627362	0.275421	0.614336	0.946042	1.57796	0.0297275	0.0394964	0.721464	0.344326	0.085895	0.443549	0.0537484	0.264357	0.0162008	0.120293	0.767584	0.0234109	0.562196	0.102676	0.0983342	0.344449
2	227	57715	G	A	0.603978	0.335012	0.781826	0.338932	1.58191	0.193024	0.0836471	0.838905	0.217742	0.264625	0.331969	0.498992	0.184339	0.10855	0.250483	1.23372	0.150662	0.520453	0.113097	0.080681	0.3416
2	228	59046	T	C	0.433246	0.459662	0.441231	0.220977	1.68656	0.131571	0.16934	0.51401	0.317055	0.0258461	0.496734	3.88146	0.17082	0.151071	0.0680783	1.16376	0.0745887	0.662722	0.152772	0.00575467	0.0977345
2	229	59191	G	C	0.716437	0.587906	0.632115	0.656351	1.35918	0.147582	0.333608	0.509268	0.416888	0.421079	0.608708	0.205977	0.30667	0.217217	0.0113873	0.852441	0.295837	0.551058	0.194362	0.119553	0.277163
2	230	59383	C	T	0.501768	0.472771	0.487852	0.596722	0.907558	0.00522771	0.147371	0.366811	0.205434	0.339705	0.532044	0.389496	0.245748	0.420057	0.000388963	0.701127	0.172114	0.353384	0.153247	0.00628766	0.0459704
2	231	59477	A	G	0.427233	0.294909	0.402536	0.104397	1.14891	0.245497	0.143791	0.476787	0.37376	0.126724	0.335713	0.107338	0.12112	0.107061	0.0394808	0.843798	0.155104	0.742849	0.303812	0.0491079	0.0835947
2	232	59755	T	T	0.188563	0.329776	1.03487	0.0263292	0.00317412	0.0499336	0.667635	0.0602145	0.272937	0.0267159	0.309868	0.253862	0.049201	0.760311	0.12358	0.589645	0.951643	0.00589718	1.85336	0.121116	0.161204
2	233	60471	T	G	0.454841	0.516003	0.326087	1.23279	1.18291	0.464831	0.177496	0.381905	0.0525659	0.692002	0.18355	0.624059	0.160354	0.58907	0.072987	1.14163	0.00703744	0.509742	0.176098	0.113011	0.162605
2	234	60478	G	A	0.459279	0.441038	0.273891	1.23919	1.11405	0.486843	0.177396	0.403708	0.0463011	0.664165	0.135065	0.513311	0.161968	0.598722	0.0413239	1.14562	0.024015	0.496303	0.165851	0.177907	0.119693
2	235	60786	T	C	0.390483	0.106105	0.333709	1.02823	0.882449	0.373307	0.160064	0.324476	0.233135	0.471113	0.339752	0.89969	0.26638	0.424	0.350749	0.557653	0.0915194	0.291819	0.0118243	0.0089028	0.552084
2	236	61035	G	GA	0.675037	0.165122	0.261058	0.599234	1.16024	0.375313	0.0824528	0.35846	0.485829	0.454454	0.195288	0.997731	0.169122	0.823167	0.0369974	1.21441	0.178166	0.343584	0.0973733	0.209384	0.239607
2	237	61071	G	A	0.379597	0.202861	0.23583	0.83785	1.0119	0.481751	0.0464079	0.34187	0.34825	0.308369	0.217474	0.801061	0.223702	0.887221	0.115248	1.25346	0.125589	0.438799	0.00566015	0.14663	0.506603
2	238	61675	A	G	0.317065	0.176825	0.36071	1.007	0.80976	0.712465	0.0681874	0.157407	0.173048	0.08063	0.333814	0.739443	0.0373113	0.410219	0.214338	0.725984	0.248309	0.32137	0.10174	0.240519	0.358276
2	239	62776	GAAA	GAA	0.466826	0.320902	0.412452	0.400585	1.18027	0.0702511	0.0781239	0.919164	0.168954	0.0992579	0.192358	0.358667	0.0119342	0.0209662	0.452229	0.621484	0.0143522	0.180683	0.0864279	0.164741	0.0964144
2	240	62939	T	TG	0.27013	0.317706	0.402428	0.037178	0.803672	0.155905	0.0843124	0.482298	0.0408097	0.141274	0.0548211	0.39467	0.0203221	0.0953086	0.244165	0.615731	0.201081	0.0252312	0.0307645	0.232718	0.0410459
2	241	63527	TG	T	0.0730497	0.293183	0.294589	0.0210363	1.09778	0.241548	0.00969429	0.116713	0.0503359	0.0458029	0.0348722	0.425315	0.261367	0.0228965	0.335159	0.547082	0.0341129	0.309183	0.175905	0.499689	0.14566
2	242	63857	C	T	0.109683	0.0503995	0.344567	0.0504392	0.772093	0.0439066	0.0861166	0.22927	0.0494918	0.113068	0.0954409	0.208535	0.112807	0.00206305	0.348583	0.869787	0.0915699	0.0075117	0.206752	0.402878	0.201595
2	243	65527	C	T	0.334835	0.154949	0.386076	0.160793	1.28539	0.171404	0.0880663	0.0250705	0.0962077	0.0520114	0.0245961	0.250891	0.0475729	0.0427342	0.416162	0.967195	0.0134653	0.202391	0.160483	0.438336	0.12674
2	244	67007	A	T	0.629029	0.448467	1.11482	0.177119	0.778662	0.57162	0.150083	0.0819128	0.0598811	0.0396836	0.0235621	0.588185	0.222483	0.12343	0.280859	0.335357	0.00417007	0.239821	0.661733	0.416767	0.00511674
2	245	67023	AT	AT	0.245355	0.251041	0.728009	0.0864523	0.237632	0.514091	0.139685	0.168267	1.09	0.156661	0.0977452	0.317916	0.515646	0.199642	1.14246	0.114356	0.0592845	0.212254	0.27358	0.258579	0.474856
2	246	67024	T	T	0.297424	0.0721295	0.687334	0.205573	0.106174	0.520881	0.217239	0.167853	0.812141	0.0136798	0.205204	0.312307	0.455774	0.0637881	1.35664	3.13881	0.00565332	0.093323	0.361225	0.280197	0.411496
2	247	67976	T	C	0.381929	0.0497486	0.54487	0.274199	0.811023	0.191767	0.157181	0.0483183	0.418771	0.0848949	0.135433	0.630624	0.224277	0.0651275	0.696154	1.54195	0.0624727	0.288966	0.678748	0.0738066	0.112525
2	248	69628	CAA	CA	0.203554	0.0907185	0.00867849	0.0122035	0.403238	0.59967	0.413868	0.564367	0.81698	0.476332	0.0994687	0.204187	0.267379	0.0664928	0.467249	0.898439	0.0883574	0.115487	0.373354	0.191579	0.268744
2	249	71825	CT	CT	0.14693	0.421876	0.447108	0.189273	0.118221	0.438965	0.117794	0.0232099	0.226324	0.0837316	0.142377	0.934533	0.363172	0.0237157	0.15505	0.0740546	0.560043	0.00819255	1.32528	0.216028	0.192824
2	250	72389	FALSE	ACAACAG	0.186526	0.11329	0.206664	0.321736	0.635338	0.0739117	0.0418846	0.966169	0.361271	0.679107	1.10375	0.803969	0.0254324	0.174098	0.0226263	0.149917	0.113837	1.1252	0.191282	0.0708975	0.159014
2	251	72392	ACAG	A	0.458182	0.15999	0.283328	0.063686	0.582944	0.764081	0.0682472	0.325414	0.00337095	0.0970047	0.663476	0.481353	0.164475	0.118653	0.0227045	0.188268	0.253183	0.312884	0.195563	0.089575	0.268952
2	252	73646	G	A	0.110623	0.264397	0.330157	0.36546	0.0400681	0.971237	0.0779059	0.19494	0.36607	0.0713346	0.918364	0.298187	0.03896	0.322759	0.684896	0.0859174	0.485975	0.192908	0.201096	0.269145	0.616635
2	253	74564	C	T	0.0168494	0.310791	0.398889	0.0759529	0.0850905	0.605631	0.0851313	0.314564	0.0869676	0.0392958	0.497167	0.0827794	0.109529	0.0239695	0.601472	0.144966	0.378878	0.463667	0.582884	0.0776602	0.631904
2	254	74739	G	T	0.0889207	0.263201	0.621725	0.357594	0.0838182	0.716359	0.0793976	0.223443	0.18522	0.198682	0.310042	0.0168765	0.0349045	0.138416	0.532256	0.173194	0.277622	0.189325	0.971586	0.00193346	0.255561
2	255	79931	G	T	0.534546	0.321563	0.325775	0.516119	0.44526	0.937935	0.19066	0.0334816	0.104944	0.10691	0.372996	0.0365548	0.249497	0.0621076	0.0652664	0.135925	0.81823	0.583552	0.723229	0.603901	0.614819
2	256	80748	C	T	0.0011648	0.411608	0.677569	0.15828	0.555495	1.0695	0.213986	0.295302	0.00721961	0.0492307	0.282429	0.447445	0.117541	0.476548	0.193007	0.0369564	0.45608	0.519722	0.713122	0.201318	0.738043
2	257	80873	C	A	0.0639842	0.764536	0.397071	0.110992	0.665453	1.14513	0.404483	0.609374	0.0118958	0.127434	0.412496	0.270231	0.218705	0.313275	0.201699	0.0584177	0.225193	0.126449	0.657219	0.0387868	0.829521
2	258	81501	T	C	0.0399586	0.762293	0.470343	0.156228	0.307998	1.17045	0.319654	0.381965	0.268341	0.306278	0.317991	0.236458	0.115425	0.324294	0.111693	0.0345187	0.136673	0.41021	0.502347	0.0379311	0.787927
2	259	83526	T	C	0.0177635	0.696016	0.404839	0.190857	0.038515	0.848856	0.335969	0.537483	0.104918	0.0246708	0.462986	0.225932	0.0550606	0.216813	0.250498	0.0527732	0.118275	0.465054	0.183629	0.591238	0.874131
2	260	83845	A	T	0.0445364	0.588489	0.146923	0.0341448	0.0511151	1.25836	0.358158	0.471329	0.294595	0.259947	0.506372	0.212675	0.103546	0.423703	0.429135	0.0484227	0.0510033	0.391803	0.431811	0.35065	0.66846
2	261	84412	A	A	0.115892	0.386066	0.00782506	0.523149	0.0461468	0.142625	0.212094	0.138167	0.436005	0.572395	0.0608563	0.133735	0.122804	0.00435998	0.00234376	0.143752	0.0111352	0.396419	0.753286	0.140063	0.494503
2	262	84412	T	A	0.178944	0.42228	0.728134	0.0348126	0.711539	0.426814	0.169387	0.753507	0.126744	0.24096	0.0685357	0.566745	0.350778	0.0521113	0.141155	0.0319356	0.0634398	0.0678732	0.0818637	0.307763	0.185728
[truncated: 11,792 more rows]

## Sheet: Figure 4
sample	value	trait	class	date	background	QTL
RM_suc2	26.4649	ethyl acetate	RM	20190809	Mutant	SUC2
[truncated: 367 more rows]

## Sheet: Figure 5B
strain	abv	V5461	V5462
[truncated: 1,152 more rows]

[truncated: 6 more sheets: Figure 5C, Figure 5D, Figure 5E, Figure 6B, Figur 6C, Figure 6D]
