# Supplementary material for: Massive QTL analysis identifies pleiotropic genetic determinants for stress resistance, aroma formation, and ethanol, glycerol and isobutanol production in Saccharomyces cerevisiae
Source: Biotechnol Biofuels. 2021 Nov 2;14:211. doi: 10.1186/s13068-021-02059-w (PMC8564995; doi:10.1186/s13068-021-02059-w)
Supplement: Supplementary file 5 — Additional file 5. Data used for plotting the supplementary figures. [file 13068_2021_2059_MOESM5_ESM.xlsx]

## Sheet: Figure S1
strain	LEU2	abv (% v/v)	acetic acid (g/l)	glycerol (g/l)	SO2 (mg/l)	1-propanol (ppm)	ethyl acetate (ppm)	isobutanol (ppm)	isoamyl alcohol (ppm)	isopentyl acetate (ppm)	ethyl hexanoate (ppm)	ethyl octanoate (ppm)	phenethyl acetate (ppm)	SO3 tolerance (1.0 mM)	halotolerance (0.5M NaCl)	acetic acid tolerance (50nM)	ethanol tolerance (6% v/v)	H2S (a.u.)	maltose (2% w/v)	Osmotolerance (40% w/v sorbitol)	segregant
1	1	-1.532	1.71274	-0.0399313	0.575192									0.686131	0.806569	0.95581	0.534946	3.32446	1.36777	0.401929	SegregantLEU1
2	1	-1.24508	-0.306478	-1.58989	-0.688397									0.745387	0.468635	0.761468	0.509554	2.34008	0.973822	0.468619	SegregantLEU1
3	1													0.618257	0.73029	0.810241	0.356784	4.83099	0.300926	0.588477	SegregantLEU1
4	1	-1.10162	-0.114171	-0.621168	-0.573526									0.632867	0.692308	0.88	0.614493	1.67485	1.15538	0.767932	SegregantLEU1
5	1	0.237357	0.0781351	0.153814	-0.458654									0.866171	0.858736	0.882353	0.397183	0.606027	1.35135	0.435294	SegregantLEU1
6	1	-0.00174555	0.462748	0.541305	0.000833212									0.820946	0.912162	0.842809	0.531414	1.95332	1.10246	0.409594	SegregantLEU1
7	0													0.59127	0.678571	0.895899	0.555556	4.26899	0.862385	0.666667	SegregantLEU0
8	1	0.189537	-0.0180181	-0.621168	-0.114039									0.923077	0.948718	0.969626	0.540373	1.88177	1.09091	0.557789	SegregantLEU1
9	1	-1.38854	-0.787244	-0.233677	0.46032									0.802419	0.745968	0.994819	0.588608	2.2571	0.931373	0.577889	SegregantLEU1
10	1	-1.81893	0.462748	-0.233677	-0.803269									0.986607	1.01786	0.857809	0.461774	1.14286	0.62201	0.472477	SegregantLEU1
11	1													0.952756	0.779528	0.807851	0.455556	0.730072	0.606965	0.432692	SegregantLEU1
12	1	-1.34072	-0.0180181	0.153814	-0.343782	0.486988	-0.303616	-0.0565678	0.459713	1.00526	0.872119	0.232864	1.01251	0.98855	0.698473	0.863081	0.434524	3.47359	1.02979	0.597156	SegregantLEU1
13	1	0.332998	-0.498784	0.73505	-0.458654	0.825394	0.687576	0.839084	0.226313	0.603114	-0.0676458	-0.358743	0.470326	0.979424	1.00412	0.965347	0.531561	3.74262	1.43119	0.376884	SegregantLEU1
14	1													0.984615	1.03462	0.885514	0.562092	4.24962	0.457014	0.477387	SegregantLEU1
15	1													0.844358	0.743191	0.931373	0.597059	2.44822	0.391489	0.595349	SegregantLEU1
16	1	-1.19726	0.462748	0.541305	-0.114039	-0.334041	0.82823	0.529126	0.114376	0.882855	0.653029	0.28814	0.953186	0.766537	0.544747	0.903955	0.665625	1.76502	1.56522	0.527473	SegregantLEU1
17	0	0.380819	2.86658	0.73505	0.345448	0.598702	0.920287	-1.64801	1.10278	0.290624	-0.558038	-0.574276	0.895578	0.678112	0.587983	0.819484	0.416357	0.479452	1.02151	0.769697	SegregantLEU0
18	0	0.141716	-0.306478	0.541305	2.29827	-0.217418	0.162335	-1.78502	0.279886	0.115902	-0.56815	-0.859685	1.03531	1.03659	0.743902	0.78329	0.67541	3.39695	1.33019	0.67027	SegregantLEU0
19	0	-0.623413	0.943514	-0.621168	1.60904	-0.479802	-0.992671	-1.99929	0.848354	0.192495	-0.437904	-0.160893	1.41087	0.9869	0.668122	0.695	0.435374	1	0.786885	0.735955	SegregantLEU0
20	1	0.141716	0.174288	0.73505	-0.343782	1.29202	2.51472	2.17983	0.885687	1.31434	-0.334242	-0.595339	1.08625	0.916667	0.912281	0.944882	0.505017	1.51603	1.24242	0.6	SegregantLEU1
21	1	-1.67547	-0.210325	0.153814	-0.458654	0.131838	-0.544574	0.482133	0.13968	0.605763	0.23094	-0.345278	0.768299	0.822581	0.762097	0.929471	0.660494	5.43268	1.16364	0.554455	SegregantLEU1
22	0													0.746324	0.591912	0.769231	0.582524	2.09486	0.393805	0.752475	SegregantLEU0
23	1	0.524281	0.462748	-0.814913	-0.22891	-0.268853	-0.285631	0.651361	0.683454	0.810715	-0.771404	-0.691305	0.481035	0.850394	0.492126	0.715311	0.545732	0.186701	1.27461	0.440217	SegregantLEU1
24	0	-1.34072	1.13582	0.153814	0.230577	-0.147444	3.43835	-1.41874	0.951256	0.761572	-0.574764	-0.326279	2.1725	0.958491	0.656604	0.46281	0.557864	3.8458	1.26522	0.388646	SegregantLEU0
25	1	0.667742	-0.402631	0.928796	0.46032	0.698576	1.13557	1.59104	0.91882	1.8577	1.51502	0.371026	1.60136	0.808429	0.819923	0.93576	0.438871	1.71108	1.29365	0.398104	SegregantLEU1
26	1													0.734694	0.687075	0.906024	0.4375	3.14167	0.551724	0.56044	SegregantLEU1
27	1	-1.532	0.462748	0.153814	-0.458654	0.106533	-0.610458	0.528377	0.451738	0.862912	0.594966	-0.0276987	1.01325	0.915385	0.842308	0.955679	0.545741	2.6649	1.21267	0.780899	SegregantLEU1
28	1													0.698885	1.2342	0.954054	0.37971	0.983356	0.615385	0.62381	SegregantLEU1
29	0																				SegregantLEU0
30	1	0.918442	0.812774	0.15019	-0.152615									0.887967	0.879668	0.982843	0.539157	0.683168	0.42654	0.62	SegregantLEU1
31	1	0.72716	-0.244912	0.537681	-0.0607174									0.777778	0.933333	0.96962	0.547771	0.632622	1.31731	0.883562	SegregantLEU1
32	0	0.583699	0.428161	-0.372922	0.950154									0.742308	0.665385	0.820779	0.615169	2.56304	0.552036	0.656566	SegregantLEU0
33	0													0.777778	0.820789	0.842407	0.440994	2.02249		0.584211	SegregantLEU0
34	1	-1.14944	0.847361	-0.0399313	-0.458654	0.735297	-0.129866	0.105816	0.464652	1.02197	1.07798	0.33239	1.22708	0.875519	0.809129	0.956284	0.650165	0.595447	1.29187	0.604651	SegregantLEU1
35	1	-1.38854	0.655055	-0.0399313	0.345448	0.318264	-0.32679	-0.142656	-0.00401792	0.429194	-0.0827182	-0.308433	0.429878	0.812749	0.342629	0.832335	0.527869	2.37029	1.23737	0.753247	SegregantLEU1
36	1	0.428639	-0.114171	-0.0399313	0.115705	1.67235	-0.538291	0.903706	0.707306	1.1574	0.610102	0.611891	0.949745	0.785978	0.715867	0.917647	0.6875	3.41949	1.26172	0.495238	SegregantLEU1
37	0	-1.77111	1.61659	-0.233677	0.46032	-0.580496	1.55789	-1.5655	0.000740493	0.0820208	-0.231598	-0.316284	0.349735	0.725664	0.761062	0.673423	0.574751	3.24324	1.46018	0.573099	SegregantLEU0
38	1	-0.862516	0.366595	-0.427422	-0.573526	0.604239	-0.105667	0.438066	0.327667	1.05213	0.140187	0.122654	1.15579	0.796364	0.916364	0.932976	0.641104	0.759076	1.112	0.47549	SegregantLEU1
39	1	-1.19726	-0.787244	-0.233677	-0.22891	0.238368	0.422013	-0.0114472	-0.455059	0.213138	-0.663608	-0.718083	0.140227	0.690196	0.803922	0.974212	0.397993	0.389985	1.40175	0.782609	SegregantLEU1
40	1	0.47646	-0.402631	-0.0399313	-0.343782	1.17437	-0.162343	0.834338	0.480938	0.883115	0.389613	0.0275378	0.603454	0.724891	0.729258	0.927027	0.402878	0.664756	1.52973	0.582353	SegregantLEU1
41	1													0.648069	0.729614	0.867647	0.479651	7.36061	0.195	0.718919	SegregantLEU1
42	0	-0.803098	1.48585	-1.07041	-0.57764									0.833333	0.539683	0.754545	0.553936	2.7496	0.928934	0.783784	SegregantLEU0
43	0	1.10972	0.332007	0.343936	0.973128									0.712727	0.832727	0.411609	0.400612	0.241742	0.916256	0.635417	SegregantLEU0
44	1	-0.898739	0.139701	0.0726923	-0.0951789									0.794224	0.545126	0.898907	0.672414	1.7855	1.10185	0.57732	SegregantLEU1
45	0													0.765432	0.954733	0.8	0.334545	2.97909	0.404145	0.556886	SegregantLEU0
46	0	-1.41653	1.29702	0.526391	1.12444	-0.857652	1.2536	-1.34862	-0.0995728	-0.0573156	-1.27048	-0.788587	-0.0612539	0.780488	0.727642	0.783854	0.493548	4.21374	1.21277	0.603448	SegregantLEU0
47	1	-0.986147	1.29702	-0.248591	-0.104685	-0.133942	-1.29751	-0.516206	-0.0258318	0.485937	-0.371927	-0.240188	0.263663	0.791111	0.666667	0.932161	0.520833	2.75526	1.18653	0.639594	SegregantLEU1
48	0													0.810345	0.827586	0.572165	0.449153	3.10803	0.256198	0.497854	SegregantLEU0
49	1	-1.32089	-0.337589	-0.771703	-0.0931974	0.0472635	-0.13207	0.118886	0.258712	0.586913	0.0359167	-0.406636	0.22872	0.685606	0.412879	0.985882	0.379195	2.2972		0.451087	SegregantLEU1
50	1	-1.27307	-0.145283	-0.306714	-0.070223	0.00507557	-0.0579023	0.605441	0.420768	1.11529	1.98699	0.240673	0.570453	0.696356	0.566802	0.881068	0.518033	2.09453	0.9	0.488889	SegregantLEU1
51	0	0.44847	1.48932	0.429518	0.883212	0.151447	0.899943	-1.52748	0.93854	0.307694	-0.149594	-0.475752	0.781638	0.610039	0.339768	0.719547	0.359589	0.497959	1.31915	0.753333	SegregantLEU0
52	1	0.783214	-0.0491298	0.507016	-0.00129997	1.057	-1.22643	0.248338	0.728532	1.11527	2.39363	0.60839	0.798992	0.690566	0.679245	1.09537	0.343653	2.23977	1.20172	0.537313	SegregantLEU1
53	1	0.44847	-1.10682	0.00327837	-0.00129997	-0.642639	-1.07704	0.44141	0.700439	0.747204	-0.0919758	-0.207896	0.0327807	0.739496	0.731092	1.00243	0.444805	2.19403	0.47343	0.601942	SegregantLEU1
54	1	-1.17743	-0.529896	-1.50794	0.0216744	-0.380437	-1.35227	0.0697103	0.520506	0.842326	0.0632632	-0.139629	0.518931	0.854902	0.435294	0.927027	0.604575	3.86765	0.807018	0.575269	SegregantLEU1
55	1	-1.08179	-0.241436	-0.326089	0.423725	1.0958	-0.222947	0.0169942	0.0637098	0.367824	-0.717002	-0.594197	0.0353611	0.695122	0.752033	0.909605	0.481605	2.23994	0.785	0.666667	SegregantLEU1
56	1	0.783214	1.20086	0.255147	0.182495	0.688423	-1.0865	-0.0615771	1.1679	0.795345	-0.182855	0.0301065	0.113612	0.777003	0.456446	1.00264	0.381098	1.06051	0.712195	0.713333	SegregantLEU1
57	0													0.746622	0.581081	0.924324	0.619808	2.04329	0.321586	0.655556	SegregantLEU0
58	0	-0.221018	2.16239	1.01075	0.171008	0.0289494	3.38603	-0.815028	0.873213	-0.34324	-2.85645	-1.5915	-0.799102	0.592982	0.782456	0.602151	0.544218	0.0952381	1.14554	0.676471	SegregantLEU0
59	1	0.209367	-0.337589	0.623264	0.791315	0.964022	-0.713852	0.726015	0.862518	1.08799	1.61769	0.13368	0.915519	0.786517	0.786517	0.924479	0.457055	4.37628	1.00431	0.593909	SegregantLEU1
60	1	-1.08179	-0.241436	-0.403587	0.538597	-0.583023	-0.30641	0.245286	0.262347	0.625934	-0.145524	-0.382882	0.311745	0.940299	0.768657	0.851064	0.302326	0.51671	0.520833	0.398148	SegregantLEU1
61	1	-1.32089	0.0470235	-0.829827	0.0676231	-0.568131	-0.0409524	0.542692	0.177146	0.871184	1.37004	-0.164121	0.472397	0.641447	0.496711	0.995671	0.445483	0.187279	1.173	0.464455	SegregantLEU1
62	1	0.352829	0.816249	0.390769	-0.265505	0.682958	-0.576389	0.361907	0.831526	1.1706	0.230585	-0.0877313	0.780241	0.735632	0.467433	0.905172	0.653979	3.44714	1.13281	0.59116	SegregantLEU1
63	0																				SegregantLEU0
64	1	0.544111	-1.01066	-1.9148	-1.36827	0.564308	-0.488443	1.01423	0.600843	0.947139	0.257169	-0.0238856	0.162167	0.65343	0.797834	0.997636	0.550898	1.69137	0.61991	0.513761	SegregantLEU1
65	1	0.735393	0.431636	-0.0548453	-0.196582	1.638	-1.52571	0.476117	0.885138	0.719746	0.974982	0.190758	0.296434	0.625455	0.847273	0.925926	0.389937	9.64706	0.90583	0.599034	SegregantLEU1
66	1	-1.41653	-0.0491298	-0.519834	-0.16212	0.557627	-0.793815	0.397572	0.430965	0.434289	-0.0938837	0.107286	0.0774864	0.714286	0.615079	0.929577	0.573668	3.64706	0.59276	0.632979	SegregantLEU1
67	1	-1.17743	0.143177	-0.132343	1.11296	0.567288	0.117536	0.72226	0.119055	0.612964	0.307028	0.433636	0.215818	0.721374	0.748092	0.962963	0.718121	1.83901	0.928934	0.534759	SegregantLEU1
68	1	-1.22525	-0.433743	-0.9267	-0.231043	0.967267	-0.384837	1.04112	0.668763	1.18719	1.91284	0.559931	0.718547	0.639752	0.776398	1.04249	0.653614	1.72504	0.640351	0.633508	SegregantLEU1
69	0													0.661417	0.350394	0.51506	0.602888	0.0132075	0.505435	0.588957	SegregantLEU0
70	1	-1.22525	-0.626049	-2.05042	-1.52909	-0.0228613	1.4255	0.926442	0.45039	1.35493	0.488342	0.282899	1.24899	0.777344	0.582031	0.94709	0.565068	5.33621	1.415	0.378238	SegregantLEU1
71	1	0.44847	-0.337589	-0.71358	-0.575659	0.620649	1.11699	0.4601	0.0076156	-0.021623	-1.50318	-0.709839	-0.699003	0.808765	0.752988	0.947619	0.478873	3.59546	0.757991	0.505051	SegregantLEU1
72	1	-1.17743	0.623943	-0.248591	0.515623	1.77742	0.545856	0.303923	0.474494	0.616683	0.378002	-0.0469109	0.146276	0.714286	0.604082	0.851441	0.401274	2.04564	1.23188	0.405797	SegregantLEU1
73	0	0.544111	3.02777	0.739511	0.0446487	1.385	1.16755	-1.30393	1.97048	0.477496	-0.808072	-0.0650499	0.128192	0.642276	0.613821	0.510588	0.537538	5.84149	1.26842	0.426295	SegregantLEU0
74	1	0.639752	0.816249	1.10763	-0.276992	1.20697	0.0638616	1.34183	0.599011	0.858522	0.171314	-0.125223	0.788734	0.667897	0.487085	0.881068	0.588957	4.03662	1.0812	0.547368	SegregantLEU1
75	1	-0.794865	0.143177	0.35202	-0.299967	0.115206	0.520274	0.441082	0.216556	1.08172	-1.16211	-0.322769	0.964719	0.631068	0.469256	1.1087	0.597059	0.490057	1.25514	0.42439	SegregantLEU1
76	1	-1.12961	-0.529896	-0.0160962	0.0216744	0.608742	0.179554	0.46915	-0.121859	0.43888	-0.94455	-0.782132	0.122945	0.66171	0.736059	0.983452	0.541787	1.04318	1.08482	0.563725	SegregantLEU1
77	1	0.831034	0.143177	0.662013	0.102085	1.0456	0.188625	1.05777	0.539355	0.918323	-0.23723	-0.136351	0.7891	0.658088	0.856618	0.997382	0.547231	3.59438	1.125	0.555556	SegregantLEU1
78	1	0.735393	1.00856	0.875133	-0.16212	0.534114	-0.705877	0.553492	0.438468	0.872337	-1.23302	-0.521246	0.613116	0.781746	0.507937	1.02646	0.625828	2.33185	1.34842	0.580247	SegregantLEU1
79	1	-0.794865	0.623943	0.448893	0.15952	0.0784307	0.0304571	0.84055	0.484651	1.3408	0.730708	0.392654	1.5126	0.77907	0.655039	0.948925	0.616393	0.773449	1.19816	0.461988	SegregantLEU1
80	1													0.692857	0.589286	0.824047	0.462541	0.127273	0.463054	0.607595	SegregantLEU1
81	1	-1.12961	0.335483	0.119526	0.412238	-0.108336	-0.536618	0.0282815	0.00196023	0.611029	-0.68584	-0.340413	0.862276	0.75188	1.03759	0.939904	0.563518	2.35596	1.07834	0.471591	SegregantLEU1
82	1	-0.603583	0.431636	-0.151718	-0.587146	1.26657	-0.526908	0.41057	0.850707	1.30186	0.342197	0.241522	1.27121	0.650206	0.798354	0.976064	0.419672	7.99541	1.12291	0.5	SegregantLEU1
83	1	-1.32089	0.23933	0.720136	-0.391864	-1.05762	0.74798	0.326837	-0.523132	0.142147	-1.25986	-0.833221	-0.275557	0.794466	0.565217	0.937677	0.471154	2.73385	1.1784		SegregantLEU1
84	1	0.878855	-0.0491298	0.952631	-0.483761	0.239605	0.223987	1.22308	0.72889	1.66127	0.73834	0.136735	1.42483	0.900415	0.991701	0.848837	0.351792	2.76135	1.19231	0.340909	SegregantLEU1
85	1	0.699963	-0.423556	-0.207506	-0.412663	1.0148	-0.134483	0.0717438	0.130643	0.718521	-0.367989	0.802213	0.444331	0.735099	0.751656	0.939394	0.658462	4.57018	1.42259	0.255725	SegregantLEU1
86	1	-0.0173454	0.0572101	-0.110633	-0.584971	-0.0641002	1.00202	1.34148	0.78428	1.00814	-0.0210701	1.01392	0.252154	0.564103	0.666667	0.871287	0.435583	4.29636	0.676349	0.318777	SegregantLEU1
87	0	-0.878115	0.634129	-0.904989	0.402926	0.528422	0.28291	-1.63004	0.586754	0.199707	-1.81602	0.327463	0.766173	0.523026	0.5	0.849421	0.588398	2.15893	0.799127	0.369565	SegregantLEU0
88	1	-1.5476	-0.0389432	-1.19561	0.046824	0.503491	0.586607	-0.0951448	0.20547	0.127121	-1.07073	0.385866	-0.376262	0.454225	0.580986	0.765306	0.588235	9.24968	0.483696	0.574468	SegregantLEU1
89	1	0.747783	1.01874	-0.498124	-0.584971	0.0814635	-0.352852	-0.226202	0.80274	0.864249	-0.756563	0.670738	0.20732	0.660256	0.519231	0.904018	0.547486	0.399002	0.911215	0.328571	SegregantLEU1
90	1	-0.44773	0.441823	0.528727	-0.148458	0.0195941	0.755748	0.189094	0.868976	1.86987	1.13162	0.475701	2.35265	0.768657	0.649254	1.00883	0.524217	0.187579	1.44344	0.328947	SegregantLEU1
91	1	0.604322	0.634129	-0.0718838	0.517798	1.05038	-1.17593	0.0671795	0.887269	0.628161	1.43847	0.116795	0.326556	0.568106	0.817276	0.953704	0.390501	3.28462	0.807292	0.467213	SegregantLEU1
92	1	0.843425	0.441823	0.121862	-0.125484	1.55518	0.594433	1.68125	1.20165	1.69172	2.00518	0.618334	1.07496	0.81323	0.836576	1.00683	0.532374	0.456061	0.871429	0.376147	SegregantLEU1
93	1	-1.02158	0.730283	-0.672495	-0.493073	-0.503521	-0.850597	-0.193518	0.6104	0.711521	-0.450919	-0.0819345	0.555568	0.762774	0.481752	0.828633	0.543243	1.2374	0.65	0.456067	SegregantLEU1
94	1	-1.16504	0.34567	0.6256	-0.228868	-0.298576	-1.04481	-0.338546	0.158192	0.989938	-0.768583	-0.623778	1.27819	0.804781	0.804781	0.827887	0.58631	3.9418	1.11715	0.495283	SegregantLEU1
95	0	0.41304	2.26873	0.644974	1.83882	0.308987	0.503522	-1.87283	1.15531	0.309955	-0.443732	-0.815224	1.03486	0.794466	0.158103	0.433604	0.505848	0.443144	1.34804	0.383886	SegregantLEU0
96	1	0.795604	0.441823	0.276858	-0.159945	0.168267	0.172881	0.860307	0.570052	1.21293	2.05599	-0.403439	1.03013	0.982609	1.02174	0.80198	0.439227	3.2974	1.38537	0.0919118	SegregantLEU1
97	1	-0.44773	-0.423556	1.09059	-0.251843	-0.323396	-0.0187535	0.165053	0.305876	1.00715	0.121513	-0.795517	1.15061	0.762963	0.685185	0.810761	0.579096	2.25572	1.34685	0.455285	SegregantLEU1
98	1	0.221757	0.34567	-0.149382	0.299542	1.34489	-0.566586	1.10291	0.703562	0.972644	1.15184	-0.599862	0.704286	0.606897	0.824138	0.818376	0.630556	6.1317	0.859504	0.604545	SegregantLEU1
99	1	0.604322	-0.327403	-1.27311	0.356978	0.2062	-1.50372	-0.0461012	0.805191	0.832097	0.884862	-0.440142	0.482005	0.552795	0.540373	1.10698	0.349206	0.825378	0.406844	0.617424	SegregantLEU1
100	1	0.747783	-0.23125	0.722472	-0.722817	1.17256	-1.3255	0.183521	1.30743	0.702339	2.61036	0.0648366	0.0534841	0.621622	0.902027	0.821206	0.454068	0.242991	0.678899	0.611538	SegregantLEU1
101	1	0.986886	0.34567	0.238109	-0.561996	1.37412	0.506868	1.50166	1.04205	1.27952	-0.576077	-0.831511	1.02359	0.858131	0.775087	0.806397	0.632653	2.21503	1.40496	0.414966	SegregantLEU1
102	1	0.891245	-0.519709	-0.594997	-0.906611	0.414807	-0.21814	0.802969	0.503827	0.683378	-0.00249994	-0.757731	0.627691	0.72973	0.631757	0.911348	0.416216	2.6958	1.25455	0.406475	SegregantLEU1
103	1	-0.495551	-0.0389432	0.644974	-0.286304	0.359404	0.47333	0.494089	1.12264	1.53828	0.520581	-0.236121	1.74047	0.770492	0.971311	0.812672	0.593525	1.83084	1.67347	0.459119	SegregantLEU1
104	1	0.891245	0.537976	0.315607	0.0353369	0.0571196	-0.957457	0.0702013	0.313683	0.638393	-0.242767	-0.644942	0.831758	0.776923	0.665385	1.0133	0.346883	2.01207	1.31776	0.631579	SegregantLEU1
105	1	0.604322	0.634129	1.01309	0.115747	1.90645	0.788157	0.981936	0.51856	0.803885	-0.681074	-0.421598	0.410893	0.705179	1.19522	0.980998	0.51895	9.03359	1.09268	0.634021	SegregantLEU1
106	0	-0.639013	1.1149	-0.188131	1.58611	0.186377	-0.125991	-1.74399	0.803809	0.699553	-0.591721	-0.395285	1.75514	0.805785	0.871901	0.72	0.592375	3.85957	1.18386	0.560209	SegregantLEU0
107	1	-0.925936	-0.0389432	-1.27311	-0.251843	-0.180531	-1.52458	-0.145126	0.60186	1.26243	0.230899	-0.0769977	1.09526	0.897436	0.752137	0.866213	0.612378	5.4432	0.728448	0.507538	SegregantLEU1
108	1	-1.3085	0.634129	-0.614371	0.460362	0.198262	-1.1295	-0.0228983	0.658709	0.880445	0.893384	-0.103159	0.568019	0.805556	0.878472	0.791815	0.584184	6.523	0.712551	0.443137	SegregantLEU1
109	1													0.949367	1.14768	0.913514	0.631068	2.05144	0.410959	0.746914	SegregantLEU1
110	1	-0.925936	-0.327403	-0.323753	-0.148458	-0.394347	-0.665634	-0.232829	0.0544033	0.869087	-0.58746	-0.484665	1.2225	0.912409	1	0.969767	0.567823	2.8544	1.38115	0.532967	SegregantLEU1
111	1	-1.3085	0.153363	-0.44	-0.676868	0.686352	1.25472	0.69519	0.0475796	0.641138	-1.30909	-0.495631	0.509121	0.872146	1.02283	0.965879	0.493243	2.62454	1.40816	0.569948	SegregantLEU1
112	0	0.604322	2.36489	0.586851	1.36785	0.849224	0.0180662	-1.52372	1.00855	0.432158	0.00742111	-0.0281954	0.885732	0.769547	0.440329	0.288889	0.667752	2.5272	1.35465	0.66875	SegregantLEU0
113	1	-1.02158	0.34567	-1.40873	-1.01	0.125829	-1.10716	-0.573418	0.420959	0.547196	-0.749186	-0.250284	0.487402	0.75	1.05242	0.941176	0.501577	1.11179	0.789474	0.656716	SegregantLEU1
114	0
115	1	-1.11722	-0.327403	-0.885615	-1.34312	0.354859	-0.405063	-0.0955655	-0.127723	0.174912	-1.8302	-0.531849	0.157217	0.806306	1.02703	0.883077	0.521886	2.98378	1.36269	0.785714	SegregantLEU1
116	1	-1.16504	1.1149	-0.536873	-0.102509	0.477783	0.237637	0.136026	-0.1544	0.502671	-1.09992	-0.305521	0.463082	0.876543	0.967078	0.888078	0.611987	1.01917	1.23144	0.682081	SegregantLEU1
117	1	0.41304	0.34567	-0.827491	-0.964047	-0.469989	-1.56516	-0.874934	0.196487	0.362728	-1.59775	-0.218458	-0.0230251	0.950673	1.34529	0.906103	0.60596	4.50078	1.0402	0.563218	SegregantLEU1
118	1	-0.543372	-0.135096	0.489978	-0.297791	0.333103	-0.081388	-0.177268	0.205931	0.873582	-1.51597	-0.532182	1.21818	0.82449	0.759184	0.863874	0.459459	1.86282	1.29858	1.08989	SegregantLEU1
119	1	-0.830295	-0.0389432	-1.40873	-0.87215	-0.210184	-0.991598	-0.279168	0.199823	0.772811	-0.773544	-0.322082	1.25146	0.830508	0.822034	0.850972	0.617737	3.30756	1.16588	0.579235	SegregantLEU1
120	1													0.817241	0.841379	0.88932	0.57754	2.12131	0.412639	0.344444	SegregantLEU1
121	1	-0.734654	1.3072	0.0831125	-0.745791	0.112645	-0.985147	-0.764476	0.529498	0.935943	-0.863469	-0.259076	0.991357	0.842308	0.734615	0.982456	0.637982	2.08657	0.884462	0.478261	SegregantLEU1
122	1	0.699963	0.34567	-0.285004	-0.837688	0.565769	-1.4403	-0.528078	0.569995	0.731896	-1.11289	-0.254685	0.564793	0.983806	1.11741	0.985632	0.408027	1.63796	0.439516	0.735294	SegregantLEU1
123	1													0.727642	0.390244	0.784777	0.451852	2.41245	0.509804	0.714286	SegregantLEU1
124	1	-0.925936	0.153363	0.121862	0.18467	0.135466	0.766043	-0.346303	-0.304503	0.109264	-1.97787	-0.700482	-0.0109187	0.781116	0.927039	0.967742	0.5189	4	1.27647	0.732026	SegregantLEU1
125	1	0.652142	0.153363	-0.0525093	0.115747	1.23204	-0.760684	0.967031	0.716303	1.40367	-0.219809	0.270587	1.31615	0.814346	1.21097	0.910256	0.486577	3.90816	0.971014	0.641026	SegregantLEU1
126	1	0.699963	1.59566	-0.110633	-0.630919	0.529051	-1.67283	-0.70574	0.355056	0.46973	-1.18889	-0.258398	0.396658	0.681818	0.954545	0.905292	0.460606	3.87011	0.931507	0.659574	SegregantLEU1
127	1	0.307401	-0.43545	-0.558144	0.120849	1.46458	0.175185	0.182039	0.606381	0.419323	1.34708	0.349134	0.348489	0.816514	1.0367	0.863636	0.501742	3.41411	0.519126	0.892308	SegregantLEU1
128	1													0.827869	0.766393	0.942197	0.480836	2.02978	0.341709	0.688312	SegregantLEU1
129	1	0.689965	-0.14699	-0.538769	0.247208	1.25101	-0.73369	-0.287104	0.691625	0.337493	0.634804	0.500812	0.376379	0.722022	0.895307	0.960674	0.329032	2.65738	0.782178	0.698225	SegregantLEU1
130	1	-1.3185	-0.339296	-1.06188	0.0863878	0.065481	1.02897	0.777455	0.642164	0.678984	1.18339	0.179247	0.744754	0.728522	0.4811	0.876744	0.299145	0.481481	0.86722	0.623596	SegregantLEU1
131	1	-1.94017	-0.820063	-0.945635	-0.579868	0.674505	-0.0224023	0.901179	0.703016	0.954368	0.400896	-0.00819301	1.18364	0.85654	1.18143	0.93188	0.616822	3.00309	0.485597	0.511737	SegregantLEU1
132	0	0.737786	0.814542	0.449332	0.166798	0.0746747	0.483204	-1.44983	0.541189	-0.1276	-1.3419	-0.777649	0.584231	0.821818	0.712727	0.687636	0.47185	4.64606	1.1371	0.392713	SegregantLEU0
133	1	-1.22286	-1.01237	-1.13938	0.235721	0.126208	0.193481	0.0974176	0.0565927	0.120202	1.58169	0.10233	0.23637	0.707317	0.627178	0.933619	0.529762	2.19722	0.920949	0.390909	SegregantLEU1
134	1	0.211759	0.0453165	0.7787	-0.235253	1.7112	0.501916	0.909106	0.498249	0.274275	0.141422	-0.33512	0.252906	0.699605	0.826087	0.939314	0.573379	2.95156	1.3381	0.662722	SegregantLEU1
135	0	-0.792472	0.14147	-0.965009	0.36208	-0.772437	-0.462199	-1.67529	0.724984	0.218447	-0.977303	-0.713995	1.28299	0.665323	0.552419	0.607784	0.664286	6.02277	0.857798	0.63388	SegregantLEU0
136	0	0.976888	0.0453165	0.488082	0.511413	0.418274	-0.424524	-1.43543	0.41984	-0.0723838	-1.03874	-0.486474	0.612551	0.782979	0.646809	0.844612	0.316498	0.381098	1.00472	0.491429	SegregantLEU0
137	1	-1.3185	-0.339296	-0.596893	-0.16633	0.518741	0.0833234	0.523614	0.448879	0.575112	0.907887	-0.142683	0.821156	0.75945	0.57732	0.886305	0.669591	3.53651	0.973913	0.715026	SegregantLEU1
138	0	-1.03158	-0.0508367	-0.558144	0.20126	0.0262577	-0.241188	-1.54911	0.118607	-0.0748543	-0.301018	-0.351843	0.675535	0.690377	0.790795	0.844118	0.536667	3.79523	0.910891	0.727273	SegregantLEU0
139	1	0.881247	-0.531603	-0.151278	-0.0859198	0.590907	0.340534	0.451613	0.342607	0.235014	0.182378	-0.311913	0.260647	0.767068	0.578313	1.0112	0.454545	1.38222	0.989418	0.560694	SegregantLEU1
140	1													0.66791	0.466418	0.916427	0.565625	6.8339	0.351955	0.852273	SegregantLEU1
141	1	1.12035	-0.916216	-0.170653	-0.924484	0.635547	-1.00502	0.284894	0.645957	0.73173	-0.0856808	-0.0177026	1.28137	0.803571	0.753571	1.10831	0.475	7.07808	1.08586	0.49763	SegregantLEU1
142	1	0.25958	0.429929	-0.248151	-0.419048	0.879622	0.708805	0.0950289	0.858159	0.00217863	-1.39011	-1.16286	-0.0695167	0.793522	0.651822	0.979532	0.447458	4.22332	0.543689	0.557471	SegregantLEU1
143	1	-0.649011	0.718389	-0.693766	-0.453509	0.969772	1.15578	-0.58174	0.944047	0.795278	0.208135	0.0600533	0.982238	0.648221	0.347826	0.827362	0.636656	8.70825	1.12281	0.738372	SegregantLEU1
144	1	-0.649011	0.622236	-0.674391	-0.660279	0.665924	-0.94021	-0.395734	0.674768	0.713057	0.272749	0.248232	0.960197	0.860465	0.66113	0.799655	0.552885	3.4428	1	0.390323	SegregantLEU1
145	0	0.355221	1.39146	-1.15875	-0.648791	-0.614838	-0.706926	-1.6803	0.809113	-0.119475	-2.06557	-1.29887	0.670997	0.66791	0.496269	0.72693	0.43787	0.490752	0.441065	0.471366	SegregantLEU0
146	1	-1.60542	0.429929	0.371834	0.396542	0.319555	-1.04616	0.351422	0.530567	0.575894	-0.862957	-1.00361	0.902439	0.614286	0.739286	0.887906	0.636066	2.44478	0.593074	0.738372	SegregantLEU1
147	1													0.666667	0.986667	1.05379	0.462236	1.24074	0.436214	0.562189	SegregantLEU1
148	1	0.833427	1.39146	-0.906886	-0.338638	-0.640624	-0.592351	-0.246357	0.863528	0.366241	-1.60754	-0.559394	0.349951	0.673469	0.714286	1.13217	0.542056	2.50628	0.931915	0.592593	SegregantLEU1
149	1	-1.22286	0.814542	-0.655017	0.293157	-0.4516	-0.69484	0.0621439	0.505719	0.373625	-1.11022	-0.615551	0.839606	0.744681	0.476596	0.851124	0.665574	2.39801	0.426471	0.552326	SegregantLEU1
150	0	0.881247	1.00685	1.10807	-0.120381	-0.123594	0.100114	-1.59561	1.46824	0.188622	-0.892784	-0.171808	0.63999	0.700658	0.486842	0.790368	0.608696	3.55172	0.611872	0.663462	SegregantLEU0
151	0	0.929068	2.06453	-1.10063	1.02834	-0.411817	-0.893648	-1.71639	0.696681	0.107328	-1.68831	-0.732924	1.30789	0.908696	0.721739	0.853535	0.614841	1.85986	1.32338	0.541667	SegregantLEU0
152	0
153	0																				SegregantLEU0
154	0
155	0
156	0	-0.935934	0.333776	-0.209402	-0.487971	-0.461456	1.3996	-1.41129	0.327538	-0.00110171	-0.680499	-0.906686	0.558814	0.870968	0.584229	0.714286	0.410853	3.76642	0.982609	0.417857	SegregantLEU0
157	1	-0.553369	-0.627756	-0.674391	-0.752176	-0.215815	-1.22764	-0.343255	0.421096	0.682882	-0.464461	-0.307704	1.11887	0.721683	0.747573	1.0194	0.416667	2.90501		0.417021	SegregantLEU1
158	0	-1.0794	1.96838	0.488082	1.07428	-0.149578	1.6827	-1.27165	0.677448	0.199108	-1.61753	-0.72394	1.26959	0.608527	0.74031	0.722365	0.611722	2.54657	1.04425	0.551913	SegregantLEU0
159	0
160	0
161	1	0.833427	0.0453165	0.178089	-0.61433	0.336891	-0.278262	0.914629	0.548208	0.835555	-0.450852	-0.215805	0.849906	0.734317	0.531365	1.0236	0.551084	4.09516	1.05727	0.507389	SegregantLEU1
162	1	0.546503	0.0453165	0.817449	-0.729202	1.09165	0.219725	0.874863	0.0991277	0.165241	-0.859459	-0.871075	0.151216	0.807407	0.633333	0.965333	0.691589	1.7462	1.19913	0.643617	SegregantLEU1
163	1	-1.02522	-0.713163	-0.440769	-0.599986	0.296887	-0.615507	-0.0911554	-0.363016	-0.111248	-0.86913	-0.508723	-0.149922	0.620567	0.875887	0.93299	0.711864	2.5148	1.11765	0.60479	SegregantLEU1
164	1	0.839784	0.825289	-0.925132	-0.243884	-0.229792	-0.540936	-0.425847	0.570494	0.305259	-0.760316	-0.0117269	0.115237	0.762963	0.548148	0.956989	0.544872	1.53835	0.751852	0.481675	SegregantLEU1
165	1	-0.833935	0.0560627	0.0242203	0.250065	0.839535	-0.21621	-0.0857754	-0.0959341	0.119707	-0.612455	-0.396713	0.205659	0.752896	0.471042	1.00272	0.383117	4.42004	1.4386	0.857143	SegregantLEU1
166	0	-1.64688	1.49836	0.0242203	0.766988	-1.13215	3.60757	-0.936711	0.115613	-0.481376	-1.68615	-1.40307	-0.610677	0.795539	0.695167	0.540541	0.354386	6.56452	0.47549	0.462857	SegregantLEU0
167	1	-0.307909	-0.61701	-1.42887	-0.554037	-0.239418	-0.0558733	-0.82597	-0.0562439	-0.100309	-0.666194	-0.611831	-0.263848	0.781746	0.571429	0.888608	0.363014	2.78098	0.762846	0.530055	SegregantLEU1
168	1	0.744143	0.152216	-0.130776	-0.496601	0.280053	-1.48019	0.219122	0.534557	1.01686	-0.208426	-0.109969	2.12069	0.737931	0.624138	0.808017	0.512821	4.26847	0.921569	0.413919	SegregantLEU1
169	1	-0.499191	-0.0400905	-0.82826	-0.312807	-0.152288	-0.104767	0.0764771	0.0874584	0.288432	-0.641455	-0.335295	0.583732	0.592058	0.620939	0.955253	0.505917	3.53153	0.777344	0.334764	SegregantLEU1
170	1													0.596215	0.520505	0.96962	0.684713	0.669304	0.477366	0.430693	SegregantLEU1
171	1													0.552542	0.271186	0.812665	0.607595	0.546875	0.435897	0.553763	SegregantLEU1
172	0																				SegregantLEU0
173	1	0.0746554	0.0560627	1.05107	-0.496601	1.71892	1.12945	1.32572	0.103493	0.131477	-0.662887	-0.746048	0.0679291	0.677551	0.742857	0.980114	0.413462	1.79332	0.853081	0.670213	SegregantLEU1
174	0	-0.690473	-0.61701	-0.0726525	1.2035	-0.513756	1.33794	-1.73123	-0.243472	-0.196454	-1.22762	-1.10058	0.386868	0.692308	0.664336	0.736842	0.701754	2.10894	0.894737	0.437838	SegregantLEU0
175	1	0.983246	0.440676	0.353588	-0.117525	0.541907	0.165839	0.550835	0.630704	0.854523	-0.412889	-0.254879	1.53246	0.813433	0.794776	0.955844	0.58631	4.54149	1.17062	0.40099	SegregantLEU1
176	1	0.935425	-0.0400905	-0.0145288	-0.106037	0.65078	0.169904	1.39661	1.74213	2.06995	-0.44774	0.463205	2.05915	0.754325	0.785467	0.990148	0.462006	3.09066	0.861386	0.42	SegregantLEU1
177	0
178	1	-0.929576	-0.809316	-0.963881	-0.220909	-0.00957113	-0.543811	0.0160745	0.568985	0.899637	0.451196	0.0845625	1.56057	0.763441	0.763441	0.877805	0.465181	2.63561	0.633188	0.57	SegregantLEU1
179	0	-1.35996	1.49836	1.07045	0.100732	-0.416611	2.78461	-1.33914	-0.078685	-0.101242	-1.31799	-1.01644	0.77193	0.803774	0.750943	0.735537	0.546358	0.853693	0.987124	0.443787	SegregantLEU0
180	0	-0.594832	0.729135	-0.227649	0.43386	-0.333185	1.87853	-1.73962	1.85317	0.872324	-0.667847	0.0299938	4.10041	0.810997	0.553265	0.597586	0.572539	3.58792	1.16129	0.307116	SegregantLEU0
181	0	1.03107	1.0176	1.01232	0.766988	1.75871	-0.724216	-1.85147	0.974297	0.064861	-0.642154	-0.390036	1.44765	0.660377	0.484277	0.66065	0.523546	5.93179	1.30638	0.278626	SegregantLEU0
182	1	1.07889	2.17143	-0.266398	-0.588499	0.117939	-1.12194	-0.470194	0.990451	0.554077	-0.168424	-0.271895	1.04264	0.579805	0.433225	0.71466	0.482759	5.78967	1.31718	0.488372	SegregantLEU1
183	0																				SegregantLEU0
184	1	1.07889	-0.713163	-0.363271	0.00883429	0.367399	-1.04594	0.58277	1.29801	1.26526	0.798751	0.463802	1.61925	0.756272	0.709677	0.984881	0.650602	1.36601	1.14523	0.4	SegregantLEU1
185	1													0.741935	0.591398	0.91629	0.464174	3.59382	0.388889	0.401747	SegregantLEU1
186	1	0.744143	-0.32855	-0.983256	-0.255371	0.373235	-1.1145	0.186627	1.05222	0.647484	-0.949198	-0.478829	0.646909	0.554098	0.481967	0.683871	0.559557	3.33445	0.737557	0.589372	SegregantLEU1
187	1	0.696323	1.11375	0.431086	-0.0256272	0.0948515	-0.0447208	1.20218	0.811434	0.890201	0.327374	0.0779969	1.18826	0.688213	0.676806	0.936471	0.642857	6.25164	1	0.441176	SegregantLEU1
188	1	0.600682	-0.61701	-0.0145288	-0.220909	0.0277229	-0.0350011	0.466216	-0.165867	0.160101	-1.24626	-0.900366	0.962709	0.815574	0.856557	0.981928	0.475248	0.940171	1.32381	0.365591	SegregantLEU1
189	1	-1.50342	-0.424703	-1.75824	-0.140499	0.0226751	-1.0314	-0.379172	0.176013	0.139204	-0.807441	-0.201352	0.199251	0.774545	1.00364	0.923913	0.567867	3.87521	0.915929	0.475336	SegregantLEU1
190	1	-0.594832	-0.520857	0.256715	-0.416191	0.532679	-0.0634887	0.560089	0.138282	0.593105	-0.472479	-0.0384549	1.17009	0.755627	0.389068	0.797235	0.562667	5.83014	1.23529	0.35102	SegregantLEU1
191	1													0.809524	0.615385	0.713389	0.589744	2.8851	0.460829	0.295547	SegregantLEU1
192	1	0.983246	1.0176	0.0629694	0.169655	2.16851	-0.267769	0.36781	0.638604	0.435278	-0.428661	0.00803072	0.586119	0.816901	0.785211	0.785841	0.528205	3.74755	0.572016	0.248366	SegregantLEU1
193	1	-1.02522	-0.61701	-1.21575	-0.0830631	0.0475398	-0.22888	0.438035	0.513688	0.903275	0.673403	0.725528	1.14788	0.625442	0.69258	0.8125	0.493261	0.963035	1.10127	0.295681	SegregantLEU1
194	1	-1.31214	0.152216	-1.31262	-0.220909	-0.380636	-1.0515	-0.26205	0.0158362	0.0431683	-0.723685	-0.179925	0.278147	0.684825	0.785992	0.962472	0.612698	4.20424	0.668182	0.447471	SegregantLEU1
195	1	-0.738294	1.2099	-0.363271	0.054783	0.557338	-0.0773443	-0.157459	0.284446	0.516621	-0.925985	-0.107349	1.36949	0.797101	0.554348	0.922049	0.506024	2.79381	0.950382	0.525346	SegregantLEU1
196	1	-0.690473	1.30605	-0.770136	-0.404704	0.520089	0.355857	0.24669	0.704307	0.450383	-1.35189	-0.629556	0.718344	0.657795	0.524715	0.697368	0.42623	2.59121	0.944444	0.685714	SegregantLEU1
197	0													0.826087	0.686957	0.612903	0.439169	1.7921	0.422414	0.439462	SegregantLEU0
198	1	-0.594832	-0.32855	-1.02201	-0.0945503									0.753906	0.933594	0.935035	0.621538	5.64454	0.706383	0.702439	SegregantLEU1
199	1	0.791964	-0.61701	-0.208274	-0.450653									0.54902	1.00784	0.863636	0.446945	0.215259	0.596567	0.609524	SegregantLEU1
200	0	-1.02522	0.248369	-0.266398	0.14668									0.0754717	0.550943	0.553659	0.358333	2.26649	0.634921	0.738318	SegregantLEU0
201	1													0.661538	0.65	0.859551	0.661765	0.0514208	0.672956	0.397661	SegregantLEU1
202	1													0.780392	0.933333	0.840611	0.392857	0.607029	0.344498	0.568889	SegregantLEU1
203	1	-0.486031	0.326458	-0.276573	-0.341875	0.114722	-1.69999	-0.329338	1.14892	1.49474	1.17322	0.750306	1.3543	0.871212	0.833333	0.888128	0.44152	3.89189	0.726531	0.53271	SegregantLEU1
204	1	0.757304	0.807224	0.207791	-0.502695	0.913312	-2.10711	0.253109	1.89797	2.27524	2.73095	1.71231	1.96259	0.847909	0.741445	0.878914	0.586667	2.41053	0.969811	0.467742	SegregantLEU1
205	1	0.900765	-0.346615	-0.644689	-0.261465	0.382521	-1.70967	0.174117	1.02304	1.25901	1.77014	1.12884	1.48724	0.772549	0.74902	0.788204	0.601449	0.0132576	1.12946	0.39881	SegregantLEU1
206	1	0.948586	-0.250462	-0.39282	-0.479721	-0.0938672	-0.767138	-0.304961	0.877675	1.05259	1.31892	0.678964	1.17716	0.894495	0.825688	0.773585	0.47541	3.91181	0.913636	0.587302	SegregantLEU1
207	1													0.988327	0.774319	0.984416	0.395349	3.22445	0.497758	0.6	SegregantLEU1
208	1	-1.25116	-0.635074	-0.528442	0.312894	-0.194277	-1.76659	0.156401	0.211637	0.473716	0.325414	0.495257	0.78844	0.739316	1.0641	1.0056	0.674912	1.62013	0.674556	0.747126	SegregantLEU1
209	0	-0.725134	0.422611	-1.1678	-0.548644	-1.17623	-1.86482	-2.30791	-0.0564053	-0.101214	-0.58923	-0.0673046	0.62725	0.754237	0.775424	0.899736	0.458333	1.19643	1.03947	0.649215	SegregantLEU0
210	0	-1.49026	0.614918	0.188416	-0.364849	-1.08722	2.95934	-1.44033	0.284644	-0.270556	-1.01596	-0.954639	0.642647	0.95082	0.631148	0.761421	0.408228	0.302548	0.520179	0.697802	SegregantLEU0
211	1	-0.868595	0.518764	-0.315322	-0.52567	0.635853	-0.501887	-0.00493627	0.229844	0.807535	0.826427	-0.27953	1.05672	0.673554	0.578512	0.722222	0.392	7.00204	1.30286	0.754601	SegregantLEU1
212	0	0.709483	1.57645	-0.1797	-0.537157	-1.84895	2.84239	-1.79901	0.423205	-0.613674	-1.9495	-1.70163	-0.337997	0.757692	0.561538	0.511468	0.687117	2.7233	0.952153	0.602094	SegregantLEU0
213	1	0.326919	-0.250462	-0.0634528	-0.479721	0.646319	-0.368187	1.24097	0.948471	0.786295	0.13507	-0.49651	0.376154	0.658635	0.698795	0.971989	0.4613	5.6467	0.476793	0.683938	SegregantLEU1
214	1	1.13987	1.19184	0.285289	-0.502695	1.04212	-1.70725	0.053139	1.14232	0.46312	0.279434	-0.175764	0.512981	0.781609	0.452107	0.806154	0.585366	2.99588	1.06599	0.583756	SegregantLEU1
215	0
216	1	-1.3468	-0.827381	0.072169	-0.330388	0.139623	-0.332369	1.20748	1.37601	1.99933	1.13843	0.0891683	2.06658	1.05714	0.632143	0.939785	0.5961	3.13031	0.498024	0.460094	SegregantLEU1
217	1	0.374739	1.09568	-0.1797	-0.364849	0.654879	-0.720578	-0.292244	0.728096	-0.222147	-0.86295	-1.22287	-0.391562	0.848361	0.758197	0.956962	0.534014	0.657186	0.778302	0.623529	SegregantLEU1
218	0
219	1	-0.725134	0.326458	-0.722187	-0.468234	1.19845	-0.451734	0.440272	1.30161	1.00791	0.188936	-0.546455	0.909526	0.5625	0.721154	0.845188	0.418103	0.868132	1.56364	0.75	SegregantLEU1
220	1	0.948586	-0.442768	1.13777	0.485202	0.64018	0.406943	0.961589	-0.123985	0.533606	1.0183	-0.506222	0.597274	0.809322	0.728814	0.988889	0.432624	0.675599	1.405	0.571429	SegregantLEU1
221	1	-0.43821	-0.635074	0.0140454	-0.295926	-0.0856005	-0.456087	-0.122726	0.00262086	0.343189	-0.482325	-0.584281	0.641249	0.795181	0.763052	1.01923	0.684211	1.67808	1.42051	0.641176	SegregantLEU1
222	1	-0.629493	-0.827381	-0.00532916	-0.399311	0.502198	0.849784	0.562054	-0.335682	0.386053	-0.728316	-1.19231	0.470683	0.891566	0.610442	0.98338	0.328488	1.17774	1.20561	0.752809	SegregantLEU1
223	1	0.661662	2.05722	0.556533	-0.652029	0.328549	1.25163	-0.122479	-0.185028	-0.262156	-1.80011	-1.84132	-0.299398	0.768889	0.4	0.893443	0.656934	1.71111	1.40828	0.463687	SegregantLEU1
224	1													0.804	1.024	0.943243	0.397333	2.13417	0.256881	0.658416	SegregantLEU1
225	0	-1.25116	0.422611	0.420911	-0.502695	-1.75703	1.99101	-1.7144	-0.92654	-0.761165	-2.06766	-1.88324	-0.321095	0.827869	0.848361	0.833828	0.654605	4.26712	0.912442	0.61	SegregantLEU0
226	0													0.410188	0.536193	0.575972	0.40806	3.22774	0.45815	0.752941	SegregantLEU0
227	1	1.09205	-0.346615	0.401536	-0.410798	1.80717	-0.88523	0.456374	0.273965	0.310385	1.5644	-0.0303892	0.421871	0.5	0.791946	0.955414	0.633898	1.30199	1.0929	0.613095	SegregantLEU1
228	1	-1.1077	-0.154308	0.343413	-0.0661828	1.29969	0.201643	0.283527	0.523043	0.672506	0.296478	-0.358105	0.685997	0.763514	0.888514	0.839744	0.544944	5.62874	0.978541	0.596491	SegregantLEU1
229	1	-0.916416	0.230305	1.07965	-0.341875	1.26314	0.558244	0.483896	0.206119	0.00465559	-0.461465	-1.06867	-0.0609893	0.742537	0.742537	0.8825	0.545455	0.329942	1.11616	0.589189	SegregantLEU1
230	1	-1.05988	0.134151	-0.857809	-0.433772	0.156368	0.0774191	0.172893	1.07085	0.708624	-0.401112	-0.323021	0.239607	0.67658	0.750929	1.07089	0.630137	6.58611	0.887931	0.523316	SegregantLEU1
231	1	0.948586	0.711071	-0.935307	-0.399311	-0.0934426	-0.414228	-0.309524	0.531805	-0.0420651	-0.863458	-0.737507	-0.0348411	0.638889	0.829365	0.982857	0.487085	4.55829	0.917431	0.895425	SegregantLEU1
232	1													0.589212	0.892116	1.01149	0.278746	3.42553	0.370166	0.645833	SegregantLEU1
233	1	0.566021	0.614918	-0.760936	-0.307413	0.0287909	-2.5688	-0.253959	1.49092	0.730296	-0.142592	0.0291771	0.380477	0.729927	0.784672	0.959233	0.611446	3.20917	0.675799	0.478723	SegregantLEU1
234	0	0.709483	1.96106	1.27339	-0.15808	0.398584	0.717546	-1.70549	1.40015	-0.0215665	-0.634702	-0.541974	0.861358	0.731707	0.369919	0.539474	0.489426	0.757315	0.751244	0.751479	SegregantLEU0
235	0	0.852945	1.09568	0.730903	0.0601761	0.286111	1.51986	-1.62371	0.880016	-0.0234812	-0.715342	-0.410813	0.647786	0.801527	0.687023	0.6793	0.639175	0.619565	1.34314	0.597826	SegregantLEU0
236	1	1.13987	0.230305	0.479034	-0.7669	-0.271722	-0.808303	0.617584	-0.189448	0.417676	-0.693211	-0.595925	0.512787	0.487013	0.75	0.941019	0.648256	2.14382	1.21939	0.46798	SegregantLEU1
237	1	-1.20334	0.807224	0.24654	-0.629054	0.188298	-0.703144	0.150469	0.748	0.748852	-0.370904	0.0034001	0.552934	0.65493	0.59507	0.962162	0.490741	7.13093	1.12963	0.651934	SegregantLEU1
238	0	0.0878158	0.807224	0.730903	1.01361	-0.938554	1.93236	-1.65823	0.0685656	-0.0441033	-0.362636	-0.334756	1.48913	0.832143	0.546429	0.59466	0.566434	5.08411	1.48168	0.459596	SegregantLEU0
239	1	0.183457	1.19184	1.19589	-0.68649	0.263841	0.504804	0.0416353	0.113644	-0.246963	-1.85658	-2.08519	-0.195816	0.811024	0.917323	0.984615	0.448505	5.35811	0.966346	0.628049	SegregantLEU1
240	1	0.566021	-0.250462	0.575907	-0.330388	0.972619	1.88684	0.721357	0.00491952	-0.103046	-0.925274	-1.33898	-0.223383	0.853933	0.651685	0.962264	0.387195	2.17432	0.982759	0.386831	SegregantLEU1
241	1	0.797132	-0.669116	-0.727933	-0.247872	0.122761	-1.26293	-0.400583	-0.0582545	0.382829	-0.371226	-0.350615	0.370799	0.797048	0.715867	1.02913	0.581169	3.61672	1.18317	0.367647	SegregantLEU1
242	1	-0.494023	-0.284503	-0.437314	-0.477615	1.17389	0.179698	0.179253	1.28735	0.574468	-0.802728	-0.484336	-0.32402	0.680851	0.744681	0.960199	0.580858	1.39474	0.929461	0.525	SegregantLEU1
243	1	1.37098	1.73471	0.298918	-0.339769	0.858891	-0.884653	0.142071	0.575274	0.492727	-0.797958	-0.378031	-0.0782358	0.589552	0.776119	0.950521	0.615385	3.66821	1.17273	0.675393	SegregantLEU1
244	1	1.4188	1.44626	-0.127322	-0.523564	0.152319	-1.8953	-0.516761	-0.0848908	0.0952097	-1.11594	-0.561879	-0.386165	0.623616	0.726937	0.919799	0.470414	5.67812	0.946721	0.602871	SegregantLEU1
245	1	-0.733126	0.484723	-0.379191	-0.167462	0.693761	-0.108159	-0.114681	-0.0455476	0.608308	-0.85405	-0.589902	0.166925	0.702586	0.961207	0.952854	0.587591	2.5578	1.08374	0.652174	SegregantLEU1
246	1	-0.541844	1.25395	-0.979802	-0.374231	-0.0495846	-1.18968	-0.502939	0.527483	0.415495	-0.083134	-0.021968	0.329319	0.78022	0.776557	0.994751	0.439628	6.89639	0.493274	0.688525	SegregantLEU1
247	1	-0.446203	1.1578	0.00830003	-0.282334	-0.44885	0.175152	-0.0942675	0.787849	1.21803	-0.638649	-0.780842	0.944726	0.787149	0.429719	0.975676	0.511538	0.747941	1.32796	0.487179	SegregantLEU1
248	1	-1.64172	0.00395663	-0.747307	-0.0985387	-0.373218	-1.13875	-0.107653	0.403599	0.259192	-0.194491	-0.174182	-0.0421315	0.681481	0.866667	1.0169	0.437086	3.21298	0.287879	0.77907	SegregantLEU1
249	1	1.32316	-0.47681	-0.747307	-0.155975	0.739838	-1.22302	0.40963	0.874039	0.652523	0.0897212	0.263825	0.568674	0.713333	0.843333	0.940722	0.616613	6.00974	0.820513	0.465241	SegregantLEU1
250	1	0.988414	-0.0921966	0.00830003	-0.477615	-0.0599622	-0.585939	0.00981369	0.887221	1.18292	0.73478	0.440187	1.43098	0.732824	0.954198	0.931034	0.613636	7.64604	1.11429	0.479592	SegregantLEU1
251	1	0.940593	-0.380656	-0.495438	-0.305308	0.0968303	-1.06477	-0.0261132	1.32478	0.976659	0.047684	0.128051	0.457738	0.594595	0.679054	0.849398	0.602899	0.26003	0.658879	0.702381	SegregantLEU1
252	1	0.892773	-0.18835	-1.07667	-0.477615	-0.0326493	-1.03616	-0.279992	1.33587	1.14071	-0.241235	-0.14882	-0.0322184	0.863118	0.56654	0.899083	0.622857	1.957	0.604762	0.481982	SegregantLEU1
253	1	-1.02005	-1.14988	-0.514813	-0.236385	0.216275	-0.0844661	0.195417	0.254411	0.924194	1.84613	0.204208	0.789536	0.824	0.596	0.84127	0.62215	8.6014	0.938596	0.497778	SegregantLEU1
254	1	-0.924408	-0.957576	-0.0885727	0.337974	0.27594	-0.244029	0.209181	0.297619	0.848575	1.40986	0.272697	1.2996	0.739927	0.622711	0.997602	0.388489	3.29064	1.16034	0.457286	SegregantLEU1
255	1	-0.446203	0.773183	0.473289	-0.201923	-1.24215	1.27015	-1.48064	0.471241	0.00933085	-1.31818	-0.829179	1.80966	0.619217	0.455516	0.962121	0.503226	2.09635	1.05628	0.525253	SegregantLEU1
256	1	-0.733126	-0.380656	0.550787	0.0278202	0.0808185	0.644097	0.830267	0.44758	0.740255	-0.550123	-0.868198	0.822307	0.646853	0.678322	0.869231	0.621777	0.158157	0.956522	0.580645	SegregantLEU1
257	1	-0.350562	0.292416	0.550787	-0.110026	0.360713	-0.315832	0.15991	0.700904	1.40941	0.817519	-0.0317103	1.55091	0.750973	0.579767	0.947891	0.455446	2.91707	0.995305	0.685083	SegregantLEU1
258	1	0.701491	0.196263	0.240795	-0.50059	-0.0489292	-0.123821	0.300392	0.215334	0.470925	0.507995	-0.22349	0.345619	0.641129	0.491935	0.846154	0.460815	7.4902	0.593074	0.582857	SegregantLEU1
259	0	0.65367	1.1578	1.11265	0.39541	-0.444892	0.681807	-1.57851	0.526291	-0.323047	-1.12637	-0.791171	1.04708	0.71875	0.420139	0.795812	0.708197	0.564972	1.24747	0.464286	SegregantLEU0
260	1	-0.446203	-0.47681	-0.282318	-0.316795	-0.246891	0.415449	0.284061	1.00559	1.7449	1.59282	0.944902	1.81293	0.780303	0.82197	0.933162	0.613861	3.00266	0.97235	0.427184	SegregantLEU1
261	0	-0.924408	0.580876	0.550787	1.1191	-0.679799	2.60943	-1.32023	0.366355	0.0789522	-2.02257	-1.14424	2.39535	0.748092	0.759542	0.759524	0.628159	6.1854	1.27174	0.379487	SegregantLEU0
262	1	-0.541844	-0.0921966	0.22142	-0.385718	0.355712	-0.152354	0.430859	0.276548	0.972884	-0.471263	-0.417222	1.24036	0.786517	1.34831	0.994398	0.714777	3.94151	0.975728	0.495098	SegregantLEU1
263	1	1.22752	-0.380656	0.298918	-0.512077	-0.247235	0.798658	1.19517	1.21209	2.53789	1.74158	0.451821	2.13494	0.88172	0.491039	0.971496	0.606707	4.94269	1.05394	0.475728	SegregantLEU1
264	1	1.22752	-0.0921966	-0.262944	-0.523564	-0.0597814	-1.10315	-0.0782463	0.911131	0.700143	-0.482202	-0.0583978	0.415784	0.644	0.932	0.777188	0.571429	5.34897	0.628272	0.604938	SegregantLEU1
265	1	0.558029	-0.0921966	0.105173	-0.247872	-0.658662	0.719373	0.86265	0.337612	0.859425	0.186769	-0.0988134	0.8654	0.613982	0.674772	0.897561	0.487245	3.91917	1.30841		SegregantLEU1
266	1	2.27462	0.168953	-0.27194	0.164154	-1.58307	-2.70046	-1.64708	-0.473866	-0.733929	-1.63421	-1.48557	-1.69719	0.660377	0.796226	1.02262	0.471831	1.08519	0.58	0.502762	SegregantLEU1
267	1					1.15797	-0.732645	1.49595	1.15507	0.498403	-0.849026	-0.361338	0.00889618	0.688213	0.448669	0.974057	0.402477	3.32817	0.391667	0.648276	SegregantLEU1
268	1	-1.25915	-0.18835	-0.766682	0.303512	-0.410228	-0.141533	-0.887871	0.640217	-0.0229784	-0.0578862	-0.130316	0.699393	0.68	1.01455	0.859606	0.44713	2.27713	0.460829	0.472906	SegregantLEU1
269	0	0.940593	0.869336	0.628285	0.280538	0.435808	1.14208	-1.41253	1.71001	0.283801	-1.60188	-0.439711	1.60088	0.778947	0.466667	0.71867	0.492308	0.230643	0.931707	0.484043	SegregantLEU0
270	1	-0.254921	0.00395663	-0.127322	-0.316795	0.110597	-0.459676	0.246885	0.630919	0.611746	-0.114296	0.0142291	1.1446	0.729008	0.858779	0.944072	0.664336	2.38897	0.857143	0.560694	SegregantLEU1
271	1	-0.876588	-0.380656	-0.476064	-0.201923	-1.33867	-0.19014	-0.264641	-0.485327	0.291268	-1.02462	-0.082111	0.673826	0.701389	0.861111	0.866029	0.684848	0.113636	1.35586	0.481675	SegregantLEU1
272	1	-1.35479	-0.669116	-1.27042	-0.512077	-1.15329	0.182346	0.0146521	-0.302574	-0.165508	-0.317169	-0.256794	-0.359587	0.805054	1.04332	0.933824	0.60815	0.481959	0.477477	0.395833	SegregantLEU1
273	1	1.00256	-0.644847	0.110784	-0.248327	1.18771	0.319652	1.15938	0.849377	1.90181	0.625743	1.38836	1.09	0.752101	0.710084	0.758242	0.695364	0.56304	1.39662	0.423313	SegregantLEU1
274	1	-1.14936	-0.548693	-1.4973	-0.524019	0.311976	-0.530072	-0.294764	0.164146	0.536115	-0.0946144	0.57793	0.201308	0.734082	1.26592	0.86019	0.645161	5.98527	0.712264	0.465116	SegregantLEU1
275	1	0.715641	-0.164081	1.19576	-0.225353	1.54566	2.39654	1.9826	0.873859	1.39064	-0.401022	0.0292786	0.547578	0.913043	0.648221	0.887446	0.542056	2.42308	1.16078	0.373134	SegregantLEU1
276	1	0.66782	0.989758	1.35075	0.13075	1.03083	2.00818	1.15785	0.858906	1.14993	0.241048	0.009349	0.684146	0.863071	0.497925	0.730072	0.609836	1.59973	1.48333	0.178423	SegregantLEU1
277	1	-0.623335	-0.45254	-0.993565	-0.39766	1.06151	-0.357908	0.125926	0.717431	0.887495	1.40645	1.21359	0.124562	0.562874	0.580838	0.906561	0.535433	1.45959	0.68599	0.4125	SegregantLEU1
278	1	0.811282	1.66283	-0.141085	-0.15643	1.42541	-0.00152084	0.0836914	0.769312	0.206819	-0.304801	-0.705265	-0.222783	0.507937	0.44127	0.648374	0.583333	5.95886	0.911504	0.438735	SegregantLEU1
279	0													0.706485	0.583618	0.337662	0.678771	0.465721	0.434579	0.246269	SegregantLEU0
280	0
281	1	0.62	-0.45254	-0.121711	-0.202379	1.44238	-0.346072	0.786856	0.814121	0.751053	0.478835	-0.511563	0.394129	0.607973	0.647841	1.01905	0.544271	4.0443	1.27	0.447699	SegregantLEU1
282	0	-0.671156	1.85514	-0.0054633	0.165211	0.0962799	0.441989	-1.64106	1.5765	0.604776	-0.291827	-0.370832	2.31062	0.581315	0.653979	0.667247	0.497143	8.5471	0.945783	0.496124	SegregantLEU0
283	0	0.715641	0.316686	-0.644823	0.222647	0.252163	1.92235	-1.57285	1.89767	-0.165403	-0.909158	-0.463985	0.481562	0.636691	0.748201	0.588889	0.587393	1.10609	0.898477	0.296417	SegregantLEU0
284	0
285	1	-0.671156	0.316686	-0.315456	0.37198	-0.320615	0.0632765	0.0151678	0.428414	0.781193	0.899271	-0.777012	0.853852	0.75641	0.41453	0.745455	0.424658	2.35435	1.24752	0.289286	SegregantLEU1
286	1	-0.910258	-0.45254	-1.20668	-0.15643	-0.239837	-0.773652	0.148799	0.185065	0.250541	0.418482	-0.472978	-0.0829676	0.642612	0.608247	0.845471	0.751938	5.34751	0.769953	0.367041	SegregantLEU1
287	0	0.763461	1.08591	0.246406	0.37198	1.46959	0.978794	-1.48845	2.18852	-0.257293	1.20345	0.299694	-0.133737	0.644068	0.518644	0.653179	0.503958	6.50216	0.385281	0.401274	SegregantLEU0
288	0	0.906923	1.75898	0.788893	0.406442	1.64638	1.95987	-1.31712	1.44219	-0.483533	-1.49596	-1.09685	0.985109	0.644951	0.521173	0.572714	0.574163	3.64824	1.20253	0.208609	SegregantLEU0
289	1	-0.814617	-1.02946	0.420777	-0.0300709	1.13989	1.49939	0.579701	-0.306846	-0.0678711	0.730041	-0.645243	-0.0984286	0.876448	0.694981	0.878676	0.519403	4.45346	1.09459	0.340067	SegregantLEU1
290	1	-0.910258	-0.741	-0.702947	0.498339	0.877055	-0.0466997	0.319717	1.25417	0.644881	2.51628	-0.0819631	0.194427	0.782787	0.987705	0.9	0.442568	3.6622	0.534653	0.5	SegregantLEU1
291	1	-0.910258	0.508992	-0.0442124	-0.0300709	0.912392	0.638142	0.572566	0.623731	0.36492	0.322006	-0.434475	0.312459	0.772201	0.459459	0.842105	0.515924	3.61416	1.01587	0.52451	SegregantLEU1
292	1	-1.10154	-1.12561	-0.218583	-0.0875068	0.937556	0.724687	1.06584	0.95265	1.12929	1.22336	-0.35163	0.563835	0.817857	0.45	0.808102	0.564417	0.817901	1.13023	0.673267	SegregantLEU1
293	0	-0.766797	1.18206	0.420777	0.73957	-0.280793	0.0353379	-1.77304	0.513781	-0.374493	-0.868965	-1.27684	1.46059	0.626866	0.682836	0.648649	0.650641	2.3979	1.03415	0.653266	SegregantLEU0
294	1	-0.718976	1.85514	1.21513	0.027365	1.09344	3.1656	1.54883	0.991914	1.61876	0.195831	-0.601004	1.0476	1.103	1.06867	0.986014	0.358166	4.19592	1.32258	0.555066	SegregantLEU1
295	1	1.04078	1.21195	-0.443306	-0.390361	2.05117	-0.0968021	0.678228	0.904324	0.244631	-0.421807	0.161618	-0.767394	0.137778	0.795556	0.940639	0.376437	1.26076	0.973214	0.547414	SegregantLEU1
296	1	-0.479873	-0.644847	-0.315456	-0.271302	-0.0936632	-0.447212	-0.0855449	-0.103564	0.259428	-0.684599	-0.820189	0.541471	0.811475	0.709016	1.00716	0.419048	2.54427	0.867521	0.625	SegregantLEU1
297	0	0.954743	2.23975	0.246406	0.234134	0.653395	1.09855	-1.38261	0.834656	-0.459226	-1.07667	-0.721917	0.174407	0.852399	0.439114	0.544118	0.490741	2.07679	1.27523	0.522613	SegregantLEU0
298	1	0.428717	0.701299	0.149533	-0.0760196	2.45659	1.06454	0.427288	0.443993	-0.354578	-0.686952	-0.848465	-0.884896	0.734899	0.812081	0.845545	0.579897	4.49164	0.982979	0.616667	SegregantLEU1
299	1	-0.910258	-0.45254	1.13763	-0.0760196	0.470824	1.59821	1.30314	0.83478	2.02855	-0.26906	-0.245184	2.1661	0.860902	0.781955	0.923913	0.64723	2.08225	1.56652	0.351695	SegregantLEU1
300	1	0.763461	0.412839	1.04076	0.13075	0.413419	0.560553	1.36513	0.632898	1.74022	-0.448211	0.235394	1.43266	0.829431	0.939799	0.879687	0.592208	3.3825	1.28102	0.296053	SegregantLEU1
301	1	0.954743	0.0282259	0.653271	0.0733137	1.44157	0.342542	0.950634	0.638594	1.03662	0.0273001	-0.103046	0.77459	0.783688	0.804965	0.947368	0.534954	1.442	1.17899	0.517699	SegregantLEU1
302	1	0.859102	-0.644847	-1.36168	-0.558481	0.510684	-0.279535	-0.178126	0.378016	-0.00973777	-0.400704	-0.455042	-0.413841	0.844262	0.864754	0.938338	0.397924	3.25621	0.554585	0.619632	SegregantLEU1
303	0
304	0	-0.623335	0.797452	-0.896692	0.096288	-0.57984	-1.25767	-1.78689	1.11447	0.0219195	-1.12965	-0.310082	1.18167	0.752252	0.481982	0.426829	0.598071	3.87034	0.827778	0.771739	SegregantLEU0
305	1	-0.718976	-0.260234	0.285155	0.13075	0.728993	0.333283	0.697058	0.554276	1.26807	0.163905	-0.256484	1.5769	0.727612	0.623134	0.967742	0.534954	2.13861	1.4	0.602041	SegregantLEU1
306	1	-0.814617	-0.260234	-1.61355	-0.144943	-0.0847132	-0.899637	-0.304022	0.053277	0.0351369	-0.556198	-0.378449	0.0960271	0.629213	0.662921	0.733746	0.682143	0.0243478	1.16463	0.660819	SegregantLEU1
307	0	-0.910258	0.701299	-0.935441	0.142237	-0.366784	0.068133	-1.69963	-0.019107	-0.089955	-1.54989	-0.975256	1.267	0.84252	0.480315	0.748447	0.608309	1.80815	1.2212	0.763314	SegregantLEU0
308	1	-0.910258	-0.260234	-1.20668	-0.144943	-0.0397764	0.414338	-0.0134994	-0.238388	0.455466	-0.250553	-0.209209	0.646085	0.681818	0.772727	0.769716	0.614841	0.224779	0.792929	0.635762	SegregantLEU1
309	1	-0.671156	1.56668	-0.16046	0.00439061	0.987297	0.0106308	-0.274701	0.642827	0.428578	-0.214875	-0.209321	0.282655	0.817797	0.449153	0.814696	0.509804	3.42756	1.21531	0.695906	SegregantLEU1
310	0	0.715641	2.1436	1.27326	0.29157	0.25045	0.550004	-1.63142	0.76365	-0.439846	-1.63918	-0.739125	0.74427	0.776	0.512	0.79717	0.515823	4.0782	1.1055	0.649485	SegregantLEU0
311	1	0.62	1.37437	0.26578	-0.0875068	-0.0814139	-0.950969	-0.267382	0.113868	-0.348532	-0.637983	-0.719752	-0.422851	0.912442	0.870968	0.808252	0.636943	6.80416	1.33778	0.392241	SegregantLEU1
312	1	-0.527694	0.508992	-0.392954	-0.31725	-0.155117	-1.06924	-0.665924	-0.0713663	0.158321	-0.94191	-0.73089	0.507711	0.632836	0.937313	0.866171	0.576577	3.37052	0.769737	0.462541	SegregantLEU1
313	0	1.33731	1.37437	0.788893	0.486852	0.792864	1.10781	-1.50716	1.47259	0.000336565	-0.731724	-0.217211	0.845831	0.632231	0.690083	0.480249	0.46131	6.78358	0.836066	0.585366	SegregantLEU0
314	0	0.906923	2.23975	1.17638	0.762544	1.19829	0.611148	-1.49498	1.98331	0.179705	0.107559	-0.161297	1.25091	0.882812	0.808594	0.582751	0.431677	6.18276	1.20513	0.68254	SegregantLEU0
315	1	0.859102	-0.0679273	-0.16046	-0.098994	-0.102122	-0.95382	0.317397	0.502788	0.95116	0.394506	0.153722	0.602025	0.847737	1.01646	0.966197	0.679443	4.72676	1.23364	0.564972	SegregantLEU1
316	1	1.24167	-0.164081	-1.28418	-0.512532	0.679293	-0.864532	-0.31709	0.193142	0.715244	-0.570252	0.101936	0.352262	0.733813	0.780576	0.979943	0.571429	2.01712	0.493151	0.590164	SegregantLEU1
317	1	1.05038	0.893605	-0.489827	-0.501045	0.490291	-0.736063	-0.212987	-0.161994	-0.090552	-1.72173	-1.20642	0.196018	0.787313	0.574627	0.956853	0.306306	1.31029	1.23789	0.58011	SegregantLEU1
318	1	0.572179	-0.45254	-0.741696	-0.374686	1.04629	1.6171	0.949527	0.273566	-0.332933	-0.672388	-0.922053	-0.830234	0.897436	0.589744	0.852804	0.433234	1.62339	0.873786	0.767442	SegregantLEU1
319	1	0.906923	0.605145	-1.4198	-0.592942	-1.06296	-1.19054	-0.763836	-0.228178	-0.461786	-2.03749	-1.14075	-0.490587	0.657795	0.802281	0.901857	0.666667	6.08828	0.703349	0.5625	SegregantLEU1
320	1	0.954743	0.220532	-0.547951	-0.340225	-0.0219665	-1.01016	0.258388	0.407301	0.477769	-0.550092	-0.166123	0.215952	0.606061	0.496212	0.854321	0.39	0.104	0.587379	0.552326	SegregantLEU1
321	1													0.734007	0.855219	0.967662	0.582583	5.08871	0.471366	0.591837	SegregantLEU1
322	1	-0.718976	0.701299	-0.916067	-0.110481	0.480239	-0.178511	0.142924	0.171813	-0.248756	-1.04188	-0.460535	-0.249232	0.699605	0.924901	0.8867	0.675241	3.2628	0.855856	0.650273	SegregantLEU1
323	1	0.122699	-0.696426	0.348046	-0.0885643	1.70364	0.0159421	0.942313	0.578719	0.273257	0.14649	0.632793	0.284979	0.774704	0.798419	0.945137	0.408228	2.8605	1.13305	0.571429	SegregantLEU1
324	0													0.900709	0.578014	0.752197	0.564767	4.4188	0.319066	0.436242	SegregantLEU0
325	1	0.811282	-0.644847	0.769518	-0.202379	2.13203	1.21871	1.23856	0.121844	0.0722294	-0.902162	-0.788514	0.138475	0.634483	0.741379	1.05649	0.351032	4.58301	1.17993	0.401639	SegregantLEU1
326	0	-1.05372	0.220532	-0.0248378	-0.144943	-0.585344	0.994112	-1.62935	0.141467	-0.571697	-1.30816	-1.25347	0.530182	0.65942	0.916667	0.665768	0.54717	2.13303	1.13889	0.502463	SegregantLEU0
327	1	0.572179	-0.548693	-1.01294	-0.098994	0.772265	-0.877753	0.237249	0.840371	0.254892	0.346618	-0.0707641	-0.384338	0.754864	0.832685	0.953995	0.395105	0.358209	0.565611	0.600962	SegregantLEU1
328	0	-0.623335	0.0282259	-1.71042	-0.110481	-1.56279	-1.01129	-2.04908	-0.309518	-0.674328	-1.72065	-0.555206	0.137851	0.665414	0.639098	0.631016	0.549342	3.45728	1.2973	0.606936	SegregantLEU0
329	1	0.715641	1.95129	-0.916067	-0.110481	-0.63854	-1.33286	-1.11704	1.59299	-0.0960215	-1.26778	-0.769485	-0.601975	0.525735	0.503676	0.830189	0.376206	7.40545	1.07027	0.778481	SegregantLEU1
330	0
331	0	0.906923	0.989758	0.246406	0.0618265	-0.480828	0.628618	-1.82641	-0.0618809	-0.821826	-1.7431	-1.15466	0.0537513	0.727915	0.54417	0.901961	0.487179	1.64297	1.06335	0.66055	SegregantLEU0
332	1	-1.10154	0.0282259	-0.257332	-0.0300709	0.917118	0.65598	1.07576	1.12649	0.81167	0.0669843	-0.24142	0.545256	0.869565	0.747826	0.927807	0.316327	1.5	0.454545	0.645714	SegregantLEU1
333	1	-0.862438	0.797452	-0.702947	-0.328737	-0.314838	-0.529384	-1.63096	-0.26913	-0.946479	-1.96982	-1.22243	-0.0658079	0.611722	0.838828	0.916923	0.493548	7.2623	0.487805	0.680628	SegregantLEU1
334	0	-0.862438	1.85514	-0.509201	0.406442	-0.440501	0.238526	-1.75867	0.551178	-0.162877	-0.879268	-0.573699	0.736937	0.616667	0.4375	0.55873	0.299674	7.61419	0.691892	1.09483	SegregantLEU0
335	1	0.237435	-0.260234	-0.0248378	0.027365	0.688622	-0.19312	0.312093	0.130497	-0.0888432	0.588539	-0.482529	-0.297723	0.780405	0.804054	0.955814	0.424501	1.66285	1.12376	0.459916	SegregantLEU1
336	1	1.19385	0.701299	-0.431703	-0.420635	0.344878	-0.512586	0.23346	0.0604461	0.132916	-0.684026	-0.470844	0.556588	0.751634	0.676471	0.775652	0.6	4.30369	1.23404	0.494071	SegregantLEU1
337	1	-0.240771	-0.45254	-1.22606	-0.558481	-0.000803949	-0.990752	-0.455277	0.0633653	0.443264	-0.150134	-0.114872	0.612884	0.711191	0.624549	1.01059	0.480938	2.2203	0.894198	0.394422	SegregantLEU1
338	0	0.954743	0.220532	-0.199209	-0.110481	-0.448858	0.434753	-2.00004	0.391319	-0.467235	-0.836086	-0.707329	0.844992	0.632787	0.603279	0.476071	0.567114	3.52012	1.10169	0.531579	SegregantLEU0
339	1	0.524358	0.508992	0.285155	-0.0300709	-0.282113	0.130441	0.460572	0.202139	0.942218	0.601513	-0.0987465	1.38789	0.748148	0.72963	1.02616	0.638889	0.155738	1.34783	0.636364	SegregantLEU1
340	0	-0.862438	0.989758	0.459526	1.26798	0.0637925	1.22208	-1.54794	0.64185	0.0686128	-0.922322	-0.718791	1.96885	0.669014	0.616197	0.470998	0.548295	2.44577	1.083	0.632075	SegregantLEU0
341	1	1.48077	0.508992	-0.237958	-0.121968	1.06868	-0.53999	0.598222	1.065	0.360274	-0.0135289	0.43994	0.301062	0.876068	0.931624	1.01389	0.578358	0.241983	0.666667	0.713333	SegregantLEU1
342	1	1.19385	1.08591	0.285155	-0.0875068	0.643799	-1.07261	-0.0126954	0.908777	0.81865	-0.123106	0.149241	0.90561	0.792453	0.683019	0.969359	0.704615	4.42504	0.964143	0.675393	SegregantLEU1
343	1	0.811282	0.605145	0.963264	0.245621	1.61345	0.365372	1.22616	2.03609	2.06293	1.03995	0.622828	2.42438	0.708333	0.731061	0.991892	0.488215	0.875179	1.19417	0.542105	SegregantLEU1
344	0	1.00256	1.27822	-0.528576	0.0848008	-0.396561	0.0553237	-1.77894	0.10639	-0.601522	-1.69254	-1.09166	0.537385	0.713656	0.356828	0.647059	0.544402	4.09234	1.03012	0.628743	SegregantLEU0
345	0	-1.19718	1.27822	-0.276707	0.280083	-0.07074	-0.469767	-1.94462	0.164732	-0.735076	-0.856691	-0.452695	-0.0255104	0.612903	0.551971	0.809384	0.436066	3.47246	0.8	0.728723	SegregantLEU0
346	1	1.24167	0.893605	-0.567325	-0.386173	-0.143295	-1.10108	-0.428915	-0.150507	-0.0127916	-1.3986	-0.733328	0.235111	0.714777	0.594502	0.969529	0.58567	3.81227	0.865801	0.626263	SegregantLEU1
347	1	0.476538	2.04744	0.227031	0.142237	-0.0431369	-0.210232	0.333992	0.518461	0.59816	-0.485415	-0.322232	1.02661	0.73444	0.473029	0.833803	0.479592	1.79464	0.766355	0.609195	SegregantLEU1
348	1	-0.862438	-0.45254	-0.237958	0.142237	-0.419623	-0.736175	-0.107455	-0.234735	0.438076	0.197611	-0.54424	1.19451	0.918149	0.519573	0.88641	0.351421	2.28757	1.13147	0.391941	SegregantLEU1
349	1	-0.336412	0.220532	0.246406	0.326032	1.3221	-1.0493	-0.0715981	0.0947319	0.379325	-1.19611	-0.105889	0.80534	0.703833	0.533101	0.909747	0.41954	0.623962	1.33465	0.311787	SegregantLEU1
350	1	-1.0059	0.605145	-0.79982	-0.225353	-0.437059	-1.53433	-0.358183	0.441171	0.050468	-1.62818	-0.506565	0.341553	0.5	0.638889	0.976253	0.35786	3.75478	0.488479	0.929204	SegregantLEU1
351	1	-0.623335	0.508992	0.130159	-0.39766	0.91884	0.425547	0.112529	0.729584	0.745199	-0.433902	0.229101	0.469542	0.620915	0.405229	0.834437	0.651163	4.81066	1.08696	0.504505	SegregantLEU1
352	1	-0.814617	0.316686	-0.237958	0.222647	-0.0176781	-1.11368	0.206867	0.41274	0.163681	-1.29093	0.0201737	0.463499	0.753731	0.55597	1.035	0.61165	2.98549	0.686099	0.5	SegregantLEU1
353	1													0.782101	0.459144	0.989189	0.63871	3.26502	0.436893	0.486339	SegregantLEU1
354	1	-1.21628	-0.311814	-0.116943	-0.214923	0.317522	-0.375027	0.268536	0.186391	0.662087	-0.536854	-0.25009	1.00767	0.786942	0.62543	0.95082	0.660377	0.886431	1.23556	0.459184	SegregantLEU1
355	1	0.218341	0.649719	-0.465685	-0.295333	0.278007	-1.23574	0.191369	0.666933	0.390347	-0.491891	0.266695	0.108457	0.701149	0.639847	1.00282	0.413043	2.70475	0.592179	0.5625	SegregantLEU1
356	1	-0.116403	0.265106	-0.504434	-0.260872	0.940947	0.155241	0.323641	1.70476	1.6607	0.148525	0.828498	1.71941	0.637736	0.85283	0.977041	0.525316	5.0194	0.419811	0.522936	SegregantLEU1
357	1	0.122699	-0.696426	0.386795	-0.214923	0.914715	0.129426	1.39357	0.890368	1.52254	-0.278271	-0.238658	1.81985	0.677852	0.442953	0.895722	0.341667	5.43707	0.909574	0.68254	SegregantLEU1
358	0	0.122699	-0.50412	-0.213816	0.704051	0.161144	0.876397	-1.6439	0.997046	-0.483635	-0.653108	0.283033	1.30958	0.900433	0.761905	0.57423	0.491289	1.79558	0.70098	0.645669	SegregantLEU0
359	1	0.218341	-0.0233538	-0.252565	-0.283846	0.840564	-0.0152665	0.90369	1.24553	1.15084	-0.428104	0.140045	0.886538	0.898113	0.701887	1.01515	0.606607	1.79647	0.684647	0.445455	SegregantLEU1
360	1	0.313982	-0.311814	0.599915	-0.295333	1.17683	-0.558477	0.647089	0.403622	0.688274	-0.103635	-0.493727	0.565986	0.799257	0.553903	0.831843	0.554286	2.74443	1.30672	0.327402	SegregantLEU1
361	1	-1.45538	-0.50412	0.36742	-0.214923	-0.23925	-0.253172	0.407448	-0.0365569	0.644971	-0.92263	-0.376527	1.46378	0.754032	0.604839	0.896907	0.601266	2.4183	1.48661	0.275362	SegregantLEU1
362	1	0.409623	1.03433	0.134926	0.0722561	1.5865	-0.103357	0.713568	0.896376	0.680224	-0.134606	0.0248785	0.64628	0.665468	0.615108	0.937984	0.72524	0.0348432	1.44091	0.358108	SegregantLEU1
363	1	2.17898	1.13048	0.851784	-0.111539	1.71344	0.356263	1.48165	1.4476	1.49358	0.676885	0.355427	0.865959	0.690391	0.683274	0.939834	0.652299	0.551451	1.32212	0.41629	SegregantLEU1
364	1	-1.35974	0.265106	-0.330063	0.106718	0.7033	-0.30858	0.0880656	0.15481	-0.111263	-0.192479	-0.176785	-0.00963994	0.557491	0.470383	0.6925	0.636656	6.20522	0.995074	0.517766	SegregantLEU1
365	1	-1.40756	-0.21566	-0.194441	-0.111539	0.310327	-0.83144	0.255905	0.539936	1.00155	-0.402284	0.450968	1.62355	0.649007	0.735099	1.10165	0.612121	1.2396	1.18182	0.547739	SegregantLEU1
366	1	0.744367	1.22664	-0.349438	-0.387231	0.785271	-0.191296	0.473271	0.468579	0.0590952	-0.442731	0.0641611	0.105748	0.650376	0.473684	0.95702	0.348432	0.219282	1.15534	0.443243	SegregantLEU1
367	1	-1.02499	-0.407967	-0.000696056	-0.168975	0.26707	-0.321135	0.333385	0.353519	0.930676	-0.303773	0.445809	1.72627	0.765432	0.744856	0.874704	0.5	0.584071	0.881279	0.473404	SegregantLEU1
368	0	0.0748789	1.32279	0.696788	1.04867	0.763423	1.37929	-1.70458	0.554095	-0.759019	-1.05491	-1.10492	0.262336	0.755639	0.56015	0.814536	0.593272	0.430686	1.12385	0.520833	SegregantLEU0
369	1	0.457443	0.745872	-0.136318	0.0607689	0.815079	-0.218096	0.0169462	0.854121	0.993812	-0.260718	-0.098139	1.57263	0.7251	0.354582	0.799472	0.380952	4.10556	1.16667	0.51462	SegregantLEU1
370	1	-0.116403	-0.0233538	0.871158	-0.157487	0.487363	-0.171475	0.81632	-0.0470391	0.0156342	-0.749775	-0.400048	0.0203359	0.815603	0.471631	1.10714	0.331461	2.17722	1.33597	0.481132	SegregantLEU1
371	1	-1.07281	-0.21566	-1.08567	-0.594	0.227596	-1.34456	-0.317456	0.429351	0.0408544	-0.908448	0.255546	-0.0468624	0.712062	0.501946	0.963048	0.330275	1.21368	0.660099	0.44898	SegregantLEU1
372	1	0.887828	-0.50412	-0.388187	0.313487	1.37473	-0.834059	0.545093	0.432004	0.645541	-0.917352	-0.949944	0.453028	0.891892	0.783784	0.644359	0.608309	0.173375	1.40711	0.217021	SegregantLEU1
373	1	2.27462	0.457412	0.212424	0.439846	0.942423	-0.28857	1.05699	1.2503	1.83577	0.707411	0.480498	2.61275	0.652695	0.377246	0.792144	0.491758	3.59625	1.38	0.193966	SegregantLEU1
374	1	-1.21628	0.168953	0.36742	-0.272359	-0.27045	-0.0825037	0.387763	0.116202	0.833062	-1.0621	-0.809263	1.77076	0.799257	0.591078	0.964225	0.646724	1.19818	1.37054	0.249057	SegregantLEU1
375	0	0.457443	1.32279	0.58054	-0.0770771	0.513513	-0.979124	0.375019	0.10502	0.263636	-1.05478	-0.806602	0.466059	0.694215	0.900826	0.618138	0.709898	2.08169	0.6	0.416268	SegregantLEU0
376	1	2.56155	1.03433	0.270548	0.187128	1.24218	-0.392089	0.700657	1.8027	1.28853	0.426505	0.646622	0.837918	0.684746	0.464407	0.887125	0.588384	2.24444	1.1087	0.312057	SegregantLEU1
377	1	-1.55102	0.745872	0.522417	-0.341282	-0.479605	0.801153	0.580021	0.196657	0.538113	-1.11666	-0.509671	1.283	0.64094	0.607383	0.860835	0.605341	1.11604	1.12903	0.376812	SegregantLEU1
378	0	2.17898	0.457412	0.0574276	-0.157487	-0.125331	0.843496	-1.65599	1.11587	-0.629775	-0.707611	-0.0141512	-0.166594	0.653595	0.745098	0.554604	0.489071	0.639121	0.847059	0.336538	SegregantLEU0
379	1	-0.0685828	0.457412	0.348046	0.0148203	0.725375	-0.37601	0.660253	0.489956	-0.398223	-0.688087	-0.404721	-0.617177	0.68942	0.948805	0.848696	0.619048	4.61409	0.46114	0.361217	SegregantLEU1
380	1	-1.5032	0.168953	-0.930674	-0.329795	-0.427982	-0.245071	0.450301	0.240195	0.0761969	-1.19419	-0.843871	-0.194333	0.69338	0.445993	0.79235	0.570225	4.91173	0.668122	0.299595	SegregantLEU1
381	0	-1.55102	0.938179	0.270548	0.784461	-0.281058	1.05981	-1.58365	0.225674	-0.395876	-1.24233	-0.665486	1.34041	0.826271	0.631356	0.577495	0.502941	3.07714	1.39594	0.270588	SegregantLEU0
382	1	2.60937	0.0727994	-0.581932	-0.594	1.73424	0.34797	0.309461	1.65893	0.591765	-0.361201	-0.0591093	0.0275825	0.792969	0.542969	0.750533	0.643454	3.25075	0.439252	0.306397	SegregantLEU1
383	1	0.505264	-0.0233538	0.58054	-0.352769	-1.94427	-2.066	-1.31355	-0.871076	-0.536004	-1.94151	-1.8024	-1.42313	0.795987	0.538462	0.896285	0.680412	3.84364	1.3098	0.214724	SegregantLEU1
384	1	0.89732	-0.134194	0.254177	0.149537	1.26683	-0.205462	0.348478	0.720253	1.45365	3.19442	1.1883	1.24873	0.739464	0.804598	0.837879	0.484615	1.53238	1.27468	0.214085	SegregantLEU1
385	1													0.765152	0.80303	0.841328	0.456044	1.21831	0.465649	0.475285	SegregantLEU1
386	0	-2.1632	1.1158	0.312301	0.494152	-0.0141133	0.709691	-1.63352	0.00930645	-0.0441688	-0.950612	0.302885	0.0380177	1.04	0.715556	0.542005	0.36965	2.27556	1.1875	0.615385	SegregantLEU0
387	1	-1.73281	-0.134194	-1.62515	-0.620104	0.0550564	-1.59733	-0.781075	0.168087	-0.00849691	-0.0645221	-0.22089	-0.323627	0.644068	0.661017	0.840764	0.503759	6.35327	0.776536	0.664516	SegregantLEU1
388	1													0.745968	0.53629	1.02997	0.530547	0.681259	0.492386	0.683616	SegregantLEU1
389	0																				SegregantLEU0
390	1	0.706038	1.01964	0.77729	0.161024	0.903273	0.453842	1.10069	0.529456	1.05622	0.252951	0.261144	0.541327	0.715385	0.830769	0.734463	0.618056	0.139489	1.26887	0.493827	SegregantLEU1
391	1	2.81014	1.98118	0.796665	1.68882	0.68445	0.0887884	-1.56138	1.65881	0.91524	1.52857	0.344404	2.59639	0.636364	0.527273	0.52975	0.54918	2.28625	1.37594	0.397727	SegregantLEU1
392	0	-0.0112702	0.827338	-0.172063	0.505639	1.20699	-0.397456	-1.727	1.11389	0.137231	-1.44164	0.0552419	1.24965	0.62724	0.691756	0.550633	0.568266	0.137645	1.17949	0.576159	SegregantLEU0
393	0	2.76232	0.731185	0.544796	0.965126	0.971688	-0.00102363	-1.69399	1.43867	0.598049	0.77794	0.248377	2.2407	0.614583	0.663194	0.550459	0.620567	0.0474632	1.43243	0.556962	SegregantLEU0
394	1	-0.298194	-0.422654	-0.28831	0.252921	1.32309	1.50182	1.49261	0.368545	0.152329	-0.160298	-0.638502	-0.586141	0.633803	0.753521	0.891892	0.669065	0.011745	1.10929	0.710843	SegregantLEU1
395	1	-0.537296	0.346572	0.409174	-0.160617	1.44869	0.400276	1.22001	0.808034	0.948647	-0.236105	0.104206	0.383643	0.62543	0.804124	0.771513	0.648649	0.0668842	1.40625	0.482143	SegregantLEU1
396	1	0.583699	1.29354	0.808925	0.157539									0.788382	0.896266	0.8525	0.560976	0.861823	1.04464	0.602941	SegregantLEU1
397	1	0.801679	-0.422654	-0.423932	-0.286976	0.613022	-1.07105	0.402	0.28149	0.000808803	0.662068	-0.320325	-0.835022	1.10359	0.864542	0.938489	0.560563	3.20123	1.21951	0.403042	SegregantLEU1
398	1													1.15962	1.08451	1.0099	0.491909	5.50543	0.609756	0.662983	SegregantLEU1
399	1													0.814672	0.861004	1.03377	0.396285	2.67252	0.461538	0.653631	SegregantLEU1
400	1	-2.35448	0.346572	0.0798065	-0.14913	-0.721321	-1.00136	-0.118046	-0.318134	-0.0108302	-0.163605	-0.874733	-0.196907	0.725118	0.872038	0.952736	0.659884	0.658333	1.01914	0.782383	SegregantLEU1
401	1	-0.537296	-0.518807	0.215428	0.310357	0.386537	0.31103	0.323408	0.857564	1.32406	0.957728	-0.169022	2.03833	0.823276	0.87931	0.952381	0.418919	4.0176	1.34359	0.519608	SegregantLEU1
402	1	0.8495	0.442725	0.719166	0.609024	1.51094	1.57826	1.15519	1.13483	1.05728	0.23737	-0.557003	1.29902	0.855967	0.711934	0.967033	0.552901	3.18698	1.32474	0.595855	SegregantLEU1
403	0	0.514756	-0.0380409	1.74602	0.896203	0.438563	3.23334	-1.02969	0.524661	0.397613	-1.08792	-0.90393	1.47696	1.00424	0.669492	0.583113	0.589443	1.74576	1.45685	0.580311	SegregantLEU0
404	1	0.466935	-0.61496	1.64914	-0.137643	1.73991	0.503882	1.92552	0.948273	1.45458	2.1272	-0.0668246	1.16719	0.684874	0.87395	0.96206	0.469595	7.52813	1.12565	0.594737	SegregantLEU1
405	1	0.992961	-0.807267	1.04853	0.0691263	0.475958	0.642081	0.952374	0.49177	1.24394	0.839693	-0.618481	1.46073	0.995798	0.869748	0.994924	0.58806	2.48304	1.31401	0.4689	SegregantLEU1
406	1	1.04078	0.346572	-0.753299	-0.0457454	0.303773	-1.07821	0.780739	0.891305	0.340818	0.281951	-0.373812	-0.409125	0.682171	0.856589	0.753394	0.712375	2.08303	1.35681	0.79661	SegregantLEU1
407	1	-1.2546	0.442725	0.525421	-0.172104	-0.0522173	-0.966825	0.61427	0.35963	0.334298	-0.292961	-0.724067	-0.00806418	0.862205	0.76378	0.893617	0.607362	1.34416	1.26222	0.591346	SegregantLEU1
408	0	-0.728579	0.635032	-0.966419	0.252921	-0.884205	0.231525	-2.03326	0.739912	-0.179328	-1.26681	-0.239788	0.298769	1.00413	0.735537	0.360313	0.532213	3.98085	0.708738	0.444444	SegregantLEU0
409	1	2.14065	0.154266	-0.482055	0.0691263	0.29681	-0.212874	0.775956	1.23981	1.43079	0.621938	-0.229519	0.995029	0.901818	0.716364	0.787419	0.59882	1.77948	0.688679	0.473251	SegregantLEU1
410	0	3.09707	1.40426	0.0216829	0.448203	-0.261146	0.159896	-1.71946	0.948235	0.16453	-1.26974	-0.643388	1.19652	0.824373	0.684588	0.378713	0.368421	1.09641	1.2217	0.378531	SegregantLEU0
411	1	-0.489476	-0.0380409	0.506046	-0.30995	0.0264284	-0.668233	0.209201	-0.222011	-0.018482	-2.2275	-1.56038	-0.106184	0.918288	0.929961	0.978723	0.492908	2.42631	1.30366	0.526316	SegregantLEU1
412	1	-2.35448	-0.134194	-0.947044	-0.367386	-0.470166	-1.16491	-0.492353	-0.0449712	0.0276485	-1.59007	-0.749632	-0.0247724	0.738776	0.82449	0.943396	0.547445	1.51238	0.576531	0.781065	SegregantLEU1
413	0	0.945141	1.78887	-0.152688	-0.160617	0.825342	-0.324136	-1.79231	0.634537	-0.327417	-1.74519	-1.31941	-0.0742518	0.825939	0.645051	0.589499	0.528	3.24579	1.18571	0.663265	SegregantLEU0
414	0	-0.202552	2.5581	0.409174	0.654972	-0.651952	-0.259545	-1.93708	0.0692687	-0.359801	-2.36818	-1.18864	0.0713696	0.826613	0.524194	0.651584	0.585139	2.7344	1.75	0.719512	SegregantLEU0
415	1	1.23206	0.635032	-0.0170662	-0.160617	1.31021	-1.2159	0.146402	0.0404154	0.0562314	-1.45372	-1.15625	-0.330035	0.725869	0.760618	0.99435	0.649351	1.47126	1.19565	0.638298	SegregantLEU1
416	0	-0.346014	2.07733	-0.28831	0.138049	-0.14863	-1.18396	-2.05129	0.146207	-0.444589	-2.66823	-1.18493	-0.208068	0.844156	1.07359	0.506562	0.496855	1.01914	1.14286	0.60989	SegregantLEU0
417	1	2.81014	-0.230347	1.3004	-0.218053	1.47075	1.58582	1.42049	0.357625	0.586849	-0.775912	-1.41429	0.286146	0.764479	0.683398	0.973039	0.584665	2.66241	1.40385	0.675676	SegregantLEU1
418	1	-0.393835	0.635032	-0.443306	-0.218053	-0.760009	-1.71718	-0.520194	-0.0979476	0.165114	-1.85177	-1.13135	0.0888088	0.697318	0.885057	0.967337	0.495441	4.5122	1.19324	0.742105	SegregantLEU1
419	1	0.89732	-0.134194	-0.443306	-0.172104	1.51378	0.652321	1.94208	0.658617	1.16769	-0.982537	-1.01077	0.758856	0.68	0.756364	0.752212	0.654237	0.392982	1.53774	0.528662	SegregantLEU1
420	1	0.610397	0.0581123	-0.578928	0.471177	0.653771	0.105211	0.64437	0.947138	0.840485	-0.199665	-0.0862282	0.49845	0.739286	0.878571	0.889151	0.391549	0.935927	1.0339	0.463415	SegregantLEU1
421	1	-2.30666	0.154266	-0.888921	0.0231776	-0.482243	-1.06226	-0.378357	-0.187153	-0.170228	-1.04912	-0.351393	-0.403061	0.614887	0.621359	0.688588	0.604651	1.7228	0.947195	0.534483	SegregantLEU1
422	1	0.753859	1.78887	0.525421	-0.206566	1.36513	-1.11005	1.1092	0.95106	0.342259	-0.789267	-0.0386803	0.582958	0.741176	0.647059	0.893939	0.59434	6.75474	1.25105	0.570707	SegregantLEU1
423	1	-0.489476	1.78887	-0.0558153	0.0921007	0.404774	-1.28083	-0.224305	0.391086	0.207298	-1.28621	-0.465862	-0.0801437	0.724696	0.538462	0.94695	0.601375	2.74695	1.00905	0.622642	SegregantLEU1
424	1	-0.298194	0.346572	-0.0170662	0.0691263	1.04401	-0.451043	0.251677	0.576467	0.780472	0.0577739	0.0504365	0.718946	0.73444	0.975104	1.00307	0.411184	2.28783	0.888298	0.732323	SegregantLEU1
425	0	0.562576	0.827338	0.00230832	0.0576392									0.693798	0.620155	0.552239	0.624573	1.24684	0.559809	0.746914	SegregantLEU0
426	1	0.706038	0.635032	0.00230832	0.0231776									0.610108	0.945848	0.933673	0.587859	6.26267	0.277273	0.713514	SegregantLEU1
427	1	-1.11114	0.346572	-0.482055	-0.183591	0.330146	0.49188	0.879151	0.547767	0.594522	-0.207042	-0.777068	0.466194	0.667925	0.554717	0.87013	0.503425	2.97921	1.27749	0.651429	SegregantLEU1
428	1	-0.537296	-0.326501	-0.462681	-0.22954	0.480834	-0.374306	1.54403	0.835918	1.06404	-0.699088	-0.174859	0.46413	0.701818	0.818182	0.894866	0.616613	3.66322	0.976744	0.492147	SegregantLEU1
429	1	-1.06332	-0.422654	0.486672	0.161024	-0.0594224	-0.374811	-0.21914	0.198447	0.461263	-1.01052	-0.503678	0.795133	0.683794	0.600791	0.685801	0.636691	6.43201	0.762162	0.762821	SegregantLEU1
430	1													0.655556	0.585185	0.859375	0.529412	4.80363	1.06566	0.725806	SegregantLEU1
431	1					-0.639558	-0.986204	0.148061	0.268426	0.761174	0.268723	-0.100452	1.45082	0.838346	0.522556	0.894349	0.59396	2.74053	1.2878	0.512563	SegregantLEU1
432	0													1.03077	0.580769	0.501094	0.394322	2.48256	0.425926	0.377593	SegregantLEU0
433	0	-0.82422	1.50041	-0.966419	-0.14913	-0.985592	-0.372324	-1.81412	0.480477	-0.37634	-2.04568	-0.830453	0.147062	0.561798	0.531835	0.634298	0.547692	2.18242	0.814815	0.54955	SegregantLEU0
434	1	0.706038	-0.134194	-0.0170662	-0.14913	0.649466	-1.33746	0.13936	0.496485	0.650692	-0.0911054	-0.161404	0.578399	0.752508	0.655518	0.964646	0.565495	2.03757	1.41767	0.595238	SegregantLEU1
435	1													0.67148	0.696751	1.11538	0.498371	1.80602	0.35023	0.544944	SegregantLEU1
436	0																				SegregantLEU0
437	1	1.0886	0.731185	-0.210812	-0.355899	1.10982	-0.338596	1.25027	1.11775	1.32029	0.692848	-0.13413	0.832549	0.581315	0.764706	0.731343	0.505263	0.175911	1.30811	0.56962	SegregantLEU1
438	0	1.0886	1.50041	-0.0364408	0.333331	-1.00912	-0.149779	-1.72325	0.0474714	-0.605483	-2.09878	-1.58604	-0.44781	0.771552	0.543103	0.608579	0.391608	4.61594	0.9	0.573099	SegregantLEU0
439	1	-1.58935	0.827338	0.506046	1.13743	0.510081	-0.131768	0.760616	0.701838	1.19389	0.360048	0.171977	1.23428	0.636678	0.705882	0.847953	0.573379	0.0461538	1.18462	0.582822	SegregantLEU1
440	1	1.13642	1.1158	-0.172063	-0.390361	0.702968	-0.711974	0.575829	1.03292	0.763432	-0.330673	-0.0506786	0.18751	0.785156	0.792969	1.01026	0.507837	0.327119	0.703704	0.560847	SegregantLEU1
441	1	-0.202552	-0.422654	-0.307684	-0.390361	-0.209539	-0.0332095	0.128352	0.397576	1.18836	-0.518474	-0.0791668	1.60368	0.721374	0.633588	0.980716	0.247024	4.81928	1.02294	0.57767	SegregantLEU1
442	1	-0.776399	-0.326501	-1.21829	0.0116905	-0.785055	0.932925	0.90336	0.234568	0.485145	0.193743	-0.158299	0.21669	0.744856	0.473251	0.848665	0.374074	2.58435	1.01064	0.403846	SegregantLEU1
443	1	1.42335	-0.134194	-0.772673	-0.413335	0.513388	-1.16616	0.42153	1.05267	1.41994	0.806686	0.722359	0.35915	0.918301	0.712418	0.904762	0.519878	4.05828	0.760181	0.471795	SegregantLEU1
444	1													0.817073	0.593496	0.85336	0.511111	4.23894	0.363248	0.363636	SegregantLEU1
445	1	-0.489476	0.731185	-0.520804	-0.493745	1.02625	0.157975	0.396816	0.181593	0.332054	-0.855471	-0.779263	0.11257	0.594156	0.597403	0.976534	0.498681	3.00541	1.34335	0.376984	SegregantLEU1
446	0	0.801679	1.1158	0.0798065	0.402254	0.700984	0.0297493	-1.66142	1.00242	0.169458	-0.231781	-0.262095	1.00838	0.647287	0.593023	0.715054	0.494949	1.53804	0.983806	0.559783	SegregantLEU0
447	1													0.665563	0.81457	0.876147	0.600629	2.2127	0.521978	0.569231	SegregantLEU1
448	0	-0.967681	0.827338	-0.404557	0.138049	-0.124831	0.44605	-1.46478	0.787044	0.448272	-0.309051	-0.0266315	1.05085	0.679537	0.610039	1.04813	0.393103	0.916667	0.38565	0.53886	SegregantLEU0
449	1													0.656934	1.00365	0.99726	0.5875	0.889222	0.343612	0.579487	SegregantLEU1
450	1	1.42335	1.78887	0.506046	0.0576392	1.96164	-0.408742	0.979817	1.31757	1.29677	0.682355	0.345881	0.51004	0.78125	0.875	0.918367	0.385714	0.428367	0.463768	0.551724	SegregantLEU1
451	0	-0.585117	1.3081	0.56417	0.149537	-0.462132	0.595335	-1.80112	0.60721	0.186031	-1.75708	-0.885609	1.70215	0.738351	0.516129	0.85782	0.576052	5.67318	1.2243	0.678756	SegregantLEU0
452	1	0.514756	-0.0380409	-0.966419	-0.206566	0.470417	-1.22732	0.33842	0.579348	0.148499	0.440688	0.0830827	-0.107367	0.734043	0.631206	1.01078	0.503268	4.58845	0.514851	0.508197	SegregantLEU1
453	0	-0.632937	1.98118	0.196054	-0.0112839	-0.701633	1.15091	-1.76991	0.269903	-0.131482	-1.38841	-0.915574	0.560831	0.743902	0.703252	0.893983	0.431894	6.16753	1.03015	0.554348	SegregantLEU0
454	1	1.0886	0.827338	-0.482055	-0.482258	1.55259	-0.796745	0.32055	0.583214	0.0724203	-0.369404	-0.448846	-0.372268	0.70751	0.411067	0.977654	0.297806	2.96852	1.09045	0.777027	SegregantLEU1
455	1	-0.82422	0.923491	-0.540179	0.046152	-0.313696	-0.265599	0.0547095	0.585916	0.468703	0.289774	0.17048	0.0522745	0.912037	0.592593	0.909814	0.520147	2.64652	0.84058	0.47486	SegregantLEU1
456	1	-0.87204	0.731185	-0.28831	-0.401848	-0.563588	-0.536855	-0.291435	-0.158561	0.3059	-1.11285	-0.961028	0.0566612	0.901639	0.442623	0.732181	0.480702	3.22031	1.27317	0.428571	SegregantLEU1
457	1	0.976021	0.20725	-0.485318	-0.586772									0.752613	0.87108	0.669159	0.648485	0.692893	1.15411	0.230769	SegregantLEU1
458	0													0.601375	0.52921	0.78607	0.53125	0.851632	0.504202	0.441026	SegregantLEU0
459	0	-0.776399	1.40426	-0.50143	0.126562	-0.26181	0.0487658	-1.78089	0.531279	-0.0610166	-0.85986	-0.528899	0.599817	0.520124	0.563467	0.864055	0.680473	2.21801	1.08057	0.621005	SegregantLEU0
460	1	1.13642	1.3081	0.56417	0.206972	-0.309712	-1.82466	-0.450975	0.440073	0.230556	-0.0442984	0.208649	0.0620371	0.62069	0.885057	0.888337	0.588859	5.45924	0.945545	0.568627	SegregantLEU1
461	0	0.8495	1.98118	0.35105	0.252921	0.684128	-0.452491	-1.76185	1.07154	-0.0799162	-0.281259	-0.239646	0.515351	0.679715	0.548043	0.894231	0.669591	2.96266	0.890411	0.515	SegregantLEU0
462	0	2.18848	0.827338	-0.365808	-0.0802069	0.660816	-0.186033	-1.63267	0.931617	-0.291251	-0.961868	-0.539288	-0.222948	0.672474	0.536585	0.79198	0.636086	2.49579	0.848485	0.649485	SegregantLEU0
463	1	0.372022	0.0528883	0.255771	-0.125975	0.639331	0.911551	0.652097	0.160667	0.0535721	-0.320357	-0.845941	-0.215154	0.773234	0.572491	0.964912	0.762658	1.19399	1.23474	0.396739	SegregantLEU1
464	1	0.945869	0.629808	-0.654833	-0.0111035	1.30491	-0.658386	0.62466	1.07137	0.988172	0.094992	-0.0960203	0.76579	0.736	0.636	0.751479	0.611511	0.156584	1.11765	0.444444	SegregantLEU1
465	1	-0.775671	0.149042	-0.228593	0.0578196	0.0739535	-0.153728	0.205028	0.529379	0.796053	-0.172177	0.145543	1.43382	0.72242	0.572954	0.892045	0.419463	1.05136	0.966507	0.442105	SegregantLEU1
466	1	0.13292	-0.139418	1.51512	-0.459103	1.49565	0.180608	0.770074	0.113986	0.0894018	-0.500398	-1.20654	-0.191952	0.712551	0.676113	1.02874	0.403974	3.38104	1.16216	0.488372	SegregantLEU1
467	1	0.99369	1.49519	-1.11982	-0.39018	-0.423658	0.0112967	0.319711	0.591972	0.207013	-0.461223	-1.00842	-0.179028	0.808	0.428	0.822055	0.366242	0.136784	1.25131	0.561538	SegregantLEU1
468	0	0.802407	1.20673	1.32137	0.540281	0.165999	1.9783	-1.45196	0.455599	0.000517143	-0.566538	-0.832789	0.685238	0.82	0.676	0.661885	0.375394	1.29352	1.37313	0.32618	SegregantLEU0
469	1	0.706766	0.149042	-0.829204	-0.378693	1.22766	-0.0651571	0.553085	0.674665	0.116091	-0.599927	-0.938781	-0.300867	0.744681	0.882979	0.646182	0.696594	0.95493	1.19435	0.0223214	SegregantLEU1
470	1	-1.63644	0.822114	0.798258	0.000383697	0.123548	0.789816	-0.0436533	-0.149109	-0.268251	-0.871484	-1.67376	-0.645524	0.633218	0.602076	0.744395	0.745509	2.07612	1.22222	0.408867	SegregantLEU1
471	1	0.228561	0.341348	-0.112346	0.161204	1.00596	-0.200979	1.27101	0.696111	0.701692	-0.473497	-0.352364	0.514737	0.697183	0.771127	0.902439	0.702381	1.20267	0.885593	0.370044	SegregantLEU1
472	1	0.945869	0.629808	-0.461087	-0.160437	1.06232	-1.19879	-0.373756	0.899787	0.316033	-0.186104	-0.0581439	0.379524	0.727612	0.649254	0.814732	0.536278	0.434447	0.753623	0.436364	SegregantLEU1
473	1													0.680451	0.657895	0.881402	0.610063	1.31777	1.13706	0.518349	SegregantLEU1
474	0
475	1	0.754587	1.49519	-0.480462	-0.252334	1.07571	-1.08492	-0.0615452	0.815587	0.0898891	-0.310054	-0.704076	-0.262032	0.702797	0.503497	0.937799	0.507246	1.47015	0.967568	0.493392	SegregantLEU1
476	1	0.850228	0.533654	-0.499836	0.103768	1.46788	-1.61477	0.482328	1.50864	1.03697	0.222121	0.919845	1.31675	0.727941	0.731618	0.853904	0.577982	0.359098	1.08299	0.393258	SegregantLEU1
477	0
478	1	0.611125	0.918267	-0.732331	-0.298283	0.171824	-2.02267	-0.04099	1.50644	0.566066	0.344545	0.523144	0.198916	0.75	0.420455	0.845606	0.530864	0.810345	0.61658	0.389908	SegregantLEU1
479	1	0.754587	-0.235571	-0.674207	-0.22936	1.17079	-1.41897	0.59705	1.09372	0.422589	0.187271	0.262794	0.0632725	0.724014	0.78853	0.758621	0.628415	1.57638	0.521569	0.340336	SegregantLEU1
480	1	-0.563995	-1.11029	-0.431046	-0.290461	-0.993144	-0.6915	0.281584	0.527822	0.84208	-0.72444	-0.82849	1.59095	0.91498	0.65587	0.586854	0.590476	0.0283333	1.34052	0.0972222	SegregantLEU1
481	0													0.870849	0.859779	0.753521	0.601266	0.879421	0.573991	0.635	SegregantLEU0
482	1	0.802407	0.245195	0.604512	0.0693067	0.665535	-0.217108	1.39488	1.18409	1.97997	-0.306683	-0.241507	2.54172	0.674157	0.730337	0.753247	0.63806	0.0332103	1.45856	0.5	SegregantLEU1
483	1	-0.488748	-0.524031	0.623887	0.241614	0.378068	-0.0991867	0.299344	0.119351	0.551449	-0.397308	-0.0906281	1.0772	0.763838	0.627306	0.832898	0.549383	2.56559	1.31278	0.666667	SegregantLEU1
484	0	0.658946	1.39903	-1.17795	-0.137462	-0.029459	0.346806	-1.63352	1.1592	-0.281647	-0.625111	-0.832648	-0.239539	0.766537	0.459144	0.669355	0.483957	7.11802	0.487179	0.689119	SegregantLEU0
485	1	-0.584389	-0.620184	-0.170469	-0.401667	-0.0597778	-0.397807	1.4741	0.534538	0.338714	-0.648451	-0.559885	0.0500478	0.807692	0.638462	1.01222	0.598684	1.32063	0.980676	0.528796	SegregantLEU1
486	1	0.563305	-0.620184	0.391393	-0.424642	0.819484	-0.810668	0.327156	0.603906	1.007	-0.224326	0.329574	1.93095	0.961404	0.607018	0.808594	0.532033	1.90164	1.34263	0.513158	SegregantLEU1
487	1	-0.584389	-0.427878	0.701385	-0.344232	0.767349	0.775295	0.790667	0.0992201	0.352947	-0.667593	-0.568211	0.62462	0.6787	0.469314	0.981132	0.540984	4.15094	1.33333	0.646465	SegregantLEU1
488	1	-0.68003	-0.812491	0.468891	-0.332744	0.489023	0.0262654	-0.0691107	-0.167681	0.190358	-0.311071	-0.790502	0.26248	0.658621	0.813793	0.961957	0.49835	7.80435	1.12935	0.608696	SegregantLEU1
489	1	-1.11041	-0.620184	0.0813998	0.172691	0.51939	-1.03973	0.0483317	0.144126	0.356605	-0.176438	-0.0278144	0.810388	0.773234	0.855019	0.843188	0.454849	1.83333	1.21717	0.822485	SegregantLEU1
490	1	-1.01477	-0.716338	-0.34484	-0.355719	0.613997	0.247087	0.407505	-0.0917111	0.101562	-0.250464	-0.735842	-0.049083	0.597523	0.643963	0.810056	0.533762	6.13788	1.09548	0.698413	SegregantLEU1
491	0	0.611125	1.59134	0.449516	1.04572	0.0285475	0.132416	-1.7291	1.2756	0.248526	-0.629181	-0.00215879	1.81155	0.757937	0.738095	0.76378	0.588424	3.71133	0.88835	0.505051	SegregantLEU0
492	1	-0.966953	0.918267	-0.054222	-0.355719	-0.132418	0.0461398	0.231477	0.125711	0.377261	-0.3809	-0.759879	0.59974	0.877551	0.628571	0.813025	0.515924	0.973806	1.44934	0.406114	SegregantLEU1
493	0	-1.15824	0.0528883	-1.41044	-0.0570522	-0.515685	1.26142	-1.63928	0.457961	-0.129173	-0.394955	-0.378627	0.479149	0.701818	0.552727	0.744417	0.521036	5.19741	0.597156	0.703704	SegregantLEU0
494	0
495	1	-0.871312	-0.716338	0.100774	-0.125975	0.754722	-0.942032	0.113951	-0.0579339	0.265483	-0.465166	-0.037415	0.559551	0.682836	0.884328	0.963235	0.616564	2.10472	1.26531	0.780105	SegregantLEU1
496	1													0.734545	0.687273	1.01023	0.507289	0.489796	0.450893	0.558252	SegregantLEU1
497	1													0.666667	0.886179	0.857143	0.578788	10.36	0.380435	0.684211	SegregantLEU1
498	0	-1.34952	1.11057	0.565763	0.574742									0.826446	0.826446	0.622596	0.512195	0.0809353	1.02162	0.694581	SegregantLEU0
499	1	0.754587	0.437501	0.0813998	-0.0570522									0.78	0.604	0.97995	0.574324	1.07623	0.525114	0.411458	SegregantLEU1
500	1	-1.01477	-0.331725	-1.52669	-0.252334	-0.417269	-1.70784	-0.321728	0.574354	0.336662	-0.027622	0.678716	0.523081	0.811765	0.470588	0.865854	0.483766	2.07118	0.910798	0.687898	SegregantLEU1
501	0	0.898048	0.437501	1.43762	0.459871	0.466281	0.259708	-1.77432	0.734893	0.217815	-0.478012	-0.452427	1.83651	0.853383	0.62782	0.775904	0.39645	1.5469	1.50233	0.57868	SegregantLEU0
502	1	1.08933	1.68749	-1.48794	-0.551001	-0.351886	-2.40857	-0.574034	1.62943	0.86542	-0.332631	-0.274537	1.26071	0.823009	0.362832	0.7375	0.5	3.24845	0.682081	0.758865	SegregantLEU1
503	0	0.832559	1.7457	1.04527	0.297741	0.453029	0.212912	-1.55083	1.14191	-0.219551	-0.745823	-0.457762	1.2283	0.815789	0.650376	0.59596	0.53719	2.14153	1.14216	0.542056	SegregantLEU0
504	1	-1.03244	1.64955	0.328413	0.596407	0.205098	0.446882	0.494852	-0.207328	0.461901	-0.957854	-0.628236	0.895557	0.686131	0.70073	0.643991	0.612698	1.27019	1.66518	0.304124	SegregantLEU1
505	1	-0.315134	0.20725	-0.310947	-0.506362	0.442287	-0.168696	0.26226	-0.130855	0.0246556	-1.25797	-0.996762	0.692608	0.804781	0.756972	0.715493	0.634328	1.7133	1.02655	0.590278	SegregantLEU1
506	0	-1.03244	-0.369669	-0.504692	1.35456	-0.736468	-0.240005	-1.77831	0.309751	-0.356392	-0.90386	0.106024	1.6737	0.718367	0.738776	0.49422	0.594684	5.34211	1.095	0.55	SegregantLEU0
507	0	0.306533	2.41877	-0.1947	-0.563797	-1.13056	-0.311248	-1.87464	0.0706522	-1.12577	-1.71917	-1.58683	-1.11863	0.682819	0.678414	0.555901	0.60303	6.46565	0.774194	0.725806	SegregantLEU0
508	0													0.840637	0.669323	0.786432	0.452769	1.06531	0.495098	0.719101	SegregantLEU0
509	1	-1.27155	-0.850436	0.328413	-0.345541	0.486613	1.56611	0.592153	0.17696	0.288503	-0.49856	-0.602823	0.471853	0.928302	0.690566	0.989474	0.434375	3.0324	1.27751	0.620879	SegregantLEU1
510	1	-0.84116	-0.850436	-0.582191	-0.402977	0.240672	-0.106571	0.642648	0.595589	0.920002	-0.403547	-0.0735044	0.515118	0.829365	0.65873	0.912536	0.411765	1.04836	0.744792	0.695946	SegregantLEU1
511	1	-0.745519	0.20725	-1.00843	-0.494874	0.313984	0.021042	0.0476681	0.240138	0.0256095	-0.66531	-0.462274	-0.199076	0.765432	0.378601	0.918495	0.408946	1.49576	0.8	0.644444	SegregantLEU1
512	1	-0.936801	1.26494	-0.504692	-1.05775	-0.737393	-1.36489	-0.351457	-0.119081	-0.236488	-1.21358	-0.430538	-0.103471	0.8	0.87234	0.938889	0.616314	4.4406	1	0.659794	SegregantLEU1
513	1	-1.36719	-1.04274	0.793402	-0.529336	-0.207029	-1.88278	-0.410237	0.186415	0.10794	0.00754055	0.953054	-0.14807	0.784232	1.15353	0.92402	0.520249	5.40981	0.518519	0.604167	SegregantLEU1
514	1	-0.602057	0.688016	-1.2603	-0.586772	0.674906	-0.456381	0.105169	0.49894	1.36269	-0.322016	0.119489	1.09823	0.854902	0.85098	0.917293	0.514107	1.51882	1.16749	0.551136	SegregantLEU1
515	1	0.593457	0.688016	0.270289	-0.586772	1.39447	0.436279	1.2937	1.189	1.71664	0.0145998	0.004292	0.619818	0.797834	0.729242	0.891192	0.552553	1.19395	1.10042	0.57754	SegregantLEU1
516	1													0.709375	0.871875	0.953092	0.654867	0.388206	0.513514	0.208333	SegregantLEU1
517	1	-0.362955	-0.0812097	0.502784	-0.678669	-0.199971	-0.386189	0.330566	-0.28885	0.310436	-1.09789	-0.735654	1.08907	0.672932	0.646617	0.686486	0.548043	0.923933	1.09623	0.540881	SegregantLEU1
518	1	0.402174	2.41877	-0.272198	-0.782054	0.71538	-0.936086	0.20708	0.501839	-0.382662	0.242784	0.365575	-0.814203	0.677885	0.956731	0.866013	0.513308	4.94273	0.968912	0.795775	SegregantLEU1
519	1	1.11948	1.64955	0.309038	-0.115798	0.490013	-0.812928	0.553742	0.992197	0.759485	-0.051159	0.386243	-0.139748	0.669145	0.650558	0.927461	0.598616	0.694836	0.504464	0.70303	SegregantLEU1
520	1	-0.888981	-0.465823	0.076544	-0.747592	0.217323	0.345975	-0.0115839	-0.457105	0.0277232	-0.318455	-0.518158	0.0392254	0.673152	0.7393	0.920228	0.558394	2.35879	1.33488	0.570513	SegregantLEU1
521	1	-1.27155	-0.0812097	-0.330321	0.0220485	-0.250592	0.959496	0.371367	-0.323378	0.189475	-0.514141	-0.370992	1.08722	0.810811	0.783784	0.896386	0.691843	4.16775	1.27778	0.682051	SegregantLEU1
522	1													0.516364	0.610909	0.824561	0.402516	8.02454	0.364486	0.803571	SegregantLEU1
523	1	0.784739	0.976476	-0.155951	-0.207695	2.34497	0.975054	0.622895	1.46927	1.50203	0.51345	0.601139	0.903277	0.532819	0.679537	1.00282	0.629738	2.37278	0.80531	0.700535	SegregantLEU1
524	1	-0.79334	0.49571	-0.349696	0.619382	-0.308721	-1.27058	-0.338382	-0.0188773	0.331106	-0.67415	-0.365711	0.29374	0.725191	0.679389	0.954667	0.415902	4.62251	1.0991	0.721951	SegregantLEU1
525	1	0.593457	-0.561976	-0.214074	-0.621233	0.902477	-0.0350381	1.16529	0.10891	0.723278	0.355477	0.44416	0.408268	0.709924	0.576336	0.917582	0.394137	6.3677	1.09278	0.677596	SegregantLEU1
526	0	0.9282	0.49571	-0.0203288	-0.196208	-0.058062	-0.543018	-1.64942	0.603197	-0.466605	-0.500786	-0.183937	0.619388	0.692884	0.543071	0.884615	0.62069	2.99828	0.977654	0.604061	SegregantLEU0
527	1	1.02384	1.93801	-0.446569	0.596407	1.28384	0.854464	0.522133	1.05555	1.11725	-0.179433	-0.623765	1.21258	0.935223	0.51417	0.928899	0.347305	1.8253	1.46948	0.416667	SegregantLEU1
528	1	1.11948	1.36109	0.677155	-0.380003	0.247367	-0.327107	0.550337	0.479938	0.569349	-0.62569	-0.873715	0.416439	0.784906	0.864151	0.904762	0.511494	6.53289	1.28507	0.444444	SegregantLEU1
529	1	0.449995	-0.946589	0.735278	-0.334054	-0.360111	-0.715752	0.133086	-0.22449	-0.0236367	-1.16022	-1.25462	0.512301	0.68705	0.647482	0.724518	0.564576	0.723661	1.06838	0.559211	SegregantLEU1
530	0	0.736918	0.880323	-0.000954219	-1.02328	0.739881	-0.622269	-1.48336	1.03832	-0.838717	-0.614179	-1.0249	0.672717	0.503731	0.41791	0.636076	0.472924	1.15954	1.26961	0.583851	SegregantLEU0
531	0	0.736918	0.591863	0.173417	1.18225	-0.511151	0.732793	-1.62045	0.884248	-0.683032	-0.620029	-0.432946	-0.19785	0.723776	0.527972	0.437018	0.471186	0.271084	0.827273	0.488506	SegregantLEU0
532	0	0.449995	0.49571	0.076544	0.561946	-0.523415	0.981619	-1.62142	0.589531	-0.926621	-1.2006	-1.06546	-0.409164	0.70412	0.479401	0.738693	0.367133	0.229577	1.01932	0.647727	SegregantLEU0
533	1													0.560345	0.599138	0.891525	0.366038	0.553982	0.455128	0.621795	SegregantLEU1
534	1	-0.984622	0.591863	-0.0397033	-0.322567	0.0476023	-0.143013	0.732859	-0.147262	0.774878	-1.03767	-1.09391	2.2658	0.537975	0.800633	0.793814	0.577049	0.0976744	1.29064	0.591716	SegregantLEU1
535	1	0.689098	0.0149435	0.289664	0.0909716	1.08069	0.283318	1.00706	0.594225	0.834919	-0.572396	-0.46718	0.864442	0.688356	0.640411	0.856688	0.613559	0.0165289	1.22388	0.41875	SegregantLEU1
536	1	-0.506416	0.688016	-0.485318	-0.931387	0.615458	-1.3312	-0.400927	0.20135	0.277742	-0.866975	-0.47319	0.757376	0.735192	0.752613	1.00838	0.452229	2.33997	0.987234	0.627551	SegregantLEU1
537	1	0.689098	0.591863	-0.543441	-0.598259	-1.04815	-0.984495	-0.313937	-0.010744	-0.560157	-1.33129	-0.956266	0.102747	0.724739	0.745645	0.942935	0.347973	3.63603	0.725581	0.524862	SegregantLEU1
538	1	-1.36719	0.20725	-0.1947	-0.138772	1.68861	0.448292	0.322096	0.938246	0.920564	0.4931	-0.0259565	0.534321	0.666667	0.714744	0.933333	0.608025	7.56239	1.19048	0.461165	SegregantLEU1
539	1	0.976021	1.07263	0.464035	-0.793541	0.381614	-0.591379	0.557856	0.863135	0.7418	-0.401703	-0.377608	1.62147	0.71371	0.766129	0.910112	0.372414	2.53431	1.21698	0.604278	SegregantLEU1
540	1	0.354354	-0.561976	0.735278	-0.0583617	0.202101	-0.0472852	1.08218	0.37438	0.580734	0.382378	0.0980017	0.826015	0.748387	0.551613	0.793814	0.4175	3.57925	0.913725	0.380597	SegregantLEU1
541	1													0.636964	0.79538	0.900744	0.643533	0.82906	0.469595	0.432432	SegregantLEU1
542	1	-0.649878	-1.23505	-0.853434	-0.460413	0.276725	-0.841752	0.413515	0.476823	1.02464	0.41424	0.909492	0.866786	0.636364	0.675325	0.973105	0.626543	3.3843	1.19922	0.497512	SegregantLEU1
543	1	0.402174	-0.754282	-1.4153	-0.219182	1.22946	0.717095	0.0495064	1.7096	0.693528	0.0163805	-0.470306	-0.80386	0.649446	0.590406	0.723529	0.599315	1.08221	0.637681	0.619048	SegregantLEU1
544	1	0.593457	-0.0812097	-1.37655	-0.219182	0.329069	-0.861154	-0.477647	0.436387	-0.295273	-0.653672	-0.592413	-0.813816	0.556391	0.421053	0.728707	0.424138	6.73028	0.683099	0.89375	SegregantLEU1
545	0	0.88038	0.0149435	-0.814685	0.412612	0.864964	0.658473	-1.65393	0.633575	-1.07357	-1.08066	-0.604361	-0.620414	0.668966	0.47931	0.643059	0.381271	1.45946	0.912821	0.527473	SegregantLEU0
546	1	0.88038	-0.850436	-0.40782	-0.701643	-0.427731	-1.11935	0.438273	0.224124	0.969385	-0.679047	0.159925	1.16968	0.717472	0.929368	0.973118	0.692063	1.80543	0.813953	0.543011	SegregantLEU1
547	1	-0.745519	0.49571	-0.0203288	-0.4719	-0.0449424	-0.0923938	0.155753	0.353611	0.802452	-0.362782	-0.199972	1.45149	0.679856	0.600719	0.949198	0.57947	1.80054	0.918919	0.704142	SegregantLEU1
548	1	-0.506416	0.111097	-0.175325	-0.39149	-0.147892	-0.225828	0.152205	0.251726	1.10047	-0.553126	0.137709	0.942628	0.706897	0.731034	0.908333	0.626667	2.17594	0.742489	0.553846	SegregantLEU1
549	1	-1.08026	-0.369669	-0.446569	-0.115798	0.420684	0.421287	0.584641	0.76784	1.00676	-0.337852	-0.341148	0.467445	0.68231	0.429603	0.895062	0.598456	1.94271	0.852217	0.589189	SegregantLEU1
550	1	-1.03244	-0.850436	-0.310947	-0.115798	1.09958	0.0990922	0.550887	0.230328	0.489001	-0.263826	-0.139323	0.365175	0.736641	0.629771	0.991329	0.432177	0.312741	1.29091	0.475936	SegregantLEU1
551	0	0.354354	0.0149435	-0.388445	1.98636	1.47155	0.286694	-1.76231	1.92742	-0.619285	0.119788	0.054632	0.28372	0.907063	0.70632	0.603286	0.577381	1.38972	0.897561	0.490196	SegregantLEU0
552	1	0.736918	2.22647	0.638406	-0.782054	1.02136	-0.370598	0.00448437	0.70197	-0.133796	-0.814953	-0.434575	-0.0524223	0.516484	0.626374	0.900709	0.511111	3.77515	1.10213	0.548736	SegregantLEU1
553	1	-1.60629				-1.67601	-1.58136	-0.667745	-0.439356	-0.0378629	-0.668681	-0.264343	0.706456	0.661871	0.863309	0.947712	0.431193	0.42	0.578378	0.443878	SegregantLEU1
554	1	-1.22372				0.0804287	0.813032	-0.0813223	-0.360219	-0.034411	-0.518466	-0.894504	-0.233696	0.595238	0.361111	0.857143	0.482014	1.40173	0.982533	0.677215	SegregantLEU1
555	0	-0.745519				0.222012	1.63273	-1.41174	1.3354	0.150043	-0.420273	-0.582003	1.36186	0.69258	0.628975	0.861985	0.632107	0.602941	1.1991	0.450495	SegregantLEU0
556	1	-0.602057				0.162022	-0.426514	-0.0902174	-0.0694761	0.212492	-0.915053	-0.790789	0.833778	0.769811	0.656604	0.885787	0.641115	0.765487	0.951691	0.623037	SegregantLEU1
557	1	-0.745519	0.976476	-0.310947	-0.276618	0.957417	-0.44148	-0.261723	0.460481	0.535942	-0.069284	0.137537	0.315609	0.684982	0.553114	0.978261	0.530822	1.25439	1.12245	0.415205	SegregantLEU1
558	1	0.88038	-0.561976	0.541533	0.630869	0.273821	-0.451094	0.299192	0.218561	0.0387583	-0.782518	-0.647468	0.413901	0.661818	0.774545	0.956403	0.494949	4.15895	1.08696	0.642105	SegregantLEU1
559	1	-1.46283	0.20725	-0.0978269	-0.931387	0.442816	-0.259178	0.485375	0.391398	0.137532	-0.0557379	-0.00058418	-0.275327	0.635338	0.642857	0.85124	0.670927	5.03982	0.638498	0.715976	SegregantLEU1
560	1													0.673004	0.418251	0.875862	0.503333	5.4904	0.358586	0.598765	SegregantLEU1
561	1	1.07166	0.0149435	0.173417	-0.253644	0.995035	0.34477	1.31351	0.73971	0.938901	-0.713771	-0.0604237	-0.078721	0.763713	0.772152	0.983607	0.542125	0.439502	0.954082	0.275281	SegregantLEU1
562	0
563	0
564	0	-1.74975	-0.465823	-0.795311	-0.448926	-1.15684	0.0865912	-1.88212	0.188916	-0.852182	-1.17936	-1.7875	-0.348611	0.810078	0.77907	0.578158	0.578462	4.42152	0.342857	0.647826	SegregantLEU0
565	1													0.687296	0.612378	0.864035	0.565341	4.84244	0.586047	0.347826	SegregantLEU1
566	1	-0.697698	-0.561976	-0.0397033	-0.207695	1.3397	1.09993	0.822166	1.72268	1.90052	0.695464	0.521289	3.26672	0.750958	0.716475	0.991435	0.64214	0.964981	1.42672	0.3125	SegregantLEU1
567	1	-0.649878	-0.177363	-0.83406	0.458561	1.25122	0.490748	0.355088	2.44165	2.79886	1.21282	1.07496	2.07276	0.720848	0.639576	0.839583	0.579755	1.59811	1.42254	0.339367	SegregantLEU1
568	1	-0.649878				1.06717	-1.11241	0.177156	0.628833	0.306305	-0.799689	-0.259467	0.230563	0.683849	0.735395	0.96788	0.527697	1.32604	0.737864	0.410377	SegregantLEU1
569	1	0.736918	0.688016	-0.175325	-0.10431	0.412238	-0.500638	0.711351	0.616652	0.833738	0.36438	-0.258557	0.830337	0.744361	0.718045	0.791866	0.762069	1.63235	1.01762	0.402844	SegregantLEU1
570	1	1.02384	1.7457	-0.291572	-0.10431	1.32318	0.302628	-0.0763708	0.553038	0.482049	-0.48794	-0.480868	0.398527	0.575	0.528571	0.821346	0.567073	8.08649	1.10553	0.62069	SegregantLEU1
571	1	1.07166	0.0149435	0.076544	-0.334054	1.89106	-0.105344	1.12118	1.09793	1.43894	-0.474584	-0.483286	1.01148	0.615108	0.679856	0.737968	0.630573	1.84992	1.16327	0.553672	SegregantLEU1
572	0	1.1673	0.49571	-0.272198	0.205843	-0.925671	0.860873	-1.16507	0.437832	-0.515714	-1.42859	-1.11725	0.812188	0.735043	0.350427	0.322072	0.656357	2.3536	0.887805	0.35533	SegregantLEU0
573	1	1.02384	-0.0812097	0.483409	-0.414464	1.67803	-0.606866	0.251309	0.641103	-0.0283444	-0.340777	-0.240893	-0.182174	0.75	0.863971	0.982456	0.636888	1.81962	1.26601	0.40724	SegregantLEU1
574	1	0.784739	1.93801	0.347788	-0.736105	2.72225	0.549348	0.631826	1.67542	0.624566	0.630086	0.702821	-0.0237797	0.666667	0.801587	0.704762	0.495017	5.33865	0.956938	0.474227	SegregantLEU1
575	1	0.641277	1.7457	0.289664	-0.977336	3.43453	1.02977	0.554487	2.27266	0.92169	0.859733	0.984941	0.35524	0.719368	0.743083	0.716981	0.519757	2.85882	1.02885	0.381743	SegregantLEU1
576	1	0.72716	1.87046	0.518307	-0.772922	0.524761	-0.413556	-0.295287	-0.112346	-0.76236	-0.889536	-1.2119	-0.333306	0.852018	0.70852	0.831683	0.400612	1.32491	1.22115	0.504065	SegregantLEU1
577	1	0.88038	1.7457	-0.872809	-0.850977	-0.580791	-1.63961	-0.402497	0.843473	-0.170895	-0.634275	-0.358073	-0.960341	0.466019	0.346278	0.79868	0.697674	2.27851	1.07965	0.431159	SegregantLEU1
578	1	-1.02866	-0.731264	-0.245127	0.765096	0.63035	-0.900419	0.0610357	1.336	1.80597	0.45314	0.169428	1.4131	0.840304	0.836502	0.845824	0.694823	4.71353	0.851485	0.475806	SegregantLEU1
579	1	1.26673	-0.154345	0.142363	-0.176852	3.14919	-0.474313	0.535725	1.72898	1.33081	0.829249	0.671645	0.0986548	0.628821	1.0786	0.90287	0.454829	0.616588	0.77512	0.524017	SegregantLEU1
580	1	1.21891	-0.635111	-0.55512	-0.372134	0.96193	-0.954175	-0.138041	1.03671	0.0466932	0.0433878	0.0182364	-0.403214	0.773663	0.831276	0.976253	0.421927	0.62462	0.586207	0.532995	SegregantLEU1
581	1	-0.885196	0.518728	-0.923236	-0.624852	0.106238	-1.36625	-0.159926	0.334074	-0.00960093	0.0454865	-0.0249815	-0.159086	0.587234	0.778723	0.944056	0.478659	0.299712	0.925373	0.603015	SegregantLEU1
582	1	-1.1243	0.230268	0.161738	0.00694251	0.861707	0.999016	0.338275	-0.000894234	0.746255	-0.776307	-0.56033	0.908303	0.935622	0.83691	0.951111	0.643478	2.06553	1.25248	0.474576	SegregantLEU1
583	1	0.836344	0.903341	-0.206378	-0.50998	0.696486	-0.266763	0.00972143	1.06718	0.408964	-0.498899	-0.611752	-0.366615	0.832579	1.27602	0.884932	0.485893	0.536023	0.515	0.567308	SegregantLEU1
584	1	1.02763	0.326421	-0.710116	-0.79716	0.0302051	-0.835835	-0.901782	0.784455	-0.483465	-0.693695	-0.675052	-0.250841	0.836735	1	0.832447	0.401786	0.543964	0.669725	0.504902	SegregantLEU1
585	1	-0.933017	0.807187	-0.148255	-0.889057	1.71405	1.37638	0.183371	0.206304	0.147327	-0.214241	-0.276125	-0.244196	0.7603	0.891386	0.944444	0.459893	1.45922	1.1886	0.685841	SegregantLEU1
586	0													0.502646	1.25397	1.08	0.454545		0.315508	0.309677	SegregantLEU0
587	1													0.812709	0.789298	0.902844	0.604839	2.9902	0.526971	0.47561	SegregantLEU1
588	1	-0.898739	-1.11029	-0.469795	-0.635076	-0.568017	-0.911588	-0.00580045	0.373596	0.994657	-0.481628	0.206263	1.1096	0.796721	0.754098	0.86729	0.600484	1.68004	0.79386	0.389068	SegregantLEU1
589	1	0.645061	0.134115	1.03359	-0.613365	2.25099	0.856294	0.895098	1.13738	1.55482	0.249758	-0.117973	0.356546	0.866412	1.00382	0.833698	0.576923	4.87263	1.47111	0.409253	SegregantLEU1
590	1	0.740703	-0.154345	0.29736	-0.165365	1.42063	-0.671493	0.180854	0.189477	-0.20229	-0.315996	-0.123092	0.180067	0.982759	0.711207	0.921569	0.651376	1.94128	1.24645	0.741758	SegregantLEU1
591	1	-0.550453	-0.923571	-0.0320075	-0.889057	1.69402	0.948523	0.774314	1.47911	2.33053	-0.184987	-0.427762	1.87998	0.745833	0.7875	1.02902	0.386885	2.37184	1.10606	0.709677	SegregantLEU1
592	0	1.02763	0.807187	0.432982	-0.441057	0.862016	-1.19604	0.0378402	0.925841	1.08603	0.31291	0.524601	1.71191	0.816733	0.752988	0.437143	0.447917	0.820034	0.889503	0.525424	SegregantLEU0
593	0																				SegregantLEU0
594	1	0.405959	-0.0581917	0.258611	-0.176852	1.27053	3.32164	-1.30395	1.21531	-0.246821	-0.720215	-0.496221	0.0173073	0.674797	0.53252	0.925816	0.608955	0.637271	1.24138	0.640777	SegregantLEU1
595	1	0.54942	-0.538958	-0.516371	-0.303211	0.344428	-0.523488	0.227548	0.298664	0.287784	-0.691279	-0.337513	0.459934	0.864865	0.765766	0.952663	0.611111	2.69968	0.707182	0.680233	SegregantLEU1
596	0	0.884164	1.48026	1.14984	0.604276	-0.593604	1.64505	-1.46158	0.137408	-0.104573	-0.78661	-0.636538	1.20978	0.761702	0.617021	0.599369	0.671186	2.41925	1.12903	0.662857	SegregantLEU0
597	1	-0.598273	0.614881	-0.884487	-0.303211	0.653095	0.00876058	0.0330461	0.449692	0.440127	-0.812112	-1.06966	0.611297	0.841202	0.83691	0.928349	0.416667	2.70229	1.40361	0.728682	SegregantLEU1
598	0																				SegregantLEU0
599	1	-1.3634	-1.50049	-0.0901311	-0.199827	1.49207	0.351518	1.17325	0.842301	1.5093	0.611114	0.507929	0.36261	0.846154	0.711538	0.890625	0.693252	1.08179	0.924051	0.440594	SegregantLEU1
600	0																				SegregantLEU0
601	1	-0.693914	-0.731264	-0.342	-0.79716	-1.12016	-0.714872	0.0735469	0.369619	0.837851	-0.793415	-0.252291	0.75623	0.658915	0.511628	0.733021	0.590625	1.90024	0.899123	0.497854	SegregantLEU1
602	0	-0.659636	-0.244912	-1.12853	-0.669538	-1.31422	-0.781715	-0.240214	0.595575	-0.0768116	-1.48493	-0.794913	0.383469								SegregantLEU0
603	0													0.820408	0.889796	0.778481	0.436823	3.84615	0.455056	0.666667	SegregantLEU0
604	0
605	0
606	0
607	1	-1.02866	0.518728	-0.361375	-0.532955	-0.797152	-1.34918	-0.319719	0.0185675	0.735131	-0.639956	-0.136102	1.15269	0.402299	1.01533	0.944118	0.539432	1.34508	0.725	0.679775	SegregantLEU1
608	0
609	0	-1.1243	0.230268	0.277985	1.45433	-0.605838	-0.282524	-1.47431	-0.0980909	0.0293033	-1.13525	-0.966753	2.78936	0.749104	0.530466	0.811005	0.598131	4.30919	1.30583	0.484375	SegregantLEU0
610	0
611	1	-0.837376	-1.01972	-0.710116	0.0528912	-0.0430888	-1.32536	-0.140358	0.166009	1.04494	-0.620687	0.558228	0.839234	0.950758	0.780303	0.844687	0.422287	5.28919	0.704762	0.535714	SegregantLEU1
612	0																				SegregantLEU0
613	1	-1.07648	0.134115	0.394232	0.0873527	0.0448468	1.3247	0.724759	0.0142973	0.767303	-0.429706	-0.508088	1.73274	0.680556	0.927083	0.95572	0.553763	3.61768	1.17551	0.324818	SegregantLEU1
614	1	0.692882	1.76872	0.7236	-0.992442	3.93047	0.784905	0.951125	1.4153	-0.436182	-1.15343	-1.93418	-0.527418	0.586777	0.698347	0.888554	0.526846	1.3248	1.13208	0.715152	SegregantLEU1
615	0	0.884164	1.67257	-0.206378	0.121814	-1.65607	0.460449	-1.42383	0.398739	-0.51889	-1.48719	-1.08289	0.461396	0.754545	0.418182	0.594937	0.327138	0.368601	0.859375	0.647482	SegregantLEU0
616	1	0.54942	0.614881	-0.206378	-0.130904	-0.532357	-0.179869	0.269873	0.585673	-0.167126	-0.0585573	-0.465457	0.282746	0.613475	0.446809	0.919137	0.331378	0.446281	0.578261	0.709845	SegregantLEU1
617	1	0.645061	-0.154345	-0.0126329	-0.130904	1.6063	0.397509	0.928827	1.03496	0.225115	-0.351928	-0.413943	0.301411	0.667897	0.822878	0.903846	0.473016	4.52811	0.387387	0.694915	SegregantLEU1
618	0	-0.598273	-0.0581917	-0.438873	0.454942	-1.41743	-1.56655	-1.84713	-0.14782	-0.53768	-1.56668	-1.08939	1.96105	0.576208	0.736059	0.771261	0.493548	8.99376	0.932961	0.61	SegregantLEU0
619	1	1.07545	1.48026	0.529854	-0.395109	1.82659	-0.298163	0.213423	0.49196	0.575541	-0.325217	-0.365424	0.54412	0.792208	0.74026	0.987179	0.385159	7.96807	1.1625	0.565476	SegregantLEU1
620	1	-1.02866	-1.21203	-0.109506	-0.0964421	0.993308	-0.363711	0.00310507	0.334641	0.672105	-0.22836	-0.264764	2.00818	0.665541	0.503378	0.97043	0.502907	9.11002	0.794393	0.647668	SegregantLEU1
621	1	-0.406991	0.134115	0.355483	-0.383621	-0.243201	-0.0380884	0.0551358	-0.155081	0.826644	-0.75761	-0.513156	1.80796	0.861925	0.76569	0.995025	0.64527	3.38556	1.58602	0.505435	SegregantLEU1
622	1	-1.12629	-1.00688		0.7638	0.953081	0.628288	0.279885	0.0737416	0.699047	-0.823166	0.185743	0.433923	0.706897	0.613793	0.990625	0.327044	3.96587	1	0.619355	SegregantLEU1
623	0	0.786535	1.58926	0.751993	0.0860571	1.62076	1.16405	-1.17213	0.864359	-0.501796	-0.326033	-0.273154	-0.471759	0.624535	0.486989	0.700508	0.530201	4.87302	1.11055	0.675676	SegregantLEU0
624	0																				SegregantLEU0
625	0	-1.79578	0.0508036	-0.914217	0.924621	-1.07424	0.627101	-1.8675	0.221306	-1.0044	-1.4791	-0.678272	-0.364091	0.697183	0.429577	0.579832	0.518207	2.56522	1.17904	0.366667	SegregantLEU0
626	1	0.212688	-0.0453496	0.674495	0.292826	1.60236	0.562014	0.844862	0.729272	0.563785	-1.06407	-0.865479	1.22228	0.554717	0.622642	0.743363	0.617544	0.882556	1.21531	0.54491	SegregantLEU1
627	1	0.35615	-1.29534	0.112633	-0.729532	-0.0482005	1.00207	1.20748	0.44274	0.786916	-0.590912	0.161686	0.447793	0.697318	0.808429	1.025	0.457447	0.00646204	0.9	0.578231	SegregantLEU1
628	0																				SegregantLEU0
629	0	-0.839364	0.24311	-0.274857	0.453647	-0.105779	0.613857	-1.40692	1.28788	0.0808686	-0.74755	-0.402788	1.41306	0.70922	1.01773	0.992347	0.644737	2.80435	0.911215	0.568306	SegregantLEU0
630	0	0.738714	0.627723	-0.119861	1.2118	0.221823	1.94079	-1.32796	1.06588	-0.821031	-1.6704	-1.12588	-0.444019	0.743191	0.700389	0.770492	0.683274	3.2278	0.975904	0.528736	SegregantLEU0
631	1	0.212688	0.723876	0.90699	0.338775	0.120039	0.575441	1.35097	0.599193	1.2523	0.0268006	0.154888	0.476608	0.671875	0.890625	1.06612	0.653846	3.38904	1.01322	0.635838	SegregantLEU1
632	1	-1.31757	-0.526116	-0.468603	-0.201122	-0.276669	-0.209381	0.459173	0.94035	1.47253	0.19743	0.555888	1.98968	0.794425	0.560976	1.07713	0.604294	4.74028	0.666667	0.57868	SegregantLEU1
633	0	-1.26975	1.87772	-1.26296	1.13139	-0.615267	2.14134	-1.45082	0.307726	-0.192689	-1.00995	-0.61476	0.209578	0.685512	0.597173	0.689223	0.656766	6.84808	1.37209	0.462857	SegregantLEU0
634	1	0.595252	0.723876	0.383877	-0.545738	1.99848	0.470865	0.789327	1.74085	1.84828	0.277116	0.273515	0.724843	0.813187	0.637363	0.969014	0.40678	5.90598	1.21395	0.567568	SegregantLEU1
635	0	-1.03065	1.58926	0.771368	-0.511276	-0.762091	1.49587	-1.51666	-0.332425	-0.556896	-1.46269	-1.1645	0.725166	0.628	0.484	0.817935	0.505338	3.21993	1.05348	0.613497	SegregantLEU0
636	1	-0.791544	-0.910729	0.306379	-0.603173	1.25055	1.76604	1.26955	1.17971	2.34621	0.374801	0.302934	1.57027	0.988848	0.862454	0.910675	0.558282	3.86421	1.44845	0.313559	SegregantLEU1
637	0
638	0	0.786535	1.58926	0.0545098	1.13139	0.296851	0.820972	-1.16388	1.56092	0.0530682	-0.909785	-0.336889	0.439579	0.625	0.693182	0.701571	0.659933	0.070568	0.940171	0.509091	SegregantLEU0
639	0																				SegregantLEU0
640	1	0.308329	-0.910729	0.0545098	-0.338968	1.93374	-0.228737	0.59	1.82022	0.393674	0.823156	0.857878	-0.683288	0.635714	0.646429	0.910569	0.48125	1.24209	0.521127	0.53271	SegregantLEU1
641	0	-0.982826	0.146957	-0.410479	0.660416	-0.647795	-0.269012	-1.09751	0.562379	-0.335398	-1.17339	-1.08025	0.50897	0.679443	0.874564	0.916667	0.684211	3.55972	0.87907	0.537234	SegregantLEU0
642	1	-1.31757	-1.29534	-0.429854	-1.10861	0.927522	-0.85292	0.150274	0.738182	0.678686	0.594208	0.607048	-0.343727	0.713826	0.88746	0.944444	0.644172	1.63481	0.721239	0.656566	SegregantLEU1
643	1	-0.935005	-0.333809	-0.720472	0.177954	-0.0179788	-0.0726459	0.236506	0.453375	0.581621	-0.837412	-1.11975	0.941168	0.69962	0.56654	0.849162	0.632727	0.0130719	1.18905	0.54386	SegregantLEU1
644	1	0.786535	-0.333809	-0.177985	-0.37343	2.40089	0.365014	0.796369	0.160586	0.178167	-0.64128	-0.42293	-0.47606	0.787234	0.638298	1.00773	0.417476	3.96914	1.1267	0.530612	SegregantLEU1
645	1	-1.41321	0.435417	0.383877	-0.763994	-0.554783	-1.46041	-0.444968	0.497111	-0.25481	-1.24761	-0.940504	-0.545344	0.713768	0.655797	0.963255	0.439873	2.48093	0.63964	0.637255	SegregantLEU1
646	1	0.690893	0.627723	-0.952966	-0.614661	0.424417	-1.02443	1.01586	1.46783	1.50284	0.287419	0.0300494	0.977315	0.717391	0.648551	1.04545	0.593846	3.37199	1.11261	0.534314	SegregantLEU1
647	0	1.1691	0.916183	0.69387	0.694877	-0.0226193	0.720771	-1.42795	1.51976	0.0167511	-0.73782	-0.74837	0.638615	0.63806	0.227612	0.646438	0.56	2.93701	1.46667	0.462264	SegregantLEU0
648	0	0.499611	1.87772	0.616372	0.832723	-0.681112	-0.366267	-1.59281	-0.0315321	-0.738824	-1.47567	-1.70725	1.17678	0.731225	0.667984	0.642032	0.631944	2.94729	0.985222	0.460094	SegregantLEU0
649	1	-1.60449	-0.333809	0.287004	0.200929	0.375909	-0.185682	1.44761	0.973685	1.51048	0.256384	0.153987	1.10642	0.69697	0.707071	0.821494	0.682635	1.00974	1.50554	0.246212	SegregantLEU1
650	1	1.07346	0.916183	0.790742	-0.442353	1.20293	-0.433996	1.0188	0.818418	0.707632	-0.0838572	-0.303646	-0.354909	0.697211	0.661355	0.851662	0.736486	2.97432	1.23762	0.430622	SegregantLEU1
651	0																				SegregantLEU0
652	0																				SegregantLEU0
653	1	-1.26975	-1.00688	0.69387	-0.775481	-0.41656	-1.28696	-0.14725	-0.275198	-0.663884	-1.20137	-0.636187	-0.871895	0.617647	0.577206	0.859951	0.646429	3.92163	0.528139	0.739726	SegregantLEU1
654	1	-0.743723	0.435417	-0.991716	-0.878866	-0.596402	-0.769395	-0.133756	-0.313079	0.163591	-1.31241	-0.644088	0.936975	0.670683	1.01606	0.997101	0.508091	5.60534	1.10256	0.470588	SegregantLEU1
655	1	0.499611	-1.29534	0.306379	0.557031	0.440537	-0.445707	0.844409	0.890854	0.607136	0.664482	0.100471	-0.359145	0.742038	0.742038	0.954751	0.60745	1.33058	0.434783	0.421569	SegregantLEU1
656	0	0.643073	2.55079	-0.352356	0.580006	0.458582	-1.15897	-1.83747	1.19592	-0.880098	-0.955956	-0.654913	-0.632519	0.644269	0.600791	0.925134	0.409786	4.61808	0.834862	0.5625	SegregantLEU0
657	0	-1.31757	2.16617	0.48075	2.11929	0.128228	1.74484	-1.41341	0.362354	-0.402068	-0.768092	-1.05099	-0.0727839	0.764	0.616	0.696429	0.546875	4.40301	1.12617	0.615789	SegregantLEU0
658	0																				SegregantLEU0
659	0																				SegregantLEU0
660	0																				SegregantLEU0
661	1	-0.935005	-1.00688	0.790742	-0.832917	-0.60092	-0.758171	0.0919865	0.28603	0.586253	-1.72401	-1.07212	0.894054	0.756198	0.714876	0.877617	0.550633	2.73675	0.829876	0.0814332	SegregantLEU1
662	1													0.651877	0.798635	0.930921	0.70418	4.57911	0.389423	0.388679	SegregantLEU1
663	1	0.643073				0.163129	-0.383332	0.442253	0.885205	0.459974	-0.817761	-0.197523	-0.196515	0.686275	0.72549	0.792619	0.52164	5.17662	0.513636	0.357934	SegregantLEU1
664	1	0.929996	-0.0453496	-0.429854	-0.281533	0.600611	0.0413196	1.37553	1.93158	1.76465	-0.398278	0.0744914	-0.204815	0.565972	0.722222	0.754125	0.407407	1.44734	0.867769	0.340502	SegregantLEU1
665	1													0.537931	1.08621	0.795883	0.561713	10.1449	0.369231	0.353741	SegregantLEU1
666	1	0.316816	-1.03666	0.0985688	0.320197	1.34257	-0.192075	0.55068	0.776484	0.99644	0.736459	0.0189787	0.539603	0.759322	0.813559	0.796928	0.672775	3.98573	1.25888	0.35	SegregantLEU1
667	1	0.460278	-0.748198	0.117943	0.101941	0.399252	-0.784521	0.820412	0.0298767	0.391754	-0.117578	0.0977058	0.384412	0.689895	0.700348	0.982987	0.546742	3.15231	1.35088	0.322344	SegregantLEU1
668	1	-0.974339	1.17487	-0.657038	-0.736623	0.317485	0.474197	-0.129573	-0.257792	-0.418029	-1.68822	-1.53456	0.121081	0.686567	0.317164	0.791353	0.525526	2.45368	1.24444	0.364372	SegregantLEU1
669	1	0.364636	0.790253	0.137318	0.0559923	1.03865	-0.30317	0.421942	1.53267	1.15432	0.333321	0.0863753	0.756701	0.76087	0.804348	0.884086	0.592391	4.64812	0.873303	0.347518	SegregantLEU1
670	1	-1.26126	-0.267432	-0.405169	0.205326	-0.466203	-0.153614	0.13346	-0.106798	0.283043	-0.721618	-0.983178	0.987175	0.70155	0.263566	0.825397	0.39185	0.976277	1.32955	0.362934	SegregantLEU1
671	0																				SegregantLEU0
672	1	1.39665	1.00508	-0.179177	-0.428307	0.741957	-0.297522	0.32328	1.36213	0.20083	-0.572062	-1.0245	-0.392741	0.821429	0.464286	0.743434	0.419263	0.189155	0.311321	0.242424	SegregantLEU1
673	1	0.747201	-1.22896	-0.598915	-0.104828	0.039529	-0.00671325	0.75598	0.169882	0.313651	-0.607907	0.252327	0.244898	0.749104	0.83871	0.919355	0.602273	3.15395	0.682692		SegregantLEU1
674	1	-0.783057	0.309487	-0.0951766	-0.254161	-0.0362009	0.948939	0.367595	0.265257	0.617617	-0.669469	-0.547761	0.988702	0.875486	0.70428	0.961382	0.452096	2.45296	1.63874	0.418502	SegregantLEU1
675	1	0.795021	0.6941	-0.36642	-0.254161	1.76418	-0.685556	0.489586	1.15509	0.644635	-0.03821	0.376872	0.192279	0.709251	0.898678	0.935	0.429825	1.82529	0.612745	0.760766	SegregantLEU1
676	1	0.316816	1.55948	0.311689	0.136403	0.399001	-0.840503	0.382699	0.819237	0.928816	0.0512703	0.371885	1.22464	0.714801	0.815884	0.8925	0.506964	2.40291	0.931507	0.681614	SegregantLEU1
677	1	-0.687416	-0.652045	-0.502042	-0.173751	0.222679	0.319017	0.276345	0.837073	0.971804	-0.170999	-0.350276	0.992831	1.01478	0.926108	0.95814	0.397516	0.836524	1.31	0.497462	SegregantLEU1
678	0	0.460278	1.84794	0.292314	-0.00144355	-0.161999	-0.373386	-1.67087	0.695149	-0.64665	-0.638688	-0.225397	0.317601	0.596838	1.03162	0.8075	0.510836	1.2038	1.06335	0.647059	SegregantLEU0
679	1	0.938483	0.886407	-0.0758021	-0.897443	-0.114601	-0.391442	0.345825	-0.204755	-0.00207129	-0.95171	-0.321019	0.262058	0.138075	0.686192	0.890985	0.519582	1.54638	1.40212	0.518072	SegregantLEU1
680	1	-0.687416	-0.363585	0.0598198	-0.862982	0.353284	-0.0764918	0.260879	0.265585	0.990834	-0.228745	-0.10852	1.22406	0.815686	0.827451	0.925659	0.440994	0.498029	1.05983	0.478873	SegregantLEU1
681	1													0.852459	0.860656	0.979821	0.652038	3.03346	0.461538	0.587379	SegregantLEU1
682	0	0.986304	0.597947	0.427936	0.0215308	-0.0117731	-0.00579498	-1.54218	0.385222	-0.970367	-0.953872	-0.550918	-0.12851	0.867925	0.667925	0.635246	0.447802	2.61611	1.09434	0.538776	SegregantLEU0
683	0													0.912409	0.554745	0.74502	0.562334	6.21053	0.449153		SegregantLEU0
684	1	0.631519	-0.629525	0.731427	-0.474256	0.563503	-0.3143	0.878616	0.0067408	-0.321018	-0.240152	-0.410949	-0.166009	0.62013	0.698052	0.819149	0.46	0.196581	1.00444	0.408333	SegregantLEU1
685	1	-0.830877	0.98256	0.331063	2.43384	1.06108	-0.306556	0.071876	0.23416	0.0512787	-0.855743	-0.52332	0.447761	0.893004	0.847737	0.818182	0.748387	3.87923	1.34848	0.688525	SegregantLEU1
686	0	0.603739	1.17487	0.466685	-0.414982	-0.887183	-0.9996	-1.946	-0.267742	-1.03545	-1.19617	-1.10684	0.0289817	0.94717	0.532075	0.756098	0.601307	2.70977	1.51707	0.564103	SegregantLEU0
687	1	1.12977	2.1364	0.641056	-0.943392	0.121867	-0.575391	0.0863436	0.089732	0.415904	-0.683969	0.156048	0.0698382	0.741935	1.05242	0.881579	0.584615	4.23298	1.12183	0.695187	SegregantLEU1
688	1	-0.448313	-0.652045	-0.114551	-0.0703666	0.155726	0.468411	0.260393	0.794809	1.15904	-0.320705	-0.682848	1.34465	0.747826	1.2	0.90991	0.555944	0.156347	1.37696	0.5625	SegregantLEU1
689	1	0.747201	1.07871	0.951049	-0.621751	1.33128	0.744441	0.687244	0.660171	0.735915	-0.365923	-0.432058	0.126822	0.817797	1.00847	0.92011	0.42953	7.59932	0.845771	0.67027	SegregantLEU1
690	0	0.842842	1.17487	0.951049	0.894556	1.49193	1.38834	-1.30509	2.02472	0.665319	0.108634	0.220723	1.39097	0.868085	0.382979	0.680251	0.316129	0.26465	1.01807	0.670732	SegregantLEU0
691	1	0.69938	1.36717	0.815427	-0.369033	0.20279	-0.913328	0.318618	0.0863366	-0.0439196	-0.568223	-0.298661	-0.0290561	0.525097	0.756757	0.808176	0.590106	4.71101	1.27461	0.911392	SegregantLEU1
692	1													0.823293	0.827309	0.978667	0.434084	2.12059	0.544118	0.579235	SegregantLEU1
693	1													0.860377	0.592453	0.944444	0.375	2.02269	0.468468	0.453125	SegregantLEU1
694	0													0.695473	0.716049	0.765464	0.529412	1.26232	0.349727	0.627027	SegregantLEU0
695	1													0.90942	0.605072	0.843818	0.604046	3.66431	0.595918	0.470588	SegregantLEU1
696	1													0.64214	0.632107	0.936508	0.441489	0.208099	0.25523	0.437984	SegregantLEU1
697	1	0.65156	0.117181	0.602307	0.30871	0.660139	0.026786	0.366244	-0.000305532	0.122307	-0.0824731	0.17621	0.375037	0.690909	0.709091	0.846501	0.414791	3.63314	1.41949	0.484536	SegregantLEU1
698	0	1.12977	0.790253	-0.734537	-0.0703666	-1.78716	0.366885	-1.66553	0.422131	-0.951666	-1.99367	-1.35341	0.046808	0.95283	0.391509	0.439306	0.382253	5.59642	0.621951	0.717949	SegregantLEU0
699	0													0.817757	0.794393	0.804734	0.354478	0.15486	0.376471	0.65493	SegregantLEU0
700	1	0.890663	-0.171279	0.369812	-0.403495	2.18784	0.596308	0.399151	1.43947	0.74089	0.461849	0.441254	0.0266378	0.572464	0.778986	0.932153	0.475362	5.75145	1.26364	0.630682	SegregantLEU1
701	1	-1.50037	0.309487	0.27294	0.182351	1.10772	-0.000971576	0.400036	0.337737	0.435723	0.12943	-0.784499	0.0475821	0.84	0.764	0.837838	0.554217	8.31358	0.778761	0.846995	SegregantLEU1
702	1	-0.956123	0.874977	-0.678834	-0.0373603	0.420463	-0.879192	0.0178851	0.548764	0.528194	-0.630532	-0.469784	-0.0955432	0.679054	0.915541	0.906091	0.50578	5.50199	0.331858	0.716578	SegregantLEU1
703	0	1.03412	1.46333	0.873551	0.986453	0.369731	0.702518	-1.4416	1.18214	-0.154518	-0.828841	-0.609887	0.891893	0.8125	0.53125	0.69146	0.355769	1.49315	1.60622	0.742515	SegregantLEU0
704	1	0.795021	0.98256	0.641056	0.239787	0.654255	0.806196	-0.427837	1.26185	0.314673	-0.821401	-0.351399	0.642475	0.759184	0.840816	0.903394	0.535714	1.67593	0.888889	0.771084	SegregantLEU1
705	1	-1.30908	0.117181	-0.36642	-0.483905	-0.257086	-1.15137	-0.260981	-0.481493	-0.351942	-0.75119	-0.68827	-0.0495274	0.773946	0.770115	0.856061	0.542683	4.23249	0.429907	0.879781	SegregantLEU1
706	0
707	1	-1.69165	0.213334	-1.00578	-0.74811	-0.734709	-0.0610496	-0.00360934	0.0567734	-0.612406	-1.31815	-0.982217	-0.41457	0.807087	0.889764	0.8525	0.636905	2.38346	0.738095	0.61809	SegregantLEU1
708	1	-0.974339	0.886407	-0.192049	-1.12719	1.05636	-0.429486	-0.32455	1.21922	0.944559	-0.671885	-0.723274	0.605124	0.533333	0.550877	0.853731	0.365123	1.46046	1.07639	0.522388	SegregantLEU1
709	0	-0.812661	2.12497	0.328643	0.870127	-0.0295601	1.39759	-1.467	0.53793	0.05409	-1.25111	-1.48721	1.32261	0.714286	0.752101	0.861413	0.532319	1.10373	1.39556	0.54375	SegregantLEU0
710	1	-0.430097	0.97113	-1.0082	-0.359001	-0.327296	0.103392	0.313975	0.408527	0.478873	-0.577048	-1.10551	-0.455532	0.694215	0.421488	0.981081	0.52349	1.29191	0.527473	0.625806	SegregantLEU1
711	0	1.4349	2.60574	0.44489	1.433	-1.10362	-0.81594	-1.43338	0.460075	0.0733191	-1.07348	-1.31488	1.87303	0.724444	0.728889	0.825858	0.586466	1.94071	0.363208	0.575949	SegregantLEU0
712	1	-0.812661	-0.951934	0.01865	-0.278591	1.05142	0.307554	0.154343	-0.113964	0.751161	-0.467217	-0.526305	0.399918	0.682353	1.02353	0.960106	0.375405	3.4158	1.08995	0.697297	SegregantLEU1
713	0	-0.477917	0.298058	-0.136346	0.686332	0.884251	0.343256	-1.5285	1.5763	0.470768	-0.62589	-0.901144	0.874864	0.684426	0.860656	0.83812	0.485981	3.77492	1.30337	0.745946	SegregantLEU0
714	0	-0.956123	1.93266	0.328643	2.15669	0.441514	1.8724	-1.54354	1.94126	1.08755	-0.746532	-0.88088	1.55052	0.883895	0.509363	0.575597	0.473856	1.5192	1.1641	0.687151	SegregantLEU0
715	0	1.33926	1.4519	0.483639	-0.370488	0.243825	0.812906	-1.43493	-0.0365367	-1.02603	-1.1138	-0.769244	0.628026	0.697674	0.581395	0.732187	0.577181	4.56589	1.28249	0.634286	SegregantLEU0
716	1	-0.477917	1.16344	0.23177	1.85802	0.570996	-0.281022	-0.0904057	0.911045	1.31112	-0.763513	-0.446647	0.692945	0.768953	0.613718	0.97319	0.594937	6.00894	1.10762	0.597938	SegregantLEU1
717	0	-1.05176	0.298058	-0.523837	0.330229	0.125514	0.698226	-1.41582	1.51856	0.0552224	-0.960725	-0.525971	0.882326	0.684746	0.705085	0.666667	0.5375	4.39858	1.05825	0.580645	SegregantLEU0
718	1	-1.05176	-0.0865552	-0.756332	-0.0258731	-0.559931	-0.230935	-1.09463	-0.320541	-0.728874	-1.31369	-0.603686	-0.0898878	0.785455	0.727273	0.90411	0.523962	2.85259	0.948598	0.544041	SegregantLEU1
719	1	-0.860482	-0.0865552	-0.213845	-0.313052	-0.114638	0.357345	0.645885	0.0463511	0.429585	-0.880085	-0.23603	0.361341	0.844203	0.471014	0.897603	0.616667	1.69934	0.92623	0.531818	SegregantLEU1
720	1	1.29144	0.490364	0.251145	0.686332	-0.366095	-0.185488	0.359597	-0.414584	0.355311	-0.912392	-1.18233	1.8317	0.793388	0.731405	0.66895	0.565916	1.0689	1.25738	0.384236	SegregantLEU1
721	1	0.956699	0.682671	-0.485088	-0.381976	0.770613	-0.621985	0.275235	0.79185	-0.223325	-0.686942	-0.720907	-1.07447	0.665468	0.600719	0.976982	0.404834	0.729198	0.497797	0.541463	SegregantLEU1
722	1	1.05234	-0.663475	-0.62071	-0.657668	0.442726	-0.723499	0.416501	0.352402	-0.0182695	-0.62837	-0.247421	-0.855346	0.671642	0.720149	0.976378	0.52349	1.62655	0.599057	0.579882	SegregantLEU1
723	1													0.602076	0.567474	0.986301	0.530488	1.42321	0.342466	0.566038	SegregantLEU1
724	1	-0.6692	-0.0865552	-0.0200991	-0.198181	0.897471	0.375345	0.280587	-0.366723	-0.0258527	0.0439718	0.214329	-0.546815	0.651613	0.593548	0.887755	0.543284	3.3112	1.01186	0.708134	SegregantLEU1
725	1	0.526314	-1.14424	-0.814455	-0.646181	0.124705	-0.500693	0.581312	0.412998	0.37942	-0.812736	-0.786381	-0.174826	0.652632	0.592982	0.85061	0.692857	0.00162075	0.806818	0.390728	SegregantLEU1
726	1	-1.62561	-0.278862	-0.136346	-0.370488	0.3256	-0.527215	0.0608805	-0.81439	-0.15813	-0.22873	0.303456	-0.165644	0.75	0.668919	0.991354	0.601881	3.63522	1.05314	0.652406	SegregantLEU1
727	1	0.478494	0.105751	0.890504	-0.450899	0.750933	-0.0255265	1.25195	-0.123088	0.95879	-0.201129	0.0963496	0.341493	0.835938	0.691406	0.92268	0.582492	4.95672	1.36058	0.60452	SegregantLEU1
728	1	-1.33869	0.874977	-0.310717	-0.623206	-0.0667344	0.451049	0.47652	0.855179	1.19184	-0.524771	0.110422	0.847404	0.727642	0.890244	0.903409	0.559105	4.41826	0.427273	0.649718	SegregantLEU1
729	1	0.526314	0.201904	0.0767736	-0.221155	1.67853	-0.354373	0.89953	1.54445	1.25252	0.840581	1.28252	-0.365971	0.777778	0.855556	0.991525	0.648276	10.9576	0.936842	0.455497	SegregantLEU1
730	0
731	1													0.895397	0.736402	0.915525	0.487973	1.69986	0.390476	0.427083	SegregantLEU1
732	1	0.239391	0.490364	0.638635	0.766742	-0.531848	-0.0328349	0.784811	0.0262268	1.40816	0.872761	1.60438	1.19892	0.746429	0.425	0.878683	0.552764	5.33943	1.25969		SegregantLEU1
733	1	-0.573559	1.35574	-0.83383	-1.20905	1.24612	-0.486608	0.122208	0.750479	-0.664488	-1.21931	-1.08428	-0.561458	0.58427	0.337079	0.844156	0.399281	2.09798	0.596859	1.21053	SegregantLEU1
734	1	0.430673	-0.278862	0.406141	-0.313052	-0.357281	0.124012	0.748723	-0.013673	1.65788	-0.00461594	0.708634	1.75668	0.553333	0.743333	0.997126	0.701258	0.0320856	1.53514	0.404908	SegregantLEU1
735	1	0.239391	0.105751	0.173646	-0.175206	1.01588	0.0987879	0.351057	1.13648	1.58052	-0.0339975	0.506698	1.19064	0.72093	0.850498	0.989556	0.397759	0.339806	1.2161	0.675258	SegregantLEU1
736	1	-1.19523	-0.375015	0.154272	-0.738078	0.102609	0.366025	0.446345	0.537272	1.30967	0.101845	0.7126	0.713997	0.647619	0.488889	0.995169	0.665663	1.18054	1.08871	0.613402	SegregantLEU1
737	1	-0.71702	-0.0865552	-0.969452	-0.979309	-1.05142	-1.0259	-0.581747	0.210063	0.09016	-0.477329	0.0447753	0.262446	0.593443	0.390164	0.780781	0.609524	9.15469	0.638095	0.630058	SegregantLEU1
738	1	0.669776	0.105751	0.367392	0.00858842	0.381076	-0.994647	0.506886	0.592445	0.809535	1.35215	1.41297	1.20763	0.723022	0.708633	0.873529	0.48254	0.413333	1.06494	0.572165	SegregantLEU1
739	0	0.287211	3.0865	1.0455	-0.657668	-0.660875	-0.659895	-1.83361	0.0146761	-1.26103	-0.846888	-0.445625	-0.0320005	0.564565	0.522523	0.849711	0.44382	10.2809	0.724	0.587065	SegregantLEU0
740	1	-1.14741	-0.567321	0.406141	-1.03674	1.98048	1.89576	1.32949	1.43022	1.42307	-0.244502	0.287583	0.972856	0.75	0.454861	1.00836	0.56962	8.05385	1.04651	0.52	SegregantLEU1
741	0	-1.14741	1.4519	0.599886	2.52428	-1.5627	0.412066	-1.61906	-0.341139	-0.633854	-1.13256	-0.0549538	1.07953	0.857778	0.542222	0.62069	0.373984	2.45305	1.3	0.559701	SegregantLEU0
742	1													0.801498	0.644195	0.953216	0.403125	7.8	1.13744	0.440594	SegregantLEU1
743	1	0.14375	-0.182708	-0.213845	-0.749565	0.508247	-0.939811	0.544019	1.65965	0.578676	-0.417484	-0.117464	0.295067	0.923077	0.688462	0.857788	0.597484	3.33789	0.663158	0.421296	SegregantLEU1
744	0																				SegregantLEU0
745	1	0.661524	-0.689468	-0.48782	-0.255454	-0.48185	-0.374422	0.712295	0.750518	1.87754	-0.404365	-0.505392	0.943146	0.710714	0.632143	0.850505	0.693811	2.02262	1.17031	0.395833	SegregantLEU1
746	1	-0.868734	-0.401008	-0.197202	-0.404788	1.08478	0.393348	0.35733	1.80159	2.48559	-0.0806585	-0.619618	1.21516	0.649832	0.841751	0.909314	0.509434	0.139205	1.01992	0.578947	SegregantLEU1
747	0	-1.39476	0.848984	-1.14655	0.66352	-1.00368	-0.283973	-1.36478	0.478311	-0.460504	-0.888715	-0.624808	0.961961	0.581994	0.524116	0.451613	0.483146	0.172932	0.623256	0.538922	SegregantLEU0
748	0	0.852806	0.656677	-0.642817	1.8467	1.04366	0.038224	-1.19415	0.862744	0.086138	-0.484814	-0.298822	1.60472	0.70297	0.620462	0.884706	0.644444	2.17214	1.58654	0.424658	SegregantLEU0
749	1													0.737828	0.827715	0.982843	0.645485	1.7245	0.413953	0.507614	SegregantLEU1
750	1	-1.53822	-0.401008	-1.04968	-0.657505	-0.47606	-0.656268	0.280686	-0.441194	0.0186235	-1.0795	-0.825915	0.748454	0.717742	0.697581	0.942149	0.691275	0.162162	0.931034	0.536458	SegregantLEU1
751	1	-1.34694	1.2336	-0.139079	-0.990633	-1.16012	-0.572374	0.00107555	0.0144623	0.258472	-1.31996	-1.1057	0.645151	0.730769	0.611538	0.921196	0.575188	1.72156	0.507389	0.497006	SegregantLEU1
752	1													0.721612	0.717949	0.938679	0.505917	1.78647	0.575	0.521277	SegregantLEU1
753	1	-1.34694	-0.0163953	-0.042206	-0.198018	0.442442	0.0354751	0.371577	0.594081	1.17598	-0.326141	-0.486818	0.793632	0.821705	0.763566	0.893112	0.521173	2.07419	1.20773	0.446701	SegregantLEU1
754	1	0.183318	-0.593315	-0.759064	-0.485198	0.17843	-0.979591	0.21075	0.764995	0.466382	-0.448183	-0.245255	-0.0419485	0.731801	0.670498	0.845361	0.565097	2.80858	0.857143	0.420513	SegregantLEU1
755	1	-1.29912	0.175911	-0.294075	-0.611557	0.322032	-0.22548	-0.406765	-0.18877	0.11422	-0.885027	-1.08608	1.19613	0.756972	0.585657	0.983645	0.537267	2.29939	1.23364		SegregantLEU1
756	1	0.518062	1.90667	0.190289	0.640545	0.851259	-0.245784	-0.681161	0.448056	0.0291028	-0.528378	-0.711578	0.450717	0.772059	0.573529	0.86551	0.468665	2.28157	0.990909	0.524194	SegregantLEU1
757	1	0.231139	1.32975	0.11279	0.158084	1.34462	0.55967	0.601323	0.935492	0.952565	-0.389865	-0.533142	0.250735	0.632997	0.845118	0.956449	0.652284	3.26106	1.0119	0.265823	SegregantLEU1
758	0	-1.0122	0.079758	-0.255326	0.594597	0.517868	1.11481	-1.036	0.570772	0.201368	-0.741553	-1.06811	1.09765	0.659016	0.77377	0.713793	0.604278	3.78097	1.09589	0.423077	SegregantLEU0
759	1	-1.29912	0.079758	-0.31345	-0.0371979	-0.211491	-0.687044	0.0578077	-0.453521	0.17389	-0.200983	-0.216766	1.02067	0.610487	0.554307	0.779743	0.518957	3.16257	1.27551	0.34965	SegregantLEU1
760	1													0.615385	0.583916	0.969136	0.569482	2.12978	0.475728	0.301471	SegregantLEU1
761	1													0.552542	0.60678	0.796512	0.527624	6.51923	1.03196	0.475655	SegregantLEU1
762	1	0.661524	1.90667	0.132165	-0.381813	0.488917	-0.223136	0.333669	-0.018803	-0.146182	-0.943853	-1.07531	0.218329	0.705263	0.431579	0.793177	0.382812	1.26013	1.46914	0.30742	SegregantLEU1
763	1													0.648551	0.735507	0.848168	0.579387	4.32497	0.93	0.411765	SegregantLEU1
764	1													0.670139	0.3125	0.789744	0.604905	3.57521	0.346341	0.263158	SegregantLEU1
765	1													0.729927	0.583942	0.65368	0.7	0.34507	0.526923	0.456311	SegregantLEU1
766	1	-1.44258	0.464371	-0.119704	0.00875077	0.532584	0.270552	0.296419	-0.0771655	0.513432	-0.325887	-0.244516	1.1138	0.758491	0.758491	0.810056	0.646893	3.34069	1.15493	0.346021	SegregantLEU1
767	0													0.886957	0.743478	0.702495	0.588556	1.0876	0.361905	0.28479	SegregantLEU0
768	1	0.153314	1.67815	0.208314	0.329847	0.630227	-0.174722	0.498023	0.62455	-0.73248	-0.458161	-0.523546	-1.21452	0.830275	0.802752	0.882979	0.534682	1.52453	0.880383	0.614035	SegregantLEU1
769	1	0.774981	-0.629525	0.479558	0.777846	0.106299	-0.10861	1.4384	0.737562	1.35145	-0.582683	-0.258371	2.28287	0.65704	0.880866	0.718905	0.574132	0.0532725	1.33043	0.547945	SegregantLEU1
770	1													0.772152	0.814346	0.778626	0.50565	4.88362	0.38914	0.569811	SegregantLEU1
771	1	-0.773093	2.00282	0.0159177	0.525674	0.0922496	-0.0338267	0.0611677	0.291823	0.211305	-0.0627243	-0.232255	0.316234	0.697161	1.50158	0.806867	0.528926	1.26795	1.48636	0.406716	SegregantLEU1
772	1	-0.53399	-0.304855	-0.119704	-0.450736	-0.762293	-0.560346	0.107657	-1.0593	-0.160862	-1.02583	-1.04171	0.966542	0.80597	0.708955	0.846154	0.41	0.690608	1.47982	0.46281	SegregantLEU1
773	1													0.60219	0.711679	0.745327	0.487097	0.232394	0.62201	0.662162	SegregantLEU1
774	1	-0.964375	-0.689468	-0.584693	-0.266941	0.364868	-0.0687468	0.648764	0.871673	1.66484	0.098302	0.646551	0.891882	0.857143	0.581395	0.935091	0.467192	2.8521	1	0.485294	SegregantLEU1
775	0													0.884462	0.645418	0.444215	0.473239	0.25	0.783333	0.416342	SegregantLEU0
776	1	0.231139	-0.208702	-0.139079	-0.0486851	0.978326	0.238074	1.33923	0.917797	1.99266	0.291444	0.61957	1.17807	0.639175	0.66323	0.827826	0.537662	1.6247	1.12069	0.612546	SegregantLEU1
777	0	0.709345	0.175911	-0.565319	1.16896	-0.474671	-0.548894	-1.42565	-0.44971	-1.34572	-1.40334	-1.28986	-0.0206171	0.568345	0.705036	0.665272	0.505814	0.976275	0.684211	0.659751	SegregantLEU0
778	1	-0.294887	-1.651	-0.429697	-0.301403	0.0986848	-0.380881	0.881159	0.984034	1.57055	0.468433	0.804046	0.933555	0.795222	0.692833	0.821782	0.513021	4.03746	0.769231	0.532	SegregantLEU1
779	1	0.32678	-0.112549	-0.48782	-0.106121	0.106338	-0.730221	0.475065	1.77676	2.00696	-0.00466074	-0.0771679	1.19325	0.875	0.647059	0.769231	0.38	0.333333	0.849057	0.432203	SegregantLEU1
780	0	-0.820913	0.752831	-0.00345687	2.22578	-0.0944597	-0.436173	-1.25186	0.17306	-0.079512	-0.969292	-0.897591	1.51447	0.853242	0.556314	0.767677	0.358696	2.86467	1.26389	0.448	SegregantLEU0
781	1	-1.10784	0.079758	-0.158453	-0.404788	-0.163551	-0.653475	0.148214	-0.424904	0.46431	-0.782128	-0.6458	1.44572	0.724138	0.67931	0.887064	0.574468	2.65576	1.34524	0.516393	SegregantLEU1
782	1	-0.00796375	-0.112549	-0.158453	-0.462223	0.54457	-0.663036	0.280295	0.206104	0.506144	-0.0951585	0.182626	0.446029	0.903475	0.992278	0.934383	0.449324	2.70785	1.40426	0.635417	SegregantLEU1
783	1	1.07314	-0.367645	0.0973193	-0.349245	1.59995	-0.203133	0.842781	1.05436	1.7576	0.407469	0.642705	0.840915	0.930657	0.678832	1.02261	0.681388	3.34745	1.39431	0.478049	SegregantLEU1
784	1	0.594937	-0.656105	-0.135175	-0.854681	0.796371	0.200975	0.708584	0.680806	0.913223	0.748728	0.581955	0.824788	0.821862	0.809717	0.960784	0.649842	2.20154	1.29258	0.481283	SegregantLEU1
785	0	0.690578	0.786193	0.0973193	0.765011	0.553369	1.41936	-1.43442	0.72192	-0.288107	-1.32573	-1.01289	1.09081	0.603636	0.56	0.4	0.484642	3.67191	0.43299	0.696629	SegregantLEU0
786	1	-0.935321	0.882347	-0.15455	-0.0965274	0.96234	0.444872	0.318524	0.236116	0.114002	-0.062191	-0.299451	0.797629	0.820312	0.851562	0.977208	0.647458	1.20273	1.4127	0.521978	SegregantLEU1
787	1	-0.552756	0.40158	-1.06515	-0.682373	-1.68567	-1.71971	-0.0770394	0.52487	0.811087	-0.860263	-0.416803	1.06819	0.854545	0.65	0.875931	0.430712	2.17304	0.727723	0.644578	SegregantLEU1
788	1	0.690578	0.69004	-0.0964262	-0.257348	0.96308	-0.846554	0.446294	-0.0138414	-0.127851	-0.722195	-0.0374419	1.26079	0.933333	0.808333	0.954416	0.50495	2.22799	0.633333	0.804734	SegregantLEU1
789	1	0.690578	-0.0791857	0.0973193	-0.61345	-0.019255	-0.6537	0.933315	0.888489	1.79916	-0.058248	-0.0550549	0.704884	0.781609	0.793103	0.842784	0.606918	1.51187	0.884793	0.616162	SegregantLEU1
790	1	0.403655	0.69004	0.116694	-0.383707	1.00112	-0.45119	0.933606	0.530007	0.22972	0.21369	0.313866	0.157686	0.668	1.112	0.823232	0.460366	1.89492	0.5	0.652174	SegregantLEU1
791	0	-1.31789	0.9785	-0.348295	-0.176938	-1.12308	-1.16321	-1.88623	0.429538	-0.453125	-0.936261	-0.843125	0.484044	0.70082	0.856557	0.729805	0.530864	5.75	1.00478	0.592593	SegregantLEU0
792	1	1.07314	-0.656105	0.368563	-0.337758	0.271626	-0.6884	0.922397	0.0453999	1.03772	-0.313906	0.119496	1.06907	0.86692	0.836502	0.87146	0.531977	3.63502	1.28261	0.475771	SegregantLEU1
793	0	0.0210903	0.497734	-0.600164	0.535267	-0.998198	-0.0961609	-1.87532	-0.0330477	-1.26212	-1.67245	-1.69628	-0.785283	0.863309	0.830935	0.643545	0.483029	3.81319	0.316279	0.429119	SegregantLEU0
794	1	-1.1266	-0.944565	-0.445168	-0.222886	-0.130327	0.42451	0.775223	-0.389155	0.402822	-1.11751	-0.697062	0.532212	0.722603	0.708904	0.885333	0.561404	3.8314	0.387218	0.625	SegregantLEU1
795	1	-1.1266	0.786193	-0.425793	-0.199912	-0.572579	-0.738908	-0.0618347	0.423447	0.671192	-0.627691	-0.605619	0.283073	0.712121	0.799242	1.05026	0.530488	5.32834	0.980315	0.536842	SegregantLEU1
796	0	-1.36571	2.22849	-0.115801	-0.0161172	-0.720682	-0.976495	-1.63624	0.252071	-0.42866	-0.841884	-1.09877	-0.0324044	0.396875	0.7	0.686747	0.383234	4.65225	1.05164	0.911243	SegregantLEU0
797	0	-1.70045	0.69004	-0.0576771	1.21301	0.0950918	1.2026	-1.30586	0.589627	0.156289	-1.02536	-0.99974	1.5127	0.832727	0.778182	0.588391	0.55	4.68044	0.294118	0.726257	SegregantLEU0
798	1	0.83404	-0.463799	0.252316	-0.567502	-0.0414416	-0.897946	0.54212	0.546986	1.21442	0.191686	0.234724	1.15158	0.750903	0.913357	0.906634	0.476489	3.91753	0.907407	0.676136	SegregantLEU1
799	1	0.403655	0.69004	0.155443	-0.670886	0.598707	-0.509783	0.931846	1.6443	2.022	-0.647151	-0.429985	0.914005	0.809886	0.505703	0.909574	0.636667	3.557	0.453202	0.574586	SegregantLEU1
800	0	0.403655	0.69004	0.659181	0.581216	0.361154	-0.101824	-1.61739	0.180089	-0.499482	-1.407	-0.906576	1.23464	0.884462	0.689243	0.765	0.557632	5.48005	1.05366	0.723926	SegregantLEU0
801	0	0.88186	0.305427	0.659181	1.51168	1.31904	0.418616	-1.29785	0.878833	-0.20301	-0.240007	-0.544848	0.452262	0.47006	0.586826	0.696864	0.633663	0.178788	0.984536	0.56213	SegregantLEU0
802	1													0.859206	0.638989	0.574286	0.57329	2.55534	0.61658	0.540107	SegregantLEU1
803	1													0.796154	0.730769	0.922897	0.372611	2.12458	0.575916	0.806202	SegregantLEU1
804	0													1.07491	0.505618	0.657505	0.560976	5.15971	0.464135	0.46696	SegregantLEU0
805	1	0.88186	1.26696	0.291065	-0.119502	0.959634	-0.9603	0.848965	0.381213	1.09124	-0.0670879	0.22828	1.13381	0.844898	0.963265	0.928218	0.572727	2.55763	1.31579	0.61236	SegregantLEU1
806	1	-1.46135	0.113121	-0.425793	-0.418168	-0.356045	0.20076	0.299088	-0.518554	0.211307	-0.73536	-0.473901	-0.0505103	0.675	0.835714	0.819277	0.399381	1.97315	0.638298	0.626263	SegregantLEU1
807	1	0.0210903	0.305427	-0.0964262	0.0183443	0.651613	0.56717	0.251786	0.125582	0.010143	-0.02327	-0.400252	-0.150544	0.714286	0.64898	0.979849	0.322695	2.69775	1.2	0.57485	SegregantLEU1
808	1	0.690578	0.209274	0.291065	-0.498579	0.559398	-1.00376	0.705258	0.671864	1.25966	0.533772	0.300037	1.25531	0.710425	0.969112	0.96648	0.547445	4.39314	0.937799	0.687898	SegregantLEU1
809	1	-1.50917	0.113121	-1.16203	-0.326271	-0.479253	-0.392351	-0.0438276	0.325304	0.502927	-0.647851	-0.252854	0.476776	0.766284	0.524904	0.897297	0.62215	2.81777	0.443902	0.569149	SegregantLEU1
810	1	0.499296	0.593887	-0.232048	-0.441143	1.79224	0.503765	0.727348	1.3486	0.75751	-0.0661976	-0.0997498	-0.368718	0.74031	0.949612	0.933862	0.453901	1.9462	0.534091	0.695402	SegregantLEU1
811	1	0.403655	1.36311	0.155443	-0.349245	0.844159	-0.536501	0.126894	1.19951	0.74465	-0.546923	-0.531919	0.319457	0.619772	0.977186	0.7125	0.283537	10.8231	0.180412	0.679558	SegregantLEU1
812	1	0.499296	-0.848412	-0.542041	-0.395194	1.21388	-1.19011	0.268832	1.0718	0.950974	0.27239	0.536005	0.399492	0.732852	0.812274	0.946779	0.504762	3.71094	0.561905	0.550505	SegregantLEU1
813	1	-1.22224	0.69004	0.0391956	-0.130989	-0.138507	-0.226684	0.0526634	0.130282	0.587269	0.331789	-0.151901	0.874439	0.745174	0.814672	0.937028	0.670034	4.4679	1.40415	0.58427	SegregantLEU1
814	0	-1.22224	0.305427	-0.406419	0.190652	-0.754234	-0.846178	-1.23588	0.342152	0.160675	-0.910886	-0.304489	1.54709	0.80597	0.641791	0.608939	0.651316	2.3584	0.623711	0.611702	SegregantLEU0
815	1	-0.83968	0.0169675	0.0973193	-0.383707	1.12293	-0.356246	0.485913	1.40004	2.00105	0.356655	-0.178082	1.99948	0.694561	0.569038	0.894286	0.572581	3.01989	1.36464	0.567073	SegregantLEU1
816	1	-0.504936	-0.752258	-0.406419	-0.682373	0.603263	-0.184993	0.411516	0.459516	1.00487	0.0653835	-0.0771393	0.975075	0.783688	0.595745	0.873874	0.437158	4.57013	1.32735	0.46473	SegregantLEU1
817	1	1.16878	1.17081	0.329814	-0.234374	0.370238	-0.864052	0.561194	0.487681	0.966347	-0.469399	0.114155	0.72671	0.907563	0.869748	0.924119	0.446483	1.24783	0.892377	0.708791	SegregantLEU1
818	1	0.690578	-0.463799	-2.30512	-0.291809	0.0449404	-0.803999	-0.0915805	0.122654	0.366711	-0.44377	-0.227876	0.789006	0.848148	0.633333	0.881013	0.570397	2.2039	0.908	0.467742	SegregantLEU1
819	1	0.786219	0.69004	-0.561415	-0.510066	0.48798	-0.366035	0.265206	1.69723	0.866324	-0.93766	-0.863459	-0.490535	0.568345	0.658273	1	0.54023	0.244966	0.782609	0.415663	SegregantLEU1
820	1	0.594937	-0.271492	-0.251423	-0.61345	1.45622	-1.11008	1.58312	0.880729	1.27245	0.480032	0.362041	-0.238558	0.671378	0.756184	1.0169	0.529231	2.05098	0.685106	0.565	SegregantLEU1
821	0	0.499296	0.69004	-0.561415	-0.245861	1.8074	1.18435	-0.571249	1.72674	0.144767	-0.809958	-1.16137	-0.171747	0.671756	0.805344	0.86715	0.646465	4.22146	0.492754	0.502703	SegregantLEU0
822	1	-1.46135	-1.23302		-0.716835	-0.810177	-1.1855	-0.0611443	-0.456439	0.0151527	-0.617833	-0.309345	-0.0476503	0.729927	0.726277	1.05202	0.619938	4.38517	0.898936	0.545946	SegregantLEU1
823	1	-1.41353	0.497734		-0.739809	-0.282556	-1.21135	0.04571	0.0513741	0.0452247	-0.590614	-0.716263	-0.244794	0.852941	0.577206	1.00277	0.586806	3.31627	0.278302	0.61236	SegregantLEU1
824	1	0.977501	0.593887		-0.774271	0.909126	0.345532	0.520963	1.36772	0.487034	-1.09207	-1.09961	-0.0755188	0.799283	0.706093	0.925333	0.423313	4.69844	0.625	0.553299	SegregantLEU1
825	1	0.779182	-0.0538671	-0.869352	-1.08358	0.193032	-1.43112	0.321678	0.884825	0.616831	-0.543938	-0.548711	-0.11505	0.691275	0.765101	0.95122	0.609467	6.7087	0.79638	0.57754	SegregantLEU1
826	1	-1.42056	-0.246174	-2.39994	-1.04912	-1.25093	-0.61087	-0.392394	-0.535568	-0.767223	-1.64924	-1.58464	-1.03028	0.560606	0.477273	0.741611	0.560311	2.55336	0.684492	0.630952	SegregantLEU1
827	1	-0.703256	1.96535	-0.811228	-1.09507	-0.339889	-1.00567	-0.773798	-0.0853779	-0.304593	-1.10314	-1.08966	-0.197516	0.795181	0.586345	1.00251	0.613333	4.39687	1.67614	0.569892	SegregantLEU1
828	1	0.683541	-0.0538671	-0.404363	-0.0152762	0.509783	-0.0490785	0.95181	0.567009	1.55774	-0.33903	-0.475244	1.8406	0.742424	0.689394	0.683673	0.650641	0.0747508	1.23581	0.434286	SegregantLEU1
829	0	0.827002	1.19613	-0.191243	1.08749	-0.417635	0.258912	-1.30025	0.636777	0.299489	-0.725061	-0.795403	2.11875	0.846154	0.728745	0.727273	0.503106	3.29429	1.21491	0.597884	SegregantLEU0
830	1	1.06611	-0.534633	-0.0168718	-0.451789	0.941652	-0.466272	0.816582	0.152747	0.827149	-0.140927	0.126378	0.323426	0.65	0.603571	0.921622	0.71831	2.63622	0.8125	0.494565	SegregantLEU1
831	1	0.300976	-0.534633	0.54499	-0.267994	0.671765	0.778415	1.51506	0.356703	1.56339	0.47793	0.396723	1.47898	0.640288	0.71223	0.74221	0.553691	2.65812	1.07658	0.609195	SegregantLEU1
832	1													0.644531	0.789062	0.984252	0.581169	1.9432	0.319444	0.471503	SegregantLEU1
833	1	-0.894538	0.523052	0.293121	-0.601122	-0.28614	-0.0690643	-0.0621218	-0.302739	0.0669011	0.106018	-0.0658168	0.922899	0.783582	0.977612	0.952632	0.556213	1.88338	1.20851	0.560185	SegregantLEU1
834	1	0.922643	0.0422862	0.389994	-0.40584	0.268086	0.52491	0.936077	-0.532227	-0.154027	0.340625	0.265015	-0.106987	0.666667	0.649832	0.864943	0.707395	1.24417	1.17094	0.558511	SegregantLEU1
835	0	-0.846717	2.25381	0.0993755	0.134057	0.619981	-0.632218	-1.44206	0.33587	-0.583936	-0.699622	-0.664981	0.0909741	0.613333	0.573333	0.832918	0.455882	9.89264	1.01531	0.730994	SegregantLEU0
836	1	-0.990179	0.619206	-0.152494	-0.130148	-0.411051	-1.01764	-0.20858	-0.363417	-0.110642	-1.13189	-0.488274	0.736723	0.746212	0.659091	1.01918	0.616725	0.557143	0.524862	0.527778	SegregantLEU1
837	1	0.827002	1.09997	0.293121	-0.348404	1.88778	0.0756895	0.65792	0.267799	0.154955	0.600989	0.187573	-0.335009	0.758123	0.819495	0.970109	0.624606	3.96115	1.32692	0.522843	SegregantLEU1
838	1	-0.990179	0.0422862	-0.73373	-0.647071	-0.908631	-0.613825	-0.218618	-0.278235	-0.251065	-0.69587	-0.327664	-0.0567761	0.745645	0.609756	0.945876	0.444828	6.50422	1.20219	0.419355	SegregantLEU1
839	1	-0.511973	0.234593	0.11875	-1.10656	0.423408	0.686934	0.580958	1.01811	1.90026	0.106781	0.164173	1.80521	0.832599	0.506608	0.832836	0.681004	3.89091	1.45192	0.435065	SegregantLEU1
840	1	1.30521	1.58074	0.33187	-0.957225	0.674266	-0.796512	0.114723	1.06183	1.56343	0.237344	-0.150968	1.12778	0.689516	0.475806	0.865707	0.642857	2.52342	1.27219	0.44385	SegregantLEU1
841	0	0.492258	-0.0538671	-0.229992	1.56995	0.264896	0.204591	-1.49917	0.811228	-0.309562	-0.262333	-0.062276	1.55693	0.575758	0.511364	0.614865	0.586081	0.264755	1.07027	0.79085	SegregantLEU0
842	0	0.779182	1.38843	0.448117	-0.474763	0.57825	0.173247	0.0588514	-0.0962954	-0.172961	-1.22906	-0.880645	0.95137	0.532423	0.409556	0.690949	0.411079	0.442344	1.65581	0.463918	SegregantLEU0
843	1	0.970464	-0.43848	0.157499	-0.176097	0.674436	-0.0379326	1.30534	0.611044	1.92658	0.120899	0.546043	1.25687	0.673611	0.788194	0.785894	0.695238	1.49447	1.40171	0.382857	SegregantLEU1
844	0	-0.894538	0.426899	-0.0168718	-0.48625	-0.725516	-0.522338	-0.121186	-0.220668	0.703265	-0.522125	-0.363881	1.55869	0.694245	0.611511	0.516827	0.608696	4.88633	0.40201	0.578431	SegregantLEU0
845	0	0.731361	2.73458	0.54499	0.0191853	-0.329129	0.620476	-1.77127	0.801391	-0.593551	-0.768179	-0.49134	0.0521818	0.593525	0.618705	0.561446	0.431138	5.06332	0.888889	0.628141	SegregantLEU0
846	1	1.10806	1.08497	0.0896366	-0.612441	2.0637	0.0815486	0.0324459	1.08443	0.250634	-0.0612067	-0.828354	-0.374896	0.707641	0.710963	0.840194	0.530303	1.62406	0.650794	0.678571	SegregantLEU1
847	1	-1.2771	0.811512	-0.443112	0.145544	-0.174708	-0.212381	0.140564	1.41089	1.97932	1.01507	0.319189	0.926189	0.792115	0.616487	0.966321	0.673016	0.933908	0.423469	0.52356	SegregantLEU1
848	1	-0.607614	0.426899	0.138125	-0.382866	0.360704	0.256055	0.308365	0.53735	1.03564	-0.156509	-0.472351	1.225	0.842795	0.484716	1.05115	0.43554	0.781377	1.18378	0.465969	SegregantLEU1
849	1	0.587899	2.25381	0.564365	-0.474763	1.2513	-0.300957	0.277936	1.11932	0.315781	0.326507	-0.216038	0.611336	0.660305	0.316794	0.756614	0.402062	3.22602	1.06145	0.594118	SegregantLEU1
850	1	-1.13364	0.619206	-0.656232	-0.715994									0.770992	0.70229	0.977833	0.5727	4.40282	0.604348	0.735135	SegregantLEU1
851	0	0.874823	0.907665	0.00250278	-0.313943	0.447999	0.584224	-1.64518	1.75516	-0.00635736	-0.797625	-0.465623	0.967584	0.625	0.693182	0.416021	0.657534	0.106742	0.936842	0.401235	SegregantLEU0
852	1													0.787986	0.537102	0.851351	0.452055	1.19029	0.570796	0.295964	SegregantLEU1
853	1	-0.846717	-1.30386	-0.30749	-0.635584	-0.276731	-0.913397	-0.0133339	-0.10332	0.147887	0.253879	-0.131534	0.323426	0.914894	0.804255	0.854749	0.5387	1.93083	1.25238	0.675	SegregantLEU1
854	1	0.731361	-1.78463	0.234997	-0.77343	-0.213715	-0.544235	0.954699	0.600095	1.93696	1.07555	0.599803	1.26177	0.578313	0.590361	0.87	0.699115	3.40028	0.543568	0.331915	SegregantLEU1
855	1	-0.846717	-0.43848	-0.0943699	-0.784917	-0.272143	-0.235543	-0.162088	-0.263382	-0.0733091	-0.272763	-1.03985	-0.0464115	0.581481	0.514815	0.790123	0.580328	2.9232	1.07853	0.463542	SegregantLEU1
856	1	-0.846717	-0.72694	0.389994	-0.738968	-0.11535	-0.412738	0.222819	0.332894	0.674044	-0.647028	-0.90101	1.29697	0.608392	0.776224	0.875252	0.622419	4.40311	0.92228	0.438525	SegregantLEU1
857	1	0.779182	-1.11155	-0.171868	8.10616	-0.0948992	-0.136933	0.780971	0.914097	0.577933	-0.395568	-0.16673	-0.158745	0.648208	0.716612	0.889524	0.629834	3.07709	1.07442	0.310345	SegregantLEU1
858	1	-1.22928	-0.246174	0.699986	-0.842353	0.140488	0.566538	0.790476	-0.0290658	0.724272	0.421456	-0.574366	1.14666	0.712329	0.678082	0.93763	0.630178	0.11971	1.2381	0.461187	SegregantLEU1
859	1	-0.990179	-1.0154	0.33187	-1.06061	-0.0760713	-0.547916	0.303549	0.233413	0.833669	0.174511	-0.593355	1.55914	0.728302	0.622642	0.901205	0.36875	0.612601	0.358974	0.460465	SegregantLEU1
860	1	1.21483	-0.510593	0.0643117	-0.0443682	0.788597	-0.903739	0.283435	0.278802	0.42445	0.519844	0.644544	0.0374218	0.749091	0.574545	0.982796	0.417683	2.22839	1.2356	0.379447	SegregantLEU1
861	0
862	1	0.784445	0.354786	0.00618808	-0.940368	-0.292236	-0.591872	0.952804	0.20419	0.431835	-0.921825	-0.249113	0.00273675	0.730924	0.718876	0.826087	0.542056	3.01425	0.863208	0.439655	SegregantLEU1
863	1	1.16701	-0.991359	-0.381303	-0.446419	-0.442073	-1.40408	0.876769	0.684665	1.39484	-0.0627637	0.626739	0.483059	0.771552	0.62931	0.856842	0.587097	2.02937	0.732057	0.3	SegregantLEU1
864	0	0.975727	-1.47213	0.219308	-0.549804	0.799972	0.436162	1.359	1.35914	1.42479	1.97849	1.36675	0.517744								SegregantLEU0
865	0
866	0	0.927906	2.47016	0.703672	0.323221	-0.780101	0.369143	-1.77983	-0.239661	-1.66757	-1.50838	-1.22419	-0.694061	0.805344	0.912214	0.321168	0.449153	3.81469	1.34234	0.501754	SegregantLEU0
867	1	0.162778	-0.12598	-0.865666	-0.274112	-0.824007	-1.41401	-0.668162	0.0418795	-0.650079	-1.33654	-1.30424	-1.13671	0.615385	1.11371	0.840855	0.549072	3.50565	0.221239	0.640816	SegregantLEU1
868	0	-1.03274	-0.0298271	-0.613797	1.57532	-0.273178	-0.672636	-1.86411	0.8692	-0.89071	-0.996869	-0.540601	0.0850089	0.679537	0.764479	0.82268	0.330383	1.06912	0.512077	0.454545	SegregantLEU0
869	1	-0.793634	1.02786	0.0836862	-0.193701	0.209221	-0.327587	0.240279	-0.115282	-0.438641	0.351186	-0.244024	0.0328846	0.582781	0.705298	0.865546	0.519022	2.0412	1.2913	0.651341	SegregantLEU1
870	1	-1.08056	-1.27982	-0.49755	0.564452	-0.466998	-1.18118	0.346616	-0.325732	-0.222091	0.102333	0.346358	0.00460755	0.657627	1.03051	0.904555	0.509235	0.282407	0.522124	0.586331	SegregantLEU1
871	1													0.895397	0.748954	0.934827	0.308989	0.913992	0.463158	0.542373	SegregantLEU1
872	1	1.16701	-0.991359	0.374304	-0.32006	-0.244059	-0.850897	0.944444	0.0980476	0.879655	0.306605	0.284283	0.437321	0.725191	1.1145	0.908911	0.421652	2.45154	1.42795	0.430233	SegregantLEU1
873	1	-1.31966	0.354786	-0.516925	0.392144	0.127801	-0.553364	0.472885	0.871397	0.244073	-0.755838	-0.370562	0.760819	0.755102	0.47619	0.744444	0.551724	1.02464	0.566667	0.604839	SegregantLEU1
874	1	0.880086	-0.510593	0.0255626	-1.02078	2.72979	0.708307	1.25285	2.05651	1.39537	1.59004	0.382485	-0.122714	0.750916	0.824176	0.874031	0.478495	1.56623	0.72973	0.555556	SegregantLEU1
875	1	0.927906	-1.08751	0.432428	0.196863	2.466	-0.277493	0.901474	0.688131	0.289319	1.13565	0.483175	-0.166517	0.95102	0.808163	0.824092	0.634006	0.816918	1.25751	0.411765	SegregantLEU1
876	1	0.296775	-0.341065	0.111441	-0.301948	2.20631	-0.266473	1.39998	0.963195	1.33199	0.645556	0.711201	0.737329	0.703364	0.859327	0.702782	0.53125	2.67025	1.2283	0.31307	SegregantLEU1
877	1	-0.602351	0.835552	0.0449372	0.104965	0.194679	-0.0876652	0.287032	0.122915	1.15545	-0.331141	-0.452577	1.20072	0.992248	0.895349	0.928741	0.406627	1.7409	1.3252	0.399123	SegregantLEU1
878	0	1.59739	1.41247	-0.400677	1.43748	0.00843714	0.826983	-1.36228	1.18027	-1.0684	-1.36528	-1.19246	0.311784	0.902174	0.460145	0.768844	0.482866	2.90619	1.16594	0.564767	SegregantLEU0
879	1	-0.602351	-0.222134	0.180559	-0.285599	2.15554	1.61583	1.44594	2.55707	2.89093	1.6696	0.711951	3.39781	0.797753	0.516854	1.00265	0.635484	3.16096	1.37719	0.71123	SegregantLEU1
880	1	0.162778	-0.222134	-1.05941	-0.549804	1.07027	-0.527991	-0.318777	1.37593	-0.500261	-0.805253	-1.33894	-1.4598	0.737778	0.746667	0.888594	0.411043	6.31703	0.351598	0.810651	SegregantLEU1
881	0	1.07137	1.02786	0.258057	1.5983	0.239839	-1.02267	-1.75648	0.438609	-0.904723	-1.33864	-0.906851	1.30709	0.752941	1.03137	0.786848	0.502857	0.781768	1.25108	0.569231	SegregantLEU0
882	1	-0.554531	1.89324	-0.032561	0.300247	0.575858	-0.307429	0.0253809	-0.196505	-0.226209	-1.26843	-1.82958	0.289034	0.567273	0.567273	0.685714	0.599251	0.00239808	1.39779	0.612121	SegregantLEU1
883	1	-0.650172	0.547092	-0.730045	-0.905906	0.284673	-1.18553	0.310039	0.672508	0.0391553	-0.186014	-0.392829	-0.589425	0.74502	0.880478	0.926702	0.521246	3.60182	0.986364	0.768421	SegregantLEU1
884	1	0.975727	1.31632	-0.0713101	-0.32006	2.8388	-0.333594	1.14723	0.662736	-0.345804	-1.32484	-1.52855	1.20848	0.477444	0.488722	0.711207	0.37377	0.965517	1.35	0.851351	SegregantLEU1
885	1	1.11919	0.547092	0.199934	-0.76806	0.524836	-0.827025	0.298964	0.461526	-0.0129938	-0.198224	-0.55874	0.0765581	0.872	0.384	0.86921	0.413681	6.08365	1.33333	0.717647	SegregantLEU1
886	1	0.545342	0.162479	0.219308	-0.0213938	1.92406	0.917015	2.3887	1.66536	1.40142	0.690791	0.586748	0.111501	0.874494	0.866397	0.872063	0.596215	1.99834	1.18974	0.365	SegregantLEU1
887	1	-1.22402	-0.606747	-0.400677	-0.205189	0.164302	-0.741632	0.611147	0.721259	1.59633	-0.305511	0.0343029	1.13977	0.838174	0.871369	0.907407	0.596154	1.17795	0.483568	0.639175	SegregantLEU1
888	1	0.688804	0.354786	-0.265056	-0.60724	0.911385	-0.470613	0.622991	0.241953	-0.388009	-1.14448	-0.883866	-0.501326	0.820946	0.442568	0.807128	0.474531	2.03796	0.727273	0.354949	SegregantLEU1
889	1	-0.984916	-1.08751	-0.807543	-1.17011	0.302572	-0.58574	1.0195	0.609527	0.165572	-0.914257	-0.886638	-0.208255	0.781893	1.00823	0.974619	0.468401	3.55821	0.317391	0.711409	SegregantLEU1
890	1	-0.745813	-1.18367	0.14181	-0.584265	0.202861	1.48191	1.15431	0.276329	0.657636	-0.673544	-1.01226	1.10322	0.919028	0.935223	0.746231	0.144172	0.576988	1.38618	0.567839	SegregantLEU1
891	1	-1.12838	1.12401	-1.05941	-0.377496	-1.58458	-1.31561	-0.147583	-0.0595929	-0.745627	-1.40344	-1.04139	-0.00560659	0.747706	0.623853	0.940439	0.469799	4.43943	0.377551	0.695364	SegregantLEU1
892	1	-0.650172	-0.12598	-0.49755	-0.745086	0.292048	-0.517373	0.722918	1.10661	0.769078	-0.292283	-0.213128	0.239834	0.785124	0.85124	0.944444	0.368902	8.58125	0.599078	0.681564	SegregantLEU1
893	1	-0.793634	0.643246	0.0836862	1.08137	-0.563449	0.525499	-0.837683	0.0424289	-0.479536	-1.23701	-1.05135	1.61715	0.801619	0.704453	0.994859	0.622024	2.19942	0.876923	0.521505	SegregantLEU1
894	1													0.782427	0.887029	0.994609	0.586331	3.32518	0.373684	0.587571	SegregantLEU1
895	0	-0.793634	1.98939	0.14181	1.57532									0.753086	0.934156	0.83208	0.601266	8.48494	0.82	0.720238	SegregantLEU0
896	0	0.927906	0.931705	-0.0519356	0.932042									0.791391	0.572848	0.788599	0.560563	1.53456	0.925926	0.59434	SegregantLEU0
897	1	-0.756937	-0.645786	-0.27848	-0.440134	-0.364958	0.151118	0.264686	-0.473293	0.363195	-0.640253	0.00335915	0.885593	0.807018	0.652632	0.913486	0.59816	5.27393	1.39713	0.627219	SegregantLEU1
898	0	-0.422193	0.700359	-0.801592	0.490327	-1.86876	-0.922243	-1.76435	0.301974	-0.201373	-1.62663	-0.736769	1.63189	0.868932	0.567961	0.772989	0.545113	0.622296	1.05848	0.508571	SegregantLEU0
899	0	-1.09168	1.18113	0.0315129	1.86879	-0.512442	0.493709	-1.63722	0.630742	0.0487629	-0.814761	-0.477744	1.65148	0.818182	0.617424	0.706573	0.594427	3.32063	0.876777	0.478261	SegregantLEU0
900	0	1.01242	-0.357327	-0.336603	-0.175929	0.65153	0.142774	-0.965252	0.641493	-0.26501	-0.446792	-0.364155	0.0885247	0.80756	0.752577	0.620038	0.41	0.866286	0.498084	0.405694	SegregantLEU0
901	1	-0.804757	0.0272863	-1.44095	-0.486082	-1.36533	-1.85427	-0.86108	-0.549907	-0.370241	-1.27495	-0.55032	-0.383562	0.642857	1.025	0.933036	0.522523	1.424	1.23451	0.553097	SegregantLEU1
902	1	-0.565655	0.892665	-0.355978	-0.187416	0.115985	1.14333	0.337999	0.280831	0.956249	-0.196794	0.310478	1.13348	0.754864	1	0.827251	0.343234	1.32481	1.06723	0.564103	SegregantLEU1
903	1													0.62963	0.510288	1.02092	0.358362	3.92832	0.333333	0.608939	SegregantLEU1
904	1	-0.613475	0.0272863	-0.142858	0.226122	-0.376294	0.292967	-0.69539	0.329024	0.0641969	-0.583207	-0.232812	0.439547	0.669323	0.772908	1.01575	0.551402	11.3513	0.547619	0.692737	SegregantLEU1
905	1	-0.422193	3.10419	-1.22783	-0.0495697	0.0315436	-0.389195	0.190177	0.392601	0.932394	-0.0152264	0.655948	0.555386	0.781609	0.827586	0.941828	0.556701	1.21777	0.795455	0.421875	SegregantLEU1
906	1													0.336406	0.903226	1.05085	0.300813		0.0175439	0.277778	SegregantLEU1
907	0	-0.900398	0.892665	-0.239731	0.731558	-0.570854	0.763287	-1.60613	0.487392	-0.0244819	-0.424661	-0.493465	0.748293	0.422414	0.469828	0.629508	0.545113	5.0133	1.21277	0.765823	SegregantLEU0
908	1	-0.661296	-0.357327	-0.879091	-0.555005	0.329387	-0.8685	0.340627	-0.00535411	0.250531	0.217219	0.410875	0.356028	0.727612	0.843284	0.94015	0.64759	5.64441	0.892308	0.458333	SegregantLEU1
909	1	-1.52207	-0.74194	-1.15033	-0.336749	0.306896	-0.632533	0.317746	-0.113473	-0.159017	-0.449082	-0.0961575	-0.342039	0.65614	0.736842	0.923913	0.556213	5.61805	0.520833	0.726804	SegregantLEU1
910	1	0.0560127	2.52727	-0.975963	-0.382698	1.50789	-1.78972	-0.143684	1.05516	0.763025	0.379708	-0.0718069	0.879852	0.473684	0.219298	0.771863	0.427273	8.20236	0.901734	0.657534	SegregantLEU1
911	1													0.842466	0.657534	0.942857	0.672269	3.61741	0.463203	0.444444	SegregantLEU1
912	1	0.964603	1.18113	-0.685345	-0.12998	0.726546	-1.40246	0.201149	0.688519	0.584569	0.0790235	0.334758	-0.277378	0.821429	0.632143	0.8389	0.519685	4.005	0.790123	0.373626	SegregantLEU1
913	0	-1.52207	1.18113	0.205884	1.60458	0.402304	2.42543	-1.59079	0.661284	-0.106875	-1.49028	-1.16391	1.35579	0.585455	0.8	0.37659	0.544061	1.95764	0.921053	0.393064	SegregantLEU0
914	0	1.15589	2.33496	-0.627222	-0.692852	0.569101	0.305974	-1.51005	1.1877	-0.424717	-0.581935	-0.625304	-0.491853	0.723214	0.732143	0.518703	0.527687	5.16382	0.651376	0.588957	SegregantLEU0
915	0	-1.28296	0.700359	-1.5572	-0.325262	-0.888121	-0.0413643	-1.5875	0.443042	-0.494558	-1.10451	-0.882002	0.283561	0.651261	0.47479	0.571429	0.416058	8.1881	0.497487	0.782353	SegregantLEU0
916	1	-1.3786	-0.45348	-1.34408	-0.348236	0.434651	-1.15035	0.0279562	-0.0304872	-0.00528714	-0.30459	-0.0686	0.168539	0.638376	0.594096	0.997361	0.414791	5.17001	0.831169	0.621053	SegregantLEU1
917	0	-0.613475	0.892665	-0.91784	0.0423277	0.0644295	1.68763	-1.13438	1.47658	0.637418	-0.803505	-1.20734	1.64183	0.543919	0.358108	0.530864	0.575758	3.07623	1.08939	0.862275	SegregantLEU0
918	1	-0.661296	-0.0688669	-0.665971	-0.623928	0.562812	-0.572724	0.347088	0.635876	1.25914	0.051995	-0.299409	1.05984	0.700389	0.840467	1.0118	0.491803	2.83357	0.66	0.548387	SegregantLEU1
919	0													0.766102	0.654237	0.826667	0.595156	3.15357	0.410138	0.630435	SegregantLEU0
920	1	0.916783	0.411899	0.438378	-0.428646	1.0171	0.075425	0.895958	1.39655	1.59257	-0.420145	-0.932524	1.48668	0.75	0.477679	0.785908	0.538206	4.71115	1.38587	0.635294	SegregantLEU1
921	0	-1.1395	0.508052	-0.220356	0.582225	0.0274824	-0.554621	-1.56119	0.363819	-0.475253	-0.530485	-1.14161	0.271906	0.663399	0.552288	0.762943	0.420195	5.42765	1.35135	0.601942	SegregantLEU0
922	1													0.884422	0.733668	1.00313	0.330909	2.87744	0.446154	0.546961	SegregantLEU1
923	0													0.798561	0.571942	0.472941	0.55298	5.03741	0.57971	0.460733	SegregantLEU0
924	1	0.67768	0.12344	0.593375	-0.118493	1.8385	0.882996	1.30723	0.968472	1.5722	-0.491946	-0.764205	1.03431	0.929412	0.635294	0.832589	0.34626	2.60023	1.19469	0.318021	SegregantLEU1
925	1	0.773321	0.700359	0.632124	-0.394185	0.9783	-0.124327	0.630944	0.175186	0.460184	-0.893367	-1.42005	0.263606	0.626263	0.52862	0.866521	0.53012	0.359274	1.58594	0.380165	SegregantLEU1
926	0	-0.565655	1.46958	-0.588472	-0.2908	-0.346404	0.128723	-1.55758	0.759994	-0.0560843	-0.918996	-1.2039	0.445439	0.592199	0.468085	0.644737	0.477966	1.38061	0.851695	0.631206	SegregantLEU0
927	1	-0.661296	-0.549633	-0.123483	0.0193533	0.539314	-0.759463	-0.107766	0.497699	1.1465	-0.48336	-0.387859	1.41393	0.664474	0.572368	0.884444	0.625749	1.53553	0.988372	0.548837	SegregantLEU1
928	1	1.34717	0.0272863	0.341506	-0.0840312	0.892822	-0.22028	-0.0530401	0.748307	0.825138	0.623282	0.570858	0.842005	0.67033	0.769231	0.997143	0.652459	1.75434	1.12381	0.484536	SegregantLEU1
929	1	-0.99604	-0.16502	-0.937214	-0.107006	1.532	0.18332	0.946215	0.543017	1.24649	-0.466253	-0.26645	0.958275	0.703571	0.9	0.970509	0.551084	2.15319	0.768889	0.5	SegregantLEU1
930	1	-0.99604	-0.261173	-0.627222	-0.0151082	0.290492	-0.449785	0.301919	0.0115348	0.50792	-0.463582	-0.333381	0.702964	0.718367	0.897959	0.933535	0.467577	0.817901	0.788177	0.614525	SegregantLEU1
931	1	-0.422193	-0.0688669	0.186509	-0.635416	0.181073	-0.25954	0.405426	0.40624	1.18547	-0.348663	-0.416458	1.44911	0.681208	0.711409	0.98338	0.675926	1.39182	1.25	0.55665	SegregantLEU1
932	1	-0.13527	0.12344	-0.297854	-0.440134	1.22868	-0.446761	0.00531416	1.01255	1.33198	0.195787	-0.163716	1.04876	0.67893	0.862876	0.98338	0.416149	4.92105	1.48333	0.5625	SegregantLEU1
933	0	0.916783	1.75804	0.767746	1.4093	-0.459886	1.14514	-1.56289	0.297326	-0.10203	-0.995439	-0.747361	0.896517	0.812245	0.677551	0.664021	0.546099	0.504026	1.91975	0.365169	SegregantLEU0
934	1													0.773279	0.481781	0.900277	0.460377	2.29398	0.557471	0.380117	SegregantLEU1
935	1													0.75	0.598361	0.820163	0.426667	5.97101	0.508021	0.537634	SegregantLEU1
936	1	-0.756937	1.27728	-0.530349	-0.141467	-0.140945	-1.08739	-0.162289	0.267441	0.618546	-0.252123	0.0418324	0.952039	0.718412	0.823105	0.842912	0.558405	2.7249	0.978022	0.352941	SegregantLEU1
937	1	0.820799	-1.28955	0.24466	-0.048528	0.0158776	-0.334175	0.791804	0.245936	1.00234	0.595824	0.846627	1.0037	0.610063	0.59434	0.903846	0.532609	1.85337	1.66949	0.246479	SegregantLEU1
938	1	0.533875	0.248904	0.302784	-0.278272	2.32818	0.447863	1.36935	1.49941	1.97253	0.458647	0.519194	0.34258	0.680147	0.702206	0.972431	0.611987	4.12909	1.17411	0.659574	SegregantLEU1
939	0	0.438234	0.537364	-0.336576	0.0548565	0.36246	0.00217962	-1.81664	0.517813	-0.95005	-1.32415	-0.419209	-0.208746	0.614887	0.533981	0.762911	0.511765	0.574503	1.06061	0.54902	SegregantLEU0
940	1	-0.613818	-0.231862	-0.0653326	-0.85263	0.538228	0.0548061	0.524917	0.952841	1.36341	0.185118	0.0558045	0.693861	0.638514	0.864865	1	0.642045	0.945806	1.59901	0.504545	SegregantLEU1
941	0	-1.66587	2.65274	0.380282	0.904907	-0.099855	3.14434	-1.35405	0.896146	-0.170175	-0.785491	-0.5356	0.498201	0.758242	0.714286	0.842784	0.34471	1.54419	1.09589	0.459302	SegregantLEU0
942	0	-0.900741	0.152751	0.0509147	2.20296	0.0394159	0.0586336	-1.59742	0.48922	-0.343984	-0.678522	-0.822131	0.728374	0.777372	0.569343	0.589005	0.674825	0.364162	1.01546	0.542857	SegregantLEU0
943	1	-0.326895	0.921977	-1.13093	-0.737759	-1.39252	-0.995096	-1.06084	0.0949283	0.0297885	1.06173	0.234736	-0.885202	0.747126	0.448276	0.775401	0.57554	1.5364	1.10983	0.494505	SegregantLEU1
944	1	-0.900741	-1.67416	0.0121656	-0.427605	0.370532	0.818517	0.586092	0.209441	1.0889	-0.340252	0.0831496	0.633178	0.916996	0.632411	0.98374	0.510714	0.647059	1.44796	0.390805	SegregantLEU1
945	1	0.677337	0.0565979	0.167162	-0.358682	1.1193	0.377091	0.966018	1.197	1.61199	0.00819305	0.392504	1.14705	0.767176	0.763359	0.939891	0.622093	1.18063	1.1267	0.4375	SegregantLEU1
946	1	-0.565997	-0.0395553	-1.01469	-0.151913	0.576539	-0.680699	-0.244449	0.229974	0.45453	0.290879	0.63258	-0.248872	0.794355	0.717742	0.930394	0.608696	0.901216	0.85446	0.430622	SegregantLEU1
947	1	1.299	1.30659	-0.685318	-0.32422	-0.6493	0.393327	-0.984114	1.56233	0.82844	1.00659	1.0549	-0.388709	0.922764	0.784553	0.793503	0.470588	2.3995	1.14359		SegregantLEU1
948	1													0.741313	0.938224	0.758748	0.697531	0.989286	0.504237	0.387352	SegregantLEU1
949	1	0.725158	-0.808781	0.438406	-0.588425	0.223533	-0.0404215	1.1064	0.585296	1.14254	-0.165489	-0.269554	0.899154	0.825939	0.740614	0.851979	0.552198	3.33965	1.62449	0.150502	SegregantLEU1
950	1	0.151311	-0.135709	0.24466	-0.335707	1.44609	0.0743026	1.76505	2.16372	2.16105	0.116689	-0.0244603	1.91616	0.661442	0.633229	0.927419	0.696891	3	1.04167	0.244813	SegregantLEU1
951	1	-0.996382	-0.424168	-0.00720896	-0.795194	0.78129	1.23687	0.92909	-0.204324	0.5088	-0.78848	-1.13613	0.279038	0.642623	0.534426	0.858156	0.554645	0.278729	1.3301	0.42437	SegregantLEU1
952	1	-1.0442	1.40274	-0.142831	-0.197861	0.834645	-0.439454	0.22975	0.343428	0.408955	-0.933162	-1.04178	0.210678	0.664311	0.600707	0.918681	0.648318	1.82624	1.26577	0.506608	SegregantLEU1
953	1	1.25118	0.729671	-0.123456	-0.439092	1.19252	1.17387	1.10041	1.00785	0.696568	-0.608947	-0.388859	-0.521858	0.711538	0.811538	0.917021	0.554517	0.44389	0.964824	0.353909	SegregantLEU1
954	0
955	1	-1.0442	0.0565979	-0.162205	-0.668835	0.910421	-0.491052	0.480121	0.192758	0.875854	-0.290265	-0.535782	0.288693	0.638989	0.837545	0.848485	0.444744	1.1806	1.06915	0.377358	SegregantLEU1
956	1	-1.0442	0.0565979	-0.724067	-0.69181	0.262639	-0.365897	0.0377468	0.405521	0.405936	-0.148636	-0.247955	0.0409516	0.681979	0.713781	0.777215	0.590164	1.125	0.554622	0.475	SegregantLEU1
957	1													0.773723	0.558394	0.811203	0.607843	5.36574	0.321888	0.390351	SegregantLEU1
958	1	0.199132	-0.231862	-0.917813	-0.0370409	1.27694	0.0170403	0.847453	1.72507	0.86438	0.227346	0.447113	0.181455	0.834711	0.830579	0.768349	0.623729	0.15669	0.646617	0.276042	SegregantLEU1
959	1	0.772978	-0.231862	-1.09218	-0.186374	0.675472	-0.391969	0.396563	0.439517	0.158518	-0.581537	-0.0178036	-0.391031	0.910204	0.836735	0.737634	0.63871	0.3744	0.686792	0.291667	SegregantLEU1
960	1	0.629517	-0.520322	-0.123456	-0.680323	0.649612	0.445346	0.828675	0.369512	0.453809	-0.366199	-0.277293	0.0294902	0.787546	0.754579	0.779321	0.360215	3.83162	0.958848	0.194079	SegregantLEU1
961	0	-1.37895	0.441211	-0.375325	1.41034	-0.33126	-0.238173	-1.59879	0.835955	-0.0342329	-0.802408	-0.320188	1.24867	0.778243	1.09623	0.695652	0.473214	0.605911	0.408889	0.559829	SegregantLEU0
962	1	0.246952	-0.808781	-0.491573	-0.829656	-0.448055	-0.285498	0.637324	0.585707	0.765455	-0.347184	0.0470436	0.0960434	0.930612	0.963265	0.925729	0.635484	6.06527	1.01688	0.72327	SegregantLEU1
963	1	0.390414	1.6912	0.380282	-0.0255537	0.21948	-0.420604	0.410343	0.00455594	-0.0885026	-0.720241	-0.579415	-0.316758	0.693798	1.39922	0.962121	0.567416	5.90922	0.939024	0.690265	SegregantLEU1
964	1	0.199132	0.921977	-0.724067	-0.599912	0.0789319	-0.86585	-0.176455	0.634787	-0.173778	-1.07575	-0.898896	-0.986569	0.908	0.64	0.925187	0.655172	0.701689	0.92233	0.787879	SegregantLEU1
965	0	1.0599	1.01813	0.496529	2.09957	0.961772	0.277397	-1.47715	1.23176	-0.152133	-0.245112	-0.0795753	2.60861	0.960352	1.12335	0.814917	0.570997	3.49637	1.23176	0.64532	SegregantLEU0
966	0	-1.18766	0.441211	0.0509147	1.74347	0.237934	-0.0758434	-1.63078	0.822734	0.0365893	-0.284923	-0.481254	1.58731	0.840517	0.637931	0.811224	0.524752	1.50571	1.49261	0.625668	SegregantLEU0
967	1	0.91644	-0.712628	-0.200954	-0.0600152	0.3905	-0.99927	0.938086	0.458846	1.21829	1.00138	1.19874	0.907583	0.888889	0.753472	0.971649	0.569014	2.79555	1.12987	0.528846	SegregantLEU1
968	0	-1.66587	1.21044	0.302784	0.594754	1.05284	0.579027	-1.37439	0.335637	-0.980946	-1.09571	-0.444156	2.45499	0.618321	0.706107	0.76	0.327103	3.71571	0.671141	0.759615	SegregantLEU0
969	0	-0.948562	2.55658	-0.123456	2.66245	-0.611508	-0.334542	-1.848	-0.007916	-0.831951	-0.539754	-0.416427	0.347204	0.809735	1.09735	0.822115	0.460177	2.94087	1	0.624413	SegregantLEU0
970	1	0.390414	0.345058	-0.3947	0.0778309	0.098104	-0.408689	0.598198	0.430225	0.292551	-0.695566	-0.0484163	0.113956	0.868085	1.09787	0.926437	0.566456	5.62052	0.718062	0.534392	SegregantLEU1
971	1	-1.0442	-0.0395553	-0.665943	-0.450579	-0.737965	-1.02591	0.287546	-0.116602	0.597719	-1.10996	-0.526869	0.470999	0.78355	0.909091	0.844156	0.450355	1.284	0.778302	0.610778	SegregantLEU1
972	1	0.486055	-0.424168	0.0315401	-0.542477									0.787671	1.14726	0.903308	0.611413	1.54344	0.486111	0.542373	SegregantLEU1
973	1					-0.00198123	-1.37839	1.05865	0.747403	1.51988	0.498013	0.576029	1.09696	0.669145	0.929368	0.785185	0.549451	0.85988	0.645022	0.57874	SegregantLEU1
974	1	-0.996382	0.921977	-0.142831	-0.117451	-0.285486	-0.229468	0.109053	0.207831	0.570646	-0.965596	-0.732498	1.30054	0.751037	0.887967	1.05224	0.576547	2.31661	1.17982	0.531579	SegregantLEU1
975	0	-1.09202	0.537364	-0.0459581	1.14614	0.045195	-0.197186	-1.56443	0.496511	-0.693642	-1.66179	-1.54737	2.12502	0.965812	0.653846	0.783133	0.591216	4.99473	1.12946	0.635294	SegregantLEU0
976	1	-0.652019	-0.328734	-0.234758	-0.295084	-0.932044	-0.220462	0.069801	-0.484121	0.128031	-0.514222	0.0815541	0.936918	0.731225	0.86166	0.978082	0.514754	1.22748	1.21552	0.677778	SegregantLEU1
977	1	1.16516	0.0558792	-0.409129	-0.375494	-0.149889	-0.136766	-0.0202523	1.00652	0.00499811	-1.08634	-0.634496	-0.144878	0.758621	0.509579	0.919668	0.4	1.47096	0.580952	0.659218	SegregantLEU1
978	0	-0.795481	1.59433	-0.15726	1.45097	-0.427459	0.588935	-1.47858	-0.549246	-1.09316	-1.65069	-1.32137	-0.427519	0.5	0.4375	0.637821	0.627737	0.206897	1.13846	0.68323	SegregantLEU0
979	0	-0.843301	1.78664	0.05586	0.394146	-0.200012	2.34404	-1.30111	0.710009	-0.0687888	-0.556068	-0.574869	0.448875	0.80543	0.425339	0.641337	0.451613	3.29947	1.19048	0.544304	SegregantLEU0
980	1	1.40426	0.248186	0.210856	-0.341033	0.978456	-0.018734	0.778737	0.340467	0.164815	-0.0831651	0.187525	0.088112	0.869403	0.738806	1.02459	0.496933	1.76639	1.05021	0.579545	SegregantLEU1
981	1	1.64337	0.536645	-0.273507	-0.674161	0.635965	-1.04888	-0.447384	0.0631902	-0.436351	-0.48802	-0.273861	-0.939172	0.529412	0.615686	0.722561	0.636364	0.293358	1.22513	0.426573	SegregantLEU1
982	1	-1.27369	1.49818	-0.196009	-0.260623	-0.513561	-0.75002	-0.365905	-0.169075	-0.361816	-0.760277	-0.29372	-0.513619	0.671937	0.660079	0.864706	0.560117	2.6727	0.585492	0.904192	SegregantLEU1
983	0	0.97388	1.97894	0.578973	0.945531	0.118539	0.509512	-1.49211	1.29966	-0.169079	-1.2307	-0.75717	1.33684	0.763948	0.746781	0.820896	0.436893	3.56548	1.08173	0.632432	SegregantLEU0
984	1	-0.365096	-0.328734	-0.409129	-0.857956	0.298014	-0.0857	-0.0456944	-0.55366	-0.296305	-0.607454	-0.341824	-0.593031	0.992537	0.940299	0.791183	0.45098	4.37436	1.16335	0.497872	SegregantLEU1
985	0	0.878239	0.921258	0.26898	0.669838	-0.155587	0.41786	-1.40289	1.71098	0.365403	-1.60287	-0.692879	1.73794	0.800712	0.893238	0.841608	0.555901	1.29985	1.32174	0.56213	SegregantLEU0
986	0	1.35644	0.536645	-1.88159	1.27866	-0.241063	-0.599662	-1.51191	0.307756	-0.621319	-1.53984	-0.904568	0.0537495	0.78	0.613333	0.807851	0.517857	4.81778	0.851064	0.50463	SegregantLEU0
987	1	-0.74766	-0.136427	-0.215384	-0.995802	0.799586	0.669105	0.170977	0.322028	0.17714	0.23698	-0.005327	-0.48231	0.733083	0.642857	0.964286	0.487578	2.95425	1.10169	0.62963	SegregantLEU1
988	0	-0.986763	0.152032	-0.447878	0.635377	-1.38826	-0.49295	-1.80161	-0.239701	-1.13864	-1.59301	-1.13997	0.177588	0.793522	0.769231	0.938776	0.616613	5.38272	0.683417	0.572222	SegregantLEU0
989	1	0.97388	-0.328734	-0.118511	0.0150694	1.41653	0.964418	1.18242	0.619036	0.779377	-0.304608	-0.551814	0.370409	0.611842	0.651316	0.78	0.682432	0.0204461	1.38916	0.463576	SegregantLEU1
990	1													0.648746	0.677419	0.852868	0.442424	3.34339	0.371681	0.754386	SegregantLEU1
991	1	-1.03458	0.440492	0.249605	-0.295084	-0.393795	-0.612205	-0.0556643	0.203192	0.268571	-0.70959	-0.173859	-0.0620466	0.744681	0.638298	0.8275	0.385852	2.57036	0.527919	0.715084	SegregantLEU1
992	1	1.35644	0.0558792	0.230231	-0.295084	0.644902	-0.118868	1.24975	1.18483	1.06091	-0.033369	0.30776	1.74173	0.778523	0.607383	0.971867	0.407625	1.64249	1.21941	0.665	SegregantLEU1
993	1	1.16516	0.152032	-0.118511	0.198864	0.361463	-0.329828	0.942926	0.350366	0.562113	-0.653244	-0.414775	1.55325	0.603774	0.558491	0.913738	0.596226	0.165517	1.32948	0.375839	SegregantLEU1
994	1													0.768924	0.709163	0.874687	0.362018	4.92398	0.347594	0.684783	SegregantLEU1
995	0													0.801653	0.933884	0.826531	0.531034	3.33659	0.44186	0.578125	SegregantLEU0
996	1	1.06952	2.0751	0.113984	-0.421443	0.2997	-0.915749	-0.649149	0.890858	-0.215368	-0.224922	-0.138734	-1.15844	0.643836	0.678082	0.638462	0.66877	0.319484	0.838983	0.589595	SegregantLEU1
997	1	-0.460737	0.921258	0.0364855	0.359685	-0.0592039	-0.254966	0.132463	0.153016	0.570108	-0.78845	-0.706263	1.11348	0.691983	0.43038	0.842407	0.58885	2.1687	1.39888	0.84375	SegregantLEU1
998	1	1.21298	-0.52104	0.0364855	0.198864	1.00486	-0.584718	0.599058	0.992047	1.76016	1.44251	1.25313	1.29878	0.755556	0.72963	1.05291	0.619926	3.64903	1.53165	0.539773	SegregantLEU1
999	0	-0.843301	0.921258	0.0364855	0.692813	-0.749032	0.20341	-1.26521	0.145725	-0.101606	-0.960987	-0.156479	1.23362	0.694656	0.534351	0.443272	0.630508	5.38402	1.42735	0.508287	SegregantLEU0
1000	1	-0.843301	-0.52104	0.346478	0.152916	-0.3741	0.377884	0.372987	-0.0317767	0.500617	-0.567325	-0.245171	1.06562	0.721612	0.608059	1.00601	0.484756	4.07082	1.13636	0.57672	SegregantLEU1
1001	1	1.45209	-0.424887	-0.467253	-0.249136	0.96495	0.8639	1.06995	1.34528	2.50278	0.309607	0.165309	2.98499	0.727273	0.839161	0.986413	0.632258	2.77778	1.47059	0.539267	SegregantLEU1
1002	0	-1.0824	0.536645	0.191482	1.48543	-0.742985	-0.870989	-1.68952	0.932532	-0.317943	-0.56847	-0.645604	1.36714	0.763485	0.609959	0.837037	0.426426	1.76658	0.5	0.60101	SegregantLEU0
1003	1	0.760252	0.254587	0.0267964	-0.613228	0.751319	-0.346301	0.618791	0.898424	0.754008	0.29041	0.112622	0.537895	0.578397	0.519164	0.824841	0.637993	1.36797	1.03141	0.725	SegregantLEU1
1004	1	1.06952	-0.040274	-0.0410127	-0.547802	1.0367	-0.155837	0.751165	1.01606	1.46293	0.406591	0.340366	0.895201	0.812274	1.06137	0.980723	0.556548	0.694794	1.33981	0.634518	SegregantLEU1
1005	1	-0.938943	0.248186	-0.331631	0.198864	-0.149697	0.36659	-1.27966	0.180189	-0.472407	-0.613305	-0.577388	0.553339	0.743396	0.558491	0.825137	0.527881	3.66311	1.27528	0.55618	SegregantLEU1
1006	1	-1.27369	-1.29027	-0.641624	-0.27211	-0.314467	-1.15613	0.518844	0.534629	0.785031	0.067495	0.188365	0.650621	0.764479	0.490347	0.94362	0.395973	4.44884	0.545455	0.522222	SegregantLEU1
1007	1	-0.508558	1.30587	0.210856	-0.226161	-0.534233	-0.688138	-0.17836	-0.203244	-0.041606	-0.701577	-0.626434	0.13486	0.79845	0.825581	1	0.472924	4.34013	1.51366	0.465241	SegregantLEU1
1008	1													0.690141	0.672535	0.654822	0.635258	0.100775	0.819328	0.47486	SegregantLEU1
1009	1	1.21298	-0.713347	0.0946091	-0.295084	0.263665	-0.551798	0.873675	0.034573	0.363131	-0.604974	-0.195002	0.143913	0.76834	0.710425	1.0029	0.618462	0.546603	1.20502	0.545455	SegregantLEU1
1010	0	-1.03458	1.97894	0.230231	1.49691	-0.782673	1.05227	-1.44895	0.247771	-0.354137	-1.14198	-1.57682	1.1332	0.690909	0.341818	0.644681	0.348432	0	1.33197	0.644928	SegregantLEU0
1011	1	-0.74766	1.59433	0.172107	-0.318059	1.28464	-0.117123	0.00276101	0.697843	0.305718	-0.126156	-0.596873	-0.0140294	0.541379	0.544828	0.962567	0.481366	7.56127	1.03734	0.604878	SegregantLEU1
1012	1	1.49991	1.40202	-0.447878	-0.938366	2.06505	-0.637333	-0.25124	0.277236	-0.70153	-0.628187	-0.831719	-1.41485	0.678832	0.649635	0.745257	0.557047	0.127559	1.10407	0.538922	SegregantLEU1
1013	1	-1.09352	-0.720578	-0.168058	-0.840913	0.663234	1.67815	1.45215	-0.772578	-0.114969	-1.87748	-1.56417	3.43433	0.670213	0.624113	0.965812	0.654485	3.54438	1.75		SegregantLEU1
1014	1	0.580198	0.337108	0.0256871	-0.461836	0.964034	-0.266136	0.26239	0.0593245	0.312881	-0.20241	-0.0185811	-0.456399	0.718033	0.685246	0.972678	0.539106	3.03965	1.02811	0.552381	SegregantLEU1
1015	1	0.341096	-0.0475051	0.141934	-0.186144	1.62212	0.39671	0.761696	1.24862	1.2484	0.702059	0.518335	0.147138	0.763158	0.720395	1.00809	0.611429	2.4452	1.00844	0.588517	SegregantLEU1
1016	1	0.388916	-1.00904	0.0256871	-0.48481	0.234877	0.359678	1.32942	0.123267	2.45259	0.235833	-0.0476662	2.14292	0.624595	0.634304	0.893983	0.567398	0.0344288	1.21005	0.45283	SegregantLEU1
1017	1	0.149813	-0.239812	0.413178	-0.266554	1.07133	0.118445	1.5037	0.703251	1.86929	-0.317647	-0.427776	0.940099	0.660839	0.72028	0.836478	0.630872	0.117293	1.15842	0.480519	SegregantLEU1
1018	1	0.484557	-0.624424	-1.4274	-0.553733	0.0243563	-1.18494	-0.215051	0.343497	0.0722979	-0.0949958	-0.322321	-0.232376	0.821168	0.737226	1.03733	0.384892	3.65056	1.01604	0.713333	SegregantLEU1
1019	1	0.293275	0.0486482	0.0450616	-0.369938	0.876704	-0.372389	0.816728	0.363723	1.46831	-0.556388	-0.356909	1.00665	0.772908	0.733068	0.810198	0.59589	0.358974	1.29075	0.386905	SegregantLEU1
1020	1	-1.14134	-0.0475051	-0.691171	-0.875374	-0.553662	-0.232847	0.587005	0.72558	1.3972	-0.732805	-0.33091	1.00134	0.893443	0.930328	0.945824	0.464968	1.41691	1.04278	0.423469	SegregantLEU1
1021	1	-0.902239	1.77941	-0.30368	-0.473323	0.167356	-0.818481	-0.108148	0.751047	0.153689	-0.537373	-0.6104	0.784759	0.5625	0.444853	0.698758	0.378205	7.41882	0.979592	0.959064	SegregantLEU1
1022	0	0.436737	-0.0475051	0.103185	0.514574	0.236773	1.43745	-1.33897	0.986491	-0.3885	-0.816498	-0.696897	-0.238698	0.568345	0.564748	0.826772	0.580128	2.66719	1	0.40201	SegregantLEU0
1023	1	0.72366	-0.335965	0.76192	-0.749015	-0.150446	-0.637975	0.619564	-0.208561	0.891414	-0.375965	-0.0748798	1.34432	0.761317	0.707819	1.05251	0.621118	3.61243	1.18257	0.490291	SegregantLEU1
1024	0	0.388916	1.68325	0.316305	1.26124	0.236831	-0.0286622	-1.74941	1.23285	-0.170804	-0.67614	-0.365498	1.66904	0.644828	0.531034	0.738462	0.337278	0.89491	1.0793	0.517588	SegregantLEU0
1025	1	-1.76301	-1.20134	-1.11741	-0.611169	0.0479235	0.416378	0.681565	0.3239	0.423781	-0.840664	-0.271141	-0.391975	0.712727	0.796364	1	0.596273	3.65586	0.87156	0.435233	SegregantLEU1
1026	0	-1.0457	0.817874	0.0838107	1.67478	-0.879122	0.147245	-1.92427	0.669155	-0.0175064	-1.06847	-0.650239	1.40378	0.793249	0.518987	0.5725	0.533113	0.549606	0.370732	0.375661	SegregantLEU0
1027	1	0.484557	-0.912884	0.432553	0.238882	0.0944086	-0.0243493	1.28472	0.680141	1.26062	-0.172202	0.262518	0.93668	0.84252	0.708661	0.968421	0.614094	0.793289	0.505495	0.502762	SegregantLEU1
1028	1	0.341096	-0.720578	-0.0324365	-0.0482976	0.54437	0.84091	1.18486	0.492044	1.54336	-0.845561	-0.750504	1.58273	0.67037	0.788889	0.89916	0.643836	0.441077	1.12857	0.414634	SegregantLEU1
1029	1	0.67584	-1.00904	0.219433	-0.415887	0.895073	0.684163	0.843557	0.514787	1.1289	-0.386077	-0.271111	0.829163	0.688103	0.540193	0.988235	0.341935	2.50469	1.74233	0.465347	SegregantLEU1
1030	0	-1.66737	0.625568	-1.13679	0.28483	-1.64376	-0.467106	-2.0491	-0.559784	-1.27219	-1.63021	-1.0952	-0.75921	0.85022	0.612335	0.800518	0.578571	9.60794	0.771739	0.590062	SegregantLEU0
1031	0	0.867122	0.240955	0.258182	0.28483	0.313535	0.384853	-1.60752	1.89777	0.320272	-0.692675	-0.646577	2.01035	0.776824	0.600858	0.710383	0.430147	2.24444	1.42405	0.398907	SegregantLEU0
1032	1	0.484557	-0.239812	0.0450616	-0.289528	0.446294	0.0374639	0.885195	0.438056	1.55116	0.391899	0.861176	0.83798	0.871094	0.773438	0.849785	0.478395	1.27785	1.38498	0.336406	SegregantLEU1
1033	1	-1.0457	1.10633	-0.5168	-0.726041	0.344502	-0.595834	-0.093874	0.474008	0.388651	-0.329031	-0.762675	-0.274458	0.617424	0.431818	0.744382	0.41433	3.29923	1.12381	0.776398	SegregantLEU1
1034	1	-1.14134	-1.20134	-0.981789	-1.03619	-0.176623	-0.964669	-0.234536	-0.412397	-0.252078	-0.985855	-0.0869488	-0.0923025	0.676667	0.75	0.909692	0.54878	3.76577	0.944206	0.444444	SegregantLEU1
1035	1	-1.33262	-1.10519	0.277556	-0.186144	0.0620653	0.171371	0.435605	-0.76059	0.048862	-1.01314	-1.12599	0.418942	0.620579	0.630225	0.921569	0.679191	2.22493	1.32794	0.467662	SegregantLEU1
1036	1	-1.47609	0.529414	-1.29178	-0.346964	-0.85875	-0.731412	-0.520899	-0.0346363	-0.0210819	-0.631496	0.0553002	-0.508545	0.663333	0.686667	0.968889	0.598214	0.68693	0.400862	0.576923	SegregantLEU1
1037	1	0.867122	0.914027	-0.148684	-0.335477	-0.767156	-1.18676	-0.0561019	-0.408332	-0.593775	-1.09817	-0.948212	-0.197605	0.676	0.348	0.872159	0.555985	0.17773	0.560976	0.453333	SegregantLEU1
1038	1	0.436737	-0.624424	-0.962415	-0.519272	0.407871	-0.261442	0.779053	0.734762	0.428015	-0.145746	-0.0647531	-1.07929	0.607362	0.659509	0.872093	0.616216	1.34116	0.763285	0.488584	SegregantLEU1
1039	1	1.10622	-0.239812	0.258182	-0.4044	0.308023	-0.538621	0.545321	0.967231	1.58501	-0.394662	0.0672074	0.78635	0.752727	0.814545	0.927765	0.577049	3.8165	0.973684	0.451282	SegregantLEU1
1040	0	-0.902239	1.97171	-0.691171	-0.197631	-0.533971	1.13605	-2.08293	0.689346	-0.275596	-0.395934	0.188151	0.178705	0.825095	0.631179	0.89951	0.571429	0.792829	1.93976	0.375	SegregantLEU0
1041	1	-0.902239	-0.0475051	-1.03991	0.28483	-0.207825	-2.02965	-0.13533	0.987195	0.870737	-0.401531	0.969484	0.104906	0.737903	0.544355	0.941964	0.525074	2.97301	0.398936	0.428571	SegregantLEU1
1042	1	0.67584	1.10633	-0.439302	0.192933	0.0255927	-0.679906	-0.674482	0.665208	-0.23265	-0.891224	-0.274571	-0.417886	0.705426	0.689922	1.04857	0.419453	4.0123	1.25714	0.461187	SegregantLEU1
1043	1	-1.2848	1.39479	0.103185	0.445651	-0.464417	-0.938479	-0.138831	0.415279	1.12113	-0.68727	0.223235	1.75263	0.781818	0.818182	0.824444	0.535055	1.74443	1.1809	0.507109	SegregantLEU1
1044	0	0.341096	2.54863	0.703796	1.60586	0.241208	-0.324216	-1.94362	1.00062	-0.079373	-1.02179	-0.28756	1.29884	0.708333	0.472222	0.652174	0.545946	2.81903	1.2381		SegregantLEU0
1045	0																				SegregantLEU0
1046	0	0.293275	0.625568	-0.788044	-0.151682	-0.725415	-1.0173	-2.05007	0.961315	-0.500766	-0.931162	-0.553231	0.673586	0.595238	0.634921	0.721264	0.539683	3.55848	0.759259	0.65625	SegregantLEU0
1047	1	0.484557	0.914027	-0.536175	1.55991	-0.914528	0.0211478	0.335958	1.10179	0.309498	-0.920796	0.000458305	0.110776	0.70412	0.430712	1.07386	0.711864	9.24019	0.753695	0.551136	SegregantLEU1
1048	1	1.14282	0.254587	0.763029	-0.831485	0.0974455	0.209194	0.669712	0.389337	0.90454	-0.446164	-0.782421	1.2622	0.753788	0.742424	1.00524	0.608844	6.39501	1.41451	0.538462	SegregantLEU1
1049	1		-0.0215087	-1.16462	-0.437478	-1.09641	-0.702776	-0.142177	0.92259	0.129087	-0.853392	-1.87135	0.802822	0.67354	0.498282	0.828488	0.503268	10.0833	0.378505	0.745856	SegregantLEU1
1050	1	-0.722185	1.11997	0.239916	-0.475382	-0.77024	-0.882472	-0.308963	-0.444038	-0.292782	-0.399485	-0.536467	0.0311881	1.02767	0.727273	1.05013	0.556338	5.09524	1.30804	0.420213	SegregantLEU1
1051	1	-0.435262	-1.09156	-0.612563	-0.245639	-0.307508	-0.20011	0.220651	-0.521035	0.0957935	-0.812289	-0.630278	0.350815	0.664452	0.598007	0.987654	0.360335	1.81867	0.95339	0.313793	SegregantLEU1
1052	1		0.363104	-1.06774	-0.391529	-0.343788	-0.415822	0.676831	0.808564	0.966999	-0.301057	-1.62681	-0.0757874	0.683274	0.384342	0.792857	0.451852	2.5835	0.325991	0.662857	SegregantLEU1
1053	0	-0.722185	2.56226	-1.15505	-0.00440815	-1.25247	-0.101292	-1.61471	0.0884622	-0.792697	-0.903232	-1.16075	0.0574438	0.680672	0.487395	0.700935	0.522436	4.80351	0.4375	0.629412	SegregantLEU0
1054	0	1.28628	2.56226	0.239916	-0.142254	-0.796488	-0.441428	-1.68575	0.230962	-0.701705	-1.21085	-1.82148	0.162252	0.733333	0.317647	0.701657	0.638989	2.04119	1.40659	0.488095	SegregantLEU0
1055	0		1.70925	-1.41648	0.538932	-0.747554	0.695494	-1.87641	0.978358	-1.1886	-1.17576	-2.01394	-1.11929	0.694215	0.367769	0.740299	0.393728	8.01966	0.567568	0.586667	SegregantLEU0
1056	1	1.04718	-0.226179	0.29804	0.179387	1.66936	0.116653	1.09052	0.586779	1.11329	-0.781445	-1.11998	0.643821	0.806723	0.966387	0.822157	0.585616	0.452055	1.37327	0.378698	SegregantLEU1
1057	0	-0.817826	1.02381	-0.728811	0.443592	-0.941222	1.13478	-1.51782	0.455503	-0.854611	-1.54428	-1.59629	0.0924514	0.661654	0.473684	0.503984	0.567335	1.57163	1.01984	0.416988	SegregantLEU0
1058	0													0.607759	0.646552	0.619681	0.637931	4.83075	0.389423	0.766467	SegregantLEU0
1059	1	1.095	-0.610792	-0.690062	-0.406459	0.367743	-1.01211	0.572881	0.102613	0.0719322	-0.17766	0.241153	-0.391097	0.792593	0.896296	0.976064	0.469388	1.92308	0.597345	0.490991	SegregantLEU1
1060	0	0.903714	3.23534	0.51116	0.340207	-0.276732	-0.301775	-1.8521	1.15315	-0.0796975	-0.602803	-0.898843	0.731319	0.676349	0.497925	0.704327	0.617544	0.822476	1.4555	0.558011	SegregantLEU0
1061	1	0.712431	-0.514639	-0.302571	-0.234152	1.01918	0.42199	0.857686	0.704879	0.401901	-0.151013	-0.423617	-0.372926	0.823529	0.760784	0.887615	0.477273	1.58621	0.870466	0.669951	SegregantLEU1
1062	1	-0.913468	-0.706946	-0.457567	-0.245639	0.630235	-0.504882	0.516288	0.379127	1.26715	-0.0469058	-0.0311751	0.750994	0.644444	0.8	0.799458	0.631229	0.00318979	1.04348	0.725275	SegregantLEU1
1063	1	0.760252	-0.322333	-0.0507017	0.0185662	0.363447	-0.267462	0.68783	0.948871	1.14014	0.115011	-0.0421314	0.322323	1.01717	1.09013	0.787952	0.604106	2.01025	0.826291	0.426667	SegregantLEU1
1064	1	-1.20039	-0.899252	-1.15505	-0.234152	-0.313507	-1.21988	0.0763296	-0.0844139	0.348661	-0.527759	0.000570643	-0.0522883	0.886076	1.1519	0.859223	0.607362	4.91654	0.443946	0.542289	SegregantLEU1
1065	0	1.47756	0.35074	-0.0313272	0.397643	0.0860997	-1.03093	-1.70381	1.52518	0.304994	-0.354077	-0.537266	1.29168	0.949219	0.667969	0.834951	0.673016	0.689168	0.931507	0.53886	SegregantLEU0
1066	0
1067	1	-1.10475	-0.226179	-0.166949	0.236823	0.323597	-0.830956	0.185512	0.194876	0.559762	0.664612	0.0684933	0.240051	0.804781	0.864542	0.819048	0.703364	2.47273	1.1875	0.582938	SegregantLEU1
1068	0	-1.00911	1.40843	-0.205698	-0.245639	0.523763	0.188854	-1.47663	0.454943	-0.203856	-0.690947	-1.37827	0.703042	0.765125	0.921708	0.487751	0.400485	4.37455	1.14078	0.437262	SegregantLEU0
1069	1	1.14282	0.927659	-0.418818	-0.452408	0.0407776	-1.29789	0.423308	0.500864	0.0998905	-0.522671	-0.249764	-1.10299	0.625	0.864286	0.809725	0.71831	4.60773	0.715556	0.545455	SegregantLEU1
1070	1	1.42974	-0.610792	-0.0313272	-0.314562	0.734867	-0.279134	0.331068	0.350318	0.0402955	0.0301095	-0.24594	-0.670835	0.954545	1.53636	0.907652	0.437247	1.09825	1.28646	0.441176	SegregantLEU1
1071	1	1.42974	-0.610792	0.743655	-0.0963055	0.413008	-0.683962	0.449086	0.841315	1.67598	0.932289	0.79204	1.80879	0.74502	1.04781	1.01124	0.452229	1.15852	1.40517	0.523256	SegregantLEU1
1072	1	-0.674365	-0.610792	-0.748185	-0.406459	0.25264	-0.750752	0.46463	0.820419	0.894726	-0.140647	0.122232	0.436937	0.77907	0.697674	1.01496	0.551402	3.36186	0.716981	0.645349	SegregantLEU1
1073	1	1.47756	-0.226179	0.375538	-0.257126	0.995427	-0.0143091	0.762858	-0.118111	-0.092359	-0.691138	-0.497812	-0.359358	0.708333	0.723485	0.872283	0.472464	1.30758	0.945607	1.01143	SegregantLEU1
1074	0	-1.00911	0.446893	-0.515691	0.661848	-1.03709	0.343491	-1.82584	0.729543	-0.474758	-1.2506	-1.14889	1.22788	0.908	0.5	0.598039	0.615873	2.33029	0.717949	0.794286	SegregantLEU0
1075	1	0.808072	1.31227	0.646782	0.133438	1.40383	-0.440679	0.484653	1.26046	0.855596	0.482853	0.0160288	0.431045	0.748988	0.793522	0.898734	0.474747	1.20996	1.10145	0.75	SegregantLEU1
1076	1	-0.483083	0.254587	0.472411	-0.463895	0.00750204	0.645703	0.474832	0.679133	1.36331	-0.493862	-0.934473	1.63218	0.630522	0.626506	0.842105	0.530201	3.23939	1.26943	0.65896	SegregantLEU1
1077	1	0.808072	-0.803099	-0.108825	-0.142254	1.09088	0.682062	1.39427	1.37254	2.14695	0.78748	1.08591	0.528498	0.754579	0.967033	0.977839	0.46395	4.55892	0.588785	0.645	SegregantLEU1
1078	1	1.23846	-0.130026	0.763029	-0.11928	1.368	-0.772011	0.327544	0.792359	1.06259	-0.175816	-0.136519	0.975727	0.771552	0.849138	0.912281	0.438596	3.48013	1.15426	0.568862	SegregantLEU1
1079	1	-0.961288	1.02381	-0.380069	-0.371998	-0.404697	0.185073	-0.343098	1.14275	1.13756	-0.534945	-0.513938	1.42988	0.902344	0.476562	0.829457	0.619883	2.38675	0.662222	0.616667	SegregantLEU1
1080	0	-1.24821	-0.418486	-0.786934	0.466566	-0.953357	-0.0473967	-2.01795	0.702559	-0.635227	-0.37023	0.194758	1.08099	0.795455	0.737013	0.497462	0.475703	2.15273	0.889764	0.367857	SegregantLEU0
1081	1	0.61679	-0.803099	0.801778	0.317233	-0.0338226	0.985676	0.672201	1.3095	2.3807	-0.11807	-0.649247	3.20815	0.776316	0.482456	0.867277	0.548043	3.41903	1.1086	0.622857	SegregantLEU1
1082	1													0.571942	0.366906	0.763077	0.480836	7.40182	0.393519	0.654255	SegregantLEU1
1083	1	0.903714	-0.514639	0.840527	-0.314562	-0.106046	0.0360419	1.38646	0.850622	1.73157	0.779848	0.626826	1.3447	0.550562	0.7603	1.07571	0.541502	0.481717	1.31016	0.539007	SegregantLEU1
1084	1	-0.865647	-0.803099	-0.670687	-0.555793	-0.392466	1.38894	1.30348	0.5524	2.54299	-0.438978	-0.0346552	2.75658	0.70229	0.496183	0.994135	0.596154	3.1465	0.797235	0.614943	SegregantLEU1
1085	1	-1.10475	0.446893	0.0849201	-0.349023	0.875156	-0.630393	0.171321	0.406891	-0.134132	-0.0611514	-0.685575	-0.426405	0.592982	0.666667	0.861671	0.427692	7.83793	0.511628	1.02326	SegregantLEU1
1086	0	-1.1646	1.51694	-0.389634	1.71062	-1.22409	-0.743417	-1.90543	0.948015	-0.639418	-0.784581	-1.34163	0.606839	0.66426	0.707581	0.712159	0.576705	1.13985	0.720339	0.591346	SegregantLEU0
1087	1		0.555411	0.385348	-0.219222	-0.527822	-0.0218086	0.755022	0.403388	1.34848	-0.253423	0.00598003	1.98478	0.828	0.668	1.0058	0.4	1.53333	1.45933	0.61413	SegregantLEU1
1088	1		0.459257	-0.040892	0.895034	0.0553405	-0.644357	0.153867	0.260375	0.979819	0.216809	0.665105	0.620408	0.840637	0.812749	0.935233	0.568254	1.95478	1.33645	0.701657	SegregantLEU1
1089	1		-0.213815	-0.350885	-0.276657	0.446275	-0.141864	0.233203	0.706674	1.42739	-0.248272	-0.33941	3.337	0.785441	0.639847	0.909341	0.664495	1.23546	1.30952	0.666667	SegregantLEU1
1090	1		0.266951	-0.602754	-0.0469139	0.354749	-1.13437	0.321833	0.820409	0.992171	1.03879	0.355639	0.488248	0.798561	0.438849	0.850602	0.679487	0.819355	0.694805	0.612245	SegregantLEU1
1091	1		-0.886888	-0.738376	-0.529375	-0.998936	-0.256765	0.516263	0.0773371	0.931959	-0.266905	0.292643	2.20947	0.768657	0.772388	0.863081	0.551622	4.27935	0.821918	0.532995	SegregantLEU1
1092	1		-0.694581	0.0753553	-0.219222	0.754	-0.112303	1.14477	0.748603	1.77543	1.116	0.326139	2.20536	0.759322	0.688136	0.688312	0.615169	0.17507	1.21154	0.415525	SegregantLEU1
1093	1		-0.790735	-0.738376	-0.403016	1.81905	-0.0939215	0.679488	1.81248	1.13749	0.950013	0.552558	-1.17537	0.758993	0.845324	0.951983	0.54039	3.46905	0.527778	0.519149	SegregantLEU1
1094	1		1.51694	0.385348	-0.448965	0.264169	-0.971623	0.0294205	0.596311	0.330889	-0.247763	-0.0799804	0.573961	0.708333	0.643519	1.0472	0.484642	7.66934	0.916279	0.676647	SegregantLEU1
1095	0		1.51694	0.598468	2.43432	0.434349	-0.100698	-1.61593	1.14524	0.0644269	-0.350789	0.100408	2.9611	0.684211	0.624561	0.83815	0.353312	2.00754	1.22944	0.845528	SegregantLEU0
1096	1		1.51694	0.133479	-0.311119	-0.0727568	-0.506371	0.640298	0.310734	0.81701	-0.652936	-0.00891156	0.566972	0.678571	0.563492	0.971098	0.596774	4.19417	0.746411	0.619792	SegregantLEU1
1097	1		-0.502275	-0.350885	-0.138811	0.625197	0.122187	1.32911	0.689046	0.442448	-0.115991	0.159388	0.0656407	0.784946	0.827957	0.907317	0.607784	5.43576	0.551402	0.548913	SegregantLEU1
1098	0		1.70925	0.385348	0.688265	0.330398	-0.680651	-1.72226	0.477353	-0.897411	-0.890659	-0.938078	1.10391	0.776173	0.776173	0.719677	0.478659	2.56042	0.957082	0.631016	SegregantLEU0
1099	1		0.747717	-0.680252	-0.55235	0.277326	-0.655063	0.137374	0.158006	0.252518	-0.632585	-0.905361	-0.0369522	0.836066	0.47541	0.928571	0.411348	3.2047	0.486772	0.566474	SegregantLEU1
1100	1	-0.59075	-0.0215087	-0.234637	-0.311119	-0.877436	-0.961064	0.268842	-0.637378	-0.0430692	-0.803087	-0.248047	0.795274	0.72242	0.83274	0.91206	0.438806	0.254703	0.704082	0.584699	SegregantLEU1
1101	1		0.555411	-0.292761	0.481496	-0.0550753	0.628185	0.546067	-0.0764794	0.374336	-1.10714	-0.915983	2.55884	0.610345	0.531034	0.764205	0.585859	0.48537	1.2723	0.540881	SegregantLEU1
1102	1		-0.406122	0.0366062	-0.115837	-0.448527	-0.143327	-0.0885808	-0.704222	-0.156838	-0.927482	0.0970999	0.0798545	0.826415	0.584906	0.912807	0.345455	4.67621	1.37113	0.542553	SegregantLEU1
1103	0																				SegregantLEU0
1104	1		-0.598428	0.0172317	-0.391529	2.29382	0.883625	1.6159	1.11518	1.58911	0.555461	-0.169067	0.232486	0.788321	0.682482	0.691974	0.558405	0.242798	1.21344	0.37069	SegregantLEU1
1105	1		-0.790735	-0.796499	-0.357068	0.609978	0.501589	0.93239	-0.327504	-0.73452	-1.08081	-0.360017	-1.18724	0.732203	0.766102	0.901099	0.48318	2.37712		0.484444	SegregantLEU1
1106	0		1.6131	0.52097	1.29709	0.639378	0.533618	-1.64911	0.538259	-1.29875	-0.636464	-0.468072	0.274654	0.832558	0.776744	0.58908	0.593284	2.97114	1.3066	0.592105	SegregantLEU0
1107	0		1.42079	0.30785	0.906522	-0.354263	1.13248	-1.57442	0.322527	-0.446194	-0.467043	-0.401404	1.14326	0.757812	0.664062	0.919444	0.495327	2.80673	1.02767	0.546798	SegregantLEU0
1108	1		-0.502275	-0.854623	-0.667221	0.0597032	0.343893	0.806504	0.634704	1.01025	0.219353	0.234746	0.591422	0.669039	0.893238	1.09249	0.685714	5.32569	0.242574	0.426036	SegregantLEU1
1109	1		0.363104	-1.41648	-0.805067	0.784862	-0.236048	0.549822	0.637879	0.906224	-0.338006	-0.681511	-0.175155	0.609489	0.558394	0.765244	0.610108	0.497278	1.02273	0.55	SegregantLEU1
1110	1		0.747717	0.462846	-0.161786	1.19024	0.268939	0.94432	0.825616	1.47454	0.265461	0.272632	0.167632	0.593525	0.651079	0.898026	0.628906	0.477745	1.45513	0.613333	SegregantLEU1
1111	0		1.03618	-0.0602665	0.768675	0.501152	-0.804303	-1.60864	0.761373	-1.57094	-0.216791	0.167754	-0.0819374	0.581818	0.538182	1.02849	0.357798	5.53298	0.466368	0.487179	SegregantLEU0
1112	0		0.170798	0.385348	1.65319	1.74825	0.533789	-1.39574	1.35365	-0.563064	-0.31562	-0.347655	0.571359	0.683206	0.60687	0.847118	0.418605	1.72078	1.24519	0.502793	SegregantLEU0
1113	1		-0.790735	-0.195888	-0.368555	1.61472	1.05689	1.66975	1.6284	1.78507	0.296814	0.0979396	-0.165177	0.725	0.596429	0.956873	0.347962	3.54792	0.878947	0.559406	SegregantLEU1
1114	0		1.13233	-0.873997	0.929496	-1.59645	-0.558596	-1.73404	-0.190129	-1.06506	-1.2648	-1.92289	0.819939	0.715909	0.42803	0.818182	0.564669	5.0183	0.621212	0.52973	SegregantLEU0
1115	1		0.555411	-0.486506	-0.196247	-0.772835	-1.04079	0.251908	-0.0657242	0.25225	-0.298449	-0.944866	-0.459559	0.866171	0.698885	1	0.534375	3.02493	0.595238	0.358209	SegregantLEU1
1116	1		-0.694581	-0.97087	-0.115837	0.00154894	-1.16576	0.423683	-0.0359557	0.122855	-0.504374	-0.00654428	-0.607632	0.885593	0.699153	0.754797	0.567398	0.1392	1.22318	0.35122	SegregantLEU1
1117	1	-0.765389	0.125901	-0.779763	-0.421156	-0.311569	-1.17374	0.241195	0.113077	0.786305	-1.11882	-0.899553	0.418363	0.628289	0.513158	0.933747	0.447368	2.12516	0.617117	0.366379	SegregantLEU1
1118	1	1.2909	0.414361	0.285837	-0.0420797	1.0698	-0.498502	0.984384	0.959562	1.01917	0.481266	0.168817	0.124927	0.737643	0.707224	0.917526	0.650177	2.57699	1.26891	0.443182	SegregantLEU1
1119	1	0.908331	1.27974	0.750826	0.0957664	1.30676	-0.139717	0.782005	0.854238	1.02323	-0.340401	0.151295	0.165074	0.661654	0.703008	1.08858	0.503185	2.36622	0.44843	0.63388	SegregantLEU1
1120	1	-1.19577	-0.931784	-0.89601	-0.765772	0.685563	-0.0276992	0.478755	0.35253	0.193847	-0.86876	-0.620326	0.747732	0.668966	0.682759	1.01171	0.446541	3.49927	0.331915	0.59322	SegregantLEU1
1121	0	-0.430645	1.08743	0.150215	1.34787	-0.46579	0.232786	-1.56045	0.00645696	-0.176075	-0.638795	-0.133901	0.977754	0.699275	0.612319	0.894737	0.540717	1.35747	1.33493	0.640884	SegregantLEU0
1122	0	1.14743	0.510514	0.440833	-0.0191053	0.426942	-0.60331	-1.72587	0.878931	-0.533323	-0.28787	-0.487738	1.11551	0.630824	0.688172	0.832386	0.306306	3.42185	1.17327	0.785311	SegregantLEU0
1123	1	1.09961	0.510514	-0.934759	-0.2029	-0.333223	-1.2408	-0.0118259	0.59015	0.598571	-0.483747	0.307232	0.146474	0.606618	0.5625	0.966759	0.270769	4.27304	0.554455	0.727778	SegregantLEU1
1124	1	-0.813209	1.08743	-0.876635	-0.708336	-0.043373	-1.08101	-0.264984	0.435875	0.379646	-0.731074	-0.227894	0.0456225	0.696154	0.769231	0.900285	0.548387	1.6089	0.489247	0.587209	SegregantLEU1
1125	0	1.09961	0.702821	-1.2835	-0.306285	-0.150248	1.52481	-1.74739	0.947139	-0.733108	-1.25613	-1.28517	-1.06811	0.785425	0.510121	0.770449	0.480132	5.423	0.617647	0.5	SegregantLEU0
1126	1	0.86051	-0.0664051	-1.55474	-0.777259	-0.123749	-1.18696	-0.78249	0.321851	-0.668668	-1.03576	-1.0629	-1.15371	0.685606	0.492424	0.833333	0.472603	11.0778	0.421965	0.577922	SegregantLEU1
1127	1	0.430125	0.125901	0.324586	0.77351	0.586243	0.496227	1.14555	0.167437	-0.00319226	-0.85833	-1.1434	-0.244803	0.694323	0.441048	0.751429	0.515267	5.69231	1.26238	0.660131	SegregantLEU1
1128	1	-1.10013	0.895127	0.130841	0.003869	-0.661952	-1.13379	-0.181764	-0.48741	0.459918	-0.779725	0.3895	1.88331	0.965665	0.433476	0.865079	0.284848	0.9926	0.87451	0.340081	SegregantLEU1
1129	1	-0.526286	0.510514	-0.489145	-0.432644	1.31294	-0.0658906	0.50514	0.982851	1.22183	-0.225355	0.432232	0.763988	0.663265	0.704082	0.934911	0.581602	5.22365	0.546256	0.264463	SegregantLEU1
1130	1	-0.621927	1.66435	0.0727172	-0.754285	-0.392427	-0.92831	-0.185368	-0.323099	-0.0132529	-1.17116	-0.878774	0.24068	0.634328	0.462687	0.874036	0.481356	1.32617	1.13636	0.443182	SegregantLEU1
1131	0	-0.90885	2.04897	0.557081	1.69248	-0.903684	1.02772	-1.55651	0.955477	0.243807	-1.29517	-0.778832	1.8137	0.613971	0.639706	0.81741	0.647799	0.877273	1.14218	0.313636	SegregantLEU0
1132	1	1.05179	0.606668	-0.721639	-0.685361	-0.0341382	-1.49938	0.328112	0.603537	0.132022	-0.527883	0.181301	-0.283875	0.714286	0.735714	0.871179	0.638365	0.248963	0.610837	0.442922	SegregantLEU1
1133	1	0.669228	0.318208	-0.237276	-0.2029	0.0946939	-0.667022	0.93309	0.955635	0.751202	-0.765797	-0.530531	-0.0160494	0.800797	0.593625	1.05594	0.605505	4.19662	0.8	0.451777	SegregantLEU1
1134	1	1.24307	-0.835631	-0.721639	-0.432644	1.41461	-0.138014	1.24189	1.7168	1.98426	-0.191203	0.075016	0.351488	0.663158	0.635088	0.833333	0.59434	0.0119048	0.987124	0.437158	SegregantLEU1
1135	1	-0.90885	-0.0664051	-1.16725	-0.547515	-0.100051	-0.235804	0.0192061	0.0373508	-0.457697	-0.685539	0.198701	-0.914807	0.683824	0.558824	0.823096	0.564784	0.560759	0.399061	0.615385	SegregantLEU1
1136	1	1.14743	0.318208	0.324586	0.0383305	0.131042	-0.975819	0.898015	0.410801	1.07027	-0.431661	0.187725	0.758333	0.710623	0.663004	0.905128	0.712903	1.45045	0.705069	0.464088	SegregantLEU1
1137	1	0.956151	-0.162558	0.731452	0.176177	1.55109	-0.153664	0.949943	0.478541	1.29798	-0.124745	0.583525	0.534331	0.706107	0.427481	0.952381	0.535484	1.31852	1.25882	0.391089	SegregantLEU1
1138	0
1139	1	0.956151	-0.739478	0.285837	-0.559003	3.76266	1.7765	2.08101	2.49554	3.24388	0.908253	0.149676	1.92412	0.88417	0.76834	0.658986	0.700637	0.634557	1.30992	0.340314	SegregantLEU1
1140	0	-0.813209	1.66435	-0.644141	1.09515	-0.883617	0.169529	-1.75553	0.560946	-0.462014	-1.05917	0.239673	0.605164	0.807273	0.52	0.410742	0.569007	0.913713	0.729258	0.133508	SegregantLEU0
1141	1	-0.717568	0.99128	0.0145935	-0.409669	0.230092	-0.422956	-0.000971165	0.143732	0.755855	-0.685284	0.184032	0.383657	0.619217	0.829181	0.887828	0.667692	4.73613	1.26141	0.627551	SegregantLEU1
1142	0	1.19525	2.81819	0.557081	-0.133977	-0.816801	-0.726529	-1.77086	0.1162	-0.617898	-1.40335	-0.988336	0.855958	0.672794	0.334559	0.571823	0.414861	1.73369	1.155	0.737931	SegregantLEU0
1143	0	1.00397	2.91435	0.402084	0.451869	0.437112	-0.85878	-1.83105	1.07675	-0.629146	-0.961547	-0.493221	-0.238546	0.571865	0.565749	0.709779	0.448179	1.45954	1.24378	0.766667	SegregantLEU0
1144	0	1.19525	0.222055	-0.547268	1.15259	-0.371393	0.721894	-1.57312	0.567561	-0.769761	-0.582512	-0.0553056	-0.178637	0.785211	0.454225	0.780282	0.487013	2.05581	0.464646	0.534031	SegregantLEU0
1145	1	-1.38706	0.606668	-1.07038	-0.179926	0.411234	-1.2095	-0.25715	-0.165034	-0.635775	-0.144587	0.455045	-1.12644	0.594595	0.486486	0.945245	0.378571	6.85114	0.386139	0.662577	SegregantLEU1
1146	0	0.956151	0.414361	-0.295399	-0.191413	0.576498	1.50082	-1.4168	1.00639	-0.827448	-1.05764	-0.377994	0.230316	0.948207	0.844622	0.65762	0.416422	3.89683	0.594937	0.456897	SegregantLEU0
1147	1	1.19525	-0.835631	0.440833	0.153202	0.403578	0.247187	0.17089	0.173858	0.151251	-1.14502	-1.05417	0.0909088	0.585209	0.614148	1.00245	0.574713	5.72801	0.903846	0.614458	SegregantLEU1
1148	1	-0.430645	-0.451018	0.0145935	-0.6509	1.69439	0.421864	0.010411	1.04727	1.93039	-0.119912	0.482774	1.02672	0.652632	0.694737	1	0.49835	0.85693	1.25837	0.718919	SegregantLEU1
1149	1	-0.765389	-0.643325	-0.508519	-0.0535669	1.79278	0.516381	0.2637	1.12525	1.45304	-0.140644	0.675576	0.708165	0.561905	0.653968	0.990291	0.376771	1.14535	1.32663	0.724324	SegregantLEU1
1150	0	-0.430645	0.99128	0.111466	1.53166	-0.727275	0.840771	-1.42277	0.515171	-0.247721	-1.01465	-0.35941	1.1126	0.796875	0.484375	0.694517	0.687719	0.768786	0.698413	0.554913	SegregantLEU0
1151	1	-1.42476	-0.725678	-0.431046	-0.233025	0.703387	-0.200953	0.213872	0.840766	0.441193	0.25024	0.932308	0.145017	0.745174	0.872587	0.979328	0.425532	4.43206	1.005	0.420561	SegregantLEU1
1152	1	-1.66387	-0.725678	-0.566668	-0.428307	-0.220091	-0.366453	0.0131967	1.24239	1.23814	0.635317	1.18865	1.20155	1.16239	0.65812	0.831663	0.536585	1.63839	0.491304		SegregantLEU1

## Sheet: Figure S2
Variant	ORF	Type	Class	Group
V5459	YIL164C	SNP	Intergenic	TOP10
V4828	YGR279C	SNP	Missense	TOP10
V7149	YKL032C	SNP	Synonymous	TOP10
V10392	YOR029W	SNP	Intergenic	TOP10
V6871	YKL187C	SNP	Intergenic	TOP10
V7149	YKL032C	SNP	Synonymous	TOP10
V4836	YGR286C	SNP	Intergenic	TOP10
V2971	YEL022W	SNP	Intergenic	TOP10
V9800	YNR011C	SNP	Synonymous	TOP10
V9785	NA	SNP	Intergenic	TOP10
V11583	YPL057C	SNP	Intergenic	TOP10
V8466	YML103C	SNP	Missense	TOP10
V2795	YEL069C	SNP	Intergenic	TOP10
V7067	YKL088W	SNP	Missense	TOP10
V4829	YGR280C	SNP	Intergenic	TOP10
V8458	YML106W	SNP	Missense	TOP10
V6357	NA	SNP	Intergenic	TOP10
V7839	YLR144C	SNP	Missense	TOP10
V7072	YKL083W	SNP	Missense	TOP10
V7067	YKL088W	SNP	Missense	TOP10
V5458	YIL164C	SNP	Intergenic	TOP10
V4900	YHL023C	SNP	Intergenic	TOP10
V2881	YEL050W-A	SNP	Intergenic	TOP10
V8039	YLR254C	SNP	Intergenic	TOP10
V8091	YLR296W	InDel	Frameshift	TOP10
V10196	YOL080C	SNP	Synonymous	TOP10
V4899	YHL023C	SNP	Missense	TOP10
V7149	YKL032C	SNP	Synonymous	TOP10
V2889	YEL046C	SNP	Missense	TOP10
V5981	NA	SNP	Intergenic	TOP10
V8942	YMR176W	SNP	Missense	TOP10
V8472	YML100W-A	SNP	Missense	TOP10
V10192	YOL081W	SNP	Synonymous	TOP10
V309	YBL042C	SNP	Intergenic	TOP10
V8855	YMR134W	SNP	Intergenic	TOP10
V4835	YGR286C	SNP	Intergenic	TOP10
V10186	YOL082W	SNP	Intergenic	TOP10
V5470	YIL156W	SNP	Missense	TOP10
V3121	YER055C	SNP	Intergenic	TOP10
V10034	YOL155C	SNP	Missense	TOP10
V143	YAR027W	SNP	Intergenic	TOP10
V1797	YDR040C	SNP	Synonymous	TOP10
V1798	YDR040C	SNP	Synonymous	TOP10
V2250	YDR234W	SNP	Intergenic	TOP10
V4374	YGR053C	SNP	Intergenic	TOP10
V4643	NA	SNP	Intergenic	TOP10
V5453	YIL164C	SNP	Intergenic	TOP10
V5462	YIL162W	InDel	Frameshift	TOP10
V7051	YKL098W	SNP	Intergenic	TOP10
V8498	YML096W	SNP	Synonymous	TOP10
V5486	YIL148W	SNP	Intergenic	TOP10
V5913	YIR019C	SNP	Synonymous	TOP10
V8458	YML106W	SNP	Missense	TOP10
V10191	YOL081W	SNP	Missense	TOP10
V11573	YPL061W	SNP	Missense	TOP10
V4835	YGR286C	SNP	Intergenic	TOP10
V5456	YIL164C	SNP	Intergenic	TOP10
V5909	YIR018C-A	SNP	Intergenic	TOP10
V8469	YML103C	SNP	Synonymous	TOP10
V10776	YOR239W	SNP	Missense	TOP10
V8409	YLR460C	SNP	Intergenic	TOP10
V8462	YML104C	SNP	Synonymous	TOP10
V9236	YMR313C	SNP	Synonymous	TOP10
V10028	YOL156W	SNP	Intergenic	TOP10
V10183	YOL082W	SNP	Intergenic	TOP10
V431	YBR023C	SNP	Synonymous	TOP10
V2170	YDR207C	SNP	Intergenic	TOP10
V8458	YML106W	SNP	Missense	TOP10
V10049	YOL155C	SNP	Intergenic	TOP10
V10984	YOR354C	SNP	Intergenic	TOP10
V1092	YCR038C	SNP	Missense	TOP10
V2004	YDR119W	SNP	Intergenic	TOP10
V5918	YIR020C	SNP	Intergenic	TOP10
V7536	YLL010C	SNP	Intergenic	TOP10
V7985	YLR219W	SNP	Missense	TOP10
V4835	YGR286C	SNP	Intergenic	TOP10
V5981	NA	SNP	Intergenic	TOP10
V7404	YKR101W	SNP	Intergenic	TOP10
V10194	YOL081W	SNP	Missense	TOP10
V12023	Q0032	SNP	Intergenic	TOP10
V1832	YDR040C	SNP	Intergenic	TOP10
V7151	YKL032C	SNP	Missense	TOP10
V7978	YLR214W	SNP	Missense	TOP10
V8213	YLR375W	SNP	Synonymous	TOP10
V8458	YML106W	SNP	Missense	TOP10
V179	YAR050W	SNP	Synonymous	TOP10
V1143	YCR073W-A	SNP	Intergenic	TOP10
V3670	YFL033C	SNP	Missense	TOP10
V10191	YOL081W	SNP	Missense	TOP10
V12023	Q0032	SNP	Intergenic	TOP10
V5459	YIL164C	SNP	Intergenic	QTL
V1990	YDR110W	SNP	Synonymous	QTL
V11347	YPL184C	SNP	Intergenic	QTL
V4828	YGR279C	SNP	Missense	QTL
V2842	YEL064C	SNP	Synonymous	QTL
V8474	YML100W-A	SNP	Intergenic	QTL
V3952	YGL208W	SNP	Missense	QTL
V3073	YER039C-A	SNP	Synonymous	QTL
V4128	YGL093W	SNP	Synonymous	QTL
V3642	YFL041W-A	SNP	Missense	QTL
V11746	YPR029C	SNP	Missense	QTL
V7149	YKL032C	SNP	Synonymous	QTL
V10622	YOR174W	SNP	Intergenic	QTL
V8310	YLR423C	SNP	Missense	QTL
V634	YBR136W	SNP	Synonymous	QTL
V10028	YOL156W	SNP	Intergenic	QTL
V4120	YGL094C	SNP	Missense	QTL
V6038	YJL163C	SNP	Intergenic	QTL
V5369	YHR202W	SNP	Synonymous	QTL
V950	YCL041C	InDel	Frameshift	QTL
V5014	YHR028C	SNP	Missense	QTL
V10392	YOR029W	SNP	Intergenic	QTL
V10427	YOR059C	SNP	Missense	QTL
V11232	YPL228W	SNP	Intergenic	QTL
V3070	YER036C	SNP	Intergenic	QTL
V11090	YPL273W	SNP	Synonymous	QTL
V6871	YKL187C	SNP	Intergenic	QTL
V8512	YML091C	SNP	Synonymous	QTL
V773	YBR241C	SNP	Intergenic	QTL
V440	YBR030W	SNP	Missense	QTL
V10754	YOR228C	SNP	Intergenic	QTL
V11794	YPR069C	SNP	Missense	QTL
V737	YBR212W	SNP	Intergenic	QTL
V4073	YGL134W	SNP	Other	QTL
V6340	YJR041C	SNP	Synonymous	QTL
V8178	YLR350W	SNP	Intergenic	QTL
V5848	YIL009W	SNP	Missense	QTL
V5926	NA	SNP	Other	QTL
V2856	YEL061C	SNP	Missense	QTL
V269	YBL071W-A	SNP	Intergenic	QTL
V4080	YGL126W	SNP	Intergenic	QTL
V824	YBR274W	SNP	Synonymous	QTL
V10249	YOL052C-A	SNP	Intergenic	QTL
V5445	NA	SNP	Intergenic	QTL
V1255	YDL244W	SNP	Missense	QTL
V7149	YKL032C	SNP	Synonymous	QTL
V7064	YKL089W	SNP	Intergenic	QTL
V8190	YLR356W	SNP	Synonymous	QTL
V10719	YOR216C	SNP	Synonymous	QTL
V8859	YMR135C	InDel	Frameshift	QTL
V7063	YKL089W	SNP	Missense	QTL
V8155	YLR336C	SNP	Missense	QTL
V7136	YKL038W	SNP	Synonymous	QTL
V8240	YLR386W	SNP	Synonymous	QTL
V4836	YGR286C	SNP	Intergenic	QTL
V9906	YNR063W	SNP	Missense	QTL
V138	YAR023C	SNP	Intergenic	QTL
V2971	YEL022W	SNP	Intergenic	QTL
V2274	YDR247W	SNP	Missense	QTL
V8341	YLR431C	SNP	Intergenic	QTL
V12008	YPR201W	SNP	Intergenic	QTL
V6031	YJL167W	SNP	Synonymous	QTL
V7466	YLL035W	SNP	Missense	QTL
V9800	YNR011C	SNP	Synonymous	QTL
V9255	YMR319C	SNP	Intergenic	QTL
V9996	YNR073C	SNP	Intergenic	QTL
V5163	YHR102W	SNP	Missense	QTL
V1991	YDR111C	SNP	Intergenic	QTL
V5961	YIR035C	SNP	Missense	QTL
V10031	YOL156W	SNP	Synonymous	QTL
V11788	YPR061C	SNP	Intergenic	QTL
V11911	YPR155C	SNP	Intergenic	QTL
V8151	YLR335W	SNP	Missense	QTL
V5098	YHR051W	SNP	Intergenic	QTL
V7331	YKR072C	InDel	Frameshift	QTL
V7252	YKR024C	SNP	Intergenic	QTL
V8725	YMR064W	SNP	Missense	QTL
V9321	NA	SNP	Intergenic	QTL
V9785	NA	SNP	Intergenic	QTL
V9366	YNL254C	SNP	Intergenic	QTL
V8941	YMR176W	SNP	Synonymous	QTL
V11241	YPL224C	SNP	Synonymous	QTL
V4972	YHR007C	SNP	Missense	QTL
V10256	YOL051W	InDel	Frameshift	QTL
V11583	YPL057C	SNP	Intergenic	QTL
V8466	YML103C	SNP	Missense	QTL
V2292	YDR259C	SNP	Missense	QTL
V1105	YCR045C	SNP	Synonymous	QTL
V3003	YER008C	SNP	Synonymous	QTL
V5487	YIL148W	SNP	Intergenic	QTL
V1101	YCR044C	SNP	Intergenic	QTL
V1292	YDL222C	SNP	Synonymous	QTL
V2795	YEL069C	SNP	Intergenic	QTL
V11501	YPL112C	SNP	Intergenic	QTL
V11538	YPL087W	SNP	Intergenic	QTL
V5268	YHR150W	SNP	Missense	QTL
V5449	YIL166C	SNP	Intergenic	QTL
V6464	YJR122W	SNP	Intergenic	QTL
V2298	YDR259C	SNP	Synonymous	QTL
V950	YCL041C	InDel	Frameshift	QTL
V4900	YHL023C	SNP	Intergenic	QTL
V3141	YER064C	SNP	Missense	QTL
V8182	YLR351C	SNP	Missense	QTL
V7067	YKL088W	SNP	Missense	QTL
V9547	YNL120C	SNP	Other	QTL
V5345	NA	SNP	Intergenic	QTL
V8505	YML093W	SNP	Synonymous	QTL
V1797	YDR040C	SNP	Synonymous	QTL
V11209	YPL241C	SNP	Synonymous	QTL
V7800	YLR116W	SNP	Intergenic	QTL
V9565	YNL103W-A	SNP	Intergenic	QTL
V554	YBR085C-A	SNP	Intergenic	QTL
V10515	YOR116C	SNP	Intergenic	QTL
V5883	YIR006C	SNP	Synonymous	QTL
V5271	YHR152W	SNP	Missense	QTL
V10758	YOR229W	SNP	Intergenic	QTL
V11503	YPL110C	SNP	Missense	QTL
V462	YBR042C	SNP	Missense	QTL
V9371	YNL252C	SNP	Intergenic	QTL
V4710	YGR218W	SNP	Intergenic	QTL
V11856	YPR113W	SNP	Intergenic	QTL
V4829	YGR280C	SNP	Intergenic	QTL
V5564	YIL130W	SNP	Synonymous	QTL
V5662	YIL089W	SNP	Intergenic	QTL
V8204	YLR371W	SNP	Missense	QTL
V11759	YPR034W	SNP	Intergenic	QTL
V5916	YIR019C	SNP	Intergenic	QTL
V3150	YER070W	SNP	Intergenic	QTL
V8296	YLR416C	SNP	Missense	QTL
V8458	YML106W	SNP	Missense	QTL
V10804	YOR261C	SNP	Synonymous	QTL
V554	YBR085C-A	SNP	Intergenic	QTL
V4002	YGL181W	SNP	Missense	QTL
V8876	YMR143W	SNP	Other	QTL
V9499	YNL160W	SNP	Missense	QTL
V1862	YDR055W	SNP	Synonymous	QTL
V6612	YKL223W	SNP	Intergenic	QTL
V11573	YPL061W	SNP	Missense	QTL
V2691	YDR523C	SNP	Missense	QTL
V6357	NA	SNP	Intergenic	QTL
V7726	YLR087C	SNP	Missense	QTL
V6667	YKL220C	SNP	Synonymous	QTL
V11417	YPL150W	SNP	Intergenic	QTL
V5582	YIL124W	SNP	Synonymous	QTL
V3026	YER017C	SNP	Missense	QTL
V7781	YLR115W	SNP	Missense	QTL
V5267	YHR149C	SNP	Intergenic	QTL
V7839	YLR144C	SNP	Missense	QTL
V7072	YKL083W	SNP	Missense	QTL
V12026	Q0060	SNP	Missense	QTL
V5248	YHR143W	SNP	Synonymous	QTL
V7067	YKL088W	SNP	Missense	QTL
V2791	YEL070W	SNP	Intergenic	QTL
V5235	YHR141C	SNP	Intergenic	QTL
V1084	YCR037C	SNP	Synonymous	QTL
V3298	YER169W	SNP	Intergenic	QTL
V8765	YMR086C-A	SNP	Intergenic	QTL
V4934	YHL008C	SNP	Intergenic	QTL
V10014	YOL159C	SNP	Intergenic	QTL
V10902	YOR326W	SNP	Intergenic	QTL
V5458	YIL164C	SNP	Intergenic	QTL
V2869	YEL057C	SNP	Intergenic	QTL
V4560	YGR150C	SNP	Synonymous	QTL
V11223	YPL229W	SNP	Intergenic	QTL
V8888	YMR152W	SNP	Intergenic	QTL
V2897	YEL043W	SNP	Missense	QTL
V9764	YNL007C	SNP	Missense	QTL
V4900	YHL023C	SNP	Intergenic	QTL
V2881	YEL050W-A	SNP	Intergenic	QTL
V2875	YEL052W	SNP	Missense	QTL
V10198	YOL079W	SNP	Missense	QTL
V8470	YML102W	SNP	Intergenic	QTL
V417	NA	SNP	Intergenic	QTL
V8039	YLR254C	SNP	Intergenic	QTL
V4090	YGL119W	SNP	Intergenic	QTL
V11324	YPL196W	SNP	Intergenic	QTL
V5158	YHR099W	SNP	Synonymous	QTL
V9625	YNL063W	SNP	Synonymous	QTL
V11434	YPL146C	SNP	Missense	QTL
V5148	YHR090C	SNP	Missense	QTL
V1912	YDR073W	SNP	Intergenic	QTL
V7240	YKR015C	SNP	Missense	QTL
V580	YBR108W	SNP	Missense	QTL
V11973	YPR184W	SNP	Missense	QTL
V602	YBR118W	SNP	Intergenic	QTL
V3014	YER012W	SNP	Synonymous	QTL
V9634	YNL054W	SNP	Intergenic	QTL
V11242	YPL224C	SNP	Intergenic	QTL
V434	YBR028C	SNP	Synonymous	QTL
V600	YBR117C	SNP	Intergenic	QTL
V11573	YPL061W	SNP	Missense	QTL
V433	YBR023C	SNP	Intergenic	QTL
V8091	YLR296W	InDel	Frameshift	QTL
V7857	YLR151C	SNP	Intergenic	QTL
V8820	YMR122W-A	SNP	Intergenic	QTL
V4932	YHL009W-B	SNP	Intergenic	QTL
V5214	YHR134W	SNP	Missense	QTL
V8885	YMR149W	SNP	Missense	QTL
V2267	YDR239C	SNP	Synonymous	QTL
V6275	YJL010C	SNP	Intergenic	QTL
V2329	YDR277C	SNP	Intergenic	QTL
V9637	YNL050C	SNP	Other	QTL
V6543	YJR147W	SNP	Intergenic	QTL
V313	YBL042C	SNP	Missense	QTL
V4552	YGR148C	SNP	Intergenic	QTL
V10196	YOL080C	SNP	Synonymous	QTL
V9802	YNR012W	SNP	Missense	QTL
V10991	YOR359W	SNP	Missense	QTL
V7675	YLR057W	SNP	Synonymous	QTL
V1098	YCR042C	SNP	Synonymous	QTL
V11245	YPL222W	SNP	Intergenic	QTL
V9599	YNL084C	SNP	Intergenic	QTL
V6282	YJL007C	SNP	Intergenic	QTL
V4899	YHL023C	SNP	Missense	QTL
V7149	YKL032C	SNP	Synonymous	QTL
V474	YBR053C	SNP	Missense	QTL
V4677	YGR198W	SNP	Missense	QTL
V10333	YOL011W	SNP	Synonymous	QTL
V2889	YEL046C	SNP	Missense	QTL
V8090	YLR296W	SNP	Intergenic	QTL
V2869	YEL057C	SNP	Intergenic	QTL
V8725	YMR064W	SNP	Missense	QTL
V4005	YGL179C	SNP	Intergenic	QTL
V7830	YLR138W	SNP	Synonymous	QTL
V4835	YGR286C	SNP	Intergenic	QTL
V3042	YER031C	SNP	Missense	QTL
V8891	YMR152W	SNP	Synonymous	QTL
V5981	NA	SNP	Intergenic	QTL
V5162	YHR101C	SNP	Missense	QTL
V7195	YKL005C	SNP	Intergenic	QTL
V1346	YDL197C	SNP	Missense	QTL
V8680	YMR036C	SNP	Intergenic	QTL
V469	YBR049C	SNP	Synonymous	QTL
V5695	YIL069C	SNP	Intergenic	QTL
V11850	YPR110C	SNP	Intergenic	QTL
V1998	YDR113C	SNP	Missense	QTL
V11754	YPR032W	SNP	Missense	QTL
V8942	YMR176W	SNP	Missense	QTL
V8811	YMR119W	SNP	Synonymous	QTL
V1941	YDR091C	SNP	Intergenic	QTL
V11749	YPR030W	SNP	Missense	QTL
V5613	YIL119C	SNP	Intergenic	QTL
V8472	YML100W-A	SNP	Missense	QTL
V6323	YJR016C	SNP	Intergenic	QTL
V10192	YOL081W	SNP	Synonymous	QTL
V11580	YPL058C	SNP	Intergenic	QTL
V5920	YIR020W-A	SNP	Intergenic	QTL
V8703	YMR053C	SNP	Missense	QTL
V11344	YPL184C	InDel	Frameshift	QTL
V309	YBL042C	SNP	Intergenic	QTL
V3985	YGL194C	SNP	Missense	QTL
V10391	YOR029W	SNP	Intergenic	QTL
V3012	YER010C	SNP	Intergenic	QTL
V647	YBR144C	SNP	Intergenic	QTL
V7059	YKL094W	SNP	Intergenic	QTL
V864	YBR295W	SNP	Synonymous	QTL
V5622	YIL113W	SNP	Intergenic	QTL
V5846	YIL009W	SNP	Intergenic	QTL
V11483	YPL124W	SNP	Synonymous	QTL
V10545	YOR140W	SNP	Missense	QTL
V773	YBR241C	SNP	Intergenic	QTL
V5968	YIR036C	SNP	Intergenic	QTL
V1067	YCR028C	SNP	Intergenic	QTL
V1707	YDL014W	SNP	Intergenic	QTL
V11641	YPL016W	SNP	Missense	QTL
V5938	YIR025W	SNP	Missense	QTL
V8855	YMR134W	SNP	Intergenic	QTL
V10830	YOR279C	SNP	Missense	QTL
V113	NA	SNP	Intergenic	QTL
V11884	YPR133W-A	SNP	Intergenic	QTL
V435	YBR028C	SNP	Intergenic	QTL
V4835	YGR286C	SNP	Intergenic	QTL
V10830	YOR279C	SNP	Missense	QTL
V10186	YOL082W	SNP	Intergenic	QTL
V5966	YIR036W-A	SNP	Missense	QTL
V8301	YLR417W	SNP	Synonymous	QTL
V10836	YOR284W	SNP	Missense	QTL
V6710	YKL219W	SNP	Missense	QTL
V1436	YDL155W	SNP	Synonymous	QTL
V6953	YKL148C	SNP	Intergenic	QTL
V1408	YDL167C	SNP	Synonymous	QTL
V2744	YDR540C	SNP	Intergenic	QTL
V2462	YDR372C	SNP	Intergenic	QTL
V628	YBR132C	SNP	Synonymous	QTL
V1044	YCR017C	SNP	Intergenic	QTL
V5470	YIL156W	SNP	Missense	QTL
V8862	YMR135W-A	SNP	Intergenic	QTL
V4530	NA	SNP	Intergenic	QTL
V643	YBR140C	SNP	Missense	QTL
V10826	YOR272W	SNP	Synonymous	QTL
V8690	YMR044W	SNP	Intergenic	QTL
V11324	YPL196W	SNP	Intergenic	QTL
V11677	YPR007C	SNP	Intergenic	QTL
V11854	YPR112C	SNP	Missense	QTL
V6774	YKL218C	SNP	Intergenic	QTL
V2538	YDR428C	SNP	Missense	QTL
V4592	YGR164W	InDel	Frameshift	QTL
V8303	YLR419W	SNP	Synonymous	QTL
V368	YBL017C	SNP	Missense	QTL
V3900	YGL248W	SNP	Intergenic	QTL
V3121	YER055C	SNP	Intergenic	QTL
V10464	YOR074C	SNP	Intergenic	QTL
V1909	YDR073W	SNP	Intergenic	QTL
V10034	YOL155C	SNP	Missense	QTL
V2473	YDR381W	SNP	Other	QTL
V8133	NA	SNP	Intergenic	QTL
V4712	YGR218W	SNP	Synonymous	QTL
V1901	YDR072C	SNP	Intergenic	QTL
V9643	YNL045W	SNP	Missense	QTL
V8146	YLR334C	SNP	Missense	QTL
V7140	YKL033W	SNP	Missense	QTL
V6994	NA	SNP	Intergenic	QTL
V567	YBR103C-A	SNP	Missense	QTL
V4036	YGL159W	SNP	Synonymous	QTL
V143	YAR027W	SNP	Intergenic	QTL
V1797	YDR040C	SNP	Synonymous	QTL
V1798	YDR040C	SNP	Synonymous	QTL
V2250	YDR234W	SNP	Intergenic	QTL
V4374	YGR053C	SNP	Intergenic	QTL
V63	YAL034C	SNP	Intergenic	QTL
V390	YBL011W	SNP	Intergenic	QTL
V2604	YDR476C	SNP	Intergenic	QTL
V3248	YER145C	SNP	Synonymous	QTL
V3249	YER145C	SNP	Intergenic	QTL
V4415	YGR071C	SNP	Synonymous	QTL
V4643	NA	SNP	Intergenic	QTL
V5453	YIL164C	SNP	Intergenic	QTL
V5462	YIL162W	InDel	Frameshift	QTL
V5882	YIR006C	SNP	Missense	QTL
V7051	YKL098W	SNP	Intergenic	QTL
V7205	YKR002W	SNP	Synonymous	QTL
V7212	YKR003W	SNP	Intergenic	QTL
V7235	YKR015C	SNP	Synonymous	QTL
V7339	YKR075C	SNP	Intergenic	QTL
V8498	YML096W	SNP	Synonymous	QTL
V9892	YNR057C	SNP	Missense	QTL
V11043	YOR389W	SNP	Missense	QTL
V11128	NA	SNP	Intergenic	QTL
V11677	YPR007C	SNP	Intergenic	QTL
V358	YBL024W	SNP	Synonymous	QTL
V386	YBL012C	SNP	Missense	QTL
V749	YBR225W	SNP	Missense	QTL
V1105	YCR045C	SNP	Synonymous	QTL
V2094	NA	SNP	Intergenic	QTL
V2283	YDR254W	SNP	Synonymous	QTL
V2615	YDR488C	SNP	Synonymous	QTL
V2792	YEL070W	SNP	Intergenic	QTL
V3799	YFR036W-A	SNP	Intergenic	QTL
V4432	YGR083C	SNP	Synonymous	QTL
V4446	YGR087C	SNP	Intergenic	QTL
V4597	YGR169C	SNP	Synonymous	QTL
V4829	YGR280C	SNP	Intergenic	QTL
V4836	YGR286C	SNP	Intergenic	QTL
V4952	YHR004C	SNP	Intergenic	QTL
V5251	YHR145C	SNP	Missense	QTL
V5305	YHR171W	SNP	Synonymous	QTL
V5355	YHR194W	SNP	Synonymous	QTL
V5458	YIL164C	SNP	Intergenic	QTL
V5486	YIL148W	SNP	Intergenic	QTL
V5587	YIL123W	SNP	Intergenic	QTL
V5913	YIR019C	SNP	Synonymous	QTL
V6076	YJL129C	SNP	Synonymous	QTL
V6092	YJL117W	SNP	Synonymous	QTL
V7571	YLL003W	SNP	Synonymous	QTL
V7703	YLR074C	SNP	Intergenic	QTL
V8133	NA	SNP	Intergenic	QTL
V8358	YLR437C	InDel	Frameshift	QTL
V8389	YLR454W	SNP	Missense	QTL
V8458	YML106W	SNP	Missense	QTL
V8856	YMR134W	SNP	Intergenic	QTL
V9231	YMR310C	SNP	Missense	QTL
V9257	YNL338W	SNP	Synonymous	QTL
V9695	YNL032W	SNP	Intergenic	QTL
V9812	YNR021W	SNP	Missense	QTL
V10081	YOL138C	SNP	Synonymous	QTL
V10191	YOL081W	SNP	Missense	QTL
V10818	YOR267C	SNP	Missense	QTL
V10980	YOR354C	SNP	Missense	QTL
V11573	YPL061W	SNP	Missense	QTL
V142	YAR027W	SNP	Missense	QTL
V347	YBL027W	SNP	Other	QTL
V375	YBL016W	SNP	Intergenic	QTL
V514	YBR071W	SNP	Intergenic	QTL
V866	YBR296C	SNP	Intergenic	QTL
V1081	YCR033W	SNP	Missense	QTL
V1749	YDR014W	SNP	Intergenic	QTL
V1759	YDR014W-A	SNP	Missense	QTL
V2289	YDR259C	SNP	Missense	QTL
V2318	YDR264C	SNP	Synonymous	QTL
V2927	YEL031W	SNP	Synonymous	QTL
V3055	YER033C	SNP	Intergenic	QTL
V4835	YGR286C	SNP	Intergenic	QTL
V4909	YHL017W	SNP	Missense	QTL
V5456	YIL164C	SNP	Intergenic	QTL
V5909	YIR018C-A	SNP	Intergenic	QTL
V6412	YJR092W	SNP	Synonymous	QTL
V7856	YLR151C	SNP	Intergenic	QTL
V8266	YLR396C	SNP	Intergenic	QTL
V8392	YLR454W	SNP	Missense	QTL
V8469	YML103C	SNP	Synonymous	QTL
V8597	YML030W	SNP	Intergenic	QTL
V10776	YOR239W	SNP	Missense	QTL
V10839	YOR286W	SNP	Missense	QTL
V11384	YPL167C	SNP	Missense	QTL
V11390	YPL164C	SNP	Synonymous	QTL
V11433	YPL146C	SNP	Synonymous	QTL
V11536	YPL089C	SNP	Intergenic	QTL
V11595	YPL043W	SNP	Missense	QTL
V669	YBR163W	SNP	Missense	QTL
V1272	YDL230W	SNP	Intergenic	QTL
V1284	YDL226C	SNP	Synonymous	QTL
V5634	YIL107C	SNP	Synonymous	QTL
V6248	YJL013C	SNP	Missense	QTL
V6846	YKL198C	SNP	Missense	QTL
V6925	YKL165C-A	SNP	Intergenic	QTL
V7117	YKL046C	SNP	Intergenic	QTL
V7569	YLL005C	SNP	Synonymous	QTL
V8409	YLR460C	SNP	Intergenic	QTL
V8462	YML104C	SNP	Synonymous	QTL
V8994	YMR207C	SNP	Intergenic	QTL
V9236	YMR313C	SNP	Synonymous	QTL
V10028	YOL156W	SNP	Intergenic	QTL
V10183	YOL082W	SNP	Intergenic	QTL
V11690	YPR010C	SNP	Synonymous	QTL
V141	YAR027W	SNP	Missense	QTL
V204	YBL106C	SNP	Missense	QTL
V431	YBR023C	SNP	Synonymous	QTL
V518	YBR073W	SNP	Missense	QTL
V606	YBR121C	SNP	Intergenic	QTL
V663	YBR158W	SNP	Missense	QTL
V782	YBR246W	SNP	Missense	QTL
V906	YCL074W	SNP	Intergenic	QTL
V950	YCL041C	InDel	Frameshift	QTL
V1089	YCR038C	SNP	Missense	QTL
V1130	YCR065W	SNP	Missense	QTL
V1230	YCR102C	SNP	Missense	QTL
V2170	YDR207C	SNP	Intergenic	QTL
V2193	YDR212W	SNP	Synonymous	QTL
V2204	YDR218C	SNP	Intergenic	QTL
V2536	YDR425W	SNP	Missense	QTL
V2669	YDR505C	SNP	Intergenic	QTL
V2932	YEL031W	SNP	Synonymous	QTL
V3195	YER110C	SNP	Intergenic	QTL
V3211	YER120W	SNP	Synonymous	QTL
V3942	YGL219C	SNP	Missense	QTL
V3946	YGL215W	SNP	Intergenic	QTL
V4282	YGL016W	SNP	Missense	QTL
V4286	YGL014W	SNP	Missense	QTL
V5587	YIL123W	SNP	Intergenic	QTL
V7329	YKR072C	SNP	Intergenic	QTL
V7335	YKR075C	SNP	Intergenic	QTL
V7425	YLL064C	SNP	Intergenic	QTL
V7433	YLL061W	SNP	Intergenic	QTL
V7815	YLR133W	SNP	Synonymous	QTL
V7819	YLR135W	SNP	Missense	QTL
V7833	YLR140W	InDel	Frameshift	QTL
V7888	YLR172C	SNP	Synonymous	QTL
V8080	YLR283W	SNP	Missense	QTL
V8167	YLR342W	SNP	Missense	QTL
V8372	YLR442C	SNP	Synonymous	QTL
V8458	YML106W	SNP	Missense	QTL
V8792	YMR109W	SNP	Missense	QTL
V8800	YMR113W	SNP	Synonymous	QTL
V8943	YMR177W	SNP	Intergenic	QTL
V9149	YMR279C	SNP	Missense	QTL
V9186	YMR301C	SNP	Missense	QTL
V9466	YNL177C	SNP	Missense	QTL
V9559	YNL106C	SNP	Missense	QTL
V9700	YNL028W	SNP	Intergenic	QTL
V9794	YNR008W	SNP	Intergenic	QTL
V10049	YOL155C	SNP	Intergenic	QTL
V10059	YOL152W	SNP	Missense	QTL
V10187	YOL082W	SNP	Intergenic	QTL
V10478	YOR082C	SNP	Missense	QTL
V10928	YOR341W	SNP	Missense	QTL
V10984	YOR354C	SNP	Intergenic	QTL
V11209	YPL241C	SNP	Synonymous	QTL
V11794	YPR069C	SNP	Missense	QTL
V11987	YPR194C	SNP	Missense	QTL
V69	YAL031C	SNP	Synonymous	QTL
V217	YBL101C	InDel	Frameshift	QTL
V331	YBL034C	SNP	Intergenic	QTL
V809	YBR268W	SNP	Missense	QTL
V831	YBR281C	SNP	Intergenic	QTL
V1045	YCR018C	SNP	Intergenic	QTL
V1092	YCR038C	SNP	Missense	QTL
V1258	YDL242W	SNP	Intergenic	QTL
V1293	YDL221W	SNP	Missense	QTL
V1529	YDL107W	SNP	Intergenic	QTL
V1622	YDL079C	SNP	Missense	QTL
V1866	YDR057W	SNP	Intergenic	QTL
V1891	YDR068W	SNP	Missense	QTL
V2004	YDR119W	SNP	Intergenic	QTL
V2231	YDR228C	SNP	Intergenic	QTL
V2445	YDR356W	SNP	Missense	QTL
V3175	YER093C	SNP	Missense	QTL
V3757	YFR016C	SNP	Missense	QTL
V4064	YGL142C	SNP	Missense	QTL
V5217	YHR135C	SNP	Missense	QTL
V5482	YIL149C	SNP	Intergenic	QTL
V5918	YIR020C	SNP	Intergenic	QTL
V6124	YJL099W	SNP	Synonymous	QTL
V6453	YJR114W	SNP	Intergenic	QTL
V6804	YKL207W	SNP	Synonymous	QTL
V6849	YKL194C	SNP	Intergenic	QTL
V6862	YKL191W	SNP	Missense	QTL
V7536	YLL010C	SNP	Intergenic	QTL
V7592	YLR019W	SNP	Missense	QTL
V7615	YLR030W	SNP	Missense	QTL
V7665	YLR053C	SNP	Intergenic	QTL
V7985	YLR219W	SNP	Missense	QTL
V8458	YML106W	SNP	Missense	QTL
V8476	YML100W	SNP	Synonymous	QTL
V8667	YMR030W	SNP	Missense	QTL
V9160	NA	SNP	Intergenic	QTL
V9459	YNL189W	SNP	Synonymous	QTL
V9463	YNL179C	SNP	Intergenic	QTL
V9792	YNR008W	SNP	Synonymous	QTL
V10450	YOR071C	SNP	Intergenic	QTL
V10551	YOR142W	SNP	Missense	QTL
V11203	YPL245W	SNP	Synonymous	QTL
V11216	YPL231W	SNP	Missense	QTL
V11321	NA	SNP	Intergenic	QTL
V11684	YPR008W	SNP	Intergenic	QTL
V11979	YPR191W	SNP	Synonymous	QTL
V11983	YPR194C	SNP	Missense	QTL
V47	YAL041W	SNP	Intergenic	QTL
V647	YBR144C	SNP	Intergenic	QTL
V834	YBR284W	SNP	Synonymous	QTL
V1005	YCL017C	SNP	Intergenic	QTL
V1031	YCR011C	SNP	Missense	QTL
V1230	YCR102C	SNP	Missense	QTL
V1259	YDL241W	SNP	Intergenic	QTL
V1875	YDR062W	SNP	Intergenic	QTL
V1891	YDR068W	SNP	Missense	QTL
V2326	YDR277C	SNP	Intergenic	QTL
V2732	YDR537C	SNP	Missense	QTL
V3985	YGL194C	SNP	Missense	QTL
V4358	YGR048W	SNP	Intergenic	QTL
V4835	YGR286C	SNP	Intergenic	QTL
V4854	YHL037C	SNP	Missense	QTL
V4855	YHL037C	InDel	Frameshift	QTL
V4954	YHR004C	SNP	Missense	QTL
V5035	YHR030C	InDel	Frameshift	QTL
V5172	YHR108W	SNP	Missense	QTL
V5299	YHR168W	SNP	Intergenic	QTL
V5303	YHR169W	SNP	Missense	QTL
V5887	YIR007W	SNP	Synonymous	QTL
V5981	NA	SNP	Intergenic	QTL
V6289	YJL005W	SNP	Missense	QTL
V7059	YKL094W	SNP	Intergenic	QTL
V7290	YKR047W	InDel	Frameshift	QTL
V7404	YKR101W	SNP	Intergenic	QTL
V7458	YLL043W	SNP	Synonymous	QTL
V7460	YLL041C	SNP	Synonymous	QTL
V7471	YLL034C	SNP	Synonymous	QTL
V7883	YLR166C	SNP	Intergenic	QTL
V7984	YLR215C	SNP	Intergenic	QTL
V8450	YML113W	SNP	Missense	QTL
V8451	YML112W	SNP	Missense	QTL
V8818	YMR122C	SNP	Intergenic	QTL
V8853	YMR134W	SNP	Missense	QTL
V9235	YMR313C	SNP	Missense	QTL
V10194	YOL081W	SNP	Missense	QTL
V10563	YOR151C	SNP	Synonymous	QTL
V10745	YOR227W	SNP	Missense	QTL
V11241	YPL224C	SNP	Synonymous	QTL
V11326	YPL194W	SNP	Missense	QTL
V11588	YPL049C	SNP	Missense	QTL
V11589	YPL049C	SNP	Missense	QTL
V11684	YPR008W	SNP	Intergenic	QTL
V11690	YPR010C	SNP	Synonymous	QTL
V11831	YPR101W	SNP	Intergenic	QTL
V11998	YPR196W	SNP	Missense	QTL
V12023	Q0032	SNP	Intergenic	QTL
V87	YAL021C	InDel	Frameshift	QTL
V106	YAL001C	SNP	Synonymous	QTL
V648	YBR148W	SNP	Synonymous	QTL
V735	YBR211C	SNP	Missense	QTL
V1060	YCR022C	SNP	Intergenic	QTL
V1107	YCR046C	SNP	Intergenic	QTL
V1360	YDL192W	SNP	Intergenic	QTL
V1362	YDL190C	SNP	Intergenic	QTL
V1628	YDL070W	InDel	Frameshift	QTL
V1832	YDR040C	SNP	Intergenic	QTL
V1919	YDR080W	SNP	Missense	QTL
V1931	NA	SNP	Intergenic	QTL
V2252	YDR235W	SNP	Synonymous	QTL
V2373	YDR316W-B	SNP	Intergenic	QTL
V2404	YDR339C	SNP	Intergenic	QTL
V2602	YDR475C	SNP	Missense	QTL
V2755	YDR541C	SNP	Intergenic	QTL
V3786	YFR029W	SNP	Missense	QTL
V3865	YGL259W	SNP	Missense	QTL
V3956	YGL206C	SNP	Synonymous	QTL
V3993	YGL192W	SNP	Synonymous	QTL
V4193	YGL055W	SNP	Missense	QTL
V5189	YHR117W	SNP	Synonymous	QTL
V6521	YJR140C	SNP	Synonymous	QTL
V6787	YKL215C	SNP	Intergenic	QTL
V7151	YKL032C	SNP	Missense	QTL
V7211	YKR002W	SNP	Intergenic	QTL
V7678	YLR059C	SNP	Missense	QTL
V7695	YLR071C	SNP	Synonymous	QTL
V7867	NA	SNP	Intergenic	QTL
V7931	YLR196W	SNP	Missense	QTL
V7978	YLR214W	SNP	Missense	QTL
V8213	YLR375W	SNP	Synonymous	QTL
V8279	YLR405W	SNP	Intergenic	QTL
V8363	YLR438C-A	SNP	Intergenic	QTL
V8383	YLR450W	SNP	Missense	QTL
V8458	YML106W	SNP	Missense	QTL
V9035	YMR217W	SNP	Synonymous	QTL
V9167	YMR288W	SNP	Intergenic	QTL
V9281	YNL322C	SNP	Missense	QTL
V9618	YNL066W	SNP	Missense	QTL
V10195	YOL081W	SNP	Missense	QTL
V10826	YOR272W	SNP	Synonymous	QTL
V10859	YOR298W	SNP	Synonymous	QTL
V10979	YOR354C	SNP	Synonymous	QTL
V11186	YPL250C	SNP	Intergenic	QTL
V11201	YPL247C	SNP	Missense	QTL
V11362	YPL177C	SNP	Synonymous	QTL
V171	YAR042W	SNP	Synonymous	QTL
V179	YAR050W	SNP	Synonymous	QTL
V204	YBL106C	SNP	Missense	QTL
V211	YBL104C	SNP	Intergenic	QTL
V275	YBL063W	SNP	Missense	QTL
V373	YBL017C	SNP	Intergenic	QTL
V462	YBR042C	SNP	Missense	QTL
V1143	YCR073W-A	SNP	Intergenic	QTL
V1652	YDL047W	SNP	Intergenic	QTL
V1796	YDR036C	SNP	Synonymous	QTL
V1935	YDR089W	SNP	Intergenic	QTL
V2403	YDR338C	SNP	Missense	QTL
V2419	YDR342C	SNP	Intergenic	QTL
V2565	YDR446W	SNP	Synonymous	QTL
V3163	YER079W	SNP	Intergenic	QTL
V3165	YER080W	SNP	Synonymous	QTL
V3625	YFL049W	InDel	Frameshift	QTL
V3670	YFL033C	SNP	Missense	QTL
V4485	YGR098C	SNP	Missense	QTL
V4762	YGR248W	SNP	Intergenic	QTL
V4974	YHR007C	SNP	Intergenic	QTL
V5004	YHR025W	SNP	Synonymous	QTL
V5019	YHR028C	SNP	Synonymous	QTL
V5379	YHR208W	SNP	Intergenic	QTL
V5583	YIL124W	SNP	Missense	QTL
V5605	YIL119C	SNP	Intergenic	QTL
V5778	YIL049W	SNP	Intergenic	QTL
V5878	YIR006C	SNP	Synonymous	QTL
V5880	YIR006C	SNP	Missense	QTL
V5918	YIR020C	SNP	Intergenic	QTL
V6027	YJL174W	SNP	Intergenic	QTL
V6039	YJL162C	SNP	Synonymous	QTL
V6045	YJL158C	SNP	Intergenic	QTL
V6123	YJL100W	SNP	Missense	QTL
V6299	YJL001W	SNP	Intergenic	QTL
V6342	YJR042W	SNP	Missense	QTL
V7015	YKL118W	InDel	Frameshift	QTL
V7020	YKL115C	InDel	Frameshift	QTL
V7156	YKL029C	SNP	Synonymous	QTL
V7252	YKR024C	SNP	Intergenic	QTL
V7340	YKR076W	SNP	Missense	QTL
V7560	YLL007C	SNP	Missense	QTL
V8455	YML110C	SNP	Synonymous	QTL
V8658	YMR017W	SNP	Intergenic	QTL
V9113	YMR247W-A	SNP	Intergenic	QTL
V10191	YOL081W	SNP	Missense	QTL
V10528	YOR127W	SNP	Missense	QTL
V10635	YOR180C	SNP	Missense	QTL
V10904	YOR327C	SNP	Intergenic	QTL
V10913	YOR330C	SNP	Synonymous	QTL
V11340	YPL185W	SNP	Intergenic	QTL
V11349	YPL183C	SNP	Intergenic	QTL
V11526	YPL101W	SNP	Synonymous	QTL
V11586	YPL053C	SNP	Missense	QTL
V12023	Q0032	SNP	Intergenic	QTL
V1	YAL068W-A	SNP	Intergenic	ALL
V2	YAL068W-A	SNP	Intergenic	ALL
V3	YAL068W-A	SNP	Intergenic	ALL
V4	YAL068W-A	SNP	Intergenic	ALL
V5	YAL068W-A	SNP	Intergenic	ALL
V6	YAL068W-A	SNP	Intergenic	ALL
V7	YAL064C-A	SNP	Intergenic	ALL
V8	YAL063C	SNP	Synonymous	ALL
V9	YAL063C	SNP	Missense	ALL
V10	YAL063C	SNP	Synonymous	ALL
V11	YAL063C	SNP	Synonymous	ALL
V12	YAL063C	SNP	Synonymous	ALL
V13	YAL063C	SNP	Synonymous	ALL
V14	YAL063C	SNP	Missense	ALL
V15	YAL063C	SNP	Synonymous	ALL
V16	YAL063C	SNP	Synonymous	ALL
V17	YAL063C	SNP	Missense	ALL
V18	YAL063C	SNP	Intergenic	ALL
V19	YAL063C	SNP	Intergenic	ALL
V20	YAL063C	SNP	Intergenic	ALL
V21	YAL063C	SNP	Intergenic	ALL
V22	YAL063C	SNP	Intergenic	ALL
V23	YAL063C	SNP	Intergenic	ALL
V24	YAL063C	SNP	Intergenic	ALL
V25	YAL063C	SNP	Intergenic	ALL
V26	YAL062W	SNP	Intergenic	ALL
V27	YAL060W	SNP	Intergenic	ALL
V28	YAL060W	SNP	Intergenic	ALL
V29	YAL060W	SNP	Missense	ALL
V30	YAL059W	SNP	Intergenic	ALL
V31	YAL058W	SNP	Intergenic	ALL
V32	YAL058W	SNP	Synonymous	ALL
V33	YAL056C-A	SNP	Intergenic	ALL
V34	YAL056W	SNP	Synonymous	ALL
V35	YAL054C	SNP	Intergenic	ALL
V36	YAL054C	SNP	Intergenic	ALL
V37	YAL051W	SNP	Synonymous	ALL
V38	YAL051W	SNP	Missense	ALL
V39	YAL049C	SNP	Missense	ALL
V40	YAL049C	SNP	Intergenic	ALL
V41	YAL047C	SNP	Missense	ALL
V42	YAL043C	SNP	Synonymous	ALL
V43	YAL043C	SNP	Synonymous	ALL
V44	YAL042W	SNP	Synonymous	ALL
V45	YAL041W	SNP	Synonymous	ALL
V46	YAL041W	SNP	Intergenic	ALL
V47	YAL041W	SNP	Intergenic	ALL
V48	YAL040C	SNP	Intergenic	ALL
V49	YAL040C	SNP	Missense	ALL
V50	YAL040C	SNP	Synonymous	ALL
V51	YAL039C	SNP	Intergenic	ALL
V52	YAL039C	SNP	Missense	ALL
V53	YAL039C	SNP	Intergenic	ALL
V54	YAL039C	SNP	Intergenic	ALL
V55	YAL039C	SNP	Intergenic	ALL
V56	YAL037W	SNP	Missense	ALL
V57	YAL037W	SNP	Missense	ALL
V58	YAL036C	SNP	Synonymous	ALL
V59	YAL036C	SNP	Synonymous	ALL
V60	YAL034W-A	SNP	Missense	ALL
V61	YAL034C	SNP	Synonymous	ALL
V62	YAL034C	SNP	Intergenic	ALL
V63	YAL034C	SNP	Intergenic	ALL
V64	YAL033W	SNP	Intergenic	ALL
V65	YAL032C	SNP	Missense	ALL
V66	YAL032C	SNP	Synonymous	ALL
V67	YAL031W-A	InDel	Frameshift	ALL
V68	YAL031W-A	SNP	Missense	ALL
V69	YAL031C	SNP	Synonymous	ALL
V70	YAL030W	SNP	Other	ALL
V71	YAL030W	SNP	Other	ALL
V72	YAL029C	SNP	Synonymous	ALL
V73	YAL029C	SNP	Missense	ALL
V74	YAL029C	SNP	Missense	ALL
V75	YAL029C	SNP	Synonymous	ALL
V76	YAL029C	SNP	Missense	ALL
V77	YAL028W	SNP	Missense	ALL
V78	YAL028W	SNP	Synonymous	ALL
V79	YAL026C	SNP	Missense	ALL
V80	YAL025C	SNP	Intergenic	ALL
V81	YAL024C	SNP	Intergenic	ALL
V82	YAL023C	SNP	Synonymous	ALL
V83	YAL023C	SNP	Synonymous	ALL
V84	YAL022C	SNP	Synonymous	ALL
V85	YAL021C	SNP	Missense	ALL
V86	YAL021C	SNP	Missense	ALL
V87	YAL021C	InDel	Frameshift	ALL
V88	YAL021C	SNP	Synonymous	ALL
V89	YAL020C	SNP	Synonymous	ALL
V90	YAL019W-A	SNP	Missense	ALL
V91	YAL019W	InDel	Frameshift	ALL
V92	YAL016W	SNP	Intergenic	ALL
V93	YAL015C	SNP	Missense	ALL
V94	YAL014C	SNP	Missense	ALL
V95	YAL014C	SNP	Missense	ALL
V96	YAL014C	SNP	Missense	ALL
V97	YAL013W	SNP	Missense	ALL
V98	YAL013W	SNP	Synonymous	ALL
V99	YAL012W	SNP	Intergenic	ALL
V100	YAL011W	SNP	Intergenic	ALL
V101	YAL011W	SNP	Missense	ALL
V102	YAL008W	SNP	Missense	ALL
V103	YAL008W	SNP	Missense	ALL
V104	YAL005C	SNP	Synonymous	ALL
V105	YAL001C	SNP	Synonymous	ALL
V106	YAL001C	SNP	Synonymous	ALL
V107	YAL001C	SNP	Intergenic	ALL
V108	YAR002C-A	SNP	Missense	ALL
V109	YAR007C	SNP	Intergenic	ALL
V110	YAR007C	SNP	Missense	ALL
V111	YAR008W	SNP	Intergenic	ALL
V112	NA	SNP	Intergenic	ALL
V113	NA	SNP	Intergenic	ALL
V114	YAR014C	SNP	Missense	ALL
V115	YAR014C	SNP	Synonymous	ALL
V116	YAR018C	SNP	Synonymous	ALL
V117	YAR018C	SNP	Synonymous	ALL
V118	YAR019C	SNP	Synonymous	ALL
V119	YAR019C	SNP	Missense	ALL
V120	YAR019W-A	SNP	Missense	ALL
V121	YAR019W-A	SNP	Missense	ALL
V122	YAR019W-A	SNP	Synonymous	ALL
V123	YAR019W-A	SNP	Intergenic	ALL
V124	YAR019W-A	SNP	Intergenic	ALL
V125	YAR019W-A	SNP	Intergenic	ALL
V126	YAR019W-A	SNP	Intergenic	ALL
V127	YAR019W-A	SNP	Intergenic	ALL
V128	YAR019W-A	SNP	Intergenic	ALL
V129	YAR019W-A	SNP	Intergenic	ALL
V130	YAR019W-A	SNP	Intergenic	ALL
V131	YAR019W-A	SNP	Intergenic	ALL
V132	YAR019W-A	SNP	Intergenic	ALL
V133	YAR020C	SNP	Intergenic	ALL
V134	YAR020C	SNP	Intergenic	ALL
V135	YAR020C	SNP	Intergenic	ALL
V136	YAR020C	SNP	Intergenic	ALL
V137	YAR023C	SNP	Intergenic	ALL
V138	YAR023C	SNP	Intergenic	ALL
V139	NA	SNP	Intergenic	ALL
V140	YAR027W	SNP	Synonymous	ALL
V141	YAR027W	SNP	Missense	ALL
V142	YAR027W	SNP	Missense	ALL
V143	YAR027W	SNP	Intergenic	ALL
V144	YAR028W	SNP	Intergenic	ALL
V145	YAR028W	InDel	Frameshift	ALL
V146	YAR028W	SNP	Missense	ALL
V147	YAR028W	SNP	Missense	ALL
V148	YAR028W	SNP	Synonymous	ALL
V149	YAR028W	SNP	Intergenic	ALL
V150	YAR028W	SNP	Intergenic	ALL
V151	YAR028W	SNP	Intergenic	ALL
V152	YAR028W	SNP	Intergenic	ALL
V153	YAR028W	SNP	Intergenic	ALL
V154	YAR028W	SNP	Intergenic	ALL
V155	YAR028W	SNP	Intergenic	ALL
V156	YAR028W	SNP	Intergenic	ALL
V157	YAR031W	SNP	Missense	ALL
V158	YAR031W	SNP	Other	ALL
V159	YAR033W	SNP	Intergenic	ALL
V160	YAR033W	SNP	Intergenic	ALL
V161	YAR035W	SNP	Intergenic	ALL
V162	YAR035W	SNP	Intergenic	ALL
V163	YAR035W	SNP	Intergenic	ALL
V164	YAR035W	SNP	Intergenic	ALL
V165	YAR035W	SNP	Synonymous	ALL
V166	YAR035W	SNP	Missense	ALL
V167	YAR035W	SNP	Intergenic	ALL
V168	YAR035W	SNP	Intergenic	ALL
V169	YAR035W	SNP	Intergenic	ALL
V170	YAR035W	SNP	Intergenic	ALL
V171	YAR042W	SNP	Synonymous	ALL
V172	YAR042W	InDel	Frameshift	ALL
V173	YAR042W	SNP	Missense	ALL
V174	YAR042W	SNP	Missense	ALL
V175	YAR042W	SNP	Intergenic	ALL
V176	YAR042W	SNP	Intergenic	ALL
V177	YAR042W	SNP	Intergenic	ALL
V178	YAR050W	InDel	Frameshift	ALL
V179	YAR050W	SNP	Synonymous	ALL
V180	YAR068W	SNP	Intergenic	ALL
V181	YAR068W	SNP	Intergenic	ALL
V182	YBL109W	SNP	Intergenic	ALL
V183	YBL108W	SNP	Missense	ALL
V184	YBL108W	SNP	Missense	ALL
V185	YBL108W	SNP	Missense	ALL
V186	YBL108W	SNP	Missense	ALL
V187	YBL108W	SNP	Missense	ALL
V188	YBL108W	InDel	Frameshift	ALL
V189	YBL108W	SNP	Missense	ALL
V190	YBL108W	InDel	Frameshift	ALL
V191	YBL108W	InDel	Frameshift	ALL
V192	YBL108W	SNP	Missense	ALL
V193	YBL108W	SNP	Missense	ALL
V194	YBL108W	SNP	Intergenic	ALL
V195	YBL108W	SNP	Intergenic	ALL
V196	NA	SNP	Intergenic	ALL
V197	NA	SNP	Intergenic	ALL
V198	YBL107C	SNP	Intergenic	ALL
V199	YBL107C	SNP	Synonymous	ALL
V200	YBL106C	SNP	Missense	ALL
V201	YBL106C	SNP	Missense	ALL
V202	YBL106C	SNP	Synonymous	ALL
V203	YBL106C	SNP	Missense	ALL
V204	YBL106C	SNP	Missense	ALL
V205	YBL105C	SNP	Synonymous	ALL
V206	YBL105C	SNP	Synonymous	ALL
V207	YBL104C	SNP	Intergenic	ALL
V208	YBL104C	SNP	Synonymous	ALL
V209	YBL104C	SNP	Synonymous	ALL
V210	YBL104C	SNP	Missense	ALL
V211	YBL104C	SNP	Intergenic	ALL
V212	YBL103C	SNP	Synonymous	ALL
V213	YBL103C	SNP	Synonymous	ALL
V214	YBL102W	SNP	Synonymous	ALL
V215	YBL102W	SNP	Missense	ALL
V216	YBL101C	SNP	Synonymous	ALL
V217	YBL101C	InDel	Frameshift	ALL
V218	YBL100W-C	SNP	Intergenic	ALL
V219	NA	SNP	Intergenic	ALL
V220	NA	SNP	Intergenic	ALL
V221	YBL097W	SNP	Missense	ALL
V222	YBL096C	SNP	Missense	ALL
V223	YBL091C-A	SNP	Other	ALL
V224	YBL089W	SNP	Synonymous	ALL
V225	YBL088C	SNP	Synonymous	ALL
V226	YBL088C	SNP	Synonymous	ALL
V227	YBL088C	SNP	Synonymous	ALL
V228	YBL088C	SNP	Missense	ALL
V229	YBL088C	SNP	Missense	ALL
V230	YBL088C	SNP	Intergenic	ALL
V231	YBL088C	SNP	Intergenic	ALL
V232	YBL087C	SNP	Intergenic	ALL
V233	YBL087C	SNP	Other	ALL
V234	YBL087C	SNP	Other	ALL
V235	YBL087C	SNP	Intergenic	ALL
V236	YBL086C	SNP	Intergenic	ALL
V237	YBL086C	SNP	Intergenic	ALL
V238	YBL086C	SNP	Missense	ALL
V239	YBL086C	SNP	Intergenic	ALL
V240	YBL086C	SNP	Intergenic	ALL
V241	YBL086C	SNP	Intergenic	ALL
V242	YBL085W	SNP	Intergenic	ALL
V243	YBL085W	SNP	Missense	ALL
V244	YBL085W	SNP	Intergenic	ALL
V245	YBL084C	SNP	Intergenic	ALL
V246	YBL084C	SNP	Intergenic	ALL
V247	YBL084C	SNP	Missense	ALL
V248	YBL084C	SNP	Intergenic	ALL
V249	YBL081W	SNP	Intergenic	ALL
V250	YBL081W	InDel	Frameshift	ALL
V251	YBL081W	InDel	Frameshift	ALL
V252	YBL080C	SNP	Synonymous	ALL
V253	YBL080C	SNP	Synonymous	ALL
V254	YBL080C	SNP	Intergenic	ALL
V255	YBL079W	SNP	Intergenic	ALL
V256	YBL078C	SNP	Intergenic	ALL
V257	YBL078C	SNP	Intergenic	ALL
V258	YBL076C	SNP	Missense	ALL
V259	YBL076C	SNP	Missense	ALL
V260	YBL076C	SNP	Synonymous	ALL
V261	YBL076C	SNP	Intergenic	ALL
V262	YBL076C	SNP	Intergenic	ALL
V263	YBL076C	SNP	Intergenic	ALL
V264	YBL074C	SNP	Missense	ALL
V265	YBL074C	SNP	Synonymous	ALL
V266	YBL073W	SNP	Other	ALL
V267	YBL073W	SNP	Missense	ALL
V268	NA	SNP	Intergenic	ALL
V269	YBL071W-A	SNP	Intergenic	ALL
V270	YBL068W	SNP	Intergenic	ALL
V271	YBL068W	SNP	Intergenic	ALL
V272	YBL067C	SNP	Missense	ALL
V273	YBL067C	SNP	Missense	ALL
V274	YBL067C	SNP	Synonymous	ALL
V275	YBL063W	SNP	Missense	ALL
V276	YBL061C	SNP	Missense	ALL
V277	YBL058W	InDel	Frameshift	ALL
V278	YBL058W	SNP	Synonymous	ALL
V279	YBL058W	SNP	Synonymous	ALL
V280	YBL058W	SNP	Missense	ALL
V281	YBL056W	SNP	Missense	ALL
V282	YBL055C	SNP	Missense	ALL
V283	YBL053W	SNP	Intergenic	ALL
V284	YBL053W	SNP	Intergenic	ALL
V285	YBL053W	SNP	Intergenic	ALL
V286	YBL052C	SNP	Missense	ALL
V287	YBL052C	SNP	Synonymous	ALL
V288	YBL052C	SNP	Synonymous	ALL
V289	YBL052C	SNP	Synonymous	ALL
V290	YBL051C	SNP	Synonymous	ALL
V291	YBL051C	SNP	Missense	ALL
V292	YBL048W	SNP	Intergenic	ALL
V293	YBL047C	SNP	Intergenic	ALL
V294	YBL047C	SNP	Missense	ALL
V295	YBL047C	SNP	Synonymous	ALL
V296	YBL047C	SNP	Synonymous	ALL
V297	YBL047C	SNP	Synonymous	ALL
V298	YBL047C	SNP	Intergenic	ALL
V299	YBL046W	SNP	Missense	ALL
V300	YBL046W	SNP	Missense	ALL
V301	YBL046W	SNP	Intergenic	ALL
V302	YBL045C	SNP	Missense	ALL
V303	YBL045C	SNP	Missense	ALL
V304	YBL044W	SNP	Intergenic	ALL
V305	YBL044W	SNP	Intergenic	ALL
V306	YBL044W	SNP	Intergenic	ALL
V307	YBL044W	InDel	Frameshift	ALL
V308	YBL044W	SNP	Missense	ALL
V309	YBL042C	SNP	Intergenic	ALL
V310	YBL042C	SNP	Intergenic	ALL
V311	YBL042C	SNP	Synonymous	ALL
V312	YBL042C	SNP	Synonymous	ALL
V313	YBL042C	SNP	Missense	ALL
V314	YBL042C	SNP	Synonymous	ALL
V315	YBL042C	SNP	Intergenic	ALL
V316	YBL041W	SNP	Intergenic	ALL
V317	YBL041W	SNP	Missense	ALL
V318	YBL041W	SNP	Missense	ALL
V319	YBL039C	SNP	Intergenic	ALL
V320	YBL039C	SNP	Intergenic	ALL
V321	YBL039C	SNP	Intergenic	ALL
V322	YBL038W	SNP	Synonymous	ALL
V323	YBL037W	SNP	Missense	ALL
V324	YBL037W	SNP	Intergenic	ALL
V325	YBL036C	SNP	Intergenic	ALL
V326	YBL036C	SNP	Intergenic	ALL
V327	YBL035C	SNP	Synonymous	ALL
V328	YBL035C	SNP	Missense	ALL
V329	YBL035C	SNP	Synonymous	ALL
V330	YBL035C	SNP	Intergenic	ALL
V331	YBL034C	SNP	Intergenic	ALL
V332	YBL034C	SNP	Synonymous	ALL
V333	YBL034C	SNP	Synonymous	ALL
V334	YBL034C	SNP	Missense	ALL
V335	YBL033C	SNP	Intergenic	ALL
V336	YBL032W	SNP	Missense	ALL
V337	YBL032W	SNP	Intergenic	ALL
V338	YBL032W	SNP	Intergenic	ALL
V339	YBL031W	SNP	Missense	ALL
V340	YBL030C	SNP	Synonymous	ALL
V341	YBL030C	SNP	Intergenic	ALL
V342	YBL029C-A	SNP	Intergenic	ALL
V343	YBL029C-A	SNP	Intergenic	ALL
V344	YBL029W	InDel	Frameshift	ALL
V345	YBL028C	SNP	Intergenic	ALL
V346	YBL028C	SNP	Intergenic	ALL
V347	YBL027W	SNP	Other	ALL
V348	YBL027W	SNP	Synonymous	ALL
V349	YBL027W	SNP	Intergenic	ALL
V350	YBL027W	SNP	Intergenic	ALL
V351	YBL027W	SNP	Intergenic	ALL
V352	YBL026W	SNP	Other	ALL
V353	YBL026W	SNP	Intergenic	ALL
V354	YBL025W	SNP	Intergenic	ALL
V355	YBL024W	SNP	Missense	ALL
V356	YBL024W	SNP	Synonymous	ALL
V357	YBL024W	SNP	Synonymous	ALL
V358	YBL024W	SNP	Synonymous	ALL
V359	YBL024W	SNP	Intergenic	ALL
V360	YBL023C	SNP	Synonymous	ALL
V361	YBL022C	SNP	Missense	ALL
V362	YBL022C	SNP	Missense	ALL
V363	YBL020W	SNP	Missense	ALL
V364	YBL020W	SNP	Synonymous	ALL
V365	YBL020W	SNP	Missense	ALL
V366	YBL020W	SNP	Intergenic	ALL
V367	YBL017C	SNP	Missense	ALL
V368	YBL017C	SNP	Missense	ALL
V369	YBL017C	InDel	Frameshift	ALL
V370	YBL017C	InDel	Frameshift	ALL
V371	YBL017C	SNP	Intergenic	ALL
V372	YBL017C	SNP	Intergenic	ALL
V373	YBL017C	SNP	Intergenic	ALL
V374	YBL017C	SNP	Intergenic	ALL
V375	YBL016W	SNP	Intergenic	ALL
V376	YBL015W	SNP	Intergenic	ALL
V377	NA	SNP	Intergenic	ALL
V378	NA	SNP	Intergenic	ALL
V379	YBL014C	SNP	Intergenic	ALL
V380	YBL014C	SNP	Intergenic	ALL
V381	YBL014C	SNP	Intergenic	ALL
V382	YBL014C	SNP	Intergenic	ALL
V383	YBL014C	SNP	Missense	ALL
V384	YBL014C	SNP	Intergenic	ALL
V385	YBL013W	SNP	Intergenic	ALL
V386	YBL012C	SNP	Missense	ALL
V387	YBL011W	SNP	Synonymous	ALL
V388	YBL011W	SNP	Synonymous	ALL
V389	YBL011W	SNP	Intergenic	ALL
V390	YBL011W	SNP	Intergenic	ALL
V391	YBL009W	SNP	Intergenic	ALL
V392	YBL009W	SNP	Missense	ALL
V393	YBL009W	SNP	Missense	ALL
V394	YBL008W	SNP	Synonymous	ALL
V395	YBL007C	SNP	Intergenic	ALL
V396	YBL007C	SNP	Synonymous	ALL
V397	YBL007C	SNP	Missense	ALL
V398	YBL005W	SNP	Synonymous	ALL
V399	YBL004W	SNP	Intergenic	ALL
V400	YBL004W	SNP	Missense	ALL
V401	YBL004W	SNP	Synonymous	ALL
V402	YBL004W	SNP	Synonymous	ALL
V403	YBL004W	SNP	Synonymous	ALL
V404	YBL001C	SNP	Intergenic	ALL
V405	YBR002C	SNP	Intergenic	ALL
V406	YBR007C	SNP	Synonymous	ALL
V407	YBR007C	SNP	Missense	ALL
V408	YBR007C	SNP	Intergenic	ALL
V409	YBR008C	SNP	Intergenic	ALL
V410	YBR008C	SNP	Intergenic	ALL
V411	YBR008C	SNP	Intergenic	ALL
V412	YBR008C	SNP	Intergenic	ALL
V413	YBR009C	SNP	Intergenic	ALL
V414	YBR009C	SNP	Intergenic	ALL
V415	YBR011C	SNP	Intergenic	ALL
V416	YBR012C	SNP	Missense	ALL
V417	NA	SNP	Intergenic	ALL
V418	YBR014C	SNP	Missense	ALL
V419	YBR015C	SNP	Missense	ALL
V420	YBR018C	SNP	Missense	ALL
V421	YBR018C	SNP	Missense	ALL
V422	YBR018C	SNP	Intergenic	ALL
V423	YBR019C	SNP	Missense	ALL
V424	YBR019C	SNP	Synonymous	ALL
V425	YBR019C	SNP	Synonymous	ALL
V426	YBR019C	SNP	Intergenic	ALL
V427	YBR020W	SNP	Missense	ALL
V428	YBR020W	SNP	Intergenic	ALL
V429	YBR021W	SNP	Intergenic	ALL
V430	YBR022W	SNP	Intergenic	ALL
V431	YBR023C	SNP	Synonymous	ALL
V432	YBR023C	SNP	Missense	ALL
V433	YBR023C	SNP	Intergenic	ALL
V434	YBR028C	SNP	Synonymous	ALL
V435	YBR028C	SNP	Intergenic	ALL
V436	YBR028C	SNP	Intergenic	ALL
V437	YBR028C	SNP	Intergenic	ALL
V438	YBR029C	SNP	Intergenic	ALL
V439	YBR029C	SNP	Missense	ALL
V440	YBR030W	SNP	Missense	ALL
V441	YBR030W	SNP	Synonymous	ALL
V442	YBR030W	SNP	Missense	ALL
V443	YBR030W	SNP	Synonymous	ALL
V444	YBR031W	SNP	Intergenic	ALL
V445	YBR031W	SNP	Missense	ALL
V446	YBR032W	SNP	Synonymous	ALL
V447	YBR033W	SNP	Synonymous	ALL
V448	YBR033W	SNP	Synonymous	ALL
V449	YBR033W	SNP	Synonymous	ALL
V450	YBR033W	SNP	Synonymous	ALL
V451	NA	SNP	Other	ALL
V452	NA	SNP	Intergenic	ALL
V453	YBR036C	SNP	Synonymous	ALL
V454	YBR036C	SNP	Missense	ALL
V455	YBR036C	SNP	Synonymous	ALL
V456	YBR037C	SNP	Missense	ALL
V457	YBR038W	SNP	Synonymous	ALL
V458	YBR039W	SNP	Intergenic	ALL
V459	YBR039W	SNP	Intergenic	ALL
V460	YBR041W	SNP	Intergenic	ALL
V461	YBR041W	SNP	Synonymous	ALL
V462	YBR042C	SNP	Missense	ALL
V463	YBR043C	SNP	Missense	ALL
V464	YBR044C	SNP	Missense	ALL
V465	YBR048W	SNP	Intergenic	ALL
V466	YBR048W	SNP	Other	ALL
V467	YBR048W	SNP	Intergenic	ALL
V468	YBR049C	SNP	Synonymous	ALL
V469	YBR049C	SNP	Synonymous	ALL
V470	YBR049C	SNP	Missense	ALL
V471	YBR049C	SNP	Synonymous	ALL
V472	YBR051W	SNP	Missense	ALL
V473	YBR053C	SNP	Intergenic	ALL
V474	YBR053C	SNP	Missense	ALL
V475	YBR053C	SNP	Intergenic	ALL
V476	YBR053C	SNP	Intergenic	ALL
V477	YBR054W	SNP	Intergenic	ALL
V478	YBR056W	SNP	Missense	ALL
V479	NA	SNP	Intergenic	ALL
V480	YBR056W-A	SNP	Intergenic	ALL
V481	YBR056W-A	SNP	Synonymous	ALL
V482	YBR056C-B	SNP	Missense	ALL
V483	YBR056W-A	InDel	Frameshift	ALL
V484	YBR057C	SNP	Missense	ALL
V485	YBR057C	SNP	Synonymous	ALL
V486	YBR057C	SNP	Synonymous	ALL
V487	YBR057C	SNP	Missense	ALL
V488	YBR058C	SNP	Intergenic	ALL
V489	YBR058C	SNP	Intergenic	ALL
V490	YBR058C	SNP	Missense	ALL
V491	YBR059C	SNP	Synonymous	ALL
V492	YBR059C	SNP	Missense	ALL
V493	YBR059C	SNP	Missense	ALL
V494	YBR059C	SNP	Missense	ALL
V495	YBR060C	SNP	Intergenic	ALL
V496	YBR060C	SNP	Intergenic	ALL
V497	YBR060C	SNP	Intergenic	ALL
V498	YBR060C	SNP	Intergenic	ALL
V499	YBR060C	SNP	Intergenic	ALL
V500	YBR061C	SNP	Intergenic	ALL
V501	YBR062C	SNP	Missense	ALL
V502	YBR062C	SNP	Missense	ALL
V503	YBR063C	SNP	Intergenic	ALL
V504	YBR065C	SNP	Missense	ALL
V505	YBR065C	SNP	Intergenic	ALL
V506	YBR066C	SNP	Intergenic	ALL
V507	YBR066C	SNP	Intergenic	ALL
V508	YBR067C	SNP	Intergenic	ALL
V509	YBR067C	SNP	Intergenic	ALL
V510	YBR068C	SNP	Intergenic	ALL
V511	YBR068C	SNP	Intergenic	ALL
V512	YBR071W	SNP	Intergenic	ALL
V513	YBR071W	SNP	Intergenic	ALL
V514	YBR071W	SNP	Intergenic	ALL
V515	YBR072W	SNP	Intergenic	ALL
V516	YBR072W	SNP	Synonymous	ALL
V517	YBR073W	SNP	Synonymous	ALL
V518	YBR073W	SNP	Missense	ALL
V519	YBR074W	SNP	Intergenic	ALL
V520	YBR074W	SNP	Missense	ALL
V521	YBR074W	SNP	Synonymous	ALL
V522	YBR074W	SNP	Intergenic	ALL
V523	YBR074W	SNP	Intergenic	ALL
V524	YBR076W	SNP	Intergenic	ALL
V525	YBR076W	SNP	Missense	ALL
V526	YBR076W	SNP	Intergenic	ALL
V527	YBR078W	SNP	Other	ALL
V528	YBR078W	SNP	Intergenic	ALL
V529	YBR079C	SNP	Intergenic	ALL
V530	YBR079C	SNP	Missense	ALL
V531	YBR079C	SNP	Missense	ALL
V532	YBR079C	SNP	Missense	ALL
V533	YBR079C	SNP	Synonymous	ALL
V534	YBR079C	SNP	Missense	ALL
V535	YBR080C	SNP	Missense	ALL
V536	YBR080C	SNP	Synonymous	ALL
V537	YBR080C	SNP	Missense	ALL
V538	YBR081C	SNP	Intergenic	ALL
V539	YBR081C	SNP	Intergenic	ALL
V540	YBR081C	SNP	Synonymous	ALL
V541	YBR081C	SNP	Synonymous	ALL
V542	YBR081C	SNP	Synonymous	ALL
V543	YBR081C	SNP	Missense	ALL
V544	NA	SNP	Intergenic	ALL
V545	NA	SNP	Intergenic	ALL
V546	NA	SNP	Intergenic	ALL
V547	NA	SNP	Intergenic	ALL
V548	NA	SNP	Intergenic	ALL
V549	YBR082C	SNP	Synonymous	ALL
V550	YBR082C	SNP	Intergenic	ALL
V551	YBR083W	SNP	Intergenic	ALL
V552	YBR083W	SNP	Intergenic	ALL
V553	YBR085W	SNP	Intergenic	ALL
V554	YBR085C-A	SNP	Intergenic	ALL
V555	YBR085C-A	SNP	Intergenic	ALL
V556	YBR086C	SNP	Synonymous	ALL
V557	YBR089W	SNP	Missense	ALL
V558	YBR092C	SNP	Synonymous	ALL
V559	YBR092C	SNP	Synonymous	ALL
V560	YBR092C	SNP	Missense	ALL
V561	YBR093C	SNP	Intergenic	ALL
V562	YBR093C	SNP	Intergenic	ALL
V563	YBR094W	SNP	Synonymous	ALL
V564	YBR094W	SNP	Synonymous	ALL
V565	YBR098W	SNP	Missense	ALL
V566	YBR102C	SNP	Missense	ALL
V567	YBR103C-A	SNP	Missense	ALL
V568	YBR103C-A	SNP	Intergenic	ALL
V569	YBR104W	SNP	Missense	ALL
V570	YBR105C	SNP	Missense	ALL
V571	YBR105C	SNP	Synonymous	ALL
V572	YBR106W	SNP	Intergenic	ALL
V573	YBR107C	SNP	Intergenic	ALL
V574	YBR107C	SNP	Synonymous	ALL
V575	YBR108W	SNP	Missense	ALL
V576	YBR108W	InDel	Frameshift	ALL
V577	YBR108W	InDel	Frameshift	ALL
V578	YBR108W	SNP	Missense	ALL
V579	YBR108W	InDel	Frameshift	ALL
V580	YBR108W	SNP	Missense	ALL
V581	YBR108W	SNP	Missense	ALL
V582	YBR110W	SNP	Missense	ALL
V583	YBR110W	SNP	Intergenic	ALL
V584	YBR110W	SNP	Intergenic	ALL
V585	YBR112C	SNP	Synonymous	ALL
V586	YBR112C	SNP	Synonymous	ALL
V587	YBR113W	SNP	Missense	ALL
V588	YBR115C	SNP	Missense	ALL
V589	YBR115C	SNP	Synonymous	ALL
V590	YBR115C	SNP	Missense	ALL
V591	YBR115C	SNP	Synonymous	ALL
V592	YBR115C	SNP	Synonymous	ALL
V593	YBR115C	SNP	Missense	ALL
V594	YBR115C	SNP	Synonymous	ALL
V595	YBR116C	SNP	Intergenic	ALL
V596	YBR116C	SNP	Intergenic	ALL
V597	YBR117C	SNP	Synonymous	ALL
V598	YBR117C	SNP	Intergenic	ALL
V599	YBR117C	SNP	Intergenic	ALL
V600	YBR117C	SNP	Intergenic	ALL
V601	YBR117C	SNP	Intergenic	ALL
V602	YBR118W	SNP	Intergenic	ALL
V603	YBR119W	SNP	Other	ALL
V604	YBR119W	SNP	Synonymous	ALL
V605	YBR119W	SNP	Intergenic	ALL
V606	YBR121C	SNP	Intergenic	ALL
V607	YBR121C	SNP	Intergenic	ALL
V608	YBR121C	SNP	Intergenic	ALL
V609	YBR122C	SNP	Synonymous	ALL
V610	YBR122C	SNP	Intergenic	ALL
V611	YBR123C	SNP	Synonymous	ALL
V612	YBR123C	SNP	Synonymous	ALL
V613	YBR123C	SNP	Missense	ALL
V614	YBR124W	SNP	Intergenic	ALL
V615	YBR126C	SNP	Intergenic	ALL
V616	YBR126C	SNP	Intergenic	ALL
V617	YBR127C	SNP	Missense	ALL
V618	YBR130C	SNP	Intergenic	ALL
V619	YBR130C	SNP	Intergenic	ALL
V620	YBR131W	SNP	Missense	ALL
V621	YBR131W	SNP	Missense	ALL
V622	YBR131W	SNP	Missense	ALL
V623	YBR131W	SNP	Intergenic	ALL
V624	YBR131W	SNP	Intergenic	ALL
V625	YBR132C	SNP	Synonymous	ALL
V626	YBR132C	SNP	Missense	ALL
V627	YBR132C	SNP	Missense	ALL
V628	YBR132C	SNP	Synonymous	ALL
V629	YBR133C	SNP	Intergenic	ALL
V630	YBR135W	InDel	Frameshift	ALL
V631	YBR135W	SNP	Intergenic	ALL
V632	YBR136W	SNP	Missense	ALL
V633	YBR136W	SNP	Synonymous	ALL
V634	YBR136W	SNP	Synonymous	ALL
V635	YBR136W	SNP	Missense	ALL
V636	YBR140C	SNP	Synonymous	ALL
V637	YBR140C	SNP	Synonymous	ALL
V638	YBR140C	SNP	Synonymous	ALL
V639	YBR140C	SNP	Synonymous	ALL
V640	YBR140C	SNP	Synonymous	ALL
V641	YBR140C	SNP	Synonymous	ALL
V642	YBR140C	SNP	Synonymous	ALL
V643	YBR140C	SNP	Missense	ALL
V644	YBR142W	SNP	Missense	ALL
V645	YBR142W	InDel	Frameshift	ALL
V646	YBR142W	SNP	Synonymous	ALL
V647	YBR144C	SNP	Intergenic	ALL
V648	YBR148W	SNP	Synonymous	ALL
V649	YBR148W	SNP	Missense	ALL
V650	YBR149W	SNP	Intergenic	ALL
V651	YBR149W	SNP	Intergenic	ALL
V652	YBR149W	SNP	Intergenic	ALL
V653	YBR150C	SNP	Missense	ALL
V654	YBR150C	SNP	Intergenic	ALL
V655	YBR151W	SNP	Intergenic	ALL
V656	YBR151W	SNP	Intergenic	ALL
V657	YBR151W	SNP	Intergenic	ALL
V658	YBR156C	SNP	Synonymous	ALL
V659	YBR157C	SNP	Intergenic	ALL
V660	YBR157C	SNP	Missense	ALL
V661	YBR157C	SNP	Intergenic	ALL
V662	YBR157C	SNP	Intergenic	ALL
V663	YBR158W	SNP	Missense	ALL
V664	YBR158W	SNP	Synonymous	ALL
V665	YBR159W	SNP	Missense	ALL
V666	YBR159W	SNP	Intergenic	ALL
V667	YBR161W	SNP	Intergenic	ALL
V668	YBR162C	SNP	Intergenic	ALL
V669	YBR163W	SNP	Missense	ALL
V670	YBR163W	SNP	Missense	ALL
V671	YBR166C	SNP	Intergenic	ALL
V672	YBR166C	SNP	Intergenic	ALL
V673	YBR168W	SNP	Intergenic	ALL
V674	YBR168W	SNP	Synonymous	ALL
V675	YBR168W	SNP	Missense	ALL
V676	YBR168W	SNP	Intergenic	ALL
V677	YBR168W	SNP	Intergenic	ALL
V678	YBR169C	SNP	Intergenic	ALL
V679	YBR169C	SNP	Other	ALL
V680	YBR169C	SNP	Synonymous	ALL
V681	YBR169C	SNP	Missense	ALL
V682	YBR169C	SNP	Missense	ALL
V683	YBR169C	SNP	Intergenic	ALL
V684	YBR170C	SNP	Missense	ALL
V685	YBR171W	SNP	Intergenic	ALL
V686	YBR172C	SNP	Intergenic	ALL
V687	YBR173C	SNP	Intergenic	ALL
V688	YBR175W	SNP	Intergenic	ALL
V689	YBR180W	SNP	Intergenic	ALL
V690	YBR180W	SNP	Intergenic	ALL
V691	YBR181C	SNP	Other	ALL
V692	YBR181C	SNP	Intergenic	ALL
V693	YBR181C	SNP	Intergenic	ALL
V694	YBR181C	SNP	Intergenic	ALL
V695	YBR181C	SNP	Intergenic	ALL
V696	YBR182C	SNP	Intergenic	ALL
V697	YBR182C	SNP	Missense	ALL
V698	YBR182C-A	SNP	Missense	ALL
V699	YBR184W	SNP	Missense	ALL
V700	YBR184W	SNP	Intergenic	ALL
V701	YBR187W	SNP	Intergenic	ALL
V702	YBR188C	SNP	Missense	ALL
V703	YBR193C	SNP	Intergenic	ALL
V704	YBR195C	SNP	Missense	ALL
V705	YBR196C	SNP	Intergenic	ALL
V706	YBR198C	SNP	Missense	ALL
V707	YBR198C	SNP	Intergenic	ALL
V708	YBR199W	SNP	Missense	ALL
V709	YBR199W	SNP	Missense	ALL
V710	YBR199W	SNP	Missense	ALL
V711	YBR200W	SNP	Synonymous	ALL
V712	YBR200W	SNP	Intergenic	ALL
V713	YBR200W-A	SNP	Intergenic	ALL
V714	YBR200W-A	SNP	Intergenic	ALL
V715	YBR201C-A	SNP	Intergenic	ALL
V716	YBR201C-A	SNP	Intergenic	ALL
V717	YBR202W	SNP	Synonymous	ALL
V718	YBR202W	SNP	Intergenic	ALL
V719	YBR202W	SNP	Intergenic	ALL
V720	YBR203W	SNP	Missense	ALL
V721	YBR204C	SNP	Missense	ALL
V722	YBR204C	SNP	Synonymous	ALL
V723	YBR204C	InDel	Frameshift	ALL
V724	YBR204C	SNP	Missense	ALL
V725	YBR205W	SNP	Missense	ALL
V726	YBR207W	SNP	Missense	ALL
V727	YBR207W	SNP	Missense	ALL
V728	YBR207W	SNP	Synonymous	ALL
V729	YBR208C	SNP	Missense	ALL
V730	YBR208C	SNP	Missense	ALL
V731	YBR208C	SNP	Synonymous	ALL
V732	NA	SNP	Intergenic	ALL
V733	NA	SNP	Intergenic	ALL
V734	YBR210W	SNP	Intergenic	ALL
V735	YBR211C	SNP	Missense	ALL
V736	YBR211C	SNP	Intergenic	ALL
V737	YBR212W	SNP	Intergenic	ALL
V738	YBR212W	SNP	Synonymous	ALL
V739	YBR213W	SNP	Intergenic	ALL
V740	YBR213W	SNP	Intergenic	ALL
V741	YBR213W	SNP	Missense	ALL
V742	YBR215W	SNP	Missense	ALL
V743	YBR216C	SNP	Intergenic	ALL
V744	YBR218C	SNP	Synonymous	ALL
V745	YBR219C	SNP	Other	ALL
V746	YBR222C	SNP	Missense	ALL
V747	YBR225W	SNP	Missense	ALL
V748	YBR225W	SNP	Missense	ALL
V749	YBR225W	SNP	Missense	ALL
V750	YBR229C	SNP	Synonymous	ALL
V751	YBR230C	SNP	Missense	ALL
V752	YBR230W-A	SNP	Synonymous	ALL
V753	NA	SNP	Intergenic	ALL
V754	YBR231C	SNP	Intergenic	ALL
V755	YBR231C	SNP	Synonymous	ALL
V756	YBR233W-A	SNP	Intergenic	ALL
V757	YBR235W	SNP	Synonymous	ALL
V758	YBR235W	SNP	Missense	ALL
V759	YBR236C	SNP	Missense	ALL
V760	YBR237W	SNP	Missense	ALL
V761	YBR238C	SNP	Missense	ALL
V762	YBR238C	SNP	Synonymous	ALL
V763	YBR238C	SNP	Intergenic	ALL
V764	YBR238C	SNP	Intergenic	ALL
V765	YBR238C	SNP	Intergenic	ALL
V766	YBR238C	SNP	Intergenic	ALL
V767	YBR239C	SNP	Missense	ALL
V768	YBR239C	SNP	Missense	ALL
V769	YBR239C	SNP	Missense	ALL
V770	YBR239C	SNP	Missense	ALL
V771	YBR240C	SNP	Synonymous	ALL
V772	YBR241C	SNP	Synonymous	ALL
V773	YBR241C	SNP	Intergenic	ALL
V774	YBR241C	SNP	Intergenic	ALL
V775	YBR241C	SNP	Intergenic	ALL
V776	YBR242W	SNP	Missense	ALL
V777	YBR243C	SNP	Synonymous	ALL
V778	YBR243C	SNP	Intergenic	ALL
V779	YBR244W	SNP	Synonymous	ALL
V780	YBR246W	SNP	Missense	ALL
V781	YBR246W	SNP	Missense	ALL
V782	YBR246W	SNP	Missense	ALL
V783	YBR246W	SNP	Intergenic	ALL
V784	YBR246W	SNP	Intergenic	ALL
V785	YBR246W	SNP	Intergenic	ALL
V786	YBR247C	SNP	Intergenic	ALL
V787	YBR247C	SNP	Intergenic	ALL
V788	YBR248C	SNP	Intergenic	ALL
V789	YBR249C	SNP	Synonymous	ALL
V790	YBR249C	SNP	Intergenic	ALL
V791	YBR249C	SNP	Intergenic	ALL
V792	YBR249C	SNP	Intergenic	ALL
V793	YBR250W	SNP	Intergenic	ALL
V794	YBR250W	SNP	Intergenic	ALL
V795	YBR250W	SNP	Synonymous	ALL
V796	YBR250W	SNP	Intergenic	ALL
V797	YBR251W	SNP	Synonymous	ALL
V798	YBR253W	SNP	Synonymous	ALL
V799	YBR253W	SNP	Intergenic	ALL
V800	YBR255W	SNP	Missense	ALL
V801	YBR255W	SNP	Synonymous	ALL
V802	YBR260C	SNP	Synonymous	ALL
V803	YBR260C	SNP	Synonymous	ALL
V804	YBR262C	SNP	Missense	ALL
V805	YBR263W	SNP	Synonymous	ALL
V806	YBR264C	SNP	Intergenic	ALL
V807	YBR265W	SNP	Synonymous	ALL
V808	YBR268W	SNP	Missense	ALL
V809	YBR268W	SNP	Missense	ALL
V810	YBR269C	SNP	Intergenic	ALL
V811	YBR269C	SNP	Intergenic	ALL
V812	YBR269C	SNP	Intergenic	ALL
V813	YBR270C	SNP	Missense	ALL
V814	YBR270C	SNP	Missense	ALL
V815	YBR270C	SNP	Synonymous	ALL
V816	YBR270C	SNP	Synonymous	ALL
V817	YBR270C	SNP	Intergenic	ALL
V818	YBR270C	SNP	Intergenic	ALL
V819	YBR270C	SNP	Intergenic	ALL
V820	YBR272C	SNP	Missense	ALL
V821	YBR272C	SNP	Missense	ALL
V822	YBR272C	SNP	Intergenic	ALL
V823	YBR274W	SNP	Missense	ALL
V824	YBR274W	SNP	Synonymous	ALL
V825	YBR275C	SNP	Synonymous	ALL
V826	YBR275C	SNP	Intergenic	ALL
V827	YBR276C	SNP	Missense	ALL
V828	YBR277C	SNP	Missense	ALL
V829	YBR279W	SNP	Synonymous	ALL
V830	YBR280C	SNP	Synonymous	ALL
V831	YBR281C	SNP	Intergenic	ALL
V832	YBR283C	SNP	Synonymous	ALL
V833	YBR284W	SNP	Synonymous	ALL
V834	YBR284W	SNP	Synonymous	ALL
V835	YBR284W	SNP	Intergenic	ALL
V836	YBR286W	SNP	Intergenic	ALL
V837	YBR286W	SNP	Intergenic	ALL
V838	YBR286W	SNP	Missense	ALL
V839	YBR287W	SNP	Missense	ALL
V840	YBR288C	SNP	Missense	ALL
V841	YBR288C	SNP	Synonymous	ALL
V842	YBR289W	SNP	Missense	ALL
V843	YBR289W	InDel	Frameshift	ALL
V844	YBR289W	InDel	Frameshift	ALL
V845	YBR289W	SNP	Missense	ALL
V846	YBR289W	SNP	Synonymous	ALL
V847	YBR290W	SNP	Missense	ALL
V848	YBR291C	SNP	Missense	ALL
V849	YBR292C	SNP	Intergenic	ALL
V850	YBR292C	SNP	Intergenic	ALL
V851	YBR293W	SNP	Synonymous	ALL
V852	YBR293W	SNP	Missense	ALL
V853	YBR293W	SNP	Missense	ALL
V854	YBR294W	SNP	Intergenic	ALL
V855	YBR294W	SNP	Synonymous	ALL
V856	YBR294W	SNP	Missense	ALL
V857	YBR294W	SNP	Synonymous	ALL
V858	YBR294W	SNP	Missense	ALL
V859	YBR294W	SNP	Synonymous	ALL
V860	YBR294W	SNP	Intergenic	ALL
V861	YBR294W	SNP	Intergenic	ALL
V862	YBR294W	SNP	Intergenic	ALL
V863	YBR295W	SNP	Missense	ALL
V864	YBR295W	SNP	Synonymous	ALL
V865	YBR296C	SNP	Synonymous	ALL
V866	YBR296C	SNP	Intergenic	ALL
V867	YBR296C	SNP	Intergenic	ALL
V868	YBR296C	SNP	Intergenic	ALL
V869	YBR296C-A	SNP	Intergenic	ALL
V870	YBR297W	SNP	Missense	ALL
V871	YBR297W	SNP	Missense	ALL
V872	YBR297W	SNP	Missense	ALL
V873	YBR297W	SNP	Synonymous	ALL
V874	YBR297W	SNP	Missense	ALL
V875	YBR297W	SNP	Synonymous	ALL
V876	YBR297W	SNP	Synonymous	ALL
V877	YBR297W	SNP	Missense	ALL
V878	YBR297W	SNP	Synonymous	ALL
V879	YBR297W	SNP	Intergenic	ALL
V880	YBR297W	SNP	Intergenic	ALL
V881	YBR297W	SNP	Intergenic	ALL
V882	YBR298C	SNP	Intergenic	ALL
V883	YBR298C	SNP	Missense	ALL
V884	YBR298C	SNP	Missense	ALL
V885	YBR298C	SNP	Missense	ALL
V886	YBR298C	SNP	Intergenic	ALL
V887	YCL076W	SNP	Intergenic	ALL
V888	YCL076W	SNP	Intergenic	ALL
V889	YCL076W	SNP	Intergenic	ALL
V890	YCL076W	SNP	Intergenic	ALL
V891	YCL076W	SNP	Intergenic	ALL
V892	YCL076W	SNP	Intergenic	ALL
V893	YCL076W	SNP	Intergenic	ALL
V894	YCL076W	SNP	Intergenic	ALL
V895	YCL076W	SNP	Intergenic	ALL
V896	YCL076W	SNP	Intergenic	ALL
V897	YCL076W	SNP	Intergenic	ALL
V898	YCL076W	SNP	Intergenic	ALL
V899	YCL076W	SNP	Intergenic	ALL
V900	YCL076W	SNP	Intergenic	ALL
V901	YCL076W	SNP	Intergenic	ALL
V902	YCL076W	SNP	Intergenic	ALL
V903	YCL076W	SNP	Intergenic	ALL
V904	YCL076W	SNP	Missense	ALL
V905	YCL076W	SNP	Missense	ALL
V906	YCL074W	SNP	Intergenic	ALL
V907	YCL074W	SNP	Missense	ALL
V908	YCL074W	SNP	Missense	ALL
V909	YCL074W	SNP	Synonymous	ALL
V910	YCL074W	SNP	Missense	ALL
V911	YCL074W	SNP	Intergenic	ALL
V912	YCL074W	SNP	Intergenic	ALL
V913	YCL074W	SNP	Intergenic	ALL
V914	YCL074W	SNP	Intergenic	ALL
V915	YCL074W	SNP	Intergenic	ALL
V916	YCL074W	SNP	Intergenic	ALL
V917	YCL073C	SNP	Synonymous	ALL
V918	YCL073C	SNP	Intergenic	ALL
V919	YCL073C	SNP	Intergenic	ALL
V920	YCL073C	SNP	Intergenic	ALL
V921	YCL069W	SNP	Intergenic	ALL
V922	YCL065W	SNP	Missense	ALL
V923	YCL065W	SNP	Missense	ALL
V924	YCL064C	SNP	Synonymous	ALL
V925	YCL061C	SNP	Missense	ALL
V926	YCL059C	SNP	Intergenic	ALL
V927	YCL058C	SNP	Intergenic	ALL
V928	YCL057W	SNP	Missense	ALL
V929	YCL056C	SNP	Synonymous	ALL
V930	YCL056C	SNP	Intergenic	ALL
V931	YCL055W	SNP	Intergenic	ALL
V932	YCL055W	SNP	Intergenic	ALL
V933	YCL055W	SNP	Intergenic	ALL
V934	YCL051W	SNP	Intergenic	ALL
V935	YCL050C	SNP	Intergenic	ALL
V936	YCL049C	SNP	Intergenic	ALL
V937	YCL048W-A	SNP	Intergenic	ALL
V938	YCL045C	SNP	Missense	ALL
V939	YCL045C	SNP	Synonymous	ALL
V940	YCL044C	SNP	Missense	ALL
V941	YCL044C	SNP	Missense	ALL
V942	YCL044C	SNP	Synonymous	ALL
V943	YCL043C	SNP	Synonymous	ALL
V944	YCL043C	SNP	Synonymous	ALL
V945	YCL043C	SNP	Synonymous	ALL
V946	YCL043C	SNP	Missense	ALL
V947	YCL043C	SNP	Synonymous	ALL
V948	YCL043C	SNP	Missense	ALL
V949	YCL043C	SNP	Missense	ALL
V950	YCL041C	InDel	Frameshift	ALL
V951	YCL041C	InDel	Frameshift	ALL
V952	YCL040W	SNP	Intergenic	ALL
V953	YCL039W	SNP	Missense	ALL
V954	YCL039W	SNP	Missense	ALL
V955	YCL038C	SNP	Intergenic	ALL
V956	YCL038C	SNP	Intergenic	ALL
V957	YCL038C	SNP	Intergenic	ALL
V958	YCL038C	SNP	Intergenic	ALL
V959	YCL038C	SNP	Intergenic	ALL
V960	YCL038C	SNP	Intergenic	ALL
V961	YCL036W	SNP	Missense	ALL
V962	YCL036W	SNP	Missense	ALL
V963	YCL034W	SNP	Intergenic	ALL
V964	YCL034W	SNP	Intergenic	ALL
V965	YCL034W	SNP	Intergenic	ALL
V966	YCL034W	SNP	Intergenic	ALL
V967	YCL032W	SNP	Synonymous	ALL
V968	YCL032W	SNP	Intergenic	ALL
V969	YCL030C	SNP	Synonymous	ALL
V970	YCL030C	SNP	Synonymous	ALL
V971	YCL030C	SNP	Synonymous	ALL
V972	YCL029C	SNP	Synonymous	ALL
V973	YCL027W	SNP	Synonymous	ALL
V974	YCL027W	SNP	Missense	ALL
V975	YCL026C-B	SNP	Intergenic	ALL
V976	YCL026C-A	SNP	Synonymous	ALL
V977	YCL026C-A	SNP	Intergenic	ALL
V978	YCL025C	SNP	Intergenic	ALL
V979	YCL025C	SNP	Missense	ALL
V980	YCL025C	SNP	Synonymous	ALL
V981	YCL025C	SNP	Intergenic	ALL
V982	YCL024W	SNP	Missense	ALL
V983	YCL024W	SNP	Missense	ALL
V984	YCL024W	SNP	Missense	ALL
V985	NA	SNP	Intergenic	ALL
V986	NA	SNP	Intergenic	ALL
V987	YCL021W-A	SNP	Intergenic	ALL
V988	YCL021W-A	SNP	Intergenic	ALL
V989	YCL021W-A	SNP	Intergenic	ALL
V990	YCL021W-A	SNP	Intergenic	ALL
V991	YCL021W-A	SNP	Intergenic	ALL
V992	YCL021W-A	SNP	Intergenic	ALL
V993	YCL021W-A	SNP	Intergenic	ALL
V994	YCL021W-A	SNP	Intergenic	ALL
V995	YCL021W-A	SNP	Intergenic	ALL
V996	YCL020W	SNP	Intergenic	ALL
V997	YCL019W	SNP	Intergenic	ALL
V998	NA	SNP	Intergenic	ALL
V999	NA	SNP	Intergenic	ALL
V1000	NA	SNP	Intergenic	ALL
V1001	NA	SNP	Intergenic	ALL
V1002	YCL018W	SNP	Intergenic	ALL
V1003	YCL017C	SNP	Intergenic	ALL
V1004	YCL017C	SNP	Intergenic	ALL
V1005	YCL017C	SNP	Intergenic	ALL
V1006	YCL016C	SNP	Synonymous	ALL
V1007	YCL014W	SNP	Missense	ALL
V1008	YCL014W	SNP	Missense	ALL
V1009	YCL014W	SNP	Missense	ALL
V1010	YCL012C	SNP	Other	ALL
V1011	YCL012C	SNP	Intergenic	ALL
V1012	YCL009C	SNP	Synonymous	ALL
V1013	YCL002C	SNP	Missense	ALL
V1014	YCL001W-B	SNP	Intergenic	ALL
V1015	YCL001W-B	SNP	Intergenic	ALL
V1016	YCL001W-B	SNP	Intergenic	ALL
V1017	YCR003W	SNP	Missense	ALL
V1018	YCR004C	SNP	Synonymous	ALL
V1019	YCR004C	SNP	Intergenic	ALL
V1020	YCR006C	SNP	Missense	ALL
V1021	NA	SNP	Intergenic	ALL
V1022	YCR007C	SNP	Intergenic	ALL
V1023	YCR007C	SNP	Synonymous	ALL
V1024	NA	SNP	Intergenic	ALL
V1025	YCR008W	SNP	Intergenic	ALL
V1026	YCR009C	SNP	Intergenic	ALL
V1027	YCR011C	SNP	Synonymous	ALL
V1028	YCR011C	SNP	Synonymous	ALL
V1029	YCR011C	SNP	Synonymous	ALL
V1030	YCR011C	SNP	Missense	ALL
V1031	YCR011C	SNP	Missense	ALL
V1032	YCR011C	SNP	Missense	ALL
V1033	YCR012W	SNP	Intergenic	ALL
V1034	YCR014C	SNP	Missense	ALL
V1035	NA	SNP	Intergenic	ALL
V1036	YCR016W	SNP	Intergenic	ALL
V1037	YCR016W	SNP	Intergenic	ALL
V1038	YCR016W	SNP	Synonymous	ALL
V1039	YCR017C	SNP	Missense	ALL
V1040	YCR017C	SNP	Missense	ALL
V1041	YCR017C	SNP	Missense	ALL
V1042	YCR017C	SNP	Intergenic	ALL
V1043	YCR017C	SNP	Intergenic	ALL
V1044	YCR017C	SNP	Intergenic	ALL
V1045	YCR018C	SNP	Intergenic	ALL
V1046	YCR018C	SNP	Missense	ALL
V1047	NA	SNP	Intergenic	ALL
V1048	NA	SNP	Intergenic	ALL
V1049	NA	SNP	Intergenic	ALL
V1050	NA	SNP	Intergenic	ALL
V1051	NA	SNP	Intergenic	ALL
V1052	NA	SNP	Intergenic	ALL
V1053	NA	SNP	Intergenic	ALL
V1054	NA	SNP	Intergenic	ALL
V1055	NA	SNP	Intergenic	ALL
V1056	YCR018C-A	SNP	Intergenic	ALL
V1057	YCR018C-A	SNP	Intergenic	ALL
V1058	YCR019W	SNP	Intergenic	ALL
V1059	YCR021C	SNP	Synonymous	ALL
V1060	YCR022C	SNP	Intergenic	ALL
V1061	YCR025C	SNP	Other	ALL
V1062	YCR026C	SNP	Synonymous	ALL
V1063	YCR026C	SNP	Missense	ALL
V1064	YCR026C	SNP	Intergenic	ALL
V1065	YCR026C	SNP	Intergenic	ALL
V1066	YCR027C	SNP	Intergenic	ALL
V1067	YCR028C	SNP	Intergenic	ALL
V1068	NA	SNP	Intergenic	ALL
V1069	NA	SNP	Intergenic	ALL
V1070	NA	SNP	Intergenic	ALL
V1071	YCR032W	SNP	Synonymous	ALL
V1072	YCR032W	SNP	Synonymous	ALL
V1073	YCR033W	SNP	Missense	ALL
V1074	YCR033W	SNP	Missense	ALL
V1075	YCR033W	SNP	Missense	ALL
V1076	YCR033W	SNP	Missense	ALL
V1077	YCR033W	SNP	Missense	ALL
V1078	YCR033W	SNP	Missense	ALL
V1079	YCR033W	SNP	Missense	ALL
V1080	YCR033W	SNP	Missense	ALL
V1081	YCR033W	SNP	Missense	ALL
V1082	YCR033W	SNP	Synonymous	ALL
V1083	YCR034W	SNP	Synonymous	ALL
V1084	YCR037C	SNP	Synonymous	ALL
V1085	YCR037C	SNP	Missense	ALL
V1086	YCR037C	SNP	Missense	ALL
V1087	YCR037C	SNP	Synonymous	ALL
V1088	YCR037C	SNP	Intergenic	ALL
V1089	YCR038C	SNP	Missense	ALL
V1090	YCR038C	SNP	Synonymous	ALL
V1091	YCR038C	SNP	Synonymous	ALL
V1092	YCR038C	SNP	Missense	ALL
V1093	YCR038C	SNP	Missense	ALL
V1094	YCR041W	SNP	Missense	ALL
V1095	YCR042C	SNP	Missense	ALL
V1096	YCR042C	SNP	Missense	ALL
V1097	YCR042C	SNP	Synonymous	ALL
V1098	YCR042C	SNP	Synonymous	ALL
V1099	YCR044C	SNP	Intergenic	ALL
V1100	YCR044C	SNP	Intergenic	ALL
V1101	YCR044C	SNP	Intergenic	ALL
V1102	YCR044C	SNP	Intergenic	ALL
V1103	YCR045C	SNP	Synonymous	ALL
V1104	YCR045C	SNP	Synonymous	ALL
V1105	YCR045C	SNP	Synonymous	ALL
V1106	YCR045C	SNP	Synonymous	ALL
V1107	YCR046C	SNP	Intergenic	ALL
V1108	YCR047C	SNP	Synonymous	ALL
V1109	YCR047C	SNP	Synonymous	ALL
V1110	YCR047C	SNP	Intergenic	ALL
V1111	YCR049C	SNP	Missense	ALL
V1112	YCR049C	SNP	Missense	ALL
V1113	YCR049C	InDel	Frameshift	ALL
V1114	YCR051W	SNP	Missense	ALL
V1115	YCR053W	SNP	Synonymous	ALL
V1116	YCR053W	SNP	Intergenic	ALL
V1117	YCR054C	SNP	Synonymous	ALL
V1118	YCR054C	SNP	Missense	ALL
V1119	YCR057C	SNP	Missense	ALL
V1120	YCR057C	SNP	Synonymous	ALL
V1121	YCR057C	SNP	Missense	ALL
V1122	YCR059C	SNP	Intergenic	ALL
V1123	YCR060W	SNP	Intergenic	ALL
V1124	YCR061W	SNP	Synonymous	ALL
V1125	YCR061W	SNP	Synonymous	ALL
V1126	NA	SNP	Intergenic	ALL
V1127	NA	SNP	Intergenic	ALL
V1128	YCR065W	SNP	Intergenic	ALL
V1129	YCR065W	SNP	Intergenic	ALL
V1130	YCR065W	SNP	Missense	ALL
V1131	YCR065W	SNP	Missense	ALL
V1132	YCR067C	SNP	Missense	ALL
V1133	YCR067C	SNP	Missense	ALL
V1134	YCR067C	SNP	Missense	ALL
V1135	YCR068W	SNP	Intergenic	ALL
V1136	YCR068W	SNP	Missense	ALL
V1137	YCR069W	SNP	Intergenic	ALL
V1138	YCR072C	SNP	Synonymous	ALL
V1139	YCR072C	SNP	Intergenic	ALL
V1140	YCR073C	SNP	Intergenic	ALL
V1141	YCR073C	SNP	Missense	ALL
V1142	YCR073W-A	SNP	Missense	ALL
V1143	YCR073W-A	SNP	Intergenic	ALL
V1144	YCR075C	SNP	Missense	ALL
V1145	YCR076C	SNP	Synonymous	ALL
V1146	YCR076C	SNP	Missense	ALL
V1147	YCR077C	SNP	Synonymous	ALL
V1148	YCR077C	SNP	Missense	ALL
V1149	YCR077C	SNP	Synonymous	ALL
V1150	YCR077C	SNP	Synonymous	ALL
V1151	YCR077C	SNP	Intergenic	ALL
V1152	YCR079W	SNP	Synonymous	ALL
V1153	YCR079W	SNP	Missense	ALL
V1154	YCR079W	SNP	Missense	ALL
V1155	YCR079W	SNP	Missense	ALL
V1156	YCR081W	SNP	Intergenic	ALL
V1157	YCR081W	SNP	Missense	ALL
V1158	YCR081W	SNP	Synonymous	ALL
V1159	YCR081W	SNP	Synonymous	ALL
V1160	YCR081W	SNP	Synonymous	ALL
V1161	YCR081W	SNP	Missense	ALL
V1162	YCR081W	SNP	Synonymous	ALL
V1163	YCR081W	SNP	Missense	ALL
V1164	YCR081C-A	SNP	Missense	ALL
V1165	YCR081C-A	SNP	Intergenic	ALL
V1166	YCR081C-A	SNP	Intergenic	ALL
V1167	YCR081C-A	SNP	Intergenic	ALL
V1168	YCR082W	SNP	Synonymous	ALL
V1169	YCR083W	SNP	Intergenic	ALL
V1170	YCR083W	SNP	Intergenic	ALL
V1171	YCR084C	SNP	Missense	ALL
V1172	YCR084C	SNP	Intergenic	ALL
V1173	YCR088W	SNP	Intergenic	ALL
V1174	YCR089W	SNP	Synonymous	ALL
V1175	YCR090C	SNP	Intergenic	ALL
V1176	YCR090C	SNP	Intergenic	ALL
V1177	YCR090C	SNP	Intergenic	ALL
V1178	YCR091W	SNP	Missense	ALL
V1179	YCR091W	SNP	Missense	ALL
V1180	YCR091W	SNP	Synonymous	ALL
V1181	YCR092C	SNP	Missense	ALL
V1182	YCR092C	SNP	Synonymous	ALL
V1183	YCR092C	SNP	Missense	ALL
V1184	YCR093W	SNP	Missense	ALL
V1185	YCR093W	SNP	Missense	ALL
V1186	YCR093W	SNP	Missense	ALL
V1187	YCR093W	SNP	Missense	ALL
V1188	YCR093W	SNP	Missense	ALL
V1189	YCR093W	SNP	Synonymous	ALL
V1190	YCR094W	SNP	Intergenic	ALL
V1191	YCR095W-A	SNP	Intergenic	ALL
V1192	YCR095W-A	SNP	Intergenic	ALL
V1193	YCR095W-A	SNP	Intergenic	ALL
V1194	YCR095W-A	SNP	Intergenic	ALL
V1195	YCR095W-A	SNP	Intergenic	ALL
V1196	YCR095W-A	SNP	Intergenic	ALL
V1197	YCR095W-A	SNP	Intergenic	ALL
V1198	YCR095W-A	SNP	Intergenic	ALL
V1199	YCR095W-A	SNP	Intergenic	ALL
V1200	YCR095W-A	SNP	Intergenic	ALL
V1201	YCR095W-A	SNP	Intergenic	ALL
V1202	YCR095W-A	SNP	Intergenic	ALL
V1203	YCR095W-A	SNP	Intergenic	ALL
V1204	YCR095W-A	SNP	Intergenic	ALL
V1205	YCR095W-A	SNP	Intergenic	ALL
V1206	YCR095W-A	SNP	Intergenic	ALL
V1207	YCR095W-A	SNP	Intergenic	ALL
V1208	YCR095W-A	SNP	Intergenic	ALL
V1209	YCR095W-A	SNP	Intergenic	ALL
V1210	YCR095W-A	SNP	Intergenic	ALL
V1211	YCR095W-A	SNP	Intergenic	ALL
V1212	YCR097W	SNP	Missense	ALL
V1213	YCR097W	SNP	Missense	ALL
V1214	YCR097W	SNP	Missense	ALL
V1215	NA	SNP	Intergenic	ALL
V1216	YCR098C	SNP	Intergenic	ALL
V1217	YCR098C	SNP	Intergenic	ALL
V1218	YCR098C	SNP	Synonymous	ALL
V1219	YCR098C	SNP	Intergenic	ALL
V1220	YCR098C	SNP	Intergenic	ALL
V1221	YCR098C	SNP	Intergenic	ALL
V1222	YCR098C	SNP	Intergenic	ALL
V1223	YCR098C	SNP	Intergenic	ALL
V1224	YCR100C	SNP	Intergenic	ALL
V1225	YCR101C	SNP	Intergenic	ALL
V1226	YCR101C	SNP	Intergenic	ALL
V1227	YCR102C	SNP	Missense	ALL
V1228	YCR102C	SNP	Missense	ALL
V1229	YCR102C	SNP	Missense	ALL
V1230	YCR102C	SNP	Missense	ALL
V1231	YCR102C	SNP	Intergenic	ALL
[truncated: 10,823 more rows]

## Sheet: Figure S3
sample	value	trait	class	date	background	QTL
SNV5462	3.41036	sucrose	RM	20190809	Mutant	SUC2
SNV5462	3.20312	sucrose	RM	20190809	Mutant	SUC2
SNV5462	3.11714	sucrose	RM	20190809	Mutant	SUC2
SNV5462	3.26031	sucrose	RM	20190809	Mutant	SUC2
SNV5462	3.27586	sucrose	RM	20190809	Mutant	SUC2
SNV5462	0.03421	sucrose	YJM	20190809	Mutant	SUC2
SNV5462	0.03453	sucrose	YJM	20190809	Mutant	SUC2
SNV5462	0.03365	sucrose	YJM	20190809	Mutant	SUC2
WT	0.03344	sucrose	RM	20190809	WT	SUC2
WT	0.03145	sucrose	RM	20190809	WT	SUC2
WT	0.03497	sucrose	RM	20190809	WT	SUC2
WT	3.43227	sucrose	YJM	20190809	WT	SUC2
WT	3.45055	sucrose	YJM	20190809	WT	SUC2
WT	3.53013	sucrose	YJM	20190809	WT	SUC2
Blank	15.6532	sucrose	YJM	20190619	blank	SUC2
Blank	15.6532	sucrose	RM	20190619	blank	SUC2
suc2	3.40905	sucrose	RM	20190809	Mutant	SUC2
suc2	3.37067	sucrose	RM	20190809	Mutant	SUC2
suc2	3.23722	sucrose	RM	20190809	Mutant	SUC2
suc2	3.58556	sucrose	YJM	20190809	Mutant	SUC2
suc2	3.57488	sucrose	YJM	20190809	Mutant	SUC2
suc2	3.71594	sucrose	YJM	20190809	Mutant	SUC2

## Sheet: FIgure S4
sample	value	trait	class	date	background	QTL
SNV11573	0.40303	acetic acid conc.	RM	20190618	Mutant	ALD6
SNV11573	0.38577	acetic acid conc.	RM	20190618	Mutant	ALD6
SNV11573	0.40844	acetic acid conc.	RM	20190618	Mutant	ALD6
SNV11573	0.39755	acetic acid conc.	RM	20190618	Mutant	ALD6
SNV11573	0.42036	acetic acid conc.	RM	20190618	Mutant	ALD6
SNV11573	0.40787	acetic acid conc.	RM	20190618	Mutant	ALD6
WT	0.52137	acetic acid conc.	RM	20190618	WT	ALD6
WT	0.5183	acetic acid conc.	RM	20190618	WT	ALD6
SNV11573	0.51872	acetic acid conc.	YJM	20190619	Mutant	ALD6
SNV11573	0.59424	acetic acid conc.	YJM	20190619	Mutant	ALD6
SNV11573	0.63008	acetic acid conc.	YJM	20190619	Mutant	ALD6
SNV11573	0.60896	acetic acid conc.	YJM	20190619	Mutant	ALD6
SNV11573	0.62825	acetic acid conc.	YJM	20190619	Mutant	ALD6
SNV11573	0.56999	acetic acid conc.	YJM	20190619	Mutant	ALD6
WT	0.48288	acetic acid conc.	YJM	20190619	WT	ALD6
WT	0.48688	acetic acid conc.	YJM	20190619	WT	ALD6
SNV5462	31.8288	1-propanol conc.	RM	20190809	Mutant	SUC2
SNV5462	31.8679	1-propanol conc.	RM	20190809	Mutant	SUC2
SNV5462	31.6802	1-propanol conc.	RM	20190809	Mutant	SUC2
SNV5462	30.4946	1-propanol conc.	RM	20190809	Mutant	SUC2
SNV5462	30.8264	1-propanol conc.	RM	20190809	Mutant	SUC2
WT	34.2848	1-propanol conc.	RM	20190809	WT	SUC2
WT	35.3118	1-propanol conc.	RM	20190809	WT	SUC2
WT	35.6682	1-propanol conc.	RM	20190809	WT	SUC2
WT	34.6516	1-propanol conc.	RM	20190809	WT	SUC2
WT	34.1148	1-propanol conc.	RM	20190809	WT	SUC2
WT	34.3684	ethyl acetate conc.	RM	20190809	WT	SUC2
WT	35.9036	ethyl acetate conc.	RM	20190809	WT	SUC2
WT	37.0768	ethyl acetate conc.	RM	20190809	WT	SUC2
WT	35.0843	ethyl acetate conc.	RM	20190809	WT	SUC2
WT	34.7333	ethyl acetate conc.	RM	20190809	WT	SUC2
SNV5462	33.8518	ethyl acetate conc.	RM	20190809	Mutant	SUC2
SNV5462	34.3598	ethyl acetate conc.	RM	20190809	Mutant	SUC2
SNV5462	32.6911	ethyl acetate conc.	RM	20190809	Mutant	SUC2
SNV5462	29.8966	ethyl acetate conc.	RM	20190809	Mutant	SUC2
SNV5462	29.6357	ethyl acetate conc.	RM	20190809	Mutant	SUC2
WT	0.52571	acetic acid conc.	RM	20190809	WT	SUC2
WT	0.50584	acetic acid conc.	RM	20190809	WT	SUC2
WT	0.51609	acetic acid conc.	RM	20190809	WT	SUC2
WT	0.54949	acetic acid conc.	RM	20190809	WT	SUC2
WT	0.542	acetic acid conc.	RM	20190809	WT	SUC2
SNV5462	0.45256	acetic acid conc.	RM	20190809	Mutant	SUC2
SNV5462	0.46692	acetic acid conc.	RM	20190809	Mutant	SUC2
SNV5462	0.45331	acetic acid conc.	RM	20190809	Mutant	SUC2
SNV5462	0.46052	acetic acid conc.	RM	20190809	Mutant	SUC2
SNV5462	0.4507	acetic acid conc.	RM	20190809	Mutant	SUC2
WT	3.5637	glycerol conc.	RM	20190809	WT	SUC2
WT	3.58038	glycerol conc.	RM	20190809	WT	SUC2
WT	3.56944	glycerol conc.	RM	20190809	WT	SUC2
WT	3.52012	glycerol conc.	RM	20190809	WT	SUC2
WT	3.63408	glycerol conc.	RM	20190809	WT	SUC2
SNV5462	3.22278	glycerol conc.	RM	20190809	Mutant	SUC2
SNV5462	3.2575	glycerol conc.	RM	20190809	Mutant	SUC2
SNV5462	3.251	glycerol conc.	RM	20190809	Mutant	SUC2
SNV5462	3.21708	glycerol conc.	RM	20190809	Mutant	SUC2
SNV5462	3.24784	glycerol conc.	RM	20190809	Mutant	SUC2
SNV5462	0.53495	acetic acid conc.	YJM	20190820	Mutant	SUC2
SNV5462	0.46433	acetic acid conc.	YJM	20190820	Mutant	SUC2
SNV5462	3.23036	glycerol conc.	YJM	20190820	Mutant	SUC2
SNV5462	3.03501	glycerol conc.	YJM	20190820	Mutant	SUC2
WT	0.3382	acetic acid conc.	YJM	20190820	WT	SUC2
WT	0.32734	acetic acid conc.	YJM	20190820	WT	SUC2
WT	0.33586	acetic acid conc.	YJM	20190820	WT	SUC2
WT	2.45001	glycerol conc.	YJM	20190820	WT	SUC2
WT	2.45539	glycerol conc.	YJM	20190820	WT	SUC2
WT	2.63064	glycerol conc.	YJM	20190820	WT	SUC2
WT	3.2777	1-propanol conc.	YJM	20190820	Mutant	SUC2
WT	3.37896	1-propanol conc.	YJM	20190820	Mutant	SUC2
WT	3.34103	1-propanol conc.	YJM	20190820	Mutant	SUC2
SNV5462	3.2007	1-propanol conc.	YJM	20190820	WT	SUC2
SNV5462	3.09608	1-propanol conc.	YJM	20190820	WT	SUC2
SNV5462	3.0856	1-propanol conc.	YJM	20190820	WT	SUC2
WT	1.54309	ethyl acetate conc.	YJM	20190820	Mutant	SUC2
WT	1.59394	ethyl acetate conc.	YJM	20190820	Mutant	SUC2
WT	1.65524	ethyl acetate conc.	YJM	20190820	Mutant	SUC2
SNV5462	1.71259	ethyl acetate conc.	YJM	20190820	WT	SUC2
SNV5462	1.60798	ethyl acetate conc.	YJM	20190820	WT	SUC2
SNV5462	1.67486	ethyl acetate conc.	YJM	20190820	WT	SUC2
SNV11573	32.7131	1-propanol conc.	RM	20190618	Mutant	ALD6
SNV11573	31.7122	1-propanol conc.	RM	20190618	Mutant	ALD6
SNV11573	31.6142	1-propanol conc.	RM	20190618	Mutant	ALD6
SNV11573	31.8701	1-propanol conc.	RM	20190618	Mutant	ALD6
WT	32.3561	1-propanol conc.	RM	20190618	WT	ALD6
WT	30.3894	1-propanol conc.	RM	20190618	WT	ALD6
WT	30.825	1-propanol conc.	RM	20190618	WT	ALD6
SNV11573	63.4147	isoamyl alcohol conc.	RM	20190618	Mutant	ALD6
SNV11573	63.4937	isoamyl alcohol conc.	RM	20190618	Mutant	ALD6
SNV11573	63.0495	isoamyl alcohol conc.	RM	20190618	Mutant	ALD6
SNV11573	61.0179	isoamyl alcohol conc.	RM	20190618	Mutant	ALD6
WT	62.4078	isoamyl alcohol conc.	RM	20190618	WT	ALD6
WT	60.7922	isoamyl alcohol conc.	RM	20190618	WT	ALD6
WT	61.2791	isoamyl alcohol conc.	RM	20190618	WT	ALD6
SNV11573	0.63586	ethyl octanoate conc.	RM	20190618	Mutant	ALD6
SNV11573	0.66752	ethyl octanoate conc.	RM	20190618	Mutant	ALD6
SNV11573	0.55345	ethyl octanoate conc.	RM	20190618	Mutant	ALD6
SNV11573	0.613305	ethyl octanoate conc.	RM	20190618	Mutant	ALD6
WT	0.818925	ethyl octanoate conc.	RM	20190618	WT	ALD6
WT	1.02556	ethyl octanoate conc.	RM	20190618	WT	ALD6
WT	0.834545	ethyl octanoate conc.	RM	20190618	WT	ALD6
SNV11573	27.8139	1-propanol conc.	YJM	20190619	Mutant	ALD6
SNV11573	26.3082	1-propanol conc.	YJM	20190619	Mutant	ALD6
SNV11573	26.431	1-propanol conc.	YJM	20190619	Mutant	ALD6
SNV11573	26.3952	1-propanol conc.	YJM	20190619	Mutant	ALD6
SNV11573	26.2685	1-propanol conc.	YJM	20190619	Mutant	ALD6
SNV11573	25.768	1-propanol conc.	YJM	20190619	Mutant	ALD6
WT	28.1145	1-propanol conc.	YJM	20190619	WT	ALD6
WT	29.9919	1-propanol conc.	YJM	20190619	WT	ALD6
WT	28.3948	1-propanol conc.	YJM	20190619	WT	ALD6
SNV11573	62.8976	isoamyl alcohol conc.	YJM	20190619	Mutant	ALD6
SNV11573	62.6811	isoamyl alcohol conc.	YJM	20190619	Mutant	ALD6
SNV11573	60.4363	isoamyl alcohol conc.	YJM	20190619	Mutant	ALD6
SNV11573	60.5057	isoamyl alcohol conc.	YJM	20190619	Mutant	ALD6
SNV11573	60.0728	isoamyl alcohol conc.	YJM	20190619	Mutant	ALD6
SNV11573	60.7817	isoamyl alcohol conc.	YJM	20190619	Mutant	ALD6
WT	59.1987	isoamyl alcohol conc.	YJM	20190619	WT	ALD6
WT	63.8902	isoamyl alcohol conc.	YJM	20190619	WT	ALD6
WT	60.5464	isoamyl alcohol conc.	YJM	20190619	WT	ALD6
SNV11573	0.8434	ethyl octanoate conc.	YJM	20190619	Mutant	ALD6
SNV11573	0.972555	ethyl octanoate conc.	YJM	20190619	Mutant	ALD6
SNV11573	1.33936	ethyl octanoate conc.	YJM	20190619	Mutant	ALD6
SNV11573	1.15359	ethyl octanoate conc.	YJM	20190619	Mutant	ALD6
SNV11573	1.09442	ethyl octanoate conc.	YJM	20190619	Mutant	ALD6
SNV11573	1.0577	ethyl octanoate conc.	YJM	20190619	Mutant	ALD6
WT	0.801735	ethyl octanoate conc.	YJM	20190619	WT	ALD6
WT	1.59654	ethyl octanoate conc.	YJM	20190619	WT	ALD6
WT	1.56876	ethyl octanoate conc.	YJM	20190619	WT	ALD6
SNV5462	0.47086	acetic acid conc.	YJM	20190604	Mutant	SUC2
SNV5462	0.47501	acetic acid conc.	YJM	20190604	Mutant	SUC2
WT	0.36037	acetic acid conc.	YJM	20190604	WT	SUC2
WT	0.35454	acetic acid conc.	YJM	20190604	WT	SUC2

## Sheet: Figure S5
sample	value	trait	class	date	background	QTL	sequence
WT	21.6303	isobutanol conc.	RM	20200720	WT	IMA1	A(1007)
WT	21.6746	isobutanol conc.	RM	20200720	WT	IMA1	G(731)
WT	10.3788	isobutanol conc.	YJM	20200720	WT	IMA1	T(1007)
WT	10.1898	isobutanol conc.	YJM	20200720	WT	IMA1	T(1007)
WT	10.0556	isobutanol conc.	YJM	20200720	WT	IMA1	T(1007)
WT	10.1503	isobutanol conc.	YJM	20200720	WT	IMA1	T(1007)
SNV4837	21.3388	isobutanol conc.	RM	20200720	Mutant	IMA1	T(1007)
SNV4837	20.3163	isobutanol conc.	RM	20200720	Mutant	IMA1	T(1007)
SNV4837	21.1751	isobutanol conc.	RM	20200720	Mutant	IMA1	T(1007)
SNV4837	20.5781	isobutanol conc.	RM	20200720	Mutant	IMA1	T(1007)
SNV4837	10.5279	isobutanol conc.	YJM	20200720	Mutant	IMA1	A(1007)
SNV4837	10.5802	isobutanol conc.	YJM	20200720	Mutant	IMA1	A(1007)
WT	0.38621	acetic acid conc.	RM	20200720	WT	IMA1	A(1007)
WT	0.3917	acetic acid conc.	RM	20200720	WT	IMA1	G(731)
WT	0.37855	acetic acid conc.	YJM	20200720	WT	IMA1	T(1007)
WT	0.36476	acetic acid conc.	YJM	20200720	WT	IMA1	T(1007)
SNV4837	0.43243	acetic acid conc.	RM	20200720	Mutant	IMA1	T(1007)
SNV4837	0.40105	acetic acid conc.	RM	20200720	Mutant	IMA1	T(1007)
SNV4837	0.36182	acetic acid conc.	YJM	20200720	Mutant	IMA1	A(1007)
SNV4837	0.34455	acetic acid conc.	YJM	20200720	Mutant	IMA1	A(1007)
WT	2.62797	glycerol conc.	RM	20200720	WT	IMA1	A(1007)
WT	2.62288	glycerol conc.	RM	20200720	WT	IMA1	G(731)
WT	2.1437	glycerol conc.	YJM	20200720	WT	IMA1	T(1007)
WT	2.13253	glycerol conc.	YJM	20200720	WT	IMA1	T(1007)
SNV4837	2.63171	glycerol conc.	RM	20200720	Mutant	IMA1	T(1007)
SNV4837	2.68326	glycerol conc.	RM	20200720	Mutant	IMA1	T(1007)
SNV4837	2.16937	glycerol conc.	YJM	20200720	Mutant	IMA1	A(1007)
SNV4837	2.0122	glycerol conc.	YJM	20200720	Mutant	IMA1	A(1007)
WT	20.9676	isobutanol conc.	YJM	20190619	WT	IMA1	C(intergenic)
WT	17.089	isobutanol conc.	YJM	20190619	WT	IMA1	C(intergenic)
SNV4835	22.4159	isobutanol conc.	YJM	20190619	Mutant	IMA1	G(intergenic)
SNV4835	18.4731	isobutanol conc.	YJM	20190619	Mutant	IMA1	G(intergenic)
SNV4835	0.50851	acetic acid conc.	YJM	20190619	Mutant	IMA1	G(intergenic)
SNV4835	0.50139	acetic acid conc.	YJM	20190619	Mutant	IMA1	G(intergenic)
SNV4835	0.44449	acetic acid conc.	YJM	20190619	Mutant	IMA1	G(intergenic)
SNV4835	0.56981	acetic acid conc.	YJM	20190619	Mutant	IMA1	G(intergenic)
WT	0.48288	acetic acid conc.	YJM	20190619	WT	IMA1	C(intergenic)
WT	0.48688	acetic acid conc.	YJM	20190619	WT	IMA1	C(intergenic)
SNV4835	2.29739	glycerol conc.	YJM	20190619	Mutant	IMA1	G(intergenic)
SNV4835	2.26134	glycerol conc.	YJM	20190619	Mutant	IMA1	G(intergenic)
SNV4835	2.27447	glycerol conc.	YJM	20190619	Mutant	IMA1	G(intergenic)
SNV4835	2.07458	glycerol conc.	YJM	20190619	Mutant	IMA1	G(intergenic)
WT	2.12133	glycerol conc.	YJM	20190619	WT	IMA1	C(intergenic)
WT	2.25565	glycerol conc.	YJM	20190619	WT	IMA1	C(intergenic)
SNV4835	0.51639	acetic acid conc.	RM	20190618	Mutant	IMA1	C(intergenic)
SNV4835	0.52801	acetic acid conc.	RM	20190618	Mutant	IMA1	C(intergenic)
SNV4835	0.52126	acetic acid conc.	RM	20190618	Mutant	IMA1	C(intergenic)
SNV4835	0.51502	acetic acid conc.	RM	20190618	Mutant	IMA1	C(intergenic)
WT	0.52137	acetic acid conc.	RM	20190618	WT	IMA1	G(intergenic)
WT	0.5183	acetic acid conc.	RM	20190618	WT	IMA1	G(intergenic)
SNV4835	3.38783	glycerol conc.	RM	20190618	Mutant	IMA1	C(intergenic)
SNV4835	3.4304	glycerol conc.	RM	20190618	Mutant	IMA1	C(intergenic)
SNV4835	3.3204	glycerol conc.	RM	20190618	Mutant	IMA1	C(intergenic)
WT	3.38584	glycerol conc.	RM	20190618	WT	IMA1	G(intergenic)
WT	3.29248	glycerol conc.	RM	20190618	WT	IMA1	G(intergenic)
SNV4835	36.9039	isobutanol conc.	RM	20190618	Mutant	IMA1	C(intergenic)
SNV4835	35.9904	isobutanol conc.	RM	20190618	Mutant	IMA1	C(intergenic)
SNV4835	35.1478	isobutanol conc.	RM	20190618	Mutant	IMA1	C(intergenic)
WT	32.8402	isobutanol conc.	RM	20190618	WT	IMA1	G(intergenic)
WT	35.3652	isobutanol conc.	RM	20190618	WT	IMA1	G(intergenic)

## Sheet: Figure S6A
SRR5634755	ref_NC_001139_	1066000	1066100	22.12	1.34701	B	R	1
SRR5634755	ref_NC_001139_	1066100	1066200	18.78	1.14362	B	R	1
SRR5634755	ref_NC_001139_	1066200	1066300	25.61	1.55954	B	R	1
SRR5634755	ref_NC_001139_	1066300	1066400	25.37	1.54493	B	R	1
SRR5634755	ref_NC_001139_	1066400	1066500	26.16	1.59303	B	R	1
SRR5634755	ref_NC_001139_	1066500	1066600	23.69	1.44262	B	R	1
SRR5634755	ref_NC_001139_	1066600	1066700	12.73	0.775203	B	R	1
SRR5634755	ref_NC_001139_	1066700	1066800	10.2	0.621137	B	R	1
SRR5634755	ref_NC_001139_	1066800	1066900	11.11	0.676552	B	R	1
SRR5634755	ref_NC_001139_	1066900	1067000	17.12	1.04254	B	R	1
SRR5634755	ref_NC_001139_	1067000	1067100	15.83	0.96398	B	R	1
SRR5634755	ref_NC_001139_	1067100	1067200	13.9	0.846451	B	R	1
SRR5634755	ref_NC_001139_	1067200	1067300	21.99	1.3391	B	R	1
SRR5634755	ref_NC_001139_	1067300	1067400	21.07	1.28307	B	R	1
SRR5634755	ref_NC_001139_	1067400	1067500	20.35	1.23923	B	R	1
SRR5634755	ref_NC_001139_	1067500	1067600	26.57	1.618	B	R	1
SRR5634755	ref_NC_001139_	1067600	1067700	21.08	1.28368	B	R	1
SRR5634755	ref_NC_001139_	1067700	1067800	29.43	1.79216	B	R	1
SRR5634755	ref_NC_001139_	1067800	1067900	28.15	1.71422	B	R	1
SRR5634755	ref_NC_001139_	1067900	1068000	31.14	1.89629	B	R	1
SRR5634755	ref_NC_001139_	1068000	1068100	39.64	2.41391	B	R	1
SRR5634755	ref_NC_001139_	1068100	1068200	27.88	1.69777	B	R	1
SRR5634755	ref_NC_001139_	1068200	1068300	29.38	1.78912	B	R	1
SRR5634755	ref_NC_001139_	1068300	1068400	31.2	1.89995	B	R	1
SRR5634755	ref_NC_001139_	1068400	1068500	16.2	0.986512	B	R	1
SRR5634755	ref_NC_001139_	1068500	1068600	14.04	0.854977	B	R	1
SRR5634755	ref_NC_001139_	1068600	1068700	21.95	1.33666	B	R	1
SRR5634755	ref_NC_001139_	1068700	1068800	13.71	0.834881	B	R	1
SRR5634755	ref_NC_001139_	1068800	1068900	9.4	0.57242	B	R	1
SRR5634755	ref_NC_001139_	1068900	1069000	8.39	0.510916	B	R	1
SRR5634755	ref_NC_001139_	1069000	1069100	7.11	0.432969	B	R	1
SRR5634755	ref_NC_001139_	1069100	1069200	8.24	0.501781	B	R	1
SRR5634755	ref_NC_001139_	1069200	1069300	8.74	0.532229	B	R	1
SRR5634755	ref_NC_001139_	1069300	1069400	9.64	0.587035	B	R	1
SRR5634755	ref_NC_001139_	1069400	1069500	8.21	0.499954	B	R	1
SRR5634755	ref_NC_001139_	1069500	1069600	10.37	0.631489	B	R	1
SRR5634755	ref_NC_001139_	1069600	1069700	8.5	0.517614	B	R	1
SRR5634755	ref_NC_001139_	1069700	1069800	10.33	0.629053	B	R	1
SRR5634755	ref_NC_001139_	1069800	1069900	14.48	0.881771	B	R	1
SRR5634755	ref_NC_001139_	1069900	1070000	12.62	0.768505	B	R	1
SRR5634755	ref_NC_001139_	1070000	1070100	14.06	0.856195	B	R	1
SRR5634755	ref_NC_001139_	1070100	1070200	6.32	0.384861	B	R	1
SRR5634755	ref_NC_001139_	1070200	1070300	8.49	0.517005	B	R	1
SRR5634755	ref_NC_001139_	1070300	1070400	9.68	0.589471	B	R	1
SRR5634755	ref_NC_001139_	1070400	1070500	11.25	0.685077	B	R	1
SRR5634755	ref_NC_001139_	1070500	1070600	11.48	0.699083	B	R	1
SRR5634755	ref_NC_001139_	1070600	1070700	10.61	0.646104	B	R	1
SRR5634755	ref_NC_001139_	1070700	1070800	7.91	0.481686	B	R	1
SRR5634755	ref_NC_001139_	1070800	1070900	13.71	0.834881	B	R	1
SRR5634755	ref_NC_001139_	1070900	1071000	8.21	0.499954	B	R	1
SRR5634755	ref_NC_001139_	1071000	1071100	10.22	0.622355	B	R	1
SRR5634755	ref_NC_001139_	1071100	1071200	7.22	0.439667	B	R	1
SRR5634755	ref_NC_001139_	1071200	1071300	11.74	0.714916	B	R	1
SRR5634755	ref_NC_001139_	1071300	1071400	16.21	0.98712	B	R	1
SRR5634755	ref_NC_001139_	1071400	1071500	10.99	0.669245	B	R	1
SRR5634755	ref_NC_001139_	1071500	1071600	14.77	0.899431	B	R	1
SRR5634755	ref_NC_001139_	1071600	1071700	7.58	0.46159	B	R	1
SRR5634755	ref_NC_001139_	1071700	1071800	9.09	0.553543	B	R	1
SRR5634755	ref_NC_001139_	1071800	1071900	13.07	0.795908	B	R	1
SRR5634755	ref_NC_001139_	1071900	1072000	10.69	0.650976	B	R	1
SRR5634755	ref_NC_001139_	1072000	1072100	12.1	0.736839	B	R	1
SRR5634755	ref_NC_001139_	1072100	1072200	11.83	0.720397	B	R	1
SRR5634755	ref_NC_001139_	1072200	1072300	15.14	0.921962	B	R	1
SRR5634755	ref_NC_001139_	1072300	1072400	26	1.58329	B	R	1
SRR5634755	ref_NC_001139_	1072400	1072500	25.54	1.55528	B	R	1
SRR5634755	ref_NC_001139_	1072500	1072600	16.97	1.0334	B	R	1
SRR5634755	ref_NC_001139_	1072600	1072700	10.02	0.610176	B	R	1
SRR5634755	ref_NC_001139_	1072700	1072800	8.85	0.538928	B	R	1
SRR5634755	ref_NC_001139_	1072800	1072900	9.51	0.579119	B	R	1
SRR5634755	ref_NC_001139_	1072900	1073000	0.3	0.0182687	B	R	1
SRR5634755	ref_NC_001139_	1073000	1073100	0	0	B	R	0
SRR5634755	ref_NC_001139_	1073100	1073200	8.6	0.523704	B	R	1
SRR5634755	ref_NC_001139_	1073200	1073300	12.81	0.780075	B	R	1
SRR5634755	ref_NC_001139_	1073300	1073400	7.16	0.436014	B	R	1
SRR5634755	ref_NC_001139_	1073400	1073500	11.68	0.711263	B	R	1
SRR5634755	ref_NC_001139_	1073500	1073600	13.18	0.802606	B	R	1
SRR5634755	ref_NC_001139_	1073600	1073700	8.71	0.530402	B	R	1
SRR5634755	ref_NC_001139_	1073700	1073800	5.43	0.330664	B	R	1
SRR5634755	ref_NC_001139_	1073800	1073900	3.97	0.241756	B	R	1
SRR5634755	ref_NC_001139_	1073900	1074000	2.14	0.130317	B	R	1
SRR5634755	ref_NC_001139_	1074000	1074100	8.79	0.535274	B	R	1
SRR5634755	ref_NC_001139_	1074100	1074200	8.95	0.545017	B	R	1
SRR5634755	ref_NC_001139_	1074200	1074300	8.85	0.538928	B	R	1
SRR5634755	ref_NC_001139_	1074300	1074400	9.21	0.56085	B	R	1
SRR5634755	ref_NC_001139_	1074400	1074500	9.27	0.564504	B	R	1
SRR5634755	ref_NC_001139_	1074500	1074600	12.52	0.762415	B	R	1
SRR5634755	ref_NC_001139_	1074600	1074700	6.26	0.381208	B	R	1
SRR5634755	ref_NC_001139_	1074700	1074800	8.88	0.540755	B	R	1
SRR5634755	ref_NC_001139_	1074800	1074900	13.1	0.797735	B	R	1
SRR5634755	ref_NC_001139_	1074900	1075000	11.07	0.674116	B	R	1
SRR5634755	ref_NC_001139_	1075000	1075100	12.65	0.770332	B	R	1
SRR5634755	ref_NC_001139_	1075100	1075200	8.57	0.521877	B	R	1
SRR5634755	ref_NC_001139_	1075200	1075300	13.35	0.812959	B	R	1
SRR5634755	ref_NC_001139_	1075300	1075400	15.65	0.953019	B	R	1
SRR5634755	ref_NC_001139_	1075400	1075500	11.63	0.708218	B	R	1
SRR5634755	ref_NC_001139_	1075500	1075600	9.16	0.557805	B	R	1
SRR5634755	ref_NC_001139_	1075600	1075700	4.51	0.27464	B	R	1
SRR5634755	ref_NC_001139_	1075700	1075800	9.93	0.604695	B	R	1
SRR5634755	ref_NC_001139_	1075800	1075900	6.03	0.367202	B	R	1
SRR5634755	ref_NC_001139_	1075900	1076000	7.17	0.436623	B	R	1
SRR5634755	ref_NC_001139_	1076000	1076100	15.61	0.950583	B	R	1
SRR5634755	ref_NC_001139_	1076100	1076200	1.34	0.0816003	B	R	1
SRR5634755	ref_NC_001139_	1076200	1076300	2.48	0.151022	B	R	1
SRR5634755	ref_NC_001139_	1076300	1076400	16.28	0.991383	B	R	1
SRR5634755	ref_NC_001139_	1076400	1076500	3.72	0.226532	B	R	1
SRR5634755	ref_NC_001139_	1076500	1076600	9.27	0.564504	B	R	1
SRR5634755	ref_NC_001139_	1076600	1076700	18.11	1.10282	B	R	1
SRR5634755	ref_NC_001139_	1076700	1076800	14.34	0.873245	B	R	1
SRR5634755	ref_NC_001139_	1076800	1076900	2.47	0.150413	B	R	1
SRR5634755	ref_NC_001139_	1076900	1077000	10.08	0.613829	B	R	1
SRR5634755	ref_NC_001139_	1077000	1077100	3.1	0.188777	B	R	1
SRR5634755	ref_NC_001139_	1077100	1077200	9.37	0.570593	B	R	1
SRR5634755	ref_NC_001139_	1077200	1077300	8.1	0.493256	B	R	1
SRR5634755	ref_NC_001139_	1077300	1077400	11.05	0.672898	B	R	1
SRR5634755	ref_NC_001139_	1077400	1077500	10.78	0.656456	B	R	1
SRR5634755	ref_NC_001139_	1077500	1077600	9.11	0.55476	B	R	1
SRR5634755	ref_NC_001139_	1077600	1077700	22.45	1.36711	B	R	1
SRR5634755	ref_NC_001139_	1077700	1077800	15.19	0.925007	B	R	1
SRR5634755	ref_NC_001139_	1077800	1077900	14.6	0.889078	B	R	1
SRR5634755	ref_NC_001139_	1077900	1078000	6.48	0.394605	B	R	1
SRR5634755	ref_NC_001139_	1078000	1078100	2.71	0.165028	B	R	1
SRR5634755	ref_NC_001139_	1078100	1078200	5.35	0.325792	B	R	1
SRR5634755	ref_NC_001139_	1078200	1078300	3.26	0.19852	B	R	1
SRR5634755	ref_NC_001139_	1078300	1078400	2.12	0.129099	B	R	1
SRR5634755	ref_NC_001139_	1078400	1078500	3.99	0.242974	B	R	1
SRR5634755	ref_NC_001139_	1078500	1078600	0.4	0.0243583	B	R	1
SRR5634755	ref_NC_001139_	1078600	1078700	0.38	0.0231404	B	R	1
SRR5634755	ref_NC_001139_	1078700	1078800	1.73	0.10535	B	R	1
SRR5634755	ref_NC_001139_	1078800	1078900	1.25	0.0761197	B	R	1
SRR5634755	ref_NC_001139_	1078900	1079000	1.15	0.0700301	B	R	1
SRR5634755	ref_NC_001139_	1079000	1079100	0	0	B	R	0
SRR5634755	ref_NC_001139_	1079100	1079200	0	0	B	R	0
SRR5634755	ref_NC_001139_	1079200	1079300	0	0	B	R	0
SRR5634755	ref_NC_001139_	1079300	1079400	0	0	B	R	0
SRR5634755	ref_NC_001139_	1079400	1079500	0	0	B	R	0
SRR5634755	ref_NC_001139_	1079500	1079600	0	0	B	R	0
SRR5634755	ref_NC_001139_	1079600	1079700	0	0	B	R	0
SRR5634755	ref_NC_001139_	1079700	1079800	0	0	B	R	0
SRR5634755	ref_NC_001139_	1079800	1079900	0	0	B	R	0
SRR5634755	ref_NC_001139_	1079900	1080000	2.81	0.171117	B	R	1
SRR5634774	ref_NC_001139_	1066000	1066100	9.6	0	B	R	0
SRR5634774	ref_NC_001139_	1066100	1066200	4.59	0	B	R	0
SRR5634774	ref_NC_001139_	1066200	1066300	2	0	B	R	0
SRR5634774	ref_NC_001139_	1066300	1066400	9.45	0	B	R	0
SRR5634774	ref_NC_001139_	1066400	1066500	29.5	0	B	R	0
SRR5634774	ref_NC_001139_	1066500	1066600	24.04	0	B	R	0
SRR5634774	ref_NC_001139_	1066600	1066700	4.2	0	B	R	0
SRR5634774	ref_NC_001139_	1066700	1066800	0.21	0	B	R	0
SRR5634774	ref_NC_001139_	1066800	1066900	6.51	0	B	R	0
SRR5634774	ref_NC_001139_	1066900	1067000	15.37	0	B	R	0
SRR5634774	ref_NC_001139_	1067000	1067100	8.52	0	B	R	0
SRR5634774	ref_NC_001139_	1067100	1067200	1.76	0	B	R	0
SRR5634774	ref_NC_001139_	1067200	1067300	3.33	0	B	R	0
SRR5634774	ref_NC_001139_	1067300	1067400	5.42	0	B	R	0
SRR5634774	ref_NC_001139_	1067400	1067500	3.26	0	B	R	0
SRR5634774	ref_NC_001139_	1067500	1067600	7.93	0	B	R	0
SRR5634774	ref_NC_001139_	1067600	1067700	9.11	0	B	R	0
SRR5634774	ref_NC_001139_	1067700	1067800	15.25	0	B	R	0
SRR5634774	ref_NC_001139_	1067800	1067900	16.83	0	B	R	0
SRR5634774	ref_NC_001139_	1067900	1068000	20.75	0	B	R	0
SRR5634774	ref_NC_001139_	1068000	1068100	6.44	0	B	R	0
SRR5634774	ref_NC_001139_	1068100	1068200	2.46	0	B	R	0
SRR5634774	ref_NC_001139_	1068200	1068300	16.23	0	B	R	0
SRR5634774	ref_NC_001139_	1068300	1068400	15.42	0	B	R	0
SRR5634774	ref_NC_001139_	1068400	1068500	19.26	0	B	R	0
SRR5634774	ref_NC_001139_	1068500	1068600	28.99	0	B	R	0
SRR5634774	ref_NC_001139_	1068600	1068700	14.07	0	B	R	0
SRR5634774	ref_NC_001139_	1068700	1068800	5.03	0	B	R	0
SRR5634774	ref_NC_001139_	1068800	1068900	3.29	0	B	R	0
SRR5634774	ref_NC_001139_	1068900	1069000	0	0	B	R	0
SRR5634774	ref_NC_001139_	1069000	1069100	0	0	B	R	0
SRR5634774	ref_NC_001139_	1069100	1069200	0	0	B	R	0
SRR5634774	ref_NC_001139_	1069200	1069300	0	0	B	R	0
SRR5634774	ref_NC_001139_	1069300	1069400	0	0	B	R	0
SRR5634774	ref_NC_001139_	1069400	1069500	0	0	B	R	0
SRR5634774	ref_NC_001139_	1069500	1069600	0	0	B	R	0
SRR5634774	ref_NC_001139_	1069600	1069700	0	0	B	R	0
SRR5634774	ref_NC_001139_	1069700	1069800	0	0	B	R	0
SRR5634774	ref_NC_001139_	1069800	1069900	0	0	B	R	0
SRR5634774	ref_NC_001139_	1069900	1070000	0	0	B	R	0
SRR5634774	ref_NC_001139_	1070000	1070100	0	0	B	R	0
SRR5634774	ref_NC_001139_	1070100	1070200	0	0	B	R	0
SRR5634774	ref_NC_001139_	1070200	1070300	0	0	B	R	0
SRR5634774	ref_NC_001139_	1070300	1070400	0	0	B	R	0
SRR5634774	ref_NC_001139_	1070400	1070500	0	0	B	R	0
SRR5634774	ref_NC_001139_	1070500	1070600	0	0	B	R	0
SRR5634774	ref_NC_001139_	1070600	1070700	0	0	B	R	0
SRR5634774	ref_NC_001139_	1070700	1070800	0	0	B	R	0
SRR5634774	ref_NC_001139_	1070800	1070900	0	0	B	R	0
SRR5634774	ref_NC_001139_	1070900	1071000	0	0	B	R	0
SRR5634774	ref_NC_001139_	1071000	1071100	0	0	B	R	0
SRR5634774	ref_NC_001139_	1071100	1071200	0	0	B	R	0
SRR5634774	ref_NC_001139_	1071200	1071300	0	0	B	R	0
SRR5634774	ref_NC_001139_	1071300	1071400	0	0	B	R	0
SRR5634774	ref_NC_001139_	1071400	1071500	0	0	B	R	0
SRR5634774	ref_NC_001139_	1071500	1071600	0	0	B	R	0
SRR5634774	ref_NC_001139_	1071600	1071700	0	0	B	R	0
SRR5634774	ref_NC_001139_	1071700	1071800	0	0	B	R	0
SRR5634774	ref_NC_001139_	1071800	1071900	0	0	B	R	0
SRR5634774	ref_NC_001139_	1071900	1072000	0	0	B	R	0
SRR5634774	ref_NC_001139_	1072000	1072100	0	0	B	R	0
SRR5634774	ref_NC_001139_	1072100	1072200	0	0	B	R	0
SRR5634774	ref_NC_001139_	1072200	1072300	0	0	B	R	0
SRR5634774	ref_NC_001139_	1072300	1072400	0	0	B	R	0
SRR5634774	ref_NC_001139_	1072400	1072500	0	0	B	R	0
SRR5634774	ref_NC_001139_	1072500	1072600	0	0	B	R	0
SRR5634774	ref_NC_001139_	1072600	1072700	0	0	B	R	0
SRR5634774	ref_NC_001139_	1072700	1072800	0	0	B	R	0
SRR5634774	ref_NC_001139_	1072800	1072900	0	0	B	R	0
SRR5634774	ref_NC_001139_	1072900	1073000	0	0	B	R	0
SRR5634774	ref_NC_001139_	1073000	1073100	0	0	B	R	0
SRR5634774	ref_NC_001139_	1073100	1073200	0	0	B	R	0
SRR5634774	ref_NC_001139_	1073200	1073300	0	0	B	R	0
SRR5634774	ref_NC_001139_	1073300	1073400	0	0	B	R	0
SRR5634774	ref_NC_001139_	1073400	1073500	0	0	B	R	0
SRR5634774	ref_NC_001139_	1073500	1073600	0	0	B	R	0
SRR5634774	ref_NC_001139_	1073600	1073700	0	0	B	R	0
SRR5634774	ref_NC_001139_	1073700	1073800	0	0	B	R	0
SRR5634774	ref_NC_001139_	1073800	1073900	0	0	B	R	0
SRR5634774	ref_NC_001139_	1073900	1074000	0	0	B	R	0
SRR5634774	ref_NC_001139_	1074000	1074100	0	0	B	R	0
SRR5634774	ref_NC_001139_	1074100	1074200	0	0	B	R	0
SRR5634774	ref_NC_001139_	1074200	1074300	0	0	B	R	0
SRR5634774	ref_NC_001139_	1074300	1074400	0	0	B	R	0
SRR5634774	ref_NC_001139_	1074400	1074500	0	0	B	R	0
SRR5634774	ref_NC_001139_	1074500	1074600	0	0	B	R	0
SRR5634774	ref_NC_001139_	1074600	1074700	0	0	B	R	0
SRR5634774	ref_NC_001139_	1074700	1074800	0	0	B	R	0
SRR5634774	ref_NC_001139_	1074800	1074900	0	0	B	R	0
SRR5634774	ref_NC_001139_	1074900	1075000	0	0	B	R	0
SRR5634774	ref_NC_001139_	1075000	1075100	0	0	B	R	0
SRR5634774	ref_NC_001139_	1075100	1075200	0	0	B	R	0
SRR5634774	ref_NC_001139_	1075200	1075300	0	0	B	R	0
SRR5634774	ref_NC_001139_	1075300	1075400	0	0	B	R	0
SRR5634774	ref_NC_001139_	1075400	1075500	0	0	B	R	0
SRR5634774	ref_NC_001139_	1075500	1075600	0	0	B	R	0
SRR5634774	ref_NC_001139_	1075600	1075700	0	0	B	R	0
SRR5634774	ref_NC_001139_	1075700	1075800	0	0	B	R	0
SRR5634774	ref_NC_001139_	1075800	1075900	0	0	B	R	0
SRR5634774	ref_NC_001139_	1075900	1076000	0	0	B	R	0
SRR5634774	ref_NC_001139_	1076000	1076100	0	0	B	R	0
SRR5634774	ref_NC_001139_	1076100	1076200	0	0	B	R	0
SRR5634774	ref_NC_001139_	1076200	1076300	0	0	B	R	0
SRR5634774	ref_NC_001139_	1076300	1076400	0	0	B	R	0
SRR5634774	ref_NC_001139_	1076400	1076500	0	0	B	R	0
SRR5634774	ref_NC_001139_	1076500	1076600	1.88	0	B	R	0
SRR5634774	ref_NC_001139_	1076600	1076700	6.11	0	B	R	0
SRR5634774	ref_NC_001139_	1076700	1076800	4.74	0	B	R	0
SRR5634774	ref_NC_001139_	1076800	1076900	1.12	0	B	R	0
SRR5634774	ref_NC_001139_	1076900	1077000	10.61	0	B	R	0
SRR5634774	ref_NC_001139_	1077000	1077100	5.68	0	B	R	0
SRR5634774	ref_NC_001139_	1077100	1077200	11.48	0	B	R	0
SRR5634774	ref_NC_001139_	1077200	1077300	5.64	0	B	R	0
SRR5634774	ref_NC_001139_	1077300	1077400	10.97	0	B	R	0
SRR5634774	ref_NC_001139_	1077400	1077500	7.57	0	B	R	0
SRR5634774	ref_NC_001139_	1077500	1077600	5.04	0	B	R	0
SRR5634774	ref_NC_001139_	1077600	1077700	14.64	0	B	R	0
SRR5634774	ref_NC_001139_	1077700	1077800	22.48	0	B	R	0
SRR5634774	ref_NC_001139_	1077800	1077900	7.59	0	B	R	0
SRR5634774	ref_NC_001139_	1077900	1078000	2.46	0	B	R	0
SRR5634774	ref_NC_001139_	1078000	1078100	3.31	0	B	R	0
SRR5634774	ref_NC_001139_	1078100	1078200	5.81	0	B	R	0
SRR5634774	ref_NC_001139_	1078200	1078300	0	0	B	R	0
SRR5634774	ref_NC_001139_	1078300	1078400	0	0	B	R	0
SRR5634774	ref_NC_001139_	1078400	1078500	0	0	B	R	0
SRR5634774	ref_NC_001139_	1078500	1078600	0	0	B	R	0
SRR5634774	ref_NC_001139_	1078600	1078700	0	0	B	R	0
SRR5634774	ref_NC_001139_	1078700	1078800	0.45	0	B	R	0
SRR5634774	ref_NC_001139_	1078800	1078900	0.66	0	B	R	0
SRR5634774	ref_NC_001139_	1078900	1079000	1.49	0	B	R	0
SRR5634774	ref_NC_001139_	1079000	1079100	0	0	B	R	0
SRR5634774	ref_NC_001139_	1079100	1079200	0	0	B	R	0
SRR5634774	ref_NC_001139_	1079200	1079300	0	0	B	R	0
SRR5634774	ref_NC_001139_	1079300	1079400	0	0	B	R	0
SRR5634774	ref_NC_001139_	1079400	1079500	0	0	B	R	0
SRR5634774	ref_NC_001139_	1079500	1079600	0	0	B	R	0
SRR5634774	ref_NC_001139_	1079600	1079700	0	0	B	R	0
SRR5634774	ref_NC_001139_	1079700	1079800	0	0	B	R	0
SRR5634774	ref_NC_001139_	1079800	1079900	0	0	B	R	0
SRR5634774	ref_NC_001139_	1079900	1080000	2.12	0	B	R	0
SRR5630056	ref_NC_001139_	1066000	1066100	24.62	0	B	R	0
SRR5630056	ref_NC_001139_	1066100	1066200	32.46	0	B	R	0
SRR5630056	ref_NC_001139_	1066200	1066300	33.39	0	B	R	0
SRR5630056	ref_NC_001139_	1066300	1066400	33.29	0	B	R	0
SRR5630056	ref_NC_001139_	1066400	1066500	32.83	0	B	R	0
SRR5630056	ref_NC_001139_	1066500	1066600	33.73	0	B	R	0
SRR5630056	ref_NC_001139_	1066600	1066700	24.67	0	B	R	0
SRR5630056	ref_NC_001139_	1066700	1066800	24.02	0	B	R	0
SRR5630056	ref_NC_001139_	1066800	1066900	34.7	0	B	R	0
SRR5630056	ref_NC_001139_	1066900	1067000	36.34	0	B	R	0
SRR5630056	ref_NC_001139_	1067000	1067100	34.27	0	B	R	0
SRR5630056	ref_NC_001139_	1067100	1067200	11.3	0	B	R	0
SRR5630056	ref_NC_001139_	1067200	1067300	22.88	0	B	R	0
SRR5630056	ref_NC_001139_	1067300	1067400	33.83	0	B	R	0
SRR5630056	ref_NC_001139_	1067400	1067500	32.14	0	B	R	0
SRR5630056	ref_NC_001139_	1067500	1067600	48.92	0	B	R	0
SRR5630056	ref_NC_001139_	1067600	1067700	30.37	0	B	R	0
SRR5630056	ref_NC_001139_	1067700	1067800	29.74	0	B	R	0
SRR5630056	ref_NC_001139_	1067800	1067900	22.75	0	B	R	0
SRR5630056	ref_NC_001139_	1067900	1068000	27.95	0	B	R	0
SRR5630056	ref_NC_001139_	1068000	1068100	33.76	0	B	R	0
SRR5630056	ref_NC_001139_	1068100	1068200	24.17	0	B	R	0
SRR5630056	ref_NC_001139_	1068200	1068300	47.58	0	B	R	0
SRR5630056	ref_NC_001139_	1068300	1068400	41.8	0	B	R	0
SRR5630056	ref_NC_001139_	1068400	1068500	44.56	0	B	R	0
SRR5630056	ref_NC_001139_	1068500	1068600	46.09	0	B	R	0
SRR5630056	ref_NC_001139_	1068600	1068700	52.35	0	B	R	0
SRR5630056	ref_NC_001139_	1068700	1068800	13.56	0	B	R	0
SRR5630056	ref_NC_001139_	1068800	1068900	5.49	0	B	R	0
SRR5630056	ref_NC_001139_	1068900	1069000	0	0	B	R	0
SRR5630056	ref_NC_001139_	1069000	1069100	0	0	B	R	0
SRR5630056	ref_NC_001139_	1069100	1069200	0	0	B	R	0
SRR5630056	ref_NC_001139_	1069200	1069300	0.93	0	B	R	0
SRR5630056	ref_NC_001139_	1069300	1069400	0.88	0	B	R	0
SRR5630056	ref_NC_001139_	1069400	1069500	1.22	0	B	R	0
SRR5630056	ref_NC_001139_	1069500	1069600	0	0	B	R	0
SRR5630056	ref_NC_001139_	1069600	1069700	0	0	B	R	0
SRR5630056	ref_NC_001139_	1069700	1069800	0	0	B	R	0
SRR5630056	ref_NC_001139_	1069800	1069900	0	0	B	R	0
SRR5630056	ref_NC_001139_	1069900	1070000	0	0	B	R	0
SRR5630056	ref_NC_001139_	1070000	1070100	0	0	B	R	0
SRR5630056	ref_NC_001139_	1070100	1070200	0	0	B	R	0
SRR5630056	ref_NC_001139_	1070200	1070300	0	0	B	R	0
SRR5630056	ref_NC_001139_	1070300	1070400	0	0	B	R	0
SRR5630056	ref_NC_001139_	1070400	1070500	0	0	B	R	0
SRR5630056	ref_NC_001139_	1070500	1070600	0	0	B	R	0
SRR5630056	ref_NC_001139_	1070600	1070700	0	0	B	R	0
SRR5630056	ref_NC_001139_	1070700	1070800	0	0	B	R	0
SRR5630056	ref_NC_001139_	1070800	1070900	0	0	B	R	0
SRR5630056	ref_NC_001139_	1070900	1071000	0	0	B	R	0
SRR5630056	ref_NC_001139_	1071000	1071100	0	0	B	R	0
SRR5630056	ref_NC_001139_	1071100	1071200	0	0	B	R	0
SRR5630056	ref_NC_001139_	1071200	1071300	0	0	B	R	0
SRR5630056	ref_NC_001139_	1071300	1071400	0	0	B	R	0
SRR5630056	ref_NC_001139_	1071400	1071500	0	0	B	R	0
SRR5630056	ref_NC_001139_	1071500	1071600	0	0	B	R	0
SRR5630056	ref_NC_001139_	1071600	1071700	0	0	B	R	0
SRR5630056	ref_NC_001139_	1071700	1071800	0	0	B	R	0
SRR5630056	ref_NC_001139_	1071800	1071900	0	0	B	R	0
SRR5630056	ref_NC_001139_	1071900	1072000	0	0	B	R	0
SRR5630056	ref_NC_001139_	1072000	1072100	0	0	B	R	0
SRR5630056	ref_NC_001139_	1072100	1072200	0	0	B	R	0
SRR5630056	ref_NC_001139_	1072200	1072300	0	0	B	R	0
SRR5630056	ref_NC_001139_	1072300	1072400	0	0	B	R	0
SRR5630056	ref_NC_001139_	1072400	1072500	0	0	B	R	0
SRR5630056	ref_NC_001139_	1072500	1072600	0	0	B	R	0
SRR5630056	ref_NC_001139_	1072600	1072700	0	0	B	R	0
SRR5630056	ref_NC_001139_	1072700	1072800	0	0	B	R	0
SRR5630056	ref_NC_001139_	1072800	1072900	0	0	B	R	0
SRR5630056	ref_NC_001139_	1072900	1073000	0	0	B	R	0
SRR5630056	ref_NC_001139_	1073000	1073100	0	0	B	R	0
SRR5630056	ref_NC_001139_	1073100	1073200	0	0	B	R	0
SRR5630056	ref_NC_001139_	1073200	1073300	0	0	B	R	0
SRR5630056	ref_NC_001139_	1073300	1073400	0	0	B	R	0
SRR5630056	ref_NC_001139_	1073400	1073500	0	0	B	R	0
SRR5630056	ref_NC_001139_	1073500	1073600	0	0	B	R	0
SRR5630056	ref_NC_001139_	1073600	1073700	0	0	B	R	0
SRR5630056	ref_NC_001139_	1073700	1073800	0	0	B	R	0
SRR5630056	ref_NC_001139_	1073800	1073900	0	0	B	R	0
SRR5630056	ref_NC_001139_	1073900	1074000	0	0	B	R	0
SRR5630056	ref_NC_001139_	1074000	1074100	0	0	B	R	0
SRR5630056	ref_NC_001139_	1074100	1074200	0	0	B	R	0
SRR5630056	ref_NC_001139_	1074200	1074300	0	0	B	R	0
SRR5630056	ref_NC_001139_	1074300	1074400	0	0	B	R	0
SRR5630056	ref_NC_001139_	1074400	1074500	0	0	B	R	0
SRR5630056	ref_NC_001139_	1074500	1074600	0	0	B	R	0
SRR5630056	ref_NC_001139_	1074600	1074700	0	0	B	R	0
SRR5630056	ref_NC_001139_	1074700	1074800	0	0	B	R	0
SRR5630056	ref_NC_001139_	1074800	1074900	0	0	B	R	0
SRR5630056	ref_NC_001139_	1074900	1075000	0	0	B	R	0
SRR5630056	ref_NC_001139_	1075000	1075100	0	0	B	R	0
SRR5630056	ref_NC_001139_	1075100	1075200	0	0	B	R	0
SRR5630056	ref_NC_001139_	1075200	1075300	0	0	B	R	0
SRR5630056	ref_NC_001139_	1075300	1075400	0	0	B	R	0
SRR5630056	ref_NC_001139_	1075400	1075500	0	0	B	R	0
SRR5630056	ref_NC_001139_	1075500	1075600	0	0	B	R	0
SRR5630056	ref_NC_001139_	1075600	1075700	0	0	B	R	0
SRR5630056	ref_NC_001139_	1075700	1075800	0	0	B	R	0
SRR5630056	ref_NC_001139_	1075800	1075900	0	0	B	R	0
SRR5630056	ref_NC_001139_	1075900	1076000	0	0	B	R	0
SRR5630056	ref_NC_001139_	1076000	1076100	0	0	B	R	0
SRR5630056	ref_NC_001139_	1076100	1076200	0.26	0	B	R	0
SRR5630056	ref_NC_001139_	1076200	1076300	3.61	0	B	R	0
SRR5630056	ref_NC_001139_	1076300	1076400	13.16	0	B	R	0
SRR5630056	ref_NC_001139_	1076400	1076500	1.96	0	B	R	0
SRR5630056	ref_NC_001139_	1076500	1076600	13.93	0	B	R	0
SRR5630056	ref_NC_001139_	1076600	1076700	34.15	0	B	R	0
SRR5630056	ref_NC_001139_	1076700	1076800	17.61	0	B	R	0
SRR5630056	ref_NC_001139_	1076800	1076900	2.66	0	B	R	0
SRR5630056	ref_NC_001139_	1076900	1077000	18.48	0	B	R	0
SRR5630056	ref_NC_001139_	1077000	1077100	16.62	0	B	R	0
SRR5630056	ref_NC_001139_	1077100	1077200	31.63	0	B	R	0
SRR5630056	ref_NC_001139_	1077200	1077300	30.13	0	B	R	0
SRR5630056	ref_NC_001139_	1077300	1077400	27.51	0	B	R	0
SRR5630056	ref_NC_001139_	1077400	1077500	20.11	0	B	R	0
SRR5630056	ref_NC_001139_	1077500	1077600	11.93	0	B	R	0
SRR5630056	ref_NC_001139_	1077600	1077700	30.94	0	B	R	0
SRR5630056	ref_NC_001139_	1077700	1077800	24.62	0	B	R	0
SRR5630056	ref_NC_001139_	1077800	1077900	25.54	0	B	R	0
SRR5630056	ref_NC_001139_	1077900	1078000	9.61	0	B	R	0
SRR5630056	ref_NC_001139_	1078000	1078100	8.03	0	B	R	0
SRR5630056	ref_NC_001139_	1078100	1078200	8.17	0	B	R	0
SRR5630056	ref_NC_001139_	1078200	1078300	5.69	0	B	R	0
SRR5630056	ref_NC_001139_	1078300	1078400	4.2	0	B	R	0
SRR5630056	ref_NC_001139_	1078400	1078500	4.61	0	B	R	0
SRR5630056	ref_NC_001139_	1078500	1078600	1.22	0	B	R	0
SRR5630056	ref_NC_001139_	1078600	1078700	1.02	0	B	R	0
SRR5630056	ref_NC_001139_	1078700	1078800	1.72	0	B	R	0
SRR5630056	ref_NC_001139_	1078800	1078900	2.36	0	B	R	0
SRR5630056	ref_NC_001139_	1078900	1079000	4.22	0	B	R	0
SRR5630056	ref_NC_001139_	1079000	1079100	0.01	0	B	R	0
SRR5630056	ref_NC_001139_	1079100	1079200	0	0	B	R	0
SRR5630056	ref_NC_001139_	1079200	1079300	0	0	B	R	0
SRR5630056	ref_NC_001139_	1079300	1079400	0.2	0	B	R	0
SRR5630056	ref_NC_001139_	1079400	1079500	0.8	0	B	R	0
SRR5630056	ref_NC_001139_	1079500	1079600	0	0	B	R	0
SRR5630056	ref_NC_001139_	1079600	1079700	0.16	0	B	R	0
SRR5630056	ref_NC_001139_	1079700	1079800	1	0	B	R	0
SRR5630056	ref_NC_001139_	1079800	1079900	0	0	B	R	0
SRR5630056	ref_NC_001139_	1079900	1080000	1.32	0	B	R	0
SRR5634576	ref_NC_001139_	1066000	1066100	11.2	0	B	R	0
SRR5634576	ref_NC_001139_	1066100	1066200	10.14	0	B	R	0
SRR5634576	ref_NC_001139_	1066200	1066300	18.95	0	B	R	0
SRR5634576	ref_NC_001139_	1066300	1066400	35.79	0	B	R	0
SRR5634576	ref_NC_001139_	1066400	1066500	45.66	0	B	R	0
SRR5634576	ref_NC_001139_	1066500	1066600	29.82	0	B	R	0
SRR5634576	ref_NC_001139_	1066600	1066700	11.45	0	B	R	0
SRR5634576	ref_NC_001139_	1066700	1066800	3.96	0	B	R	0
SRR5634576	ref_NC_001139_	1066800	1066900	13.39	0	B	R	0
SRR5634576	ref_NC_001139_	1066900	1067000	17.09	0	B	R	0
SRR5634576	ref_NC_001139_	1067000	1067100	15.38	0	B	R	0
SRR5634576	ref_NC_001139_	1067100	1067200	5.69	0	B	R	0
SRR5634576	ref_NC_001139_	1067200	1067300	10.88	0	B	R	0
SRR5634576	ref_NC_001139_	1067300	1067400	12.01	0	B	R	0
SRR5634576	ref_NC_001139_	1067400	1067500	14.32	0	B	R	0
SRR5634576	ref_NC_001139_	1067500	1067600	14.36	0	B	R	0
SRR5634576	ref_NC_001139_	1067600	1067700	24.24	0	B	R	0
SRR5634576	ref_NC_001139_	1067700	1067800	17.36	0	B	R	0
SRR5634576	ref_NC_001139_	1067800	1067900	24.58	0	B	R	0
SRR5634576	ref_NC_001139_	1067900	1068000	18.57	0	B	R	0
SRR5634576	ref_NC_001139_	1068000	1068100	25.9	0	B	R	0
SRR5634576	ref_NC_001139_	1068100	1068200	23.03	0	B	R	0
SRR5634576	ref_NC_001139_	1068200	1068300	26.46	0	B	R	0
SRR5634576	ref_NC_001139_	1068300	1068400	34.38	0	B	R	0
SRR5634576	ref_NC_001139_	1068400	1068500	22.22	0	B	R	0
SRR5634576	ref_NC_001139_	1068500	1068600	16.88	0	B	R	0
SRR5634576	ref_NC_001139_	1068600	1068700	40.9	0	B	R	0
SRR5634576	ref_NC_001139_	1068700	1068800	8.77	0	B	R	0
SRR5634576	ref_NC_001139_	1068800	1068900	3.73	0	B	R	0
SRR5634576	ref_NC_001139_	1068900	1069000	0	0	B	R	0
SRR5634576	ref_NC_001139_	1069000	1069100	0	0	B	R	0
SRR5634576	ref_NC_001139_	1069100	1069200	0	0	B	R	0
SRR5634576	ref_NC_001139_	1069200	1069300	0	0	B	R	0
SRR5634576	ref_NC_001139_	1069300	1069400	0	0	B	R	0
SRR5634576	ref_NC_001139_	1069400	1069500	0	0	B	R	0
SRR5634576	ref_NC_001139_	1069500	1069600	0	0	B	R	0
SRR5634576	ref_NC_001139_	1069600	1069700	0	0	B	R	0
SRR5634576	ref_NC_001139_	1069700	1069800	0	0	B	R	0
SRR5634576	ref_NC_001139_	1069800	1069900	0	0	B	R	0
SRR5634576	ref_NC_001139_	1069900	1070000	0	0	B	R	0
SRR5634576	ref_NC_001139_	1070000	1070100	0	0	B	R	0
SRR5634576	ref_NC_001139_	1070100	1070200	0	0	B	R	0
SRR5634576	ref_NC_001139_	1070200	1070300	0	0	B	R	0
SRR5634576	ref_NC_001139_	1070300	1070400	0.25	0	B	R	0
SRR5634576	ref_NC_001139_	1070400	1070500	1.03	0	B	R	0
SRR5634576	ref_NC_001139_	1070500	1070600	0.24	0	B	R	0
SRR5634576	ref_NC_001139_	1070600	1070700	0	0	B	R	0
SRR5634576	ref_NC_001139_	1070700	1070800	0	0	B	R	0
SRR5634576	ref_NC_001139_	1070800	1070900	0	0	B	R	0
SRR5634576	ref_NC_001139_	1070900	1071000	0	0	B	R	0
SRR5634576	ref_NC_001139_	1071000	1071100	0	0	B	R	0
SRR5634576	ref_NC_001139_	1071100	1071200	0	0	B	R	0
SRR5634576	ref_NC_001139_	1071200	1071300	0	0	B	R	0
SRR5634576	ref_NC_001139_	1071300	1071400	0	0	B	R	0
SRR5634576	ref_NC_001139_	1071400	1071500	0	0	B	R	0
SRR5634576	ref_NC_001139_	1071500	1071600	0	0	B	R	0
SRR5634576	ref_NC_001139_	1071600	1071700	0	0	B	R	0
SRR5634576	ref_NC_001139_	1071700	1071800	0	0	B	R	0
SRR5634576	ref_NC_001139_	1071800	1071900	0	0	B	R	0
SRR5634576	ref_NC_001139_	1071900	1072000	0	0	B	R	0
SRR5634576	ref_NC_001139_	1072000	1072100	0	0	B	R	0
SRR5634576	ref_NC_001139_	1072100	1072200	0	0	B	R	0
SRR5634576	ref_NC_001139_	1072200	1072300	0	0	B	R	0
SRR5634576	ref_NC_001139_	1072300	1072400	0	0	B	R	0
SRR5634576	ref_NC_001139_	1072400	1072500	0	0	B	R	0
SRR5634576	ref_NC_001139_	1072500	1072600	0	0	B	R	0
SRR5634576	ref_NC_001139_	1072600	1072700	0	0	B	R	0
SRR5634576	ref_NC_001139_	1072700	1072800	0	0	B	R	0
SRR5634576	ref_NC_001139_	1072800	1072900	0	0	B	R	0
SRR5634576	ref_NC_001139_	1072900	1073000	0	0	B	R	0
SRR5634576	ref_NC_001139_	1073000	1073100	0	0	B	R	0
SRR5634576	ref_NC_001139_	1073100	1073200	0	0	B	R	0
SRR5634576	ref_NC_001139_	1073200	1073300	0	0	B	R	0
SRR5634576	ref_NC_001139_	1073300	1073400	0	0	B	R	0
SRR5634576	ref_NC_001139_	1073400	1073500	0	0	B	R	0
SRR5634576	ref_NC_001139_	1073500	1073600	0	0	B	R	0
SRR5634576	ref_NC_001139_	1073600	1073700	0	0	B	R	0
SRR5634576	ref_NC_001139_	1073700	1073800	0	0	B	R	0
SRR5634576	ref_NC_001139_	1073800	1073900	0	0	B	R	0
SRR5634576	ref_NC_001139_	1073900	1074000	0.06	0	B	R	0
SRR5634576	ref_NC_001139_	1074000	1074100	1.46	0	B	R	0
SRR5634576	ref_NC_001139_	1074100	1074200	0	0	B	R	0
SRR5634576	ref_NC_001139_	1074200	1074300	0	0	B	R	0
SRR5634576	ref_NC_001139_	1074300	1074400	0	0	B	R	0
SRR5634576	ref_NC_001139_	1074400	1074500	0	0	B	R	0
SRR5634576	ref_NC_001139_	1074500	1074600	0	0	B	R	0
SRR5634576	ref_NC_001139_	1074600	1074700	0	0	B	R	0
SRR5634576	ref_NC_001139_	1074700	1074800	0	0	B	R	0
SRR5634576	ref_NC_001139_	1074800	1074900	0	0	B	R	0
SRR5634576	ref_NC_001139_	1074900	1075000	0.49	0	B	R	0
SRR5634576	ref_NC_001139_	1075000	1075100	0.76	0	B	R	0
SRR5634576	ref_NC_001139_	1075100	1075200	0.27	0	B	R	0
SRR5634576	ref_NC_001139_	1075200	1075300	0	0	B	R	0
SRR5634576	ref_NC_001139_	1075300	1075400	0	0	B	R	0
SRR5634576	ref_NC_001139_	1075400	1075500	0	0	B	R	0
SRR5634576	ref_NC_001139_	1075500	1075600	0	0	B	R	0
SRR5634576	ref_NC_001139_	1075600	1075700	0	0	B	R	0
SRR5634576	ref_NC_001139_	1075700	1075800	0	0	B	R	0
SRR5634576	ref_NC_001139_	1075800	1075900	0	0	B	R	0
SRR5634576	ref_NC_001139_	1075900	1076000	0	0	B	R	0
SRR5634576	ref_NC_001139_	1076000	1076100	0	0	B	R	0
SRR5634576	ref_NC_001139_	1076100	1076200	0	0	B	R	0
SRR5634576	ref_NC_001139_	1076200	1076300	1.39	0	B	R	0
SRR5634576	ref_NC_001139_	1076300	1076400	13.46	0	B	R	0
SRR5634576	ref_NC_001139_	1076400	1076500	1.6	0	B	R	0
SRR5634576	ref_NC_001139_	1076500	1076600	5.57	0	B	R	0
SRR5634576	ref_NC_001139_	1076600	1076700	19.56	0	B	R	0
SRR5634576	ref_NC_001139_	1076700	1076800	23.97	0	B	R	0
SRR5634576	ref_NC_001139_	1076800	1076900	3.29	0	B	R	0
SRR5634576	ref_NC_001139_	1076900	1077000	8.54	0	B	R	0
SRR5634576	ref_NC_001139_	1077000	1077100	9.62	0	B	R	0
SRR5634576	ref_NC_001139_	1077100	1077200	17.3	0	B	R	0
SRR5634576	ref_NC_001139_	1077200	1077300	20.55	0	B	R	0
SRR5634576	ref_NC_001139_	1077300	1077400	24.66	0	B	R	0
SRR5634576	ref_NC_001139_	1077400	1077500	12.61	0	B	R	0
SRR5634576	ref_NC_001139_	1077500	1077600	10.58	0	B	R	0
SRR5634576	ref_NC_001139_	1077600	1077700	29.03	0	B	R	0
SRR5634576	ref_NC_001139_	1077700	1077800	23.4	0	B	R	0
SRR5634576	ref_NC_001139_	1077800	1077900	11.25	0	B	R	0
SRR5634576	ref_NC_001139_	1077900	1078000	5.86	0	B	R	0
SRR5634576	ref_NC_001139_	1078000	1078100	8.64	0	B	R	0
SRR5634576	ref_NC_001139_	1078100	1078200	7.31	0	B	R	0
SRR5634576	ref_NC_001139_	1078200	1078300	0	0	B	R	0
SRR5634576	ref_NC_001139_	1078300	1078400	0	0	B	R	0
SRR5634576	ref_NC_001139_	1078400	1078500	0	0	B	R	0
SRR5634576	ref_NC_001139_	1078500	1078600	0	0	B	R	0
SRR5634576	ref_NC_001139_	1078600	1078700	0	0	B	R	0
SRR5634576	ref_NC_001139_	1078700	1078800	0.45	0	B	R	0
SRR5634576	ref_NC_001139_	1078800	1078900	0.91	0	B	R	0
SRR5634576	ref_NC_001139_	1078900	1079000	1.93	0	B	R	0
SRR5634576	ref_NC_001139_	1079000	1079100	0	0	B	R	0
SRR5634576	ref_NC_001139_	1079100	1079200	0	0	B	R	0
SRR5634576	ref_NC_001139_	1079200	1079300	0	0	B	R	0
SRR5634576	ref_NC_001139_	1079300	1079400	0	0	B	R	0
SRR5634576	ref_NC_001139_	1079400	1079500	0	0	B	R	0
SRR5634576	ref_NC_001139_	1079500	1079600	0	0	B	R	0
SRR5634576	ref_NC_001139_	1079600	1079700	0	0	B	R	0
SRR5634576	ref_NC_001139_	1079700	1079800	0	0	B	R	0
SRR5634576	ref_NC_001139_	1079800	1079900	0	0	B	R	0
SRR5634576	ref_NC_001139_	1079900	1080000	0	0	B	R	0
SRR5630345	ref_NC_001139_	1066000	1066100	15.36	0	B	R	0
SRR5630345	ref_NC_001139_	1066100	1066200	13.74	0	B	R	0
SRR5630345	ref_NC_001139_	1066200	1066300	13.62	0	B	R	0
SRR5630345	ref_NC_001139_	1066300	1066400	12.87	0	B	R	0
SRR5630345	ref_NC_001139_	1066400	1066500	13.1	0	B	R	0
SRR5630345	ref_NC_001139_	1066500	1066600	12.42	0	B	R	0
SRR5630345	ref_NC_001139_	1066600	1066700	11.79	0	B	R	0
SRR5630345	ref_NC_001139_	1066700	1066800	6.38	0	B	R	0
SRR5630345	ref_NC_001139_	1066800	1066900	11.79	0	B	R	0
SRR5630345	ref_NC_001139_	1066900	1067000	14.81	0	B	R	0
SRR5630345	ref_NC_001139_	1067000	1067100	11.13	0	B	R	0
SRR5630345	ref_NC_001139_	1067100	1067200	5.4	0	B	R	0
SRR5630345	ref_NC_001139_	1067200	1067300	18.88	0	B	R	0
SRR5630345	ref_NC_001139_	1067300	1067400	20.68	0	B	R	0
SRR5630345	ref_NC_001139_	1067400	1067500	14.68	0	B	R	0
SRR5630345	ref_NC_001139_	1067500	1067600	12.76	0	B	R	0
SRR5630345	ref_NC_001139_	1067600	1067700	13.65	0	B	R	0
SRR5630345	ref_NC_001139_	1067700	1067800	13.54	0	B	R	0
SRR5630345	ref_NC_001139_	1067800	1067900	19.96	0	B	R	0
SRR5630345	ref_NC_001139_	1067900	1068000	16.99	0	B	R	0
SRR5630345	ref_NC_001139_	1068000	1068100	15.36	0	B	R	0
SRR5630345	ref_NC_001139_	1068100	1068200	17.48	0	B	R	0
SRR5630345	ref_NC_001139_	1068200	1068300	18.38	0	B	R	0
SRR5630345	ref_NC_001139_	1068300	1068400	19.94	0	B	R	0
SRR5630345	ref_NC_001139_	1068400	1068500	8.99	0	B	R	0
SRR5630345	ref_NC_001139_	1068500	1068600	6.23	0	B	R	0
SRR5630345	ref_NC_001139_	1068600	1068700	16.67	0	B	R	0
SRR5630345	ref_NC_001139_	1068700	1068800	5.19	0	B	R	0
SRR5630345	ref_NC_001139_	1068800	1068900	3.31	0	B	R	0
SRR5630345	ref_NC_001139_	1068900	1069000	0	0	B	R	0
SRR5630345	ref_NC_001139_	1069000	1069100	0	0	B	R	0
SRR5630345	ref_NC_001139_	1069100	1069200	0	0	B	R	0
SRR5630345	ref_NC_001139_	1069200	1069300	0	0	B	R	0
SRR5630345	ref_NC_001139_	1069300	1069400	0	0	B	R	0
SRR5630345	ref_NC_001139_	1069400	1069500	0	0	B	R	0
SRR5630345	ref_NC_001139_	1069500	1069600	0	0	B	R	0
SRR5630345	ref_NC_001139_	1069600	1069700	0	0	B	R	0
SRR5630345	ref_NC_001139_	1069700	1069800	0	0	B	R	0
SRR5630345	ref_NC_001139_	1069800	1069900	0	0	B	R	0
SRR5630345	ref_NC_001139_	1069900	1070000	0	0	B	R	0
SRR5630345	ref_NC_001139_	1070000	1070100	0	0	B	R	0
SRR5630345	ref_NC_001139_	1070100	1070200	0	0	B	R	0
SRR5630345	ref_NC_001139_	1070200	1070300	0	0	B	R	0
SRR5630345	ref_NC_001139_	1070300	1070400	0	0	B	R	0
SRR5630345	ref_NC_001139_	1070400	1070500	0	0	B	R	0
SRR5630345	ref_NC_001139_	1070500	1070600	0	0	B	R	0
SRR5630345	ref_NC_001139_	1070600	1070700	0	0	B	R	0
SRR5630345	ref_NC_001139_	1070700	1070800	0	0	B	R	0
SRR5630345	ref_NC_001139_	1070800	1070900	0	0	B	R	0
SRR5630345	ref_NC_001139_	1070900	1071000	0	0	B	R	0
SRR5630345	ref_NC_001139_	1071000	1071100	0	0	B	R	0
SRR5630345	ref_NC_001139_	1071100	1071200	0	0	B	R	0
SRR5630345	ref_NC_001139_	1071200	1071300	0	0	B	R	0
SRR5630345	ref_NC_001139_	1071300	1071400	0	0	B	R	0
SRR5630345	ref_NC_001139_	1071400	1071500	0	0	B	R	0
SRR5630345	ref_NC_001139_	1071500	1071600	0	0	B	R	0
SRR5630345	ref_NC_001139_	1071600	1071700	0	0	B	R	0
SRR5630345	ref_NC_001139_	1071700	1071800	0	0	B	R	0
SRR5630345	ref_NC_001139_	1071800	1071900	0	0	B	R	0
SRR5630345	ref_NC_001139_	1071900	1072000	0	0	B	R	0
SRR5630345	ref_NC_001139_	1072000	1072100	0	0	B	R	0
SRR5630345	ref_NC_001139_	1072100	1072200	0	0	B	R	0
SRR5630345	ref_NC_001139_	1072200	1072300	0	0	B	R	0
SRR5630345	ref_NC_001139_	1072300	1072400	0	0	B	R	0
SRR5630345	ref_NC_001139_	1072400	1072500	0	0	B	R	0
SRR5630345	ref_NC_001139_	1072500	1072600	0	0	B	R	0
SRR5630345	ref_NC_001139_	1072600	1072700	0	0	B	R	0
SRR5630345	ref_NC_001139_	1072700	1072800	0	0	B	R	0
SRR5630345	ref_NC_001139_	1072800	1072900	0	0	B	R	0
SRR5630345	ref_NC_001139_	1072900	1073000	0	0	B	R	0
SRR5630345	ref_NC_001139_	1073000	1073100	0	0	B	R	0
SRR5630345	ref_NC_001139_	1073100	1073200	0	0	B	R	0
SRR5630345	ref_NC_001139_	1073200	1073300	0	0	B	R	0
SRR5630345	ref_NC_001139_	1073300	1073400	0	0	B	R	0
SRR5630345	ref_NC_001139_	1073400	1073500	0	0	B	R	0
SRR5630345	ref_NC_001139_	1073500	1073600	0	0	B	R	0
SRR5630345	ref_NC_001139_	1073600	1073700	0	0	B	R	0
SRR5630345	ref_NC_001139_	1073700	1073800	0	0	B	R	0
SRR5630345	ref_NC_001139_	1073800	1073900	0	0	B	R	0
SRR5630345	ref_NC_001139_	1073900	1074000	0	0	B	R	0
SRR5630345	ref_NC_001139_	1074000	1074100	0	0	B	R	0
SRR5630345	ref_NC_001139_	1074100	1074200	0	0	B	R	0
SRR5630345	ref_NC_001139_	1074200	1074300	0	0	B	R	0
SRR5630345	ref_NC_001139_	1074300	1074400	0	0	B	R	0
SRR5630345	ref_NC_001139_	1074400	1074500	0	0	B	R	0
SRR5630345	ref_NC_001139_	1074500	1074600	0	0	B	R	0
SRR5630345	ref_NC_001139_	1074600	1074700	0	0	B	R	0
SRR5630345	ref_NC_001139_	1074700	1074800	0	0	B	R	0
SRR5630345	ref_NC_001139_	1074800	1074900	0	0	B	R	0
SRR5630345	ref_NC_001139_	1074900	1075000	0	0	B	R	0
SRR5630345	ref_NC_001139_	1075000	1075100	0	0	B	R	0
SRR5630345	ref_NC_001139_	1075100	1075200	0	0	B	R	0
SRR5630345	ref_NC_001139_	1075200	1075300	0	0	B	R	0
SRR5630345	ref_NC_001139_	1075300	1075400	0	0	B	R	0
SRR5630345	ref_NC_001139_	1075400	1075500	0	0	B	R	0
SRR5630345	ref_NC_001139_	1075500	1075600	0	0	B	R	0
SRR5630345	ref_NC_001139_	1075600	1075700	0	0	B	R	0
SRR5630345	ref_NC_001139_	1075700	1075800	0	0	B	R	0
SRR5630345	ref_NC_001139_	1075800	1075900	0	0	B	R	0
SRR5630345	ref_NC_001139_	1075900	1076000	0	0	B	R	0
SRR5630345	ref_NC_001139_	1076000	1076100	0	0	B	R	0
SRR5630345	ref_NC_001139_	1076100	1076200	0.53	0	B	R	0
SRR5630345	ref_NC_001139_	1076200	1076300	3.15	0	B	R	0
SRR5630345	ref_NC_001139_	1076300	1076400	14.21	0	B	R	0
SRR5630345	ref_NC_001139_	1076400	1076500	1.95	0	B	R	0
SRR5630345	ref_NC_001139_	1076500	1076600	6.03	0	B	R	0
SRR5630345	ref_NC_001139_	1076600	1076700	18.99	0	B	R	0
SRR5630345	ref_NC_001139_	1076700	1076800	17.56	0	B	R	0
SRR5630345	ref_NC_001139_	1076800	1076900	1.18	0	B	R	0
SRR5630345	ref_NC_001139_	1076900	1077000	7.82	0	B	R	0
SRR5630345	ref_NC_001139_	1077000	1077100	7.66	0	B	R	0
SRR5630345	ref_NC_001139_	1077100	1077200	9.88	0	B	R	0
SRR5630345	ref_NC_001139_	1077200	1077300	6.65	0	B	R	0
SRR5630345	ref_NC_001139_	1077300	1077400	9.95	0	B	R	0
SRR5630345	ref_NC_001139_	1077400	1077500	5.68	0	B	R	0
SRR5630345	ref_NC_001139_	1077500	1077600	4.88	0	B	R	0
SRR5630345	ref_NC_001139_	1077600	1077700	2.63	0	B	R	0
SRR5630345	ref_NC_001139_	1077700	1077800	7.98	0	B	R	0
SRR5630345	ref_NC_001139_	1077800	1077900	9.43	0	B	R	0
SRR5630345	ref_NC_001139_	1077900	1078000	4.54	0	B	R	0
SRR5630345	ref_NC_001139_	1078000	1078100	2.59	0	B	R	0
SRR5630345	ref_NC_001139_	1078100	1078200	3.97	0	B	R	0
SRR5630345	ref_NC_001139_	1078200	1078300	1.99	0	B	R	0
SRR5630345	ref_NC_001139_	1078300	1078400	1.14	0	B	R	0
SRR5630345	ref_NC_001139_	1078400	1078500	4.05	0	B	R	0
SRR5630345	ref_NC_001139_	1078500	1078600	1.17	0	B	R	0
SRR5630345	ref_NC_001139_	1078600	1078700	0.42	0	B	R	0
SRR5630345	ref_NC_001139_	1078700	1078800	1.17	0	B	R	0
SRR5630345	ref_NC_001139_	1078800	1078900	2.63	0	B	R	0
SRR5630345	ref_NC_001139_	1078900	1079000	8.43	0	B	R	0
SRR5630345	ref_NC_001139_	1079000	1079100	0.06	0	B	R	0
SRR5630345	ref_NC_001139_	1079100	1079200	0	0	B	R	0
SRR5630345	ref_NC_001139_	1079200	1079300	0	0	B	R	0
SRR5630345	ref_NC_001139_	1079300	1079400	0.37	0	B	R	0
SRR5630345	ref_NC_001139_	1079400	1079500	1.14	0	B	R	0
SRR5630345	ref_NC_001139_	1079500	1079600	0	0	B	R	0
SRR5630345	ref_NC_001139_	1079600	1079700	0	0	B	R	0
SRR5630345	ref_NC_001139_	1079700	1079800	0	0	B	R	0
SRR5630345	ref_NC_001139_	1079800	1079900	0	0	B	R	0
SRR5630345	ref_NC_001139_	1079900	1080000	0.66	0	B	R	0
SRR5634504	ref_NC_001139_	1066000	1066100	10.19	0	B	R	0
SRR5634504	ref_NC_001139_	1066100	1066200	15.26	0	B	R	0
SRR5634504	ref_NC_001139_	1066200	1066300	14.25	0	B	R	0
SRR5634504	ref_NC_001139_	1066300	1066400	15.75	0	B	R	0
SRR5634504	ref_NC_001139_	1066400	1066500	23.87	0	B	R	0
SRR5634504	ref_NC_001139_	1066500	1066600	18.64	0	B	R	0
SRR5634504	ref_NC_001139_	1066600	1066700	15.96	0	B	R	0
SRR5634504	ref_NC_001139_	1066700	1066800	9.23	0	B	R	0
SRR5634504	ref_NC_001139_	1066800	1066900	4.93	0	B	R	0
SRR5634504	ref_NC_001139_	1066900	1067000	12.22	0	B	R	0
SRR5634504	ref_NC_001139_	1067000	1067100	7.43	0	B	R	0
SRR5634504	ref_NC_001139_	1067100	1067200	7.29	0	B	R	0
SRR5634504	ref_NC_001139_	1067200	1067300	11.6	0	B	R	0
SRR5634504	ref_NC_001139_	1067300	1067400	10.55	0	B	R	0
SRR5634504	ref_NC_001139_	1067400	1067500	12.07	0	B	R	0
SRR5634504	ref_NC_001139_	1067500	1067600	8.93	0	B	R	0
SRR5634504	ref_NC_001139_	1067600	1067700	11.06	0	B	R	0
SRR5634504	ref_NC_001139_	1067700	1067800	15.76	0	B	R	0
SRR5634504	ref_NC_001139_	1067800	1067900	20.38	0	B	R	0
SRR5634504	ref_NC_001139_	1067900	1068000	13.54	0	B	R	0
SRR5634504	ref_NC_001139_	1068000	1068100	23.35	0	B	R	0
SRR5634504	ref_NC_001139_	1068100	1068200	15.08	0	B	R	0
SRR5634504	ref_NC_001139_	1068200	1068300	15.29	0	B	R	0
SRR5634504	ref_NC_001139_	1068300	1068400	18.13	0	B	R	0
SRR5634504	ref_NC_001139_	1068400	1068500	19.18	0	B	R	0
SRR5634504	ref_NC_001139_	1068500	1068600	14.23	0	B	R	0
SRR5634504	ref_NC_001139_	1068600	1068700	25.23	0	B	R	0
SRR5634504	ref_NC_001139_	1068700	1068800	7.42	0	B	R	0
SRR5634504	ref_NC_001139_	1068800	1068900	5.35	0	B	R	0
SRR5634504	ref_NC_001139_	1068900	1069000	0.07	0	B	R	0
SRR5634504	ref_NC_001139_	1069000	1069100	0.85	0	B	R	0
SRR5634504	ref_NC_001139_	1069100	1069200	0.6	0	B	R	0
SRR5634504	ref_NC_001139_	1069200	1069300	0.37	0	B	R	0
SRR5634504	ref_NC_001139_	1069300	1069400	0.39	0	B	R	0
SRR5634504	ref_NC_001139_	1069400	1069500	0.68	0	B	R	0
SRR5634504	ref_NC_001139_	1069500	1069600	0.85	0	B	R	0
SRR5634504	ref_NC_001139_	1069600	1069700	3.27	0	B	R	0
SRR5634504	ref_NC_001139_	1069700	1069800	0.78	0	B	R	0
SRR5634504	ref_NC_001139_	1069800	1069900	1.74	0	B	R	0
SRR5634504	ref_NC_001139_	1069900	1070000	0.67	0	B	R	0
SRR5634504	ref_NC_001139_	1070000	1070100	0.31	0	B	R	0
SRR5634504	ref_NC_001139_	1070100	1070200	0	0	B	R	0
SRR5634504	ref_NC_001139_	1070200	1070300	0	0	B	R	0
SRR5634504	ref_NC_001139_	1070300	1070400	0	0	B	R	0
SRR5634504	ref_NC_001139_	1070400	1070500	0	0	B	R	0
SRR5634504	ref_NC_001139_	1070500	1070600	0.47	0	B	R	0
SRR5634504	ref_NC_001139_	1070600	1070700	1.83	0	B	R	0
SRR5634504	ref_NC_001139_	1070700	1070800	1.34	0	B	R	0
SRR5634504	ref_NC_001139_	1070800	1070900	1.46	0	B	R	0
SRR5634504	ref_NC_001139_	1070900	1071000	1.49	0	B	R	0
SRR5634504	ref_NC_001139_	1071000	1071100	0.76	0	B	R	0
SRR5634504	ref_NC_001139_	1071100	1071200	1.75	0	B	R	0
SRR5634504	ref_NC_001139_	1071200	1071300	0	0	B	R	0
SRR5634504	ref_NC_001139_	1071300	1071400	0	0	B	R	0
SRR5634504	ref_NC_001139_	1071400	1071500	0	0	B	R	0
SRR5634504	ref_NC_001139_	1071500	1071600	0	0	B	R	0
SRR5634504	ref_NC_001139_	1071600	1071700	0	0	B	R	0
SRR5634504	ref_NC_001139_	1071700	1071800	1.36	0	B	R	0
SRR5634504	ref_NC_001139_	1071800	1071900	1.53	0	B	R	0
SRR5634504	ref_NC_001139_	1071900	1072000	0.14	0	B	R	0
SRR5634504	ref_NC_001139_	1072000	1072100	0	0	B	R	0
SRR5634504	ref_NC_001139_	1072100	1072200	0.75	0	B	R	0
SRR5634504	ref_NC_001139_	1072200	1072300	1.67	0	B	R	0
SRR5634504	ref_NC_001139_	1072300	1072400	2.23	0	B	R	0
SRR5634504	ref_NC_001139_	1072400	1072500	1.42	0	B	R	0
SRR5634504	ref_NC_001139_	1072500	1072600	0	0	B	R	0
SRR5634504	ref_NC_001139_	1072600	1072700	0	0	B	R	0
SRR5634504	ref_NC_001139_	1072700	1072800	0.52	0	B	R	0
SRR5634504	ref_NC_001139_	1072800	1072900	1	0	B	R	0
SRR5634504	ref_NC_001139_	1072900	1073000	0	0	B	R	0
SRR5634504	ref_NC_001139_	1073000	1073100	0	0	B	R	0
SRR5634504	ref_NC_001139_	1073100	1073200	0	0	B	R	0
SRR5634504	ref_NC_001139_	1073200	1073300	0	0	B	R	0
SRR5634504	ref_NC_001139_	1073300	1073400	0	0	B	R	0
SRR5634504	ref_NC_001139_	1073400	1073500	0	0	B	R	0
SRR5634504	ref_NC_001139_	1073500	1073600	0.6	0	B	R	0
SRR5634504	ref_NC_001139_	1073600	1073700	0.14	0	B	R	0
SRR5634504	ref_NC_001139_	1073700	1073800	0.71	0	B	R	0
SRR5634504	ref_NC_001139_	1073800	1073900	0.05	0	B	R	0
SRR5634504	ref_NC_001139_	1073900	1074000	0	0	B	R	0
SRR5634504	ref_NC_001139_	1074000	1074100	0.23	0	B	R	0
SRR5634504	ref_NC_001139_	1074100	1074200	0.51	0	B	R	0
SRR5634504	ref_NC_001139_	1074200	1074300	0	0	B	R	0
SRR5634504	ref_NC_001139_	1074300	1074400	0.47	0	B	R	0
SRR5634504	ref_NC_001139_	1074400	1074500	1.66	0	B	R	0
SRR5634504	ref_NC_001139_	1074500	1074600	1.43	0	B	R	0
SRR5634504	ref_NC_001139_	1074600	1074700	2.42	0	B	R	0
SRR5634504	ref_NC_001139_	1074700	1074800	1.14	0	B	R	0
SRR5634504	ref_NC_001139_	1074800	1074900	0.6	0	B	R	0
SRR5634504	ref_NC_001139_	1074900	1075000	1.24	0	B	R	0
SRR5634504	ref_NC_001139_	1075000	1075100	1.81	0	B	R	0
SRR5634504	ref_NC_001139_	1075100	1075200	1.21	0	B	R	0
SRR5634504	ref_NC_001139_	1075200	1075300	0.48	0	B	R	0
SRR5634504	ref_NC_001139_	1075300	1075400	2.54	0	B	R	0
SRR5634504	ref_NC_001139_	1075400	1075500	2.98	0	B	R	0
SRR5634504	ref_NC_001139_	1075500	1075600	1.41	0	B	R	0
SRR5634504	ref_NC_001139_	1075600	1075700	0.86	0	B	R	0
SRR5634504	ref_NC_001139_	1075700	1075800	0	0	B	R	0
SRR5634504	ref_NC_001139_	1075800	1075900	0	0	B	R	0
SRR5634504	ref_NC_001139_	1075900	1076000	0	0	B	R	0
SRR5634504	ref_NC_001139_	1076000	1076100	0	0	B	R	0
SRR5634504	ref_NC_001139_	1076100	1076200	0	0	B	R	0
SRR5634504	ref_NC_001139_	1076200	1076300	0	0	B	R	0
SRR5634504	ref_NC_001139_	1076300	1076400	2.58	0	B	R	0
SRR5634504	ref_NC_001139_	1076400	1076500	1.8	0	B	R	0
SRR5634504	ref_NC_001139_	1076500	1076600	3.7	0	B	R	0
SRR5634504	ref_NC_001139_	1076600	1076700	8.64	0	B	R	0
SRR5634504	ref_NC_001139_	1076700	1076800	13.56	0	B	R	0
SRR5634504	ref_NC_001139_	1076800	1076900	3.14	0	B	R	0
SRR5634504	ref_NC_001139_	1076900	1077000	7.78	0	B	R	0
SRR5634504	ref_NC_001139_	1077000	1077100	6	0	B	R	0
SRR5634504	ref_NC_001139_	1077100	1077200	5.83	0	B	R	0
SRR5634504	ref_NC_001139_	1077200	1077300	11.16	0	B	R	0
SRR5634504	ref_NC_001139_	1077300	1077400	14.39	0	B	R	0
SRR5634504	ref_NC_001139_	1077400	1077500	6.43	0	B	R	0
SRR5634504	ref_NC_001139_	1077500	1077600	5.28	0	B	R	0
SRR5634504	ref_NC_001139_	1077600	1077700	7.95	0	B	R	0
SRR5634504	ref_NC_001139_	1077700	1077800	8.77	0	B	R	0
SRR5634504	ref_NC_001139_	1077800	1077900	9.19	0	B	R	0
SRR5634504	ref_NC_001139_	1077900	1078000	5.75	0	B	R	0
SRR5634504	ref_NC_001139_	1078000	1078100	3.19	0	B	R	0
SRR5634504	ref_NC_001139_	1078100	1078200	3.47	0	B	R	0
SRR5634504	ref_NC_001139_	1078200	1078300	4.13	0	B	R	0
SRR5634504	ref_NC_001139_	1078300	1078400	3.7	0	B	R	0
SRR5634504	ref_NC_001139_	1078400	1078500	3.53	0	B	R	0
SRR5634504	ref_NC_001139_	1078500	1078600	0	0	B	R	0
SRR5634504	ref_NC_001139_	1078600	1078700	0	0	B	R	0
SRR5634504	ref_NC_001139_	1078700	1078800	0	0	B	R	0
SRR5634504	ref_NC_001139_	1078800	1078900	0	0	B	R	0
SRR5634504	ref_NC_001139_	1078900	1079000	1.36	0	B	R	0
SRR5634504	ref_NC_001139_	1079000	1079100	0	0	B	R	0
SRR5634504	ref_NC_001139_	1079100	1079200	0	0	B	R	0
SRR5634504	ref_NC_001139_	1079200	1079300	0	0	B	R	0
SRR5634504	ref_NC_001139_	1079300	1079400	0	0	B	R	0
SRR5634504	ref_NC_001139_	1079400	1079500	0	0	B	R	0
SRR5634504	ref_NC_001139_	1079500	1079600	0	0	B	R	0
SRR5634504	ref_NC_001139_	1079600	1079700	0	0	B	R	0
SRR5634504	ref_NC_001139_	1079700	1079800	0	0	B	R	0
SRR5634504	ref_NC_001139_	1079800	1079900	0	0	B	R	0
SRR5634504	ref_NC_001139_	1079900	1080000	3.39	0	B	R	0
SRR5630053	ref_NC_001139_	1066000	1066100	41.81	0	B	R	0
SRR5630053	ref_NC_001139_	1066100	1066200	52.37	0	B	R	0
SRR5630053	ref_NC_001139_	1066200	1066300	56.21	0	B	R	0
SRR5630053	ref_NC_001139_	1066300	1066400	47.01	0	B	R	0
SRR5630053	ref_NC_001139_	1066400	1066500	46.96	0	B	R	0
SRR5630053	ref_NC_001139_	1066500	1066600	51.24	0	B	R	0
SRR5630053	ref_NC_001139_	1066600	1066700	35.07	0	B	R	0
SRR5630053	ref_NC_001139_	1066700	1066800	19.68	0	B	R	0
SRR5630053	ref_NC_001139_	1066800	1066900	24.52	0	B	R	0
SRR5630053	ref_NC_001139_	1066900	1067000	31.45	0	B	R	0
SRR5630053	ref_NC_001139_	1067000	1067100	42.61	0	B	R	0
SRR5630053	ref_NC_001139_	1067100	1067200	38.01	0	B	R	0
SRR5630053	ref_NC_001139_	1067200	1067300	49.13	0	B	R	0
SRR5630053	ref_NC_001139_	1067300	1067400	45.62	0	B	R	0
SRR5630053	ref_NC_001139_	1067400	1067500	43.68	0	B	R	0
SRR5630053	ref_NC_001139_	1067500	1067600	41.58	0	B	R	0
SRR5630053	ref_NC_001139_	1067600	1067700	30.13	0	B	R	0
SRR5630053	ref_NC_001139_	1067700	1067800	32.21	0	B	R	0
SRR5630053	ref_NC_001139_	1067800	1067900	48.75	0	B	R	0
SRR5630053	ref_NC_001139_	1067900	1068000	46.51	0	B	R	0
SRR5630053	ref_NC_001139_	1068000	1068100	32.66	0	B	R	0
SRR5630053	ref_NC_001139_	1068100	1068200	31	0	B	R	0
SRR5630053	ref_NC_001139_	1068200	1068300	33.06	0	B	R	0
SRR5630053	ref_NC_001139_	1068300	1068400	47.02	0	B	R	0
SRR5630053	ref_NC_001139_	1068400	1068500	34.76	0	B	R	0
SRR5630053	ref_NC_001139_	1068500	1068600	21.84	0	B	R	0
SRR5630053	ref_NC_001139_	1068600	1068700	42.92	0	B	R	0
SRR5630053	ref_NC_001139_	1068700	1068800	13.25	0	B	R	0
SRR5630053	ref_NC_001139_	1068800	1068900	4.89	0	B	R	0
SRR5630053	ref_NC_001139_	1068900	1069000	1.17	0	B	R	0
SRR5630053	ref_NC_001139_	1069000	1069100	0	0	B	R	0
SRR5630053	ref_NC_001139_	1069100	1069200	0	0	B	R	0
SRR5630053	ref_NC_001139_	1069200	1069300	0	0	B	R	0
SRR5630053	ref_NC_001139_	1069300	1069400	0	0	B	R	0
SRR5630053	ref_NC_001139_	1069400	1069500	0	0	B	R	0
SRR5630053	ref_NC_001139_	1069500	1069600	1.01	0	B	R	0
SRR5630053	ref_NC_001139_	1069600	1069700	0.5	0	B	R	0
SRR5630053	ref_NC_001139_	1069700	1069800	0	0	B	R	0
SRR5630053	ref_NC_001139_	1069800	1069900	0	0	B	R	0
SRR5630053	ref_NC_001139_	1069900	1070000	0	0	B	R	0
SRR5630053	ref_NC_001139_	1070000	1070100	0	0	B	R	0
SRR5630053	ref_NC_001139_	1070100	1070200	0	0	B	R	0
SRR5630053	ref_NC_001139_	1070200	1070300	0	0	B	R	0
SRR5630053	ref_NC_001139_	1070300	1070400	0	0	B	R	0
SRR5630053	ref_NC_001139_	1070400	1070500	0	0	B	R	0
SRR5630053	ref_NC_001139_	1070500	1070600	0	0	B	R	0
SRR5630053	ref_NC_001139_	1070600	1070700	0	0	B	R	0
SRR5630053	ref_NC_001139_	1070700	1070800	0.89	0	B	R	0
SRR5630053	ref_NC_001139_	1070800	1070900	0.63	0	B	R	0
SRR5630053	ref_NC_001139_	1070900	1071000	0	0	B	R	0
SRR5630053	ref_NC_001139_	1071000	1071100	0.76	0	B	R	0
SRR5630053	ref_NC_001139_	1071100	1071200	1.45	0	B	R	0
SRR5630053	ref_NC_001139_	1071200	1071300	0.49	0	B	R	0
SRR5630053	ref_NC_001139_	1071300	1071400	0.27	0	B	R	0
SRR5630053	ref_NC_001139_	1071400	1071500	1.05	0	B	R	0
SRR5630053	ref_NC_001139_	1071500	1071600	1.2	0	B	R	0
SRR5630053	ref_NC_001139_	1071600	1071700	0.78	0	B	R	0
SRR5630053	ref_NC_001139_	1071700	1071800	0.63	0	B	R	0
SRR5630053	ref_NC_001139_	1071800	1071900	0.13	0	B	R	0
SRR5630053	ref_NC_001139_	1071900	1072000	0.65	0	B	R	0
SRR5630053	ref_NC_001139_	1072000	1072100	0	0	B	R	0
SRR5630053	ref_NC_001139_	1072100	1072200	0	0	B	R	0
SRR5630053	ref_NC_001139_	1072200	1072300	0.92	0	B	R	0
SRR5630053	ref_NC_001139_	1072300	1072400	4.33	0	B	R	0
SRR5630053	ref_NC_001139_	1072400	1072500	4.38	0	B	R	0
SRR5630053	ref_NC_001139_	1072500	1072600	0.4	0	B	R	0
SRR5630053	ref_NC_001139_	1072600	1072700	0	0	B	R	0
SRR5630053	ref_NC_001139_	1072700	1072800	0	0	B	R	0
SRR5630053	ref_NC_001139_	1072800	1072900	0	0	B	R	0
SRR5630053	ref_NC_001139_	1072900	1073000	0	0	B	R	0
SRR5630053	ref_NC_001139_	1073000	1073100	0	0	B	R	0
SRR5630053	ref_NC_001139_	1073100	1073200	0	0	B	R	0
SRR5630053	ref_NC_001139_	1073200	1073300	0	0	B	R	0
SRR5630053	ref_NC_001139_	1073300	1073400	0	0	B	R	0
SRR5630053	ref_NC_001139_	1073400	1073500	0	0	B	R	0
SRR5630053	ref_NC_001139_	1073500	1073600	0.35	0	B	R	0
SRR5630053	ref_NC_001139_	1073600	1073700	1.59	0	B	R	0
SRR5630053	ref_NC_001139_	1073700	1073800	0.88	0	B	R	0
SRR5630053	ref_NC_001139_	1073800	1073900	0.16	0	B	R	0
SRR5630053	ref_NC_001139_	1073900	1074000	0.34	0	B	R	0
SRR5630053	ref_NC_001139_	1074000	1074100	0.42	0	B	R	0
SRR5630053	ref_NC_001139_	1074100	1074200	0.62	0	B	R	0
SRR5630053	ref_NC_001139_	1074200	1074300	0.14	0	B	R	0
SRR5630053	ref_NC_001139_	1074300	1074400	0	0	B	R	0
SRR5630053	ref_NC_001139_	1074400	1074500	0	0	B	R	0
SRR5630053	ref_NC_001139_	1074500	1074600	0	0	B	R	0
SRR5630053	ref_NC_001139_	1074600	1074700	0	0	B	R	0
SRR5630053	ref_NC_001139_	1074700	1074800	0	0	B	R	0
SRR5630053	ref_NC_001139_	1074800	1074900	0	0	B	R	0
SRR5630053	ref_NC_001139_	1074900	1075000	0	0	B	R	0
SRR5630053	ref_NC_001139_	1075000	1075100	0.4	0	B	R	0
SRR5630053	ref_NC_001139_	1075100	1075200	1.95	0	B	R	0
SRR5630053	ref_NC_001139_	1075200	1075300	0.65	0	B	R	0
SRR5630053	ref_NC_001139_	1075300	1075400	0	0	B	R	0
SRR5630053	ref_NC_001139_	1075400	1075500	1.59	0	B	R	0
SRR5630053	ref_NC_001139_	1075500	1075600	2.06	0	B	R	0
SRR5630053	ref_NC_001139_	1075600	1075700	1.08	0	B	R	0
SRR5630053	ref_NC_001139_	1075700	1075800	0.95	0	B	R	0
SRR5630053	ref_NC_001139_	1075800	1075900	0.8	0	B	R	0
SRR5630053	ref_NC_001139_	1075900	1076000	0.35	0	B	R	0
SRR5630053	ref_NC_001139_	1076000	1076100	0.6	0	B	R	0
SRR5630053	ref_NC_001139_	1076100	1076200	0	0	B	R	0
SRR5630053	ref_NC_001139_	1076200	1076300	2.83	0	B	R	0
SRR5630053	ref_NC_001139_	1076300	1076400	16.76	0	B	R	0
SRR5630053	ref_NC_001139_	1076400	1076500	2.76	0	B	R	0
SRR5630053	ref_NC_001139_	1076500	1076600	17.09	0	B	R	0
SRR5630053	ref_NC_001139_	1076600	1076700	46.26	0	B	R	0
SRR5630053	ref_NC_001139_	1076700	1076800	37.3	0	B	R	0
SRR5630053	ref_NC_001139_	1076800	1076900	7.61	0	B	R	0
SRR5630053	ref_NC_001139_	1076900	1077000	21.55	0	B	R	0
SRR5630053	ref_NC_001139_	1077000	1077100	8.28	0	B	R	0
SRR5630053	ref_NC_001139_	1077100	1077200	17.74	0	B	R	0
SRR5630053	ref_NC_001139_	1077200	1077300	24.39	0	B	R	0
SRR5630053	ref_NC_001139_	1077300	1077400	28.48	0	B	R	0
SRR5630053	ref_NC_001139_	1077400	1077500	23.79	0	B	R	0
SRR5630053	ref_NC_001139_	1077500	1077600	17.45	0	B	R	0
SRR5630053	ref_NC_001139_	1077600	1077700	33.49	0	B	R	0
SRR5630053	ref_NC_001139_	1077700	1077800	25.11	0	B	R	0
SRR5630053	ref_NC_001139_	1077800	1077900	15.59	0	B	R	0
SRR5630053	ref_NC_001139_	1077900	1078000	14.52	0	B	R	0
SRR5630053	ref_NC_001139_	1078000	1078100	17.07	0	B	R	0
SRR5630053	ref_NC_001139_	1078100	1078200	14.99	0	B	R	0
SRR5630053	ref_NC_001139_	1078200	1078300	7.39	0	B	R	0
SRR5630053	ref_NC_001139_	1078300	1078400	3.5	0	B	R	0
SRR5630053	ref_NC_001139_	1078400	1078500	9.67	0	B	R	0
SRR5630053	ref_NC_001139_	1078500	1078600	3.63	0	B	R	0
SRR5630053	ref_NC_001139_	1078600	1078700	2.22	0	B	R	0
SRR5630053	ref_NC_001139_	1078700	1078800	3.4	0	B	R	0
SRR5630053	ref_NC_001139_	1078800	1078900	2.39	0	B	R	0
SRR5630053	ref_NC_001139_	1078900	1079000	3.17	0	B	R	0
SRR5630053	ref_NC_001139_	1079000	1079100	0	0	B	R	0
SRR5630053	ref_NC_001139_	1079100	1079200	0	0	B	R	0
SRR5630053	ref_NC_001139_	1079200	1079300	0	0	B	R	0
SRR5630053	ref_NC_001139_	1079300	1079400	0.5	0	B	R	0
SRR5630053	ref_NC_001139_	1079400	1079500	0.92	0	B	R	0
SRR5630053	ref_NC_001139_	1079500	1079600	0	0	B	R	0
SRR5630053	ref_NC_001139_	1079600	1079700	0	0	B	R	0
SRR5630053	ref_NC_001139_	1079700	1079800	0	0	B	R	0
SRR5630053	ref_NC_001139_	1079800	1079900	0	0	B	R	0
SRR5630053	ref_NC_001139_	1079900	1080000	2.97	0	B	R	0
SRR5630190	ref_NC_001139_	1066000	1066100	13.12	0	B	R	0
SRR5630190	ref_NC_001139_	1066100	1066200	18.26	0	B	R	0
SRR5630190	ref_NC_001139_	1066200	1066300	21.12	0	B	R	0
SRR5630190	ref_NC_001139_	1066300	1066400	18.05	0	B	R	0
SRR5630190	ref_NC_001139_	1066400	1066500	21.2	0	B	R	0
SRR5630190	ref_NC_001139_	1066500	1066600	15.45	0	B	R	0
SRR5630190	ref_NC_001139_	1066600	1066700	8.67	0	B	R	0
SRR5630190	ref_NC_001139_	1066700	1066800	6.14	0	B	R	0
SRR5630190	ref_NC_001139_	1066800	1066900	12.46	0	B	R	0
SRR5630190	ref_NC_001139_	1066900	1067000	15.1	0	B	R	0
SRR5630190	ref_NC_001139_	1067000	1067100	9.29	0	B	R	0
SRR5630190	ref_NC_001139_	1067100	1067200	3.76	0	B	R	0
SRR5630190	ref_NC_001139_	1067200	1067300	9.05	0	B	R	0
SRR5630190	ref_NC_001139_	1067300	1067400	12.63	0	B	R	0
SRR5630190	ref_NC_001139_	1067400	1067500	14.95	0	B	R	0
SRR5630190	ref_NC_001139_	1067500	1067600	17.39	0	B	R	0
SRR5630190	ref_NC_001139_	1067600	1067700	10.72	0	B	R	0
SRR5630190	ref_NC_001139_	1067700	1067800	16.41	0	B	R	0
SRR5630190	ref_NC_001139_	1067800	1067900	21.73	0	B	R	0
SRR5630190	ref_NC_001139_	1067900	1068000	15.09	0	B	R	0
SRR5630190	ref_NC_001139_	1068000	1068100	17.06	0	B	R	0
SRR5630190	ref_NC_001139_	1068100	1068200	12.86	0	B	R	0
SRR5630190	ref_NC_001139_	1068200	1068300	12.43	0	B	R	0
SRR5630190	ref_NC_001139_	1068300	1068400	15.21	0	B	R	0
SRR5630190	ref_NC_001139_	1068400	1068500	15	0	B	R	0
SRR5630190	ref_NC_001139_	1068500	1068600	8.94	0	B	R	0
SRR5630190	ref_NC_001139_	1068600	1068700	27.34	0	B	R	0
SRR5630190	ref_NC_001139_	1068700	1068800	7.39	0	B	R	0
SRR5630190	ref_NC_001139_	1068800	1068900	3.99	0	B	R	0
SRR5630190	ref_NC_001139_	1068900	1069000	0.32	0	B	R	0
SRR5630190	ref_NC_001139_	1069000	1069100	0	0	B	R	0
SRR5630190	ref_NC_001139_	1069100	1069200	0	0	B	R	0
SRR5630190	ref_NC_001139_	1069200	1069300	0	0	B	R	0
SRR5630190	ref_NC_001139_	1069300	1069400	0	0	B	R	0
SRR5630190	ref_NC_001139_	1069400	1069500	0	0	B	R	0
SRR5630190	ref_NC_001139_	1069500	1069600	0	0	B	R	0
SRR5630190	ref_NC_001139_	1069600	1069700	0	0	B	R	0
SRR5630190	ref_NC_001139_	1069700	1069800	0	0	B	R	0
SRR5630190	ref_NC_001139_	1069800	1069900	0	0	B	R	0
SRR5630190	ref_NC_001139_	1069900	1070000	0	0	B	R	0
SRR5630190	ref_NC_001139_	1070000	1070100	0	0	B	R	0
SRR5630190	ref_NC_001139_	1070100	1070200	0	0	B	R	0
SRR5630190	ref_NC_001139_	1070200	1070300	0.05	0	B	R	0
SRR5630190	ref_NC_001139_	1070300	1070400	1.47	0	B	R	0
SRR5630190	ref_NC_001139_	1070400	1070500	0	0	B	R	0
SRR5630190	ref_NC_001139_	1070500	1070600	0.05	0	B	R	0
SRR5630190	ref_NC_001139_	1070600	1070700	0.71	0	B	R	0
SRR5630190	ref_NC_001139_	1070700	1070800	0.38	0	B	R	0
SRR5630190	ref_NC_001139_	1070800	1070900	0.38	0	B	R	0
SRR5630190	ref_NC_001139_	1070900	1071000	0	0	B	R	0
SRR5630190	ref_NC_001139_	1071000	1071100	0	0	B	R	0
SRR5630190	ref_NC_001139_	1071100	1071200	0.5	0	B	R	0
SRR5630190	ref_NC_001139_	1071200	1071300	2.74	0	B	R	0
SRR5630190	ref_NC_001139_	1071300	1071400	0.42	0	B	R	0
SRR5630190	ref_NC_001139_	1071400	1071500	0.46	0	B	R	0
SRR5630190	ref_NC_001139_	1071500	1071600	0	0	B	R	0
SRR5630190	ref_NC_001139_	1071600	1071700	0	0	B	R	0
SRR5630190	ref_NC_001139_	1071700	1071800	0	0	B	R	0
SRR5630190	ref_NC_001139_	1071800	1071900	0.28	0	B	R	0
SRR5630190	ref_NC_001139_	1071900	1072000	0.48	0	B	R	0
SRR5630190	ref_NC_001139_	1072000	1072100	0	0	B	R	0
SRR5630190	ref_NC_001139_	1072100	1072200	0.67	0	B	R	0
SRR5630190	ref_NC_001139_	1072200	1072300	0.09	0	B	R	0
SRR5630190	ref_NC_001139_	1072300	1072400	0	0	B	R	0
SRR5630190	ref_NC_001139_	1072400	1072500	0	0	B	R	0
SRR5630190	ref_NC_001139_	1072500	1072600	0	0	B	R	0
SRR5630190	ref_NC_001139_	1072600	1072700	1.14	0	B	R	0
SRR5630190	ref_NC_001139_	1072700	1072800	1.33	0	B	R	0
SRR5630190	ref_NC_001139_	1072800	1072900	0.54	0	B	R	0
SRR5630190	ref_NC_001139_	1072900	1073000	0	0	B	R	0
SRR5630190	ref_NC_001139_	1073000	1073100	0	0	B	R	0
SRR5630190	ref_NC_001139_	1073100	1073200	1	0	B	R	0
SRR5630190	ref_NC_001139_	1073200	1073300	0.51	0	B	R	0
SRR5630190	ref_NC_001139_	1073300	1073400	0	0	B	R	0
SRR5630190	ref_NC_001139_	1073400	1073500	0	0	B	R	0
SRR5630190	ref_NC_001139_	1073500	1073600	0	0	B	R	0
SRR5630190	ref_NC_001139_	1073600	1073700	0	0	B	R	0
SRR5630190	ref_NC_001139_	1073700	1073800	0	0	B	R	0
SRR5630190	ref_NC_001139_	1073800	1073900	0	0	B	R	0
SRR5630190	ref_NC_001139_	1073900	1074000	0	0	B	R	0
SRR5630190	ref_NC_001139_	1074000	1074100	0	0	B	R	0
SRR5630190	ref_NC_001139_	1074100	1074200	0	0	B	R	0
SRR5630190	ref_NC_001139_	1074200	1074300	0	0	B	R	0
SRR5630190	ref_NC_001139_	1074300	1074400	0	0	B	R	0
SRR5630190	ref_NC_001139_	1074400	1074500	0	0	B	R	0
SRR5630190	ref_NC_001139_	1074500	1074600	0	0	B	R	0
SRR5630190	ref_NC_001139_	1074600	1074700	0	0	B	R	0
SRR5630190	ref_NC_001139_	1074700	1074800	0	0	B	R	0
SRR5630190	ref_NC_001139_	1074800	1074900	0	0	B	R	0
SRR5630190	ref_NC_001139_	1074900	1075000	0	0	B	R	0
SRR5630190	ref_NC_001139_	1075000	1075100	0.96	0	B	R	0
SRR5630190	ref_NC_001139_	1075100	1075200	1.48	0	B	R	0
SRR5630190	ref_NC_001139_	1075200	1075300	0.28	0	B	R	0
SRR5630190	ref_NC_001139_	1075300	1075400	0.77	0	B	R	0
SRR5630190	ref_NC_001139_	1075400	1075500	1.43	0	B	R	0
SRR5630190	ref_NC_001139_	1075500	1075600	0.48	0	B	R	0
SRR5630190	ref_NC_001139_	1075600	1075700	0.36	0	B	R	0
SRR5630190	ref_NC_001139_	1075700	1075800	0	0	B	R	0
SRR5630190	ref_NC_001139_	1075800	1075900	0	0	B	R	0
SRR5630190	ref_NC_001139_	1075900	1076000	0	0	B	R	0
SRR5630190	ref_NC_001139_	1076000	1076100	0	0	B	R	0
SRR5630190	ref_NC_001139_	1076100	1076200	0.13	0	B	R	0
SRR5630190	ref_NC_001139_	1076200	1076300	1.44	0	B	R	0
SRR5630190	ref_NC_001139_	1076300	1076400	7.1	0	B	R	0
SRR5630190	ref_NC_001139_	1076400	1076500	1.83	0	B	R	0
SRR5630190	ref_NC_001139_	1076500	1076600	7.15	0	B	R	0
SRR5630190	ref_NC_001139_	1076600	1076700	26.03	0	B	R	0
SRR5630190	ref_NC_001139_	1076700	1076800	18.64	0	B	R	0
SRR5630190	ref_NC_001139_	1076800	1076900	1.57	0	B	R	0
SRR5630190	ref_NC_001139_	1076900	1077000	5.2	0	B	R	0
SRR5630190	ref_NC_001139_	1077000	1077100	5.26	0	B	R	0
SRR5630190	ref_NC_001139_	1077100	1077200	9.86	0	B	R	0
SRR5630190	ref_NC_001139_	1077200	1077300	9.85	0	B	R	0
SRR5630190	ref_NC_001139_	1077300	1077400	19.18	0	B	R	0
SRR5630190	ref_NC_001139_	1077400	1077500	13	0	B	R	0
SRR5630190	ref_NC_001139_	1077500	1077600	10.18	0	B	R	0
SRR5630190	ref_NC_001139_	1077600	1077700	16.42	0	B	R	0
SRR5630190	ref_NC_001139_	1077700	1077800	16.24	0	B	R	0
SRR5630190	ref_NC_001139_	1077800	1077900	7.72	0	B	R	0
SRR5630190	ref_NC_001139_	1077900	1078000	2.24	0	B	R	0
SRR5630190	ref_NC_001139_	1078000	1078100	3.59	0	B	R	0
SRR5630190	ref_NC_001139_	1078100	1078200	7.56	0	B	R	0
SRR5630190	ref_NC_001139_	1078200	1078300	2.96	0	B	R	0
SRR5630190	ref_NC_001139_	1078300	1078400	1.84	0	B	R	0
SRR5630190	ref_NC_001139_	1078400	1078500	4.66	0	B	R	0
SRR5630190	ref_NC_001139_	1078500	1078600	0.91	0	B	R	0
SRR5630190	ref_NC_001139_	1078600	1078700	0.42	0	B	R	0
SRR5630190	ref_NC_001139_	1078700	1078800	0.77	0	B	R	0
SRR5630190	ref_NC_001139_	1078800	1078900	0.85	0	B	R	0
SRR5630190	ref_NC_001139_	1078900	1079000	2.5	0	B	R	0
SRR5630190	ref_NC_001139_	1079000	1079100	0	0	B	R	0
SRR5630190	ref_NC_001139_	1079100	1079200	0	0	B	R	0
SRR5630190	ref_NC_001139_	1079200	1079300	0	0	B	R	0
SRR5630190	ref_NC_001139_	1079300	1079400	0	0	B	R	0
SRR5630190	ref_NC_001139_	1079400	1079500	0	0	B	R	0
SRR5630190	ref_NC_001139_	1079500	1079600	0	0	B	R	0
SRR5630190	ref_NC_001139_	1079600	1079700	0	0	B	R	0
SRR5630190	ref_NC_001139_	1079700	1079800	0	0	B	R	0
SRR5630190	ref_NC_001139_	1079800	1079900	0	0	B	R	0
SRR5630190	ref_NC_001139_	1079900	1080000	1.84	0	B	R	0
SRR5630087	ref_NC_001139_	1066000	1066100	0.21	0	B	R	0
SRR5630087	ref_NC_001139_	1066100	1066200	1.94	0	B	R	0
SRR5630087	ref_NC_001139_	1066200	1066300	0.84	0	B	R	0
SRR5630087	ref_NC_001139_	1066300	1066400	1.59	0	B	R	0
SRR5630087	ref_NC_001139_	1066400	1066500	4.55	0	B	R	0
SRR5630087	ref_NC_001139_	1066500	1066600	2.97	0	B	R	0
SRR5630087	ref_NC_001139_	1066600	1066700	0	0	B	R	0
SRR5630087	ref_NC_001139_	1066700	1066800	0	0	B	R	0
SRR5630087	ref_NC_001139_	1066800	1066900	0.05	0	B	R	0
SRR5630087	ref_NC_001139_	1066900	1067000	2.49	0	B	R	0
SRR5630087	ref_NC_001139_	1067000	1067100	0	0	B	R	0
SRR5630087	ref_NC_001139_	1067100	1067200	0.6	0	B	R	0
SRR5630087	ref_NC_001139_	1067200	1067300	4.14	0	B	R	0
SRR5630087	ref_NC_001139_	1067300	1067400	4.62	0	B	R	0
SRR5630087	ref_NC_001139_	1067400	1067500	2.12	0	B	R	0
SRR5630087	ref_NC_001139_	1067500	1067600	3.61	0	B	R	0
SRR5630087	ref_NC_001139_	1067600	1067700	1.31	0	B	R	0
SRR5630087	ref_NC_001139_	1067700	1067800	3.96	0	B	R	0
SRR5630087	ref_NC_001139_	1067800	1067900	7.92	0	B	R	0
SRR5630087	ref_NC_001139_	1067900	1068000	1.98	0	B	R	0
SRR5630087	ref_NC_001139_	1068000	1068100	0.95	0	B	R	0
SRR5630087	ref_NC_001139_	1068100	1068200	8	0	B	R	0
SRR5630087	ref_NC_001139_	1068200	1068300	3.58	0	B	R	0
SRR5630087	ref_NC_001139_	1068300	1068400	2.82	0	B	R	0
SRR5630087	ref_NC_001139_	1068400	1068500	4.87	0	B	R	0
SRR5630087	ref_NC_001139_	1068500	1068600	0.37	0	B	R	0
SRR5630087	ref_NC_001139_	1068600	1068700	2.97	0	B	R	0
SRR5630087	ref_NC_001139_	1068700	1068800	0.92	0	B	R	0
SRR5630087	ref_NC_001139_	1068800	1068900	0.47	0	B	R	0
SRR5630087	ref_NC_001139_	1068900	1069000	0	0	B	R	0
SRR5630087	ref_NC_001139_	1069000	1069100	0	0	B	R	0
SRR5630087	ref_NC_001139_	1069100	1069200	0	0	B	R	0
SRR5630087	ref_NC_001139_	1069200	1069300	0	0	B	R	0
SRR5630087	ref_NC_001139_	1069300	1069400	0	0	B	R	0
SRR5630087	ref_NC_001139_	1069400	1069500	0	0	B	R	0
SRR5630087	ref_NC_001139_	1069500	1069600	0	0	B	R	0
SRR5630087	ref_NC_001139_	1069600	1069700	0	0	B	R	0
SRR5630087	ref_NC_001139_	1069700	1069800	0	0	B	R	0
SRR5630087	ref_NC_001139_	1069800	1069900	0	0	B	R	0
SRR5630087	ref_NC_001139_	1069900	1070000	0	0	B	R	0
SRR5630087	ref_NC_001139_	1070000	1070100	0	0	B	R	0
SRR5630087	ref_NC_001139_	1070100	1070200	0	0	B	R	0
SRR5630087	ref_NC_001139_	1070200	1070300	0	0	B	R	0
SRR5630087	ref_NC_001139_	1070300	1070400	0	0	B	R	0
SRR5630087	ref_NC_001139_	1070400	1070500	0	0	B	R	0
SRR5630087	ref_NC_001139_	1070500	1070600	0	0	B	R	0
SRR5630087	ref_NC_001139_	1070600	1070700	0	0	B	R	0
SRR5630087	ref_NC_001139_	1070700	1070800	0	0	B	R	0
SRR5630087	ref_NC_001139_	1070800	1070900	0	0	B	R	0
SRR5630087	ref_NC_001139_	1070900	1071000	0	0	B	R	0
SRR5630087	ref_NC_001139_	1071000	1071100	0	0	B	R	0
SRR5630087	ref_NC_001139_	1071100	1071200	0	0	B	R	0
SRR5630087	ref_NC_001139_	1071200	1071300	0	0	B	R	0
SRR5630087	ref_NC_001139_	1071300	1071400	0	0	B	R	0
SRR5630087	ref_NC_001139_	1071400	1071500	0	0	B	R	0
SRR5630087	ref_NC_001139_	1071500	1071600	0	0	B	R	0
SRR5630087	ref_NC_001139_	1071600	1071700	0	0	B	R	0
SRR5630087	ref_NC_001139_	1071700	1071800	0	0	B	R	0
SRR5630087	ref_NC_001139_	1071800	1071900	0	0	B	R	0
SRR5630087	ref_NC_001139_	1071900	1072000	0	0	B	R	0
SRR5630087	ref_NC_001139_	1072000	1072100	0	0	B	R	0
SRR5630087	ref_NC_001139_	1072100	1072200	0	0	B	R	0
SRR5630087	ref_NC_001139_	1072200	1072300	0	0	B	R	0
SRR5630087	ref_NC_001139_	1072300	1072400	0	0	B	R	0
SRR5630087	ref_NC_001139_	1072400	1072500	0	0	B	R	0
SRR5630087	ref_NC_001139_	1072500	1072600	0	0	B	R	0
SRR5630087	ref_NC_001139_	1072600	1072700	0	0	B	R	0
SRR5630087	ref_NC_001139_	1072700	1072800	0	0	B	R	0
SRR5630087	ref_NC_001139_	1072800	1072900	0	0	B	R	0
SRR5630087	ref_NC_001139_	1072900	1073000	0	0	B	R	0
SRR5630087	ref_NC_001139_	1073000	1073100	0	0	B	R	0
SRR5630087	ref_NC_001139_	1073100	1073200	0	0	B	R	0
SRR5630087	ref_NC_001139_	1073200	1073300	0	0	B	R	0
SRR5630087	ref_NC_001139_	1073300	1073400	0	0	B	R	0
SRR5630087	ref_NC_001139_	1073400	1073500	0	0	B	R	0
SRR5630087	ref_NC_001139_	1073500	1073600	0	0	B	R	0
SRR5630087	ref_NC_001139_	1073600	1073700	0	0	B	R	0
SRR5630087	ref_NC_001139_	1073700	1073800	0	0	B	R	0
SRR5630087	ref_NC_001139_	1073800	1073900	0	0	B	R	0
SRR5630087	ref_NC_001139_	1073900	1074000	0	0	B	R	0
SRR5630087	ref_NC_001139_	1074000	1074100	0	0	B	R	0
SRR5630087	ref_NC_001139_	1074100	1074200	0	0	B	R	0
SRR5630087	ref_NC_001139_	1074200	1074300	0	0	B	R	0
SRR5630087	ref_NC_001139_	1074300	1074400	0	0	B	R	0
SRR5630087	ref_NC_001139_	1074400	1074500	0	0	B	R	0
SRR5630087	ref_NC_001139_	1074500	1074600	0	0	B	R	0
SRR5630087	ref_NC_001139_	1074600	1074700	0	0	B	R	0
SRR5630087	ref_NC_001139_	1074700	1074800	0	0	B	R	0
SRR5630087	ref_NC_001139_	1074800	1074900	0	0	B	R	0
SRR5630087	ref_NC_001139_	1074900	1075000	0	0	B	R	0
SRR5630087	ref_NC_001139_	1075000	1075100	0	0	B	R	0
SRR5630087	ref_NC_001139_	1075100	1075200	0	0	B	R	0
SRR5630087	ref_NC_001139_	1075200	1075300	0	0	B	R	0
SRR5630087	ref_NC_001139_	1075300	1075400	0	0	B	R	0
SRR5630087	ref_NC_001139_	1075400	1075500	0	0	B	R	0
SRR5630087	ref_NC_001139_	1075500	1075600	0	0	B	R	0
SRR5630087	ref_NC_001139_	1075600	1075700	0	0	B	R	0
SRR5630087	ref_NC_001139_	1075700	1075800	0	0	B	R	0
SRR5630087	ref_NC_001139_	1075800	1075900	0	0	B	R	0
SRR5630087	ref_NC_001139_	1075900	1076000	0	0	B	R	0
SRR5630087	ref_NC_001139_	1076000	1076100	0	0	B	R	0
SRR5630087	ref_NC_001139_	1076100	1076200	0	0	B	R	0
SRR5630087	ref_NC_001139_	1076200	1076300	0.44	0	B	R	0
SRR5630087	ref_NC_001139_	1076300	1076400	2.05	0	B	R	0
SRR5630087	ref_NC_001139_	1076400	1076500	0.29	0	B	R	0
SRR5630087	ref_NC_001139_	1076500	1076600	2.18	0	B	R	0
SRR5630087	ref_NC_001139_	1076600	1076700	11.83	0	B	R	0
SRR5630087	ref_NC_001139_	1076700	1076800	3.7	0	B	R	0
SRR5630087	ref_NC_001139_	1076800	1076900	0.9	0	B	R	0
SRR5630087	ref_NC_001139_	1076900	1077000	3.46	0	B	R	0
SRR5630087	ref_NC_001139_	1077000	1077100	3.12	0	B	R	0
SRR5630087	ref_NC_001139_	1077100	1077200	2	0	B	R	0
SRR5630087	ref_NC_001139_	1077200	1077300	2.89	0	B	R	0
SRR5630087	ref_NC_001139_	1077300	1077400	2.65	0	B	R	0
SRR5630087	ref_NC_001139_	1077400	1077500	3.38	0	B	R	0
SRR5630087	ref_NC_001139_	1077500	1077600	0	0	B	R	0
SRR5630087	ref_NC_001139_	1077600	1077700	2.36	0	B	R	0
SRR5630087	ref_NC_001139_	1077700	1077800	5.73	0	B	R	0
SRR5630087	ref_NC_001139_	1077800	1077900	1.75	0	B	R	0
SRR5630087	ref_NC_001139_	1077900	1078000	1.17	0	B	R	0
SRR5630087	ref_NC_001139_	1078000	1078100	0.97	0	B	R	0
SRR5630087	ref_NC_001139_	1078100	1078200	0.55	0	B	R	0
SRR5630087	ref_NC_001139_	1078200	1078300	0	0	B	R	0
SRR5630087	ref_NC_001139_	1078300	1078400	0	0	B	R	0
SRR5630087	ref_NC_001139_	1078400	1078500	0.59	0	B	R	0
SRR5630087	ref_NC_001139_	1078500	1078600	1.39	0	B	R	0
SRR5630087	ref_NC_001139_	1078600	1078700	0.7	0	B	R	0
SRR5630087	ref_NC_001139_	1078700	1078800	0	0	B	R	0
SRR5630087	ref_NC_001139_	1078800	1078900	0.48	0	B	R	0
SRR5630087	ref_NC_001139_	1078900	1079000	2.35	0	B	R	0
SRR5630087	ref_NC_001139_	1079000	1079100	0	0	B	R	0
SRR5630087	ref_NC_001139_	1079100	1079200	0	0	B	R	0
SRR5630087	ref_NC_001139_	1079200	1079300	0	0	B	R	0
SRR5630087	ref_NC_001139_	1079300	1079400	0	0	B	R	0
SRR5630087	ref_NC_001139_	1079400	1079500	0	0	B	R	0
SRR5630087	ref_NC_001139_	1079500	1079600	0	0	B	R	0
SRR5630087	ref_NC_001139_	1079600	1079700	0	0	B	R	0
SRR5630087	ref_NC_001139_	1079700	1079800	0	0	B	R	0
SRR5630087	ref_NC_001139_	1079800	1079900	0	0	B	R	0
SRR5630087	ref_NC_001139_	1079900	1080000	0	0	B	R	0
SRR5634745	ref_NC_001139_	1066000	1066100	12.64	0	B	R	0
SRR5634745	ref_NC_001139_	1066100	1066200	11.05	0	B	R	0
SRR5634745	ref_NC_001139_	1066200	1066300	14.35	0	B	R	0
SRR5634745	ref_NC_001139_	1066300	1066400	11.95	0	B	R	0
SRR5634745	ref_NC_001139_	1066400	1066500	10.69	0	B	R	0
SRR5634745	ref_NC_001139_	1066500	1066600	11.65	0	B	R	0
SRR5634745	ref_NC_001139_	1066600	1066700	8.28	0	B	R	0
SRR5634745	ref_NC_001139_	1066700	1066800	6.02	0	B	R	0
SRR5634745	ref_NC_001139_	1066800	1066900	10.08	0	B	R	0
SRR5634745	ref_NC_001139_	1066900	1067000	8.59	0	B	R	0
SRR5634745	ref_NC_001139_	1067000	1067100	10.55	0	B	R	0
SRR5634745	ref_NC_001139_	1067100	1067200	9.22	0	B	R	0
SRR5634745	ref_NC_001139_	1067200	1067300	10.84	0	B	R	0
SRR5634745	ref_NC_001139_	1067300	1067400	10.52	0	B	R	0
SRR5634745	ref_NC_001139_	1067400	1067500	7.71	0	B	R	0
SRR5634745	ref_NC_001139_	1067500	1067600	6.57	0	B	R	0
SRR5634745	ref_NC_001139_	1067600	1067700	10.49	0	B	R	0
SRR5634745	ref_NC_001139_	1067700	1067800	8.93	0	B	R	0
SRR5634745	ref_NC_001139_	1067800	1067900	10.3	0	B	R	0
SRR5634745	ref_NC_001139_	1067900	1068000	8.65	0	B	R	0
SRR5634745	ref_NC_001139_	1068000	1068100	11.79	0	B	R	0
SRR5634745	ref_NC_001139_	1068100	1068200	9.17	0	B	R	0
SRR5634745	ref_NC_001139_	1068200	1068300	8.85	0	B	R	0
SRR5634745	ref_NC_001139_	1068300	1068400	14.51	0	B	R	0
SRR5634745	ref_NC_001139_	1068400	1068500	14.83	0	B	R	0
SRR5634745	ref_NC_001139_	1068500	1068600	12.46	0	B	R	0
SRR5634745	ref_NC_001139_	1068600	1068700	13.24	0	B	R	0
SRR5634745	ref_NC_001139_	1068700	1068800	4	0	B	R	0
SRR5634745	ref_NC_001139_	1068800	1068900	2.17	0	B	R	0
SRR5634745	ref_NC_001139_	1068900	1069000	0	0	B	R	0
SRR5634745	ref_NC_001139_	1069000	1069100	0	0	B	R	0
SRR5634745	ref_NC_001139_	1069100	1069200	0	0	B	R	0
SRR5634745	ref_NC_001139_	1069200	1069300	0	0	B	R	0
SRR5634745	ref_NC_001139_	1069300	1069400	0	0	B	R	0
SRR5634745	ref_NC_001139_	1069400	1069500	0	0	B	R	0
SRR5634745	ref_NC_001139_	1069500	1069600	0	0	B	R	0
SRR5634745	ref_NC_001139_	1069600	1069700	0	0	B	R	0
SRR5634745	ref_NC_001139_	1069700	1069800	0	0	B	R	0
SRR5634745	ref_NC_001139_	1069800	1069900	0	0	B	R	0
SRR5634745	ref_NC_001139_	1069900	1070000	0	0	B	R	0
SRR5634745	ref_NC_001139_	1070000	1070100	0	0	B	R	0
SRR5634745	ref_NC_001139_	1070100	1070200	0	0	B	R	0
SRR5634745	ref_NC_001139_	1070200	1070300	0	0	B	R	0
SRR5634745	ref_NC_001139_	1070300	1070400	0	0	B	R	0
SRR5634745	ref_NC_001139_	1070400	1070500	0	0	B	R	0
SRR5634745	ref_NC_001139_	1070500	1070600	0	0	B	R	0
SRR5634745	ref_NC_001139_	1070600	1070700	0	0	B	R	0
SRR5634745	ref_NC_001139_	1070700	1070800	0	0	B	R	0
SRR5634745	ref_NC_001139_	1070800	1070900	0	0	B	R	0
SRR5634745	ref_NC_001139_	1070900	1071000	0	0	B	R	0
SRR5634745	ref_NC_001139_	1071000	1071100	0	0	B	R	0
SRR5634745	ref_NC_001139_	1071100	1071200	0	0	B	R	0
SRR5634745	ref_NC_001139_	1071200	1071300	0	0	B	R	0
SRR5634745	ref_NC_001139_	1071300	1071400	0	0	B	R	0
SRR5634745	ref_NC_001139_	1071400	1071500	0	0	B	R	0
SRR5634745	ref_NC_001139_	1071500	1071600	0	0	B	R	0
SRR5634745	ref_NC_001139_	1071600	1071700	0	0	B	R	0
SRR5634745	ref_NC_001139_	1071700	1071800	0	0	B	R	0
SRR5634745	ref_NC_001139_	1071800	1071900	0	0	B	R	0
SRR5634745	ref_NC_001139_	1071900	1072000	0	0	B	R	0
SRR5634745	ref_NC_001139_	1072000	1072100	0	0	B	R	0
SRR5634745	ref_NC_001139_	1072100	1072200	0	0	B	R	0
SRR5634745	ref_NC_001139_	1072200	1072300	0	0	B	R	0
SRR5634745	ref_NC_001139_	1072300	1072400	0	0	B	R	0
SRR5634745	ref_NC_001139_	1072400	1072500	0	0	B	R	0
SRR5634745	ref_NC_001139_	1072500	1072600	0	0	B	R	0
SRR5634745	ref_NC_001139_	1072600	1072700	0	0	B	R	0
SRR5634745	ref_NC_001139_	1072700	1072800	0	0	B	R	0
SRR5634745	ref_NC_001139_	1072800	1072900	0	0	B	R	0
SRR5634745	ref_NC_001139_	1072900	1073000	0	0	B	R	0
SRR5634745	ref_NC_001139_	1073000	1073100	0	0	B	R	0
SRR5634745	ref_NC_001139_	1073100	1073200	0	0	B	R	0
SRR5634745	ref_NC_001139_	1073200	1073300	0	0	B	R	0
SRR5634745	ref_NC_001139_	1073300	1073400	0	0	B	R	0
SRR5634745	ref_NC_001139_	1073400	1073500	0	0	B	R	0
SRR5634745	ref_NC_001139_	1073500	1073600	0	0	B	R	0
SRR5634745	ref_NC_001139_	1073600	1073700	0	0	B	R	0
SRR5634745	ref_NC_001139_	1073700	1073800	0	0	B	R	0
SRR5634745	ref_NC_001139_	1073800	1073900	0	0	B	R	0
SRR5634745	ref_NC_001139_	1073900	1074000	0	0	B	R	0
SRR5634745	ref_NC_001139_	1074000	1074100	0	0	B	R	0
SRR5634745	ref_NC_001139_	1074100	1074200	0	0	B	R	0
SRR5634745	ref_NC_001139_	1074200	1074300	0	0	B	R	0
SRR5634745	ref_NC_001139_	1074300	1074400	0	0	B	R	0
SRR5634745	ref_NC_001139_	1074400	1074500	0	0	B	R	0
SRR5634745	ref_NC_001139_	1074500	1074600	0	0	B	R	0
SRR5634745	ref_NC_001139_	1074600	1074700	0	0	B	R	0
SRR5634745	ref_NC_001139_	1074700	1074800	0	0	B	R	0
SRR5634745	ref_NC_001139_	1074800	1074900	0	0	B	R	0
SRR5634745	ref_NC_001139_	1074900	1075000	0	0	B	R	0
SRR5634745	ref_NC_001139_	1075000	1075100	0	0	B	R	0
SRR5634745	ref_NC_001139_	1075100	1075200	0	0	B	R	0
SRR5634745	ref_NC_001139_	1075200	1075300	0	0	B	R	0
SRR5634745	ref_NC_001139_	1075300	1075400	0	0	B	R	0
SRR5634745	ref_NC_001139_	1075400	1075500	0	0	B	R	0
SRR5634745	ref_NC_001139_	1075500	1075600	0	0	B	R	0
SRR5634745	ref_NC_001139_	1075600	1075700	0	0	B	R	0
SRR5634745	ref_NC_001139_	1075700	1075800	0	0	B	R	0
SRR5634745	ref_NC_001139_	1075800	1075900	0	0	B	R	0
SRR5634745	ref_NC_001139_	1075900	1076000	0	0	B	R	0
SRR5634745	ref_NC_001139_	1076000	1076100	0	0	B	R	0
SRR5634745	ref_NC_001139_	1076100	1076200	0	0	B	R	0
SRR5634745	ref_NC_001139_	1076200	1076300	0.27	0	B	R	0
SRR5634745	ref_NC_001139_	1076300	1076400	4.89	0	B	R	0
SRR5634745	ref_NC_001139_	1076400	1076500	0.1	0	B	R	0
SRR5634745	ref_NC_001139_	1076500	1076600	1.98	0	B	R	0
SRR5634745	ref_NC_001139_	1076600	1076700	5.68	0	B	R	0
SRR5634745	ref_NC_001139_	1076700	1076800	10.15	0	B	R	0
SRR5634745	ref_NC_001139_	1076800	1076900	4.49	0	B	R	0
SRR5634745	ref_NC_001139_	1076900	1077000	12.66	0	B	R	0
SRR5634745	ref_NC_001139_	1077000	1077100	9.23	0	B	R	0
SRR5634745	ref_NC_001139_	1077100	1077200	6.49	0	B	R	0
SRR5634745	ref_NC_001139_	1077200	1077300	7.78	0	B	R	0
SRR5634745	ref_NC_001139_	1077300	1077400	8.86	0	B	R	0
SRR5634745	ref_NC_001139_	1077400	1077500	6.84	0	B	R	0
SRR5634745	ref_NC_001139_	1077500	1077600	7.93	0	B	R	0
SRR5634745	ref_NC_001139_	1077600	1077700	8.29	0	B	R	0
SRR5634745	ref_NC_001139_	1077700	1077800	11.96	0	B	R	0
SRR5634745	ref_NC_001139_	1077800	1077900	5.82	0	B	R	0
SRR5634745	ref_NC_001139_	1077900	1078000	5.94	0	B	R	0
SRR5634745	ref_NC_001139_	1078000	1078100	2.13	0	B	R	0
SRR5634745	ref_NC_001139_	1078100	1078200	3	0	B	R	0
SRR5634745	ref_NC_001139_	1078200	1078300	1.77	0	B	R	0
SRR5634745	ref_NC_001139_	1078300	1078400	2.34	0	B	R	0
SRR5634745	ref_NC_001139_	1078400	1078500	4.05	0	B	R	0
SRR5634745	ref_NC_001139_	1078500	1078600	0.32	0	B	R	0
SRR5634745	ref_NC_001139_	1078600	1078700	0	0	B	R	0
SRR5634745	ref_NC_001139_	1078700	1078800	0	0	B	R	0
SRR5634745	ref_NC_001139_	1078800	1078900	0	0	B	R	0
SRR5634745	ref_NC_001139_	1078900	1079000	0	0	B	R	0
SRR5634745	ref_NC_001139_	1079000	1079100	0	0	B	R	0
SRR5634745	ref_NC_001139_	1079100	1079200	0	0	B	R	0
SRR5634745	ref_NC_001139_	1079200	1079300	0	0	B	R	0
SRR5634745	ref_NC_001139_	1079300	1079400	0	0	B	R	0
SRR5634745	ref_NC_001139_	1079400	1079500	1.04	0	B	R	0
SRR5634745	ref_NC_001139_	1079500	1079600	0	0	B	R	0
SRR5634745	ref_NC_001139_	1079600	1079700	0	0	B	R	0
SRR5634745	ref_NC_001139_	1079700	1079800	0	0	B	R	0
SRR5634745	ref_NC_001139_	1079800	1079900	0	0	B	R	0
SRR5634745	ref_NC_001139_	1079900	1080000	0	0	B	R	0
SRR5629932	ref_NC_001139_	1066000	1066100	11.99	0	B	R	0
SRR5629932	ref_NC_001139_	1066100	1066200	15.94	0	B	R	0
SRR5629932	ref_NC_001139_	1066200	1066300	14.97	0	B	R	0
SRR5629932	ref_NC_001139_	1066300	1066400	17.83	0	B	R	0
SRR5629932	ref_NC_001139_	1066400	1066500	28.56	0	B	R	0
SRR5629932	ref_NC_001139_	1066500	1066600	14.86	0	B	R	0
SRR5629932	ref_NC_001139_	1066600	1066700	8.54	0	B	R	0
SRR5629932	ref_NC_001139_	1066700	1066800	9.1	0	B	R	0
SRR5629932	ref_NC_001139_	1066800	1066900	18.3	0	B	R	0
SRR5629932	ref_NC_001139_	1066900	1067000	19.02	0	B	R	0
SRR5629932	ref_NC_001139_	1067000	1067100	15.64	0	B	R	0
SRR5629932	ref_NC_001139_	1067100	1067200	13.49	0	B	R	0
SRR5629932	ref_NC_001139_	1067200	1067300	23.65	0	B	R	0
SRR5629932	ref_NC_001139_	1067300	1067400	20.3	0	B	R	0
SRR5629932	ref_NC_001139_	1067400	1067500	23.17	0	B	R	0
SRR5629932	ref_NC_001139_	1067500	1067600	29.56	0	B	R	0
SRR5629932	ref_NC_001139_	1067600	1067700	25.75	0	B	R	0
SRR5629932	ref_NC_001139_	1067700	1067800	22.36	0	B	R	0
SRR5629932	ref_NC_001139_	1067800	1067900	28	0	B	R	0
SRR5629932	ref_NC_001139_	1067900	1068000	26.18	0	B	R	0
SRR5629932	ref_NC_001139_	1068000	1068100	22.57	0	B	R	0
SRR5629932	ref_NC_001139_	1068100	1068200	18.97	0	B	R	0
SRR5629932	ref_NC_001139_	1068200	1068300	22.46	0	B	R	0
SRR5629932	ref_NC_001139_	1068300	1068400	21.09	0	B	R	0
SRR5629932	ref_NC_001139_	1068400	1068500	24.53	0	B	R	0
SRR5629932	ref_NC_001139_	1068500	1068600	18.09	0	B	R	0
SRR5629932	ref_NC_001139_	1068600	1068700	38.94	0	B	R	0
SRR5629932	ref_NC_001139_	1068700	1068800	6.2	0	B	R	0
SRR5629932	ref_NC_001139_	1068800	1068900	3.85	0	B	R	0
SRR5629932	ref_NC_001139_	1068900	1069000	0	0	B	R	0
SRR5629932	ref_NC_001139_	1069000	1069100	0	0	B	R	0
SRR5629932	ref_NC_001139_	1069100	1069200	0	0	B	R	0
SRR5629932	ref_NC_001139_	1069200	1069300	0	0	B	R	0
SRR5629932	ref_NC_001139_	1069300	1069400	0	0	B	R	0
SRR5629932	ref_NC_001139_	1069400	1069500	0	0	B	R	0
SRR5629932	ref_NC_001139_	1069500	1069600	0	0	B	R	0
SRR5629932	ref_NC_001139_	1069600	1069700	0	0	B	R	0
SRR5629932	ref_NC_001139_	1069700	1069800	0	0	B	R	0
SRR5629932	ref_NC_001139_	1069800	1069900	0	0	B	R	0
SRR5629932	ref_NC_001139_	1069900	1070000	0	0	B	R	0
SRR5629932	ref_NC_001139_	1070000	1070100	0	0	B	R	0
SRR5629932	ref_NC_001139_	1070100	1070200	0	0	B	R	0
SRR5629932	ref_NC_001139_	1070200	1070300	0	0	B	R	0
SRR5629932	ref_NC_001139_	1070300	1070400	0	0	B	R	0
SRR5629932	ref_NC_001139_	1070400	1070500	0	0	B	R	0
SRR5629932	ref_NC_001139_	1070500	1070600	0	0	B	R	0
SRR5629932	ref_NC_001139_	1070600	1070700	0	0	B	R	0
SRR5629932	ref_NC_001139_	1070700	1070800	0	0	B	R	0
SRR5629932	ref_NC_001139_	1070800	1070900	0	0	B	R	0
SRR5629932	ref_NC_001139_	1070900	1071000	0	0	B	R	0
SRR5629932	ref_NC_001139_	1071000	1071100	0	0	B	R	0
SRR5629932	ref_NC_001139_	1071100	1071200	0	0	B	R	0
SRR5629932	ref_NC_001139_	1071200	1071300	0	0	B	R	0
SRR5629932	ref_NC_001139_	1071300	1071400	0	0	B	R	0
SRR5629932	ref_NC_001139_	1071400	1071500	0	0	B	R	0
SRR5629932	ref_NC_001139_	1071500	1071600	0	0	B	R	0
SRR5629932	ref_NC_001139_	1071600	1071700	0	0	B	R	0
SRR5629932	ref_NC_001139_	1071700	1071800	0.33	0	B	R	0
SRR5629932	ref_NC_001139_	1071800	1071900	1.19	0	B	R	0
SRR5629932	ref_NC_001139_	1071900	1072000	0	0	B	R	0
SRR5629932	ref_NC_001139_	1072000	1072100	0	0	B	R	0
SRR5629932	ref_NC_001139_	1072100	1072200	0	0	B	R	0
SRR5629932	ref_NC_001139_	1072200	1072300	0	0	B	R	0
SRR5629932	ref_NC_001139_	1072300	1072400	0	0	B	R	0
SRR5629932	ref_NC_001139_	1072400	1072500	0	0	B	R	0
SRR5629932	ref_NC_001139_	1072500	1072600	0	0	B	R	0
SRR5629932	ref_NC_001139_	1072600	1072700	0	0	B	R	0
SRR5629932	ref_NC_001139_	1072700	1072800	0	0	B	R	0
SRR5629932	ref_NC_001139_	1072800	1072900	0	0	B	R	0
SRR5629932	ref_NC_001139_	1072900	1073000	0	0	B	R	0
SRR5629932	ref_NC_001139_	1073000	1073100	0	0	B	R	0
SRR5629932	ref_NC_001139_	1073100	1073200	0	0	B	R	0
SRR5629932	ref_NC_001139_	1073200	1073300	0	0	B	R	0
SRR5629932	ref_NC_001139_	1073300	1073400	0	0	B	R	0
SRR5629932	ref_NC_001139_	1073400	1073500	0	0	B	R	0
SRR5629932	ref_NC_001139_	1073500	1073600	0	0	B	R	0
SRR5629932	ref_NC_001139_	1073600	1073700	0	0	B	R	0
SRR5629932	ref_NC_001139_	1073700	1073800	0	0	B	R	0
SRR5629932	ref_NC_001139_	1073800	1073900	0	0	B	R	0
SRR5629932	ref_NC_001139_	1073900	1074000	0	0	B	R	0
SRR5629932	ref_NC_001139_	1074000	1074100	0	0	B	R	0
SRR5629932	ref_NC_001139_	1074100	1074200	0	0	B	R	0
SRR5629932	ref_NC_001139_	1074200	1074300	0	0	B	R	0
SRR5629932	ref_NC_001139_	1074300	1074400	0	0	B	R	0
SRR5629932	ref_NC_001139_	1074400	1074500	0	0	B	R	0
SRR5629932	ref_NC_001139_	1074500	1074600	0	0	B	R	0
SRR5629932	ref_NC_001139_	1074600	1074700	0	0	B	R	0
SRR5629932	ref_NC_001139_	1074700	1074800	0	0	B	R	0
SRR5629932	ref_NC_001139_	1074800	1074900	0	0	B	R	0
SRR5629932	ref_NC_001139_	1074900	1075000	0	0	B	R	0
SRR5629932	ref_NC_001139_	1075000	1075100	0	0	B	R	0
SRR5629932	ref_NC_001139_	1075100	1075200	0	0	B	R	0
SRR5629932	ref_NC_001139_	1075200	1075300	0	0	B	R	0
SRR5629932	ref_NC_001139_	1075300	1075400	0	0	B	R	0
SRR5629932	ref_NC_001139_	1075400	1075500	0	0	B	R	0
SRR5629932	ref_NC_001139_	1075500	1075600	0	0	B	R	0
SRR5629932	ref_NC_001139_	1075600	1075700	0	0	B	R	0
SRR5629932	ref_NC_001139_	1075700	1075800	0	0	B	R	0
SRR5629932	ref_NC_001139_	1075800	1075900	0	0	B	R	0
SRR5629932	ref_NC_001139_	1075900	1076000	0	0	B	R	0
SRR5629932	ref_NC_001139_	1076000	1076100	0	0	B	R	0
SRR5629932	ref_NC_001139_	1076100	1076200	0	0	B	R	0
SRR5629932	ref_NC_001139_	1076200	1076300	0.76	0	B	R	0
SRR5629932	ref_NC_001139_	1076300	1076400	9.04	0	B	R	0
SRR5629932	ref_NC_001139_	1076400	1076500	2.91	0	B	R	0
SRR5629932	ref_NC_001139_	1076500	1076600	8.85	0	B	R	0
SRR5629932	ref_NC_001139_	1076600	1076700	22.1	0	B	R	0
SRR5629932	ref_NC_001139_	1076700	1076800	15.19	0	B	R	0
SRR5629932	ref_NC_001139_	1076800	1076900	4.88	0	B	R	0
SRR5629932	ref_NC_001139_	1076900	1077000	19.61	0	B	R	0
SRR5629932	ref_NC_001139_	1077000	1077100	6.26	0	B	R	0
SRR5629932	ref_NC_001139_	1077100	1077200	21.19	0	B	R	0
SRR5629932	ref_NC_001139_	1077200	1077300	29.51	0	B	R	0
SRR5629932	ref_NC_001139_	1077300	1077400	16.91	0	B	R	0
SRR5629932	ref_NC_001139_	1077400	1077500	7.43	0	B	R	0
SRR5629932	ref_NC_001139_	1077500	1077600	5.72	0	B	R	0
SRR5629932	ref_NC_001139_	1077600	1077700	19.47	0	B	R	0
SRR5629932	ref_NC_001139_	1077700	1077800	18.15	0	B	R	0
SRR5629932	ref_NC_001139_	1077800	1077900	16.23	0	B	R	0
SRR5629932	ref_NC_001139_	1077900	1078000	7.87	0	B	R	0
SRR5629932	ref_NC_001139_	1078000	1078100	4.69	0	B	R	0
SRR5629932	ref_NC_001139_	1078100	1078200	3.15	0	B	R	0
SRR5629932	ref_NC_001139_	1078200	1078300	2.94	0	B	R	0
SRR5629932	ref_NC_001139_	1078300	1078400	2.42	0	B	R	0
SRR5629932	ref_NC_001139_	1078400	1078500	6.82	0	B	R	0
SRR5629932	ref_NC_001139_	1078500	1078600	0.4	0	B	R	0
SRR5629932	ref_NC_001139_	1078600	1078700	0.32	0	B	R	0
SRR5629932	ref_NC_001139_	1078700	1078800	0.73	0	B	R	0
SRR5629932	ref_NC_001139_	1078800	1078900	1.44	0	B	R	0
SRR5629932	ref_NC_001139_	1078900	1079000	3.43	0	B	R	0
SRR5629932	ref_NC_001139_	1079000	1079100	0	0	B	R	0
SRR5629932	ref_NC_001139_	1079100	1079200	0	0	B	R	0
SRR5629932	ref_NC_001139_	1079200	1079300	0	0	B	R	0
SRR5629932	ref_NC_001139_	1079300	1079400	0.2	0	B	R	0
SRR5629932	ref_NC_001139_	1079400	1079500	1.22	0	B	R	0
SRR5629932	ref_NC_001139_	1079500	1079600	0	0	B	R	0
SRR5629932	ref_NC_001139_	1079600	1079700	0.16	0	B	R	0
SRR5629932	ref_NC_001139_	1079700	1079800	1.03	0	B	R	0
SRR5629932	ref_NC_001139_	1079800	1079900	0	0	B	R	0
SRR5629932	ref_NC_001139_	1079900	1080000	0	0	B	R	0
SRR5634542	ref_NC_001139_	1066000	1066100	15.2	0	B	R	0
SRR5634542	ref_NC_001139_	1066100	1066200	12.2	0	B	R	0
SRR5634542	ref_NC_001139_	1066200	1066300	15.5	0	B	R	0
SRR5634542	ref_NC_001139_	1066300	1066400	12.05	0	B	R	0
SRR5634542	ref_NC_001139_	1066400	1066500	11.97	0	B	R	0
SRR5634542	ref_NC_001139_	1066500	1066600	9.51	0	B	R	0
SRR5634542	ref_NC_001139_	1066600	1066700	7.6	0	B	R	0
SRR5634542	ref_NC_001139_	1066700	1066800	5.07	0	B	R	0
SRR5634542	ref_NC_001139_	1066800	1066900	6.22	0	B	R	0
SRR5634542	ref_NC_001139_	1066900	1067000	6.83	0	B	R	0
SRR5634542	ref_NC_001139_	1067000	1067100	5.55	0	B	R	0
SRR5634542	ref_NC_001139_	1067100	1067200	11.02	0	B	R	0
SRR5634542	ref_NC_001139_	1067200	1067300	14.61	0	B	R	0
SRR5634542	ref_NC_001139_	1067300	1067400	7.18	0	B	R	0
SRR5634542	ref_NC_001139_	1067400	1067500	8.33	0	B	R	0
SRR5634542	ref_NC_001139_	1067500	1067600	14.33	0	B	R	0
SRR5634542	ref_NC_001139_	1067600	1067700	16.55	0	B	R	0
SRR5634542	ref_NC_001139_	1067700	1067800	13.9	0	B	R	0
SRR5634542	ref_NC_001139_	1067800	1067900	9.63	0	B	R	0
SRR5634542	ref_NC_001139_	1067900	1068000	13.38	0	B	R	0
SRR5634542	ref_NC_001139_	1068000	1068100	14.63	0	B	R	0
SRR5634542	ref_NC_001139_	1068100	1068200	9.63	0	B	R	0
SRR5634542	ref_NC_001139_	1068200	1068300	12.24	0	B	R	0
SRR5634542	ref_NC_001139_	1068300	1068400	7.27	0	B	R	0
SRR5634542	ref_NC_001139_	1068400	1068500	2.82	0	B	R	0
SRR5634542	ref_NC_001139_	1068500	1068600	3.43	0	B	R	0
SRR5634542	ref_NC_001139_	1068600	1068700	12.52	0	B	R	0
SRR5634542	ref_NC_001139_	1068700	1068800	3.26	0	B	R	0
SRR5634542	ref_NC_001139_	1068800	1068900	2.66	0	B	R	0
SRR5634542	ref_NC_001139_	1068900	1069000	0	0	B	R	0
SRR5634542	ref_NC_001139_	1069000	1069100	0	0	B	R	0
SRR5634542	ref_NC_001139_	1069100	1069200	0.76	0	B	R	0
SRR5634542	ref_NC_001139_	1069200	1069300	0	0	B	R	0
SRR5634542	ref_NC_001139_	1069300	1069400	0	0	B	R	0
SRR5634542	ref_NC_001139_	1069400	1069500	0	0	B	R	0
SRR5634542	ref_NC_001139_	1069500	1069600	0	0	B	R	0
SRR5634542	ref_NC_001139_	1069600	1069700	0	0	B	R	0
SRR5634542	ref_NC_001139_	1069700	1069800	0	0	B	R	0
SRR5634542	ref_NC_001139_	1069800	1069900	0	0	B	R	0
SRR5634542	ref_NC_001139_	1069900	1070000	0	0	B	R	0
SRR5634542	ref_NC_001139_	1070000	1070100	0	0	B	R	0
SRR5634542	ref_NC_001139_	1070100	1070200	0	0	B	R	0
SRR5634542	ref_NC_001139_	1070200	1070300	0	0	B	R	0
SRR5634542	ref_NC_001139_	1070300	1070400	0	0	B	R	0
SRR5634542	ref_NC_001139_	1070400	1070500	0	0	B	R	0
SRR5634542	ref_NC_001139_	1070500	1070600	0	0	B	R	0
SRR5634542	ref_NC_001139_	1070600	1070700	0	0	B	R	0
SRR5634542	ref_NC_001139_	1070700	1070800	0	0	B	R	0
SRR5634542	ref_NC_001139_	1070800	1070900	0	0	B	R	0
SRR5634542	ref_NC_001139_	1070900	1071000	0	0	B	R	0
SRR5634542	ref_NC_001139_	1071000	1071100	0	0	B	R	0
SRR5634542	ref_NC_001139_	1071100	1071200	0	0	B	R	0
SRR5634542	ref_NC_001139_	1071200	1071300	0	0	B	R	0
SRR5634542	ref_NC_001139_	1071300	1071400	0	0	B	R	0
SRR5634542	ref_NC_001139_	1071400	1071500	0	0	B	R	0
SRR5634542	ref_NC_001139_	1071500	1071600	0	0	B	R	0
SRR5634542	ref_NC_001139_	1071600	1071700	0	0	B	R	0
SRR5634542	ref_NC_001139_	1071700	1071800	0	0	B	R	0
SRR5634542	ref_NC_001139_	1071800	1071900	0	0	B	R	0
SRR5634542	ref_NC_001139_	1071900	1072000	0	0	B	R	0
SRR5634542	ref_NC_001139_	1072000	1072100	0	0	B	R	0
SRR5634542	ref_NC_001139_	1072100	1072200	0	0	B	R	0
SRR5634542	ref_NC_001139_	1072200	1072300	0	0	B	R	0
SRR5634542	ref_NC_001139_	1072300	1072400	0	0	B	R	0
SRR5634542	ref_NC_001139_	1072400	1072500	0	0	B	R	0
SRR5634542	ref_NC_001139_	1072500	1072600	0	0	B	R	0
SRR5634542	ref_NC_001139_	1072600	1072700	0	0	B	R	0
SRR5634542	ref_NC_001139_	1072700	1072800	0	0	B	R	0
SRR5634542	ref_NC_001139_	1072800	1072900	0	0	B	R	0
SRR5634542	ref_NC_001139_	1072900	1073000	0	0	B	R	0
SRR5634542	ref_NC_001139_	1073000	1073100	0	0	B	R	0
SRR5634542	ref_NC_001139_	1073100	1073200	0	0	B	R	0
SRR5634542	ref_NC_001139_	1073200	1073300	0	0	B	R	0
SRR5634542	ref_NC_001139_	1073300	1073400	0	0	B	R	0
SRR5634542	ref_NC_001139_	1073400	1073500	0	0	B	R	0
SRR5634542	ref_NC_001139_	1073500	1073600	0	0	B	R	0
SRR5634542	ref_NC_001139_	1073600	1073700	0	0	B	R	0
SRR5634542	ref_NC_001139_	1073700	1073800	0	0	B	R	0
SRR5634542	ref_NC_001139_	1073800	1073900	0	0	B	R	0
SRR5634542	ref_NC_001139_	1073900	1074000	0	0	B	R	0
SRR5634542	ref_NC_001139_	1074000	1074100	0	0	B	R	0
SRR5634542	ref_NC_001139_	1074100	1074200	0	0	B	R	0
SRR5634542	ref_NC_001139_	1074200	1074300	0	0	B	R	0
SRR5634542	ref_NC_001139_	1074300	1074400	0	0	B	R	0
SRR5634542	ref_NC_001139_	1074400	1074500	0	0	B	R	0
SRR5634542	ref_NC_001139_	1074500	1074600	0	0	B	R	0
SRR5634542	ref_NC_001139_	1074600	1074700	0	0	B	R	0
SRR5634542	ref_NC_001139_	1074700	1074800	0	0	B	R	0
SRR5634542	ref_NC_001139_	1074800	1074900	0	0	B	R	0
SRR5634542	ref_NC_001139_	1074900	1075000	0	0	B	R	0
SRR5634542	ref_NC_001139_	1075000	1075100	0	0	B	R	0
SRR5634542	ref_NC_001139_	1075100	1075200	0	0	B	R	0
SRR5634542	ref_NC_001139_	1075200	1075300	0	0	B	R	0
SRR5634542	ref_NC_001139_	1075300	1075400	0	0	B	R	0
SRR5634542	ref_NC_001139_	1075400	1075500	0	0	B	R	0
SRR5634542	ref_NC_001139_	1075500	1075600	0	0	B	R	0
SRR5634542	ref_NC_001139_	1075600	1075700	0	0	B	R	0
SRR5634542	ref_NC_001139_	1075700	1075800	0	0	B	R	0
SRR5634542	ref_NC_001139_	1075800	1075900	0	0	B	R	0
SRR5634542	ref_NC_001139_	1075900	1076000	0	0	B	R	0
SRR5634542	ref_NC_001139_	1076000	1076100	0	0	B	R	0
SRR5634542	ref_NC_001139_	1076100	1076200	0	0	B	R	0
SRR5634542	ref_NC_001139_	1076200	1076300	0	0	B	R	0
SRR5634542	ref_NC_001139_	1076300	1076400	10.02	0	B	R	0
SRR5634542	ref_NC_001139_	1076400	1076500	1.79	0	B	R	0
SRR5634542	ref_NC_001139_	1076500	1076600	6.74	0	B	R	0
SRR5634542	ref_NC_001139_	1076600	1076700	13.86	0	B	R	0
SRR5634542	ref_NC_001139_	1076700	1076800	8.38	0	B	R	0
SRR5634542	ref_NC_001139_	1076800	1076900	2.43	0	B	R	0
SRR5634542	ref_NC_001139_	1076900	1077000	7.51	0	B	R	0
SRR5634542	ref_NC_001139_	1077000	1077100	5.19	0	B	R	0
SRR5634542	ref_NC_001139_	1077100	1077200	5.74	0	B	R	0
SRR5634542	ref_NC_001139_	1077200	1077300	6.85	0	B	R	0
SRR5634542	ref_NC_001139_	1077300	1077400	10.63	0	B	R	0
SRR5634542	ref_NC_001139_	1077400	1077500	5.97	0	B	R	0
SRR5634542	ref_NC_001139_	1077500	1077600	3.48	0	B	R	0
SRR5634542	ref_NC_001139_	1077600	1077700	6.02	0	B	R	0
SRR5634542	ref_NC_001139_	1077700	1077800	7.12	0	B	R	0
SRR5634542	ref_NC_001139_	1077800	1077900	5.94	0	B	R	0
SRR5634542	ref_NC_001139_	1077900	1078000	3.74	0	B	R	0
SRR5634542	ref_NC_001139_	1078000	1078100	6.48	0	B	R	0
SRR5634542	ref_NC_001139_	1078100	1078200	3.56	0	B	R	0
SRR5634542	ref_NC_001139_	1078200	1078300	4.11	0	B	R	0
SRR5634542	ref_NC_001139_	1078300	1078400	1.59	0	B	R	0
SRR5634542	ref_NC_001139_	1078400	1078500	7.31	0	B	R	0
SRR5634542	ref_NC_001139_	1078500	1078600	0.26	0	B	R	0
SRR5634542	ref_NC_001139_	1078600	1078700	1.26	0	B	R	0
SRR5634542	ref_NC_001139_	1078700	1078800	1.1	0	B	R	0
SRR5634542	ref_NC_001139_	1078800	1078900	0.34	0	B	R	0
SRR5634542	ref_NC_001139_	1078900	1079000	0	0	B	R	0
SRR5634542	ref_NC_001139_	1079000	1079100	0	0	B	R	0
SRR5634542	ref_NC_001139_	1079100	1079200	0	0	B	R	0
SRR5634542	ref_NC_001139_	1079200	1079300	0	0	B	R	0
SRR5634542	ref_NC_001139_	1079300	1079400	0	0	B	R	0
SRR5634542	ref_NC_001139_	1079400	1079500	0	0	B	R	0
SRR5634542	ref_NC_001139_	1079500	1079600	0	0	B	R	0
SRR5634542	ref_NC_001139_	1079600	1079700	0	0	B	R	0
SRR5634542	ref_NC_001139_	1079700	1079800	0	0	B	R	0
SRR5634542	ref_NC_001139_	1079800	1079900	0	0	B	R	0
SRR5634542	ref_NC_001139_	1079900	1080000	1.4	0	B	R	0
SRR5630013	ref_NC_001139_	1066000	1066100	15.45	0	B	R	0
SRR5630013	ref_NC_001139_	1066100	1066200	22.41	0	B	R	0
SRR5630013	ref_NC_001139_	1066200	1066300	20.03	0	B	R	0
SRR5630013	ref_NC_001139_	1066300	1066400	29.45	0	B	R	0
SRR5630013	ref_NC_001139_	1066400	1066500	37.65	0	B	R	0
SRR5630013	ref_NC_001139_	1066500	1066600	29.13	0	B	R	0
SRR5630013	ref_NC_001139_	1066600	1066700	20.02	0	B	R	0
SRR5630013	ref_NC_001139_	1066700	1066800	17.23	0	B	R	0
SRR5630013	ref_NC_001139_	1066800	1066900	29.83	0	B	R	0
SRR5630013	ref_NC_001139_	1066900	1067000	26.3	0	B	R	0
SRR5630013	ref_NC_001139_	1067000	1067100	30.66	0	B	R	0
SRR5630013	ref_NC_001139_	1067100	1067200	22.37	0	B	R	0
SRR5630013	ref_NC_001139_	1067200	1067300	25.54	0	B	R	0
SRR5630013	ref_NC_001139_	1067300	1067400	31.74	0	B	R	0
SRR5630013	ref_NC_001139_	1067400	1067500	22.99	0	B	R	0
SRR5630013	ref_NC_001139_	1067500	1067600	28.76	0	B	R	0
SRR5630013	ref_NC_001139_	1067600	1067700	26.59	0	B	R	0
SRR5630013	ref_NC_001139_	1067700	1067800	28.75	0	B	R	0
SRR5630013	ref_NC_001139_	1067800	1067900	30.71	0	B	R	0
SRR5630013	ref_NC_001139_	1067900	1068000	33.17	0	B	R	0
SRR5630013	ref_NC_001139_	1068000	1068100	28.74	0	B	R	0
SRR5630013	ref_NC_001139_	1068100	1068200	26.47	0	B	R	0
SRR5630013	ref_NC_001139_	1068200	1068300	32.65	0	B	R	0
SRR5630013	ref_NC_001139_	1068300	1068400	31.06	0	B	R	0
SRR5630013	ref_NC_001139_	1068400	1068500	25.79	0	B	R	0
SRR5630013	ref_NC_001139_	1068500	1068600	19.57	0	B	R	0
SRR5630013	ref_NC_001139_	1068600	1068700	51.43	0	B	R	0
SRR5630013	ref_NC_001139_	1068700	1068800	15.57	0	B	R	0
SRR5630013	ref_NC_001139_	1068800	1068900	6.23	0	B	R	0
SRR5630013	ref_NC_001139_	1068900	1069000	0	0	B	R	0
SRR5630013	ref_NC_001139_	1069000	1069100	0	0	B	R	0
SRR5630013	ref_NC_001139_	1069100	1069200	0	0	B	R	0
SRR5630013	ref_NC_001139_	1069200	1069300	0	0	B	R	0
SRR5630013	ref_NC_001139_	1069300	1069400	0	0	B	R	0
SRR5630013	ref_NC_001139_	1069400	1069500	0.44	0	B	R	0
SRR5630013	ref_NC_001139_	1069500	1069600	0.32	0	B	R	0
SRR5630013	ref_NC_001139_	1069600	1069700	0	0	B	R	0
SRR5630013	ref_NC_001139_	1069700	1069800	0	0	B	R	0
SRR5630013	ref_NC_001139_	1069800	1069900	0.76	0	B	R	0
SRR5630013	ref_NC_001139_	1069900	1070000	0	0	B	R	0
SRR5630013	ref_NC_001139_	1070000	1070100	0	0	B	R	0
SRR5630013	ref_NC_001139_	1070100	1070200	0	0	B	R	0
SRR5630013	ref_NC_001139_	1070200	1070300	0	0	B	R	0
SRR5630013	ref_NC_001139_	1070300	1070400	0	0	B	R	0
SRR5630013	ref_NC_001139_	1070400	1070500	0	0	B	R	0
SRR5630013	ref_NC_001139_	1070500	1070600	0	0	B	R	0
SRR5630013	ref_NC_001139_	1070600	1070700	0	0	B	R	0
SRR5630013	ref_NC_001139_	1070700	1070800	0	0	B	R	0
SRR5630013	ref_NC_001139_	1070800	1070900	0	0	B	R	0
SRR5630013	ref_NC_001139_	1070900	1071000	0	0	B	R	0
SRR5630013	ref_NC_001139_	1071000	1071100	0	0	B	R	0
SRR5630013	ref_NC_001139_	1071100	1071200	0	0	B	R	0
SRR5630013	ref_NC_001139_	1071200	1071300	0	0	B	R	0
SRR5630013	ref_NC_001139_	1071300	1071400	0	0	B	R	0
SRR5630013	ref_NC_001139_	1071400	1071500	0	0	B	R	0
SRR5630013	ref_NC_001139_	1071500	1071600	0	0	B	R	0
SRR5630013	ref_NC_001139_	1071600	1071700	0	0	B	R	0
SRR5630013	ref_NC_001139_	1071700	1071800	0	0	B	R	0
SRR5630013	ref_NC_001139_	1071800	1071900	0	0	B	R	0
SRR5630013	ref_NC_001139_	1071900	1072000	0	0	B	R	0
SRR5630013	ref_NC_001139_	1072000	1072100	1.13	0	B	R	0
SRR5630013	ref_NC_001139_	1072100	1072200	0	0	B	R	0
SRR5630013	ref_NC_001139_	1072200	1072300	0	0	B	R	0
SRR5630013	ref_NC_001139_	1072300	1072400	0	0	B	R	0
SRR5630013	ref_NC_001139_	1072400	1072500	0	0	B	R	0
SRR5630013	ref_NC_001139_	1072500	1072600	0	0	B	R	0
SRR5630013	ref_NC_001139_	1072600	1072700	0	0	B	R	0
SRR5630013	ref_NC_001139_	1072700	1072800	0.47	0	B	R	0
SRR5630013	ref_NC_001139_	1072800	1072900	1.05	0	B	R	0
SRR5630013	ref_NC_001139_	1072900	1073000	0	0	B	R	0
SRR5630013	ref_NC_001139_	1073000	1073100	0	0	B	R	0
SRR5630013	ref_NC_001139_	1073100	1073200	0	0	B	R	0
SRR5630013	ref_NC_001139_	1073200	1073300	0	0	B	R	0
SRR5630013	ref_NC_001139_	1073300	1073400	0	0	B	R	0
SRR5630013	ref_NC_001139_	1073400	1073500	0	0	B	R	0
SRR5630013	ref_NC_001139_	1073500	1073600	0	0	B	R	0
SRR5630013	ref_NC_001139_	1073600	1073700	0	0	B	R	0
SRR5630013	ref_NC_001139_	1073700	1073800	0	0	B	R	0
SRR5630013	ref_NC_001139_	1073800	1073900	0	0	B	R	0
SRR5630013	ref_NC_001139_	1073900	1074000	0	0	B	R	0
SRR5630013	ref_NC_001139_	1074000	1074100	0	0	B	R	0
SRR5630013	ref_NC_001139_	1074100	1074200	0	0	B	R	0
SRR5630013	ref_NC_001139_	1074200	1074300	0	0	B	R	0
SRR5630013	ref_NC_001139_	1074300	1074400	0	0	B	R	0
SRR5630013	ref_NC_001139_	1074400	1074500	0	0	B	R	0
SRR5630013	ref_NC_001139_	1074500	1074600	0	0	B	R	0
SRR5630013	ref_NC_001139_	1074600	1074700	0	0	B	R	0
SRR5630013	ref_NC_001139_	1074700	1074800	0	0	B	R	0
SRR5630013	ref_NC_001139_	1074800	1074900	0	0	B	R	0
SRR5630013	ref_NC_001139_	1074900	1075000	0	0	B	R	0
SRR5630013	ref_NC_001139_	1075000	1075100	0	0	B	R	0
SRR5630013	ref_NC_001139_	1075100	1075200	0	0	B	R	0
SRR5630013	ref_NC_001139_	1075200	1075300	0	0	B	R	0
SRR5630013	ref_NC_001139_	1075300	1075400	0.53	0	B	R	0
SRR5630013	ref_NC_001139_	1075400	1075500	1.39	0	B	R	0
SRR5630013	ref_NC_001139_	1075500	1075600	1.1	0	B	R	0
SRR5630013	ref_NC_001139_	1075600	1075700	0	0	B	R	0
SRR5630013	ref_NC_001139_	1075700	1075800	0	0	B	R	0
SRR5630013	ref_NC_001139_	1075800	1075900	0	0	B	R	0
SRR5630013	ref_NC_001139_	1075900	1076000	0	0	B	R	0
SRR5630013	ref_NC_001139_	1076000	1076100	0	0	B	R	0
SRR5630013	ref_NC_001139_	1076100	1076200	0	0	B	R	0
SRR5630013	ref_NC_001139_	1076200	1076300	2.86	0	B	R	0
SRR5630013	ref_NC_001139_	1076300	1076400	7.65	0	B	R	0
SRR5630013	ref_NC_001139_	1076400	1076500	2.26	0	B	R	0
SRR5630013	ref_NC_001139_	1076500	1076600	13.09	0	B	R	0
SRR5630013	ref_NC_001139_	1076600	1076700	35.09	0	B	R	0
SRR5630013	ref_NC_001139_	1076700	1076800	26.3	0	B	R	0
SRR5630013	ref_NC_001139_	1076800	1076900	3.38	0	B	R	0
SRR5630013	ref_NC_001139_	1076900	1077000	12.96	0	B	R	0
SRR5630013	ref_NC_001139_	1077000	1077100	10.07	0	B	R	0
SRR5630013	ref_NC_001139_	1077100	1077200	17.03	0	B	R	0
SRR5630013	ref_NC_001139_	1077200	1077300	31.36	0	B	R	0
SRR5630013	ref_NC_001139_	1077300	1077400	30.61	0	B	R	0
SRR5630013	ref_NC_001139_	1077400	1077500	16.77	0	B	R	0
SRR5630013	ref_NC_001139_	1077500	1077600	18.08	0	B	R	0
SRR5630013	ref_NC_001139_	1077600	1077700	32.52	0	B	R	0
SRR5630013	ref_NC_001139_	1077700	1077800	26.18	0	B	R	0
SRR5630013	ref_NC_001139_	1077800	1077900	22.21	0	B	R	0
SRR5630013	ref_NC_001139_	1077900	1078000	14.54	0	B	R	0
SRR5630013	ref_NC_001139_	1078000	1078100	10.36	0	B	R	0
SRR5630013	ref_NC_001139_	1078100	1078200	10.96	0	B	R	0
SRR5630013	ref_NC_001139_	1078200	1078300	8.71	0	B	R	0
SRR5630013	ref_NC_001139_	1078300	1078400	6.31	0	B	R	0
SRR5630013	ref_NC_001139_	1078400	1078500	7.36	0	B	R	0
SRR5630013	ref_NC_001139_	1078500	1078600	0.71	0	B	R	0
SRR5630013	ref_NC_001139_	1078600	1078700	0.66	0	B	R	0
SRR5630013	ref_NC_001139_	1078700	1078800	1	0	B	R	0
SRR5630013	ref_NC_001139_	1078800	1078900	2.41	0	B	R	0
SRR5630013	ref_NC_001139_	1078900	1079000	9.82	0	B	R	0
SRR5630013	ref_NC_001139_	1079000	1079100	0.04	0	B	R	0
SRR5630013	ref_NC_001139_	1079100	1079200	0	0	B	R	0
SRR5630013	ref_NC_001139_	1079200	1079300	0	0	B	R	0
SRR5630013	ref_NC_001139_	1079300	1079400	1.94	0	B	R	0
SRR5630013	ref_NC_001139_	1079400	1079500	4.9	0	B	R	0
SRR5630013	ref_NC_001139_	1079500	1079600	0	0	B	R	0
SRR5630013	ref_NC_001139_	1079600	1079700	0	0	B	R	0
SRR5630013	ref_NC_001139_	1079700	1079800	0	0	B	R	0
SRR5630013	ref_NC_001139_	1079800	1079900	0	0	B	R	0
SRR5630013	ref_NC_001139_	1079900	1080000	2.5	0	B	R	0
SRR5634491	ref_NC_001139_	1066000	1066100	12.54	0	B	R	0
SRR5634491	ref_NC_001139_	1066100	1066200	6.28	0	B	R	0
SRR5634491	ref_NC_001139_	1066200	1066300	4.37	0	B	R	0
SRR5634491	ref_NC_001139_	1066300	1066400	7.26	0	B	R	0
SRR5634491	ref_NC_001139_	1066400	1066500	9.89	0	B	R	0
SRR5634491	ref_NC_001139_	1066500	1066600	12.21	0	B	R	0
SRR5634491	ref_NC_001139_	1066600	1066700	2.93	0	B	R	0
SRR5634491	ref_NC_001139_	1066700	1066800	3.87	0	B	R	0
SRR5634491	ref_NC_001139_	1066800	1066900	2.65	0	B	R	0
SRR5634491	ref_NC_001139_	1066900	1067000	6.77	0	B	R	0
SRR5634491	ref_NC_001139_	1067000	1067100	5.61	0	B	R	0
SRR5634491	ref_NC_001139_	1067100	1067200	3.56	0	B	R	0
SRR5634491	ref_NC_001139_	1067200	1067300	4.26	0	B	R	0
SRR5634491	ref_NC_001139_	1067300	1067400	5.84	0	B	R	0
SRR5634491	ref_NC_001139_	1067400	1067500	6.15	0	B	R	0
SRR5634491	ref_NC_001139_	1067500	1067600	5.63	0	B	R	0
SRR5634491	ref_NC_001139_	1067600	1067700	5.13	0	B	R	0
SRR5634491	ref_NC_001139_	1067700	1067800	7.23	0	B	R	0
SRR5634491	ref_NC_001139_	1067800	1067900	10.06	0	B	R	0
SRR5634491	ref_NC_001139_	1067900	1068000	7.51	0	B	R	0
SRR5634491	ref_NC_001139_	1068000	1068100	10.31	0	B	R	0
SRR5634491	ref_NC_001139_	1068100	1068200	9.09	0	B	R	0
SRR5634491	ref_NC_001139_	1068200	1068300	4.35	0	B	R	0
SRR5634491	ref_NC_001139_	1068300	1068400	12.52	0	B	R	0
SRR5634491	ref_NC_001139_	1068400	1068500	5.03	0	B	R	0
SRR5634491	ref_NC_001139_	1068500	1068600	7.13	0	B	R	0
SRR5634491	ref_NC_001139_	1068600	1068700	11.6	0	B	R	0
SRR5634491	ref_NC_001139_	1068700	1068800	3.11	0	B	R	0
SRR5634491	ref_NC_001139_	1068800	1068900	1.93	0	B	R	0
SRR5634491	ref_NC_001139_	1068900	1069000	0.62	0	B	R	0
SRR5634491	ref_NC_001139_	1069000	1069100	0.14	0	B	R	0
SRR5634491	ref_NC_001139_	1069100	1069200	0	0	B	R	0
SRR5634491	ref_NC_001139_	1069200	1069300	0	0	B	R	0
SRR5634491	ref_NC_001139_	1069300	1069400	0	0	B	R	0
SRR5634491	ref_NC_001139_	1069400	1069500	0	0	B	R	0
SRR5634491	ref_NC_001139_	1069500	1069600	0.17	0	B	R	0
SRR5634491	ref_NC_001139_	1069600	1069700	1.29	0	B	R	0
SRR5634491	ref_NC_001139_	1069700	1069800	0.33	0	B	R	0
SRR5634491	ref_NC_001139_	1069800	1069900	1.82	0	B	R	0
SRR5634491	ref_NC_001139_	1069900	1070000	1.29	0	B	R	0
SRR5634491	ref_NC_001139_	1070000	1070100	2.6	0	B	R	0
SRR5634491	ref_NC_001139_	1070100	1070200	0	0	B	R	0
SRR5634491	ref_NC_001139_	1070200	1070300	0	0	B	R	0
SRR5634491	ref_NC_001139_	1070300	1070400	0	0	B	R	0
SRR5634491	ref_NC_001139_	1070400	1070500	0	0	B	R	0
SRR5634491	ref_NC_001139_	1070500	1070600	0.39	0	B	R	0
SRR5634491	ref_NC_001139_	1070600	1070700	0.77	0	B	R	0
SRR5634491	ref_NC_001139_	1070700	1070800	0.36	0	B	R	0
SRR5634491	ref_NC_001139_	1070800	1070900	0	0	B	R	0
SRR5634491	ref_NC_001139_	1070900	1071000	0	0	B	R	0
SRR5634491	ref_NC_001139_	1071000	1071100	0	0	B	R	0
SRR5634491	ref_NC_001139_	1071100	1071200	0	0	B	R	0
SRR5634491	ref_NC_001139_	1071200	1071300	0	0	B	R	0
SRR5634491	ref_NC_001139_	1071300	1071400	0	0	B	R	0
SRR5634491	ref_NC_001139_	1071400	1071500	0	0	B	R	0
SRR5634491	ref_NC_001139_	1071500	1071600	0	0	B	R	0
SRR5634491	ref_NC_001139_	1071600	1071700	0	0	B	R	0
SRR5634491	ref_NC_001139_	1071700	1071800	0	0	B	R	0
SRR5634491	ref_NC_001139_	1071800	1071900	0	0	B	R	0
SRR5634491	ref_NC_001139_	1071900	1072000	0	0	B	R	0
SRR5634491	ref_NC_001139_	1072000	1072100	0	0	B	R	0
SRR5634491	ref_NC_001139_	1072100	1072200	0	0	B	R	0
SRR5634491	ref_NC_001139_	1072200	1072300	0	0	B	R	0
SRR5634491	ref_NC_001139_	1072300	1072400	0	0	B	R	0
SRR5634491	ref_NC_001139_	1072400	1072500	0	0	B	R	0
SRR5634491	ref_NC_001139_	1072500	1072600	0	0	B	R	0
SRR5634491	ref_NC_001139_	1072600	1072700	0	0	B	R	0
SRR5634491	ref_NC_001139_	1072700	1072800	0.35	0	B	R	0
SRR5634491	ref_NC_001139_	1072800	1072900	1.34	0	B	R	0
SRR5634491	ref_NC_001139_	1072900	1073000	0.15	0	B	R	0
SRR5634491	ref_NC_001139_	1073000	1073100	0	0	B	R	0
SRR5634491	ref_NC_001139_	1073100	1073200	0.44	0	B	R	0
SRR5634491	ref_NC_001139_	1073200	1073300	1.01	0	B	R	0
SRR5634491	ref_NC_001139_	1073300	1073400	1.28	0	B	R	0
SRR5634491	ref_NC_001139_	1073400	1073500	0	0	B	R	0
SRR5634491	ref_NC_001139_	1073500	1073600	0	0	B	R	0
SRR5634491	ref_NC_001139_	1073600	1073700	0.77	0	B	R	0
SRR5634491	ref_NC_001139_	1073700	1073800	0.76	0	B	R	0
SRR5634491	ref_NC_001139_	1073800	1073900	0	0	B	R	0
SRR5634491	ref_NC_001139_	1073900	1074000	0	0	B	R	0
SRR5634491	ref_NC_001139_	1074000	1074100	0	0	B	R	0
SRR5634491	ref_NC_001139_	1074100	1074200	0.46	0	B	R	0
SRR5634491	ref_NC_001139_	1074200	1074300	0.31	0	B	R	0
SRR5634491	ref_NC_001139_	1074300	1074400	0.75	0	B	R	0
SRR5634491	ref_NC_001139_	1074400	1074500	0	0	B	R	0
SRR5634491	ref_NC_001139_	1074500	1074600	0	0	B	R	0
SRR5634491	ref_NC_001139_	1074600	1074700	0	0	B	R	0
SRR5634491	ref_NC_001139_	1074700	1074800	0	0	B	R	0
SRR5634491	ref_NC_001139_	1074800	1074900	0	0	B	R	0
SRR5634491	ref_NC_001139_	1074900	1075000	0.65	0	B	R	0
SRR5634491	ref_NC_001139_	1075000	1075100	1.55	0	B	R	0
SRR5634491	ref_NC_001139_	1075100	1075200	1.53	0	B	R	0
SRR5634491	ref_NC_001139_	1075200	1075300	0.82	0	B	R	0
SRR5634491	ref_NC_001139_	1075300	1075400	0.29	0	B	R	0
SRR5634491	ref_NC_001139_	1075400	1075500	1.21	0	B	R	0
SRR5634491	ref_NC_001139_	1075500	1075600	0	0	B	R	0
SRR5634491	ref_NC_001139_	1075600	1075700	0	0	B	R	0
SRR5634491	ref_NC_001139_	1075700	1075800	0	0	B	R	0
SRR5634491	ref_NC_001139_	1075800	1075900	0.62	0	B	R	0
SRR5634491	ref_NC_001139_	1075900	1076000	0.89	0	B	R	0
SRR5634491	ref_NC_001139_	1076000	1076100	0	0	B	R	0
SRR5634491	ref_NC_001139_	1076100	1076200	0	0	B	R	0
SRR5634491	ref_NC_001139_	1076200	1076300	0	0	B	R	0
SRR5634491	ref_NC_001139_	1076300	1076400	2.78	0	B	R	0
SRR5634491	ref_NC_001139_	1076400	1076500	0.65	0	B	R	0
SRR5634491	ref_NC_001139_	1076500	1076600	4.11	0	B	R	0
SRR5634491	ref_NC_001139_	1076600	1076700	5.59	0	B	R	0
SRR5634491	ref_NC_001139_	1076700	1076800	3.37	0	B	R	0
SRR5634491	ref_NC_001139_	1076800	1076900	0.83	0	B	R	0
SRR5634491	ref_NC_001139_	1076900	1077000	6.68	0	B	R	0
SRR5634491	ref_NC_001139_	1077000	1077100	4.99	0	B	R	0
SRR5634491	ref_NC_001139_	1077100	1077200	8.01	0	B	R	0
SRR5634491	ref_NC_001139_	1077200	1077300	8.4	0	B	R	0
SRR5634491	ref_NC_001139_	1077300	1077400	6.91	0	B	R	0
SRR5634491	ref_NC_001139_	1077400	1077500	2.64	0	B	R	0
SRR5634491	ref_NC_001139_	1077500	1077600	2.07	0	B	R	0
SRR5634491	ref_NC_001139_	1077600	1077700	5.03	0	B	R	0
SRR5634491	ref_NC_001139_	1077700	1077800	4.82	0	B	R	0
SRR5634491	ref_NC_001139_	1077800	1077900	5	0	B	R	0
SRR5634491	ref_NC_001139_	1077900	1078000	2.41	0	B	R	0
SRR5634491	ref_NC_001139_	1078000	1078100	1.31	0	B	R	0
SRR5634491	ref_NC_001139_	1078100	1078200	1.71	0	B	R	0
SRR5634491	ref_NC_001139_	1078200	1078300	1.33	0	B	R	0
SRR5634491	ref_NC_001139_	1078300	1078400	0.94	0	B	R	0
SRR5634491	ref_NC_001139_	1078400	1078500	2.08	0	B	R	0
SRR5634491	ref_NC_001139_	1078500	1078600	0.19	0	B	R	0
SRR5634491	ref_NC_001139_	1078600	1078700	0.28	0	B	R	0
SRR5634491	ref_NC_001139_	1078700	1078800	0.47	0	B	R	0
SRR5634491	ref_NC_001139_	1078800	1078900	0	0	B	R	0
SRR5634491	ref_NC_001139_	1078900	1079000	0	0	B	R	0
SRR5634491	ref_NC_001139_	1079000	1079100	0	0	B	R	0
SRR5634491	ref_NC_001139_	1079100	1079200	0	0	B	R	0
SRR5634491	ref_NC_001139_	1079200	1079300	0	0	B	R	0
SRR5634491	ref_NC_001139_	1079300	1079400	0	0	B	R	0
SRR5634491	ref_NC_001139_	1079400	1079500	0	0	B	R	0
SRR5634491	ref_NC_001139_	1079500	1079600	0	0	B	R	0
SRR5634491	ref_NC_001139_	1079600	1079700	0	0	B	R	0
SRR5634491	ref_NC_001139_	1079700	1079800	0	0	B	R	0
SRR5634491	ref_NC_001139_	1079800	1079900	0	0	B	R	0
SRR5634491	ref_NC_001139_	1079900	1080000	0.64	0	B	R	0
SRR5634513	ref_NC_001139_	1066000	1066100	9.51	1.01431	B	R	1
SRR5634513	ref_NC_001139_	1066100	1066200	12.02	1.28203	B	R	1
SRR5634513	ref_NC_001139_	1066200	1066300	11.69	1.24683	B	R	1
SRR5634513	ref_NC_001139_	1066300	1066400	10.38	1.10711	B	R	1
SRR5634513	ref_NC_001139_	1066400	1066500	11.75	1.25323	B	R	1
SRR5634513	ref_NC_001139_	1066500	1066600	8.19	0.873526	B	R	1
SRR5634513	ref_NC_001139_	1066600	1066700	3.14	0.334905	B	R	1
SRR5634513	ref_NC_001139_	1066700	1066800	5.57	0.594083	B	R	1
SRR5634513	ref_NC_001139_	1066800	1066900	7.27	0.775401	B	R	1
SRR5634513	ref_NC_001139_	1066900	1067000	11.59	1.23616	B	R	1
SRR5634513	ref_NC_001139_	1067000	1067100	14.84	1.5828	B	R	1
SRR5634513	ref_NC_001139_	1067100	1067200	12.37	1.31936	B	R	1
SRR5634513	ref_NC_001139_	1067200	1067300	17.15	1.82918	B	R	1
SRR5634513	ref_NC_001139_	1067300	1067400	13.59	1.44948	B	R	1
SRR5634513	ref_NC_001139_	1067400	1067500	8.72	0.930055	B	R	1
SRR5634513	ref_NC_001139_	1067500	1067600	9.23	0.98445	B	R	1
SRR5634513	ref_NC_001139_	1067600	1067700	12.53	1.33642	B	R	1
SRR5634513	ref_NC_001139_	1067700	1067800	11.31	1.2063	B	R	1
SRR5634513	ref_NC_001139_	1067800	1067900	13.85	1.47721	B	R	1
SRR5634513	ref_NC_001139_	1067900	1068000	17.85	1.90384	B	R	1
SRR5634513	ref_NC_001139_	1068000	1068100	20.56	2.19288	B	R	1
SRR5634513	ref_NC_001139_	1068100	1068200	19.87	2.11929	B	R	1
SRR5634513	ref_NC_001139_	1068200	1068300	10.28	1.09644	B	R	1
SRR5634513	ref_NC_001139_	1068300	1068400	9.6	1.02391	B	R	1
SRR5634513	ref_NC_001139_	1068400	1068500	8.49	0.905524	B	R	1
SRR5634513	ref_NC_001139_	1068500	1068600	4.53	0.483159	B	R	1
SRR5634513	ref_NC_001139_	1068600	1068700	18.45	1.96783	B	R	1
SRR5634513	ref_NC_001139_	1068700	1068800	8.13	0.867127	B	R	1
SRR5634513	ref_NC_001139_	1068800	1068900	6.46	0.689009	B	R	1
SRR5634513	ref_NC_001139_	1068900	1069000	8.48	0.904457	B	R	1
SRR5634513	ref_NC_001139_	1069000	1069100	6.32	0.674077	B	R	1
SRR5634513	ref_NC_001139_	1069100	1069200	7.8	0.83193	B	R	1
SRR5634513	ref_NC_001139_	1069200	1069300	12.54	1.33749	B	R	1
SRR5634513	ref_NC_001139_	1069300	1069400	8.03	0.856461	B	R	1
SRR5634513	ref_NC_001139_	1069400	1069500	8.19	0.873526	B	R	1
SRR5634513	ref_NC_001139_	1069500	1069600	9.33	0.995116	B	R	1
SRR5634513	ref_NC_001139_	1069600	1069700	15.42	1.64466	B	R	1
SRR5634513	ref_NC_001139_	1069700	1069800	13.67	1.45801	B	R	1
SRR5634513	ref_NC_001139_	1069800	1069900	11.38	1.21376	B	R	1
SRR5634513	ref_NC_001139_	1069900	1070000	4.73	0.504491	B	R	1
[truncated: 297,549+ more rows]

## Sheet: Figure S6B
Maltose_growth	IMA1_ALLELE
0.0175439	R
0.315508	R
0.370166	R
0.385281	R
0.419811	R
0.439252	R
0.44843	R
0.46114	R
0.5	R
0.509804	R
0.511628	R
0.520833	R
0.543689	R
0.547619	R
0.554585	R
0.572016	R
0.593074	R
0.633188	R
0.633333	R
0.634921	R
0.660099	R
0.666667	R
0.671141	R
0.672956	R
0.675799	R
0.691892	R
0.724	R
0.72973	R
0.737557	R
0.742489	R
0.751244	R
0.762846	R
0.766355	R
0.769737	R
0.777344	R
0.778761	R
0.788177	R
0.792929	R
0.794393	R
0.8	R
0.80531	R
0.834862	R
0.836066	R
0.838983	R
0.845771	R
0.847059	R
0.853081	R
0.859504	R
0.861386	R
0.862385	R
0.865801	R
0.867521	R
0.873303	R
0.873786	R
0.87451	R
0.876777	R
0.876923	R
0.881279	R
0.884462	R
0.887931	R
0.888298	R
0.888889	R
0.890411	R
0.894737	R
0.9	R
0.901734	R
0.90583	R
0.907407	R
0.908	R
0.909574	R
0.910798	R
0.910891	R
0.911215	R
0.911504	R
0.912442	R
0.913636	R
0.913725	R
0.916256	R
0.916279	R
0.918919	R
0.921569	R
0.92228	R
0.928934	R
0.929461	R
0.93	R
0.931507	R
0.931507	R
0.937799	R
0.938596	R
0.939024	R
0.945545	R
0.945607	R
0.945783	R
0.946721	R
0.947195	R
0.950382	R
0.951691	R
0.956522	R
0.956938	R
0.957082	R
0.964143	R
0.966346	R
0.968912	R
0.969811	R
0.971014	R
0.97235	R
0.973913	R
0.975728	R
0.978541	R
0.979592	R
0.982533	R
0.982609	R
0.982759	R
0.983806	R
0.984536	R
0.985222	R
0.987124	R
0.987234	R
0.988372	R
0.990909	R
0.995074	R
0.995305	R
1	R
1	R
1	R
1	R
1.00431	R
1.00444	R
1.00472	R
1.00478	R
1.00844	R
1.01186	R
1.0119	R
1.01322	R
1.01531	R
1.01546	R
1.01587	R
1.01762	R
1.01807	R
1.01914	R
1.01992	R
1.02151	R
1.02162	R
1.02294	R
1.02655	R
1.02767	R
1.02885	R
1.02979	R
1.03012	R
1.03015	R
1.03141	R
1.03196	R
1.03415	R
1.03734	R
1.03947	R
1.04425	R
1.04464	R
1.04651	R
1.05021	R
1.05164	R
1.05314	R
1.05348	R
1.05366	R
1.05394	R
1.05628	R
1.05727	R
1.05983	R
1.06145	R
1.06335	R
1.06335	R
1.06494	R
1.06566	R
1.06599	R
1.06915	R
1.07639	R
1.07658	R
1.07834	R
1.07853	R
1.0793	R
1.08057	R
1.0812	R
1.08173	R
1.083	R
1.08374	R
1.08482	R
1.08586	R
1.08696	R
1.08696	R
1.08871	R
1.08995	R
1.09045	R
1.09268	R
1.09278	R
1.0929	R
1.09434	R
1.09459	R
1.09548	R
1.09589	R
1.09589	R
1.09623	R
1.0991	R
1.10042	R
1.10145	R
1.10169	R
1.10169	R
1.10185	R
1.10213	R
1.10246	R
1.10256	R
1.1055	R
1.10553	R
1.10606	R
1.10762	R
1.1086	R
1.10983	R
1.112	R
1.11261	R
1.11429	R
1.11616	R
1.11715	R
1.11765	R
1.12069	R
1.12183	R
1.12245	R
1.12281	R
1.12291	R
1.12376	R
1.12381	R
1.12385	R
1.125	R
1.12565	R
1.12617	R
1.1267	R
1.1267	R
1.12857	R
1.12903	R
1.12903	R
1.12935	R
1.12946	R
1.12963	R
1.13147	R
1.13208	R
1.13281	R
1.13305	R
1.13636	R
1.13636	R
1.1371	R
1.13744	R
1.13889	R
1.14078	R
1.14216	R
1.14359	R
1.14554	R
1.15426	R
1.15493	R
1.155	R
1.15534	R
1.15538	R
1.15842	R
1.16034	R
1.16078	R
1.16216	R
1.1625	R
1.16327	R
1.16335	R
1.16364	R
1.1641	R
1.16588	R
1.16667	R
1.16749	R
1.17062	R
1.17094	R
1.17273	R
1.17327	R
1.17411	R
1.17551	R
1.1784	R
1.17899	R
1.17904	R
1.17949	R
1.17982	R
1.17993	R
1.1809	R
1.18182	R
1.18257	R
1.18378	R
1.18386	R
1.18462	R
1.18571	R
1.18653	R
1.1875	R
1.1875	R
1.1886	R
1.18905	R
1.19048	R
1.19048	R
1.19231	R
1.19324	R
1.19417	R
1.19435	R
1.19469	R
1.19565	R
1.19816	R
1.1991	R
1.19913	R
1.2	R
1.20172	R
1.20253	R
1.20502	R
1.20513	R
1.20561	R
1.20773	R
1.20851	R
1.21154	R
1.21267	R
1.21277	R
1.21277	R
1.21395	R
1.21491	R
1.21531	R
1.21531	R
1.21552	R
1.21698	R
1.21717	R
1.21939	R
1.22115	R
1.2212	R
1.2217	R
1.22222	R
1.22388	R
1.2243	R
1.22513	R
1.2283	R
1.22944	R
1.23144	R
1.23176	R
1.23188	R
1.23364	R
1.23364	R
1.23404	R
1.23529	R
1.23556	R
1.2356	R
1.23737	R
1.23762	R
1.23789	R
1.2381	R
1.2381	R
1.24138	R
1.24242	R
1.24378	R
1.24444	R
1.24519	R
1.24645	R
1.24747	R
1.24752	R
1.25	R
1.25105	R
1.25108	R
1.25238	R
1.25248	R
1.25455	R
1.25514	R
1.25714	R
1.25738	R
1.25751	R
1.25837	R
1.25882	R
1.25888	R
1.25969	R
1.26141	R
1.26172	R
1.26222	R
1.26238	R
1.26364	R
1.26389	R
1.26522	R
1.26531	R
1.26577	R
1.26601	R
1.26842	R
1.26887	R
1.26891	R
1.26943	R
1.26961	R
1.27	R
1.27174	R
1.27219	R
1.2723	R
1.27317	R
1.27461	R
1.27468	R
1.27523	R
1.27528	R
1.27551	R
1.27647	R
1.27749	R
1.27751	R
1.27778	R
1.28249	R
1.28261	R
1.28507	R
1.28646	R
1.2878	R
1.29064	R
1.29075	R
1.29091	R
1.2913	R
1.29187	R
1.29258	R
1.29365	R
1.29858	R
1.3	R
1.30286	R
1.30337	R
1.30366	R
1.30583	R
1.30638	R
1.3066	R
1.30672	R
1.30804	R
1.30811	R
1.30841	R
1.30952	R
1.3098	R
1.30992	R
1.31	R
1.31016	R
1.31278	R
1.31401	R
1.31579	R
1.31718	R
1.31731	R
1.31776	R
1.31915	R
1.32212	R
1.32258	R
1.32338	R
1.32381	R
1.32474	R
1.3252	R
1.32663	R
1.32692	R
1.32735	R
1.32794	R
1.32796	R
1.32948	R
1.32955	R
1.3301	R
1.33019	R
1.33043	R
1.33197	R
1.33333	R
1.33333	R
1.33465	R
1.33488	R
1.33493	R
1.33597	R
1.33645	R
1.33778	R
1.3381	R
1.33981	R
1.34234	R
1.34263	R
1.34314	R
1.34335	R
1.34359	R
1.34524	R
1.34685	R
1.34783	R
1.34804	R
1.34842	R
1.34848	R
1.35	R
1.35088	R
1.35135	R
1.35135	R
1.35465	R
1.35586	R
1.36058	R
1.36269	R
1.36464	R
1.36777	R
1.37054	R
1.37113	R
1.37209	R
1.37313	R
1.37327	R
1.37594	R
1.37696	R
1.37719	R
1.38	R
1.38115	R
1.38498	R
1.38537	R
1.38587	R
1.38618	R
1.38916	R
1.39431	R
1.39556	R
1.39594	R
1.39662	R
1.39713	R
1.39779	R
1.39888	R
1.4	R
1.40171	R
1.40175	R
1.40212	R
1.40361	R
1.40385	R
1.40415	R
1.40426	R
1.40496	R
1.405	R
1.40517	R
1.40659	R
1.40816	R
1.40828	R
1.4127	R
1.41451	R
1.415	R
1.41767	R
1.41949	R
1.42051	R
1.42259	R
1.42672	R
1.42735	R
1.42795	R
1.43119	R
1.43243	R
1.4386	R
1.44091	R
1.44344	R
1.44796	R
1.44845	R
1.44934	R
1.45192	R
1.45513	R
1.4555	R
1.45685	R
1.45933	R
1.46018	R
1.46667	R
1.46914	R
1.46948	R
1.47059	R
1.47111	R
1.47982	R
1.48168	R
1.48333	R
1.48333	R
1.48636	R
1.48661	R
1.49261	R
1.50233	R
1.50554	R
1.51366	R
1.51707	R
1.52973	R
1.53165	R
1.53514	R
1.53774	R
1.56522	R
1.56652	R
1.58594	R
1.58602	R
1.58654	R
1.59901	R
1.60622	R
1.62449	R
1.63874	R
1.65581	R
1.66518	R
1.66949	R
1.67347	R
1.67614	R
1.74233	R
1.75	R
1.75	R
1.91975	R
1.93976	R
0.180412	Y
0.195	Y
0.221239	Y
0.242574	Y
0.25523	Y
0.256198	Y
0.256881	Y
0.277273	Y
0.278302	Y
0.287879	Y
0.294118	Y
0.300926	Y
0.311321	Y
0.316279	Y
0.317391	Y
0.319066	Y
0.319444	Y
0.321586	Y
0.321888	Y
0.325991	Y
0.331858	Y
0.331915	Y
0.333333	Y
0.341709	Y
0.342466	Y
0.342857	Y
0.343612	Y
0.344498	Y
0.346341	Y
0.347594	Y
0.349727	Y
0.35023	Y
0.351598	Y
0.351955	Y
0.358586	Y
0.358974	Y
0.361905	Y
0.363208	Y
0.363248	Y
0.364486	Y
0.369231	Y
0.370732	Y
0.371681	Y
0.373684	Y
0.376471	Y
0.377551	Y
0.378505	Y
0.380435	Y
0.38565	Y
0.386139	Y
0.387218	Y
0.387387	Y
0.388889	Y
0.38914	Y
0.389423	Y
0.389423	Y
0.390476	Y
0.391489	Y
0.391667	Y
0.393519	Y
0.393805	Y
0.398936	Y
0.399061	Y
0.400862	Y
0.40201	Y
0.404145	Y
0.406844	Y
0.408889	Y
0.410138	Y
0.410959	Y
0.412639	Y
0.413953	Y
0.421965	Y
0.422414	Y
0.423469	Y
0.425926	Y
0.426471	Y
0.42654	Y
0.427273	Y
0.429907	Y
0.43299	Y
0.434579	Y
0.434783	Y
0.435897	Y
0.436214	Y
0.436893	Y
0.4375	Y
0.439516	Y
0.441065	Y
0.44186	Y
0.443902	Y
0.443946	Y
0.446154	Y
0.449153	Y
0.450893	Y
0.453202	Y
0.454545	Y
0.455056	Y
0.455128	Y
0.457014	Y
0.45815	Y
0.460829	Y
0.460829	Y
0.461538	Y
0.461538	Y
0.463054	Y
0.463158	Y
0.463203	Y
0.463768	Y
0.464135	Y
0.464646	Y
0.465649	Y
0.466368	Y
0.468468	Y
0.469595	Y
0.471366	Y
0.47343	Y
0.47549	Y
0.475728	Y
0.476793	Y
0.477366	Y
0.477477	Y
0.483568	Y
0.483696	Y
0.485597	Y
0.486111	Y
0.486772	Y
0.487179	Y
0.487805	Y
0.488479	Y
0.489247	Y
0.491304	Y
0.492386	Y
0.492754	Y
0.493151	Y
0.493274	Y
0.495098	Y
0.497487	Y
0.497758	Y
0.497797	Y
0.498024	Y
0.498084	Y
0.5	Y
0.504202	Y
0.504237	Y
0.504464	Y
0.505435	Y
0.505495	Y
0.507389	Y
0.508021	Y
0.512077	Y
0.513514	Y
0.513636	Y
0.514851	Y
0.515	Y
0.518519	Y
0.519126	Y
0.520179	Y
0.520833	Y
0.521127	Y
0.521569	Y
0.521978	Y
0.522124	Y
0.524862	Y
0.525114	Y
0.526923	Y
0.526971	Y
0.527473	Y
0.527778	Y
0.527919	Y
0.528139	Y
0.534091	Y
0.534653	Y
0.543568	Y
0.544118	Y
0.545455	Y
0.546256	Y
0.551402	Y
0.551724	Y
0.552036	Y
0.554455	Y
0.554622	Y
0.557471	Y
0.559809	Y
0.560976	Y
0.561905	Y
0.565611	Y
0.567568	Y
0.570796	Y
0.573991	Y
0.575	Y
0.575916	Y
0.576531	Y
0.578261	Y
0.578378	Y
0.57971	Y
0.58	Y
0.580952	Y
0.585492	Y
0.586047	Y
0.586207	Y
0.587379	Y
0.588785	Y
0.592179	Y
0.59276	Y
0.593074	Y
0.594937	Y
0.595238	Y
0.595918	Y
0.596567	Y
0.596859	Y
0.597156	Y
0.597345	Y
0.599057	Y
0.599078	Y
0.6	Y
0.604348	Y
0.604762	Y
0.606965	Y
0.609756	Y
0.610837	Y
0.611872	Y
0.612745	Y
0.615385	Y
0.61658	Y
0.61658	Y
0.617117	Y
0.617647	Y
0.61991	Y
0.621212	Y
0.621951	Y
0.62201	Y
0.62201	Y
0.623256	Y
0.623711	Y
0.625	Y
0.628272	Y
0.637681	Y
0.638095	Y
0.638298	Y
0.638498	Y
0.63964	Y
0.640351	Y
0.645022	Y
0.646617	Y
0.65	Y
0.650794	Y
0.651376	Y
0.658879	Y
0.66	Y
0.662222	Y
0.663158	Y
0.666667	Y
0.668122	Y
0.668182	Y
0.669725	Y
0.674556	Y
0.676349	Y
0.678899	Y
0.682081	Y
0.682692	Y
0.683099	Y
0.683417	Y
0.684211	Y
0.684492	Y
0.684647	Y
0.685106	Y
0.68599	Y
0.686099	Y
0.686792	Y
0.688679	Y
0.694805	Y
0.698413	Y
0.70098	Y
0.703349	Y
0.703704	Y
0.704082	Y
0.704762	Y
0.705069	Y
0.706383	Y
0.707182	Y
0.708738	Y
0.712195	Y
0.712264	Y
0.712551	Y
0.715556	Y
0.716981	Y
0.717949	Y
0.718062	Y
0.720339	Y
0.721239	Y
0.725	Y
0.725581	Y
0.726531	Y
0.727273	Y
0.727723	Y
0.728448	Y
0.729258	Y
0.732057	Y
0.737864	Y
0.738095	Y
0.744792	Y
0.746411	Y
0.751852	Y
0.753623	Y
0.753695	Y
0.757991	Y
0.759259	Y
0.760181	Y
0.762162	Y
0.763285	Y
0.768889	Y
0.769231	Y
0.769953	Y
0.771739	Y
0.774194	Y
0.77512	Y
0.776536	Y
0.778302	Y
0.778302	Y
0.782178	Y
0.782609	Y
0.783333	Y
0.785	Y
0.786885	Y
0.789474	Y
0.790123	Y
0.79386	Y
0.795455	Y
0.79638	Y
0.797235	Y
0.799127	Y
0.8	Y
0.8	Y
0.806818	Y
0.807018	Y
0.807292	Y
0.8125	Y
0.813953	Y
0.814815	Y
0.819328	Y
0.82	Y
0.820513	Y
0.821918	Y
0.826291	Y
0.827273	Y
0.827778	Y
0.829876	Y
0.831169	Y
0.84058	Y
0.848485	Y
0.849057	Y
0.851064	Y
0.851485	Y
0.851695	Y
0.852217	Y
0.85446	Y
0.855856	Y
0.857143	Y
0.857143	Y
0.857798	Y
0.859375	Y
0.863208	Y
0.86722	Y
0.867769	Y
0.870466	Y
0.871429	Y
0.87156	Y
0.878947	Y
0.87907	Y
0.880383	Y
0.884793	Y
0.885593	Y
0.887805	Y
0.88835	Y
0.888889	Y
0.889503	Y
0.889764	Y
0.892308	Y
0.892377	Y
0.894198	Y
0.897561	Y
0.898477	Y
0.898936	Y
0.899123	Y
0.9	Y
0.9	Y
0.903846	Y
0.911215	Y
0.912821	Y
0.915929	Y
0.917431	Y
0.920949	Y
0.921053	Y
0.92233	Y
0.924051	Y
0.925373	Y
0.925926	Y
0.92623	Y
0.928934	Y
0.931034	Y
0.931373	Y
0.931507	Y
0.931707	Y
0.931915	Y
0.932961	Y
0.936842	Y
0.936842	Y
0.940171	Y
0.944206	Y
0.944444	Y
0.948598	Y
0.952153	Y
0.95339	Y
0.954082	Y
0.958848	Y
0.964824	Y
0.966507	Y
0.967568	Y
0.973214	Y
0.973684	Y
0.973822	Y
0.975904	Y
0.976744	Y
0.977654	Y
0.978022	Y
0.980315	Y
0.980676	Y
0.982979	Y
0.986364	Y
0.987124	Y
0.989418	Y
1	Y
1	Y
1	Y
1.005	Y
1.00905	Y
1.01064	Y
1.01604	Y
1.01688	Y
1.01932	Y
1.01984	Y
1.02273	Y
1.02811	Y
1.0339	Y
1.0402	Y
1.04167	Y
1.04278	Y
1.04348	Y
1.05825	Y
1.05848	Y
1.06061	Y
1.06723	Y
1.06838	Y
1.07027	Y
1.07027	Y
1.07442	Y
1.07965	Y
1.08299	Y
1.08939	Y
1.09091	Y
1.095	Y
1.10127	Y
1.10407	Y
1.1087	Y
1.10929	Y
1.11055	Y
1.11765	Y
1.12381	Y
1.12946	Y
1.12987	Y
1.13023	Y
1.13706	Y
1.13846	Y
1.14218	Y
1.14286	Y
1.14523	Y
1.15411	Y
1.16129	Y
1.16463	Y
1.16594	Y
1.17031	Y
1.173	Y
1.18317	Y
1.18974	Y
1.19922	Y
1.20219	Y
1.21005	Y
1.21344	Y
1.2161	Y
1.21941	Y
1.21951	Y
1.22318	Y
1.23451	Y
1.23474	Y
1.23581	Y
1.25131	Y
1.27461	Y
1.28102	Y
1.2973	Y
1.32174	Y
1.34052	Y
1.35681	Y
1.40625	Y
1.40711	Y
1.42254	Y
1.42405	Y
1.45856	Y
1.56364	Y

## Sheet: Figure S7B
sample	value	trait	class	date	background	QTL	sequence
SNV9801	29.3436	isobutanol conc.	RM	20200124	Mutant	URK1	C(412)
SNV9801	32.8809	isobutanol conc.	RM	20200124	Mutant	URK1	C(412)
SNV9801	30.8285	isobutanol conc.	RM	20200124	Mutant	URK1	C(412)
SNV9801	14.673	isobutanol conc.	YJM	20200124	Mutant	URK1	A(412)
SNV9801	13.4496	isobutanol conc.	YJM	20200124	Mutant	URK1	A(412)
SNV9801	13.8632	isobutanol conc.	YJM	20200124	Mutant	URK1	A(412)
WT	29.9363	isobutanol conc.	RM	20200124	WT	URK1	A(412)
WT	29.4842	isobutanol conc.	RM	20200124	WT	URK1	A(412)
WT	13.7725	isobutanol conc.	YJM	20200124	WT	URK1	C(412)
WT	13.5119	isobutanol conc.	YJM	20200124	WT	URK1	C(412)
SNV9802	33.1013	isobutanol conc.	RM	20200309	Mutant	URK1	A(1358)
SNV9802	34.2414	isobutanol conc.	RM	20200309	Mutant	URK1	A(1358)
SNV9802	33.2376	isobutanol conc.	RM	20200309	Mutant	URK1	A(1358)
SNV9802	37.7932	isobutanol conc.	YJM	20200309	Mutant	URK1	G(1358)
SNV9802	38.5727	isobutanol conc.	YJM	20200309	Mutant	URK1	G(1358)
WT	33.7188	isobutanol conc.	RM	20200309	WT	URK1	G(1358)
WT	34.0233	isobutanol conc.	RM	20200309	WT	URK1	G(1358)
WT	37.328	isobutanol conc.	YJM	20200309	WT	URK1	A(1358)
WT	35.1386	isobutanol conc.	YJM	20200309	WT	URK1	A(1358)

## Sheet: Figure S7C
sample	value	trait	class	date	background	QTL
WT	7.11563	isobutanol	S.boulardii	20210308	WT	URK1
WT	7.10574	isobutanol	S.boulardii	20210308	WT	URK1
WT	6.46175	isobutanol	S.boulardii	20210308	WT	URK1
WT	7.15632	isobutanol	S.boulardii	20210308	WT	URK1
WT	12.4302	isobutanol	Ethanol Red	20210308	WT	URK1
WT	12.4636	isobutanol	Ethanol Red	20210308	WT	URK1
WT	12.6656	isobutanol	Ethanol Red	20210308	WT	URK1
WT	12.0323	isobutanol	CEN.PK	20210308	WT	URK1
WT	11.4774	isobutanol	CEN.PK	20210308	WT	URK1
WT	11.8987	isobutanol	CEN.PK	20210308	WT	URK1
WT	10.996	isobutanol	CEN.PK	20210308	WT	URK1
urk1	6.83339	isobutanol	S.boulardii	20210308	Mutant	URK1
urk1	5.57802	isobutanol	S.boulardii	20210308	Mutant	URK1
urk1	6.4373	isobutanol	S.boulardii	20210308	Mutant	URK1
urk1	6.71247	isobutanol	S.boulardii	20210308	Mutant	URK1
[truncated: 7 more rows]
